# Supplementary material for: Selection-driven trait loss in independently evolved cavefish populations
Source: Nat Commun. 2023 May 3;14:2557. doi: 10.1038/s41467-023-37909-8 (PMC10156726; doi:10.1038/s41467-023-37909-8)
Supplement: Supplementary file 6 — Supplementary Data 2 [file 41467_2023_37909_MOESM6_ESM.xlsx]

## Sheet: SweepCave_NeutralSurf_GeneIDs
Supplementary Data 2. Lists of genes with a sweep in a cave population (for each of the seven cave populations included in this analysis) and neutral evolution in a same-lineage surface population and results of accompanying GO enrichment analyses (using the Gene Ontology Consortium online tool, http://geneontology.org) for individual populations and genes with overlapping sweeps in at least one …
Molino_L1	Vasquez_L1	CaballoMoro_L1	Pachon_L2	Yerbaniz_L2	Tinaja_L2	PalmaSeca_L2		L1_L2_Overlap (n=3710)
ENSAMXG00000043208	ENSAMXG00000025931	ENSAMXG00000041184	ENSAMXG00000041184	ENSAMXG00000029268	ENSAMXG00000024924	ENSAMXG00000036246		ENSAMXG00000000036
ENSAMXG00000016124	ENSAMXG00000040022	ENSAMXG00000042872	ENSAMXG00000029268	ENSAMXG00000035624	ENSAMXG00000025925	ENSAMXG00000032307		ENSAMXG00000000049
ENSAMXG00000025865	ENSAMXG00000038734	ENSAMXG00000029027	ENSAMXG00000025865	ENSAMXG00000036246	ENSAMXG00000029268	ENSAMXG00000029132		ENSAMXG00000000053
ENSAMXG00000030486	ENSAMXG00000042503	ENSAMXG00000029686	ENSAMXG00000036246	ENSAMXG00000025750	ENSAMXG00000025750	ENSAMXG00000041819		ENSAMXG00000000055
ENSAMXG00000038730	ENSAMXG00000042619	ENSAMXG00000009216	ENSAMXG00000025750	ENSAMXG00000029789	ENSAMXG00000009216	ENSAMXG00000025558		ENSAMXG00000000057
ENSAMXG00000008653	ENSAMXG00000026308	ENSAMXG00000032307	ENSAMXG00000030486	ENSAMXG00000026101	ENSAMXG00000035131	ENSAMXG00000036765		ENSAMXG00000000062
ENSAMXG00000030399	ENSAMXG00000002468	ENSAMXG00000030020	ENSAMXG00000035131	ENSAMXG00000026292	ENSAMXG00000025808	ENSAMXG00000038690		ENSAMXG00000000068
ENSAMXG00000025931	ENSAMXG00000002629	ENSAMXG00000040558	ENSAMXG00000033049	ENSAMXG00000029993	ENSAMXG00000040558	ENSAMXG00000020632		ENSAMXG00000000072
ENSAMXG00000024957	ENSAMXG00000038638	ENSAMXG00000033049	ENSAMXG00000041417	ENSAMXG00000029132	ENSAMXG00000029295	ENSAMXG00000039376		ENSAMXG00000000074
ENSAMXG00000035582	ENSAMXG00000005052	ENSAMXG00000035824	ENSAMXG00000025307	ENSAMXG00000025772	ENSAMXG00000035546	ENSAMXG00000032946		ENSAMXG00000000099
ENSAMXG00000020719	ENSAMXG00000033663	ENSAMXG00000020719	ENSAMXG00000029993	ENSAMXG00000033827	ENSAMXG00000043959	ENSAMXG00000026308		ENSAMXG00000000100
ENSAMXG00000029993	ENSAMXG00000037822	ENSAMXG00000020983	ENSAMXG00000033827	ENSAMXG00000039080	ENSAMXG00000029993	ENSAMXG00000024902		ENSAMXG00000000139
ENSAMXG00000044057	ENSAMXG00000025761	ENSAMXG00000034157	ENSAMXG00000039080	ENSAMXG00000025187	ENSAMXG00000011273	ENSAMXG00000030142		ENSAMXG00000000146
ENSAMXG00000037581	ENSAMXG00000032577	ENSAMXG00000029993	ENSAMXG00000032159	ENSAMXG00000001532	ENSAMXG00000010161	ENSAMXG00000010409		ENSAMXG00000000157
ENSAMXG00000037509	ENSAMXG00000026054	ENSAMXG00000042218	ENSAMXG00000038734	ENSAMXG00000013680	ENSAMXG00000042606	ENSAMXG00000014853		ENSAMXG00000000161
ENSAMXG00000039080	ENSAMXG00000004088	ENSAMXG00000044057	ENSAMXG00000007439	ENSAMXG00000040940	ENSAMXG00000032159	ENSAMXG00000032657		ENSAMXG00000000165
ENSAMXG00000038139	ENSAMXG00000025297	ENSAMXG00000037509	ENSAMXG00000020853	ENSAMXG00000042619	ENSAMXG00000025187	ENSAMXG00000025819		ENSAMXG00000000183
ENSAMXG00000026087	ENSAMXG00000029171	ENSAMXG00000039080	ENSAMXG00000039825	ENSAMXG00000026308	ENSAMXG00000007439	ENSAMXG00000025762		ENSAMXG00000000190
ENSAMXG00000001532	ENSAMXG00000031329	ENSAMXG00000038139	ENSAMXG00000043916	ENSAMXG00000040951	ENSAMXG00000038139	ENSAMXG00000034900		ENSAMXG00000000193
ENSAMXG00000042149	ENSAMXG00000025386	ENSAMXG00000025558	ENSAMXG00000034487	ENSAMXG00000025960	ENSAMXG00000036765	ENSAMXG00000024834		ENSAMXG00000000202
ENSAMXG00000026338	ENSAMXG00000024864	ENSAMXG00000025756	ENSAMXG00000031798	ENSAMXG00000025724	ENSAMXG00000020853	ENSAMXG00000012480		ENSAMXG00000000204
ENSAMXG00000030935	ENSAMXG00000030097	ENSAMXG00000026338	ENSAMXG00000029652	ENSAMXG00000033107	ENSAMXG00000039825	ENSAMXG00000012374		ENSAMXG00000000207
ENSAMXG00000002170	ENSAMXG00000018944	ENSAMXG00000032925	ENSAMXG00000041974	ENSAMXG00000033433	ENSAMXG00000031834	ENSAMXG00000017161		ENSAMXG00000000214
ENSAMXG00000032925	ENSAMXG00000024935	ENSAMXG00000031798	ENSAMXG00000039376	ENSAMXG00000030493	ENSAMXG00000025756	ENSAMXG00000030669		ENSAMXG00000000221
ENSAMXG00000030992	ENSAMXG00000039010	ENSAMXG00000025080	ENSAMXG00000025575	ENSAMXG00000025761	ENSAMXG00000038690	ENSAMXG00000031476		ENSAMXG00000000229
ENSAMXG00000031166	ENSAMXG00000041354	ENSAMXG00000033103	ENSAMXG00000039236	ENSAMXG00000037315	ENSAMXG00000013680	ENSAMXG00000042379		ENSAMXG00000000230
ENSAMXG00000034805	ENSAMXG00000033147	ENSAMXG00000030992	ENSAMXG00000026315	ENSAMXG00000043705	ENSAMXG00000020632	ENSAMXG00000036134		ENSAMXG00000000239
ENSAMXG00000026308	ENSAMXG00000042219	ENSAMXG00000032946	ENSAMXG00000026312	ENSAMXG00000012480	ENSAMXG00000042619	ENSAMXG00000031329		ENSAMXG00000000242
ENSAMXG00000031847	ENSAMXG00000040316	ENSAMXG00000042619	ENSAMXG00000026308	ENSAMXG00000012374	ENSAMXG00000026308	ENSAMXG00000036422		ENSAMXG00000000267
ENSAMXG00000006513	ENSAMXG00000034978	ENSAMXG00000026308	ENSAMXG00000004758	ENSAMXG00000037584	ENSAMXG00000004758	ENSAMXG00000025003		ENSAMXG00000000302
ENSAMXG00000036322	ENSAMXG00000040802	ENSAMXG00000025291	ENSAMXG00000043702	ENSAMXG00000017157	ENSAMXG00000036042	ENSAMXG00000026120		ENSAMXG00000000319
ENSAMXG00000025724	ENSAMXG00000019937	ENSAMXG00000025077	ENSAMXG00000036042	ENSAMXG00000043926	ENSAMXG00000040180	ENSAMXG00000043298		ENSAMXG00000000350
ENSAMXG00000010409	ENSAMXG00000032915	ENSAMXG00000031847	ENSAMXG00000025203	ENSAMXG00000036586	ENSAMXG00000030142	ENSAMXG00000040617		ENSAMXG00000000354
ENSAMXG00000025205	ENSAMXG00000031301	ENSAMXG00000025960	ENSAMXG00000015845	ENSAMXG00000038839	ENSAMXG00000009160	ENSAMXG00000042656		ENSAMXG00000000449
ENSAMXG00000029663	ENSAMXG00000043967	ENSAMXG00000002468	ENSAMXG00000034323	ENSAMXG00000040545	ENSAMXG00000025203	ENSAMXG00000039699		ENSAMXG00000000458
ENSAMXG00000015845	ENSAMXG00000009401	ENSAMXG00000002629	ENSAMXG00000031384	ENSAMXG00000043757	ENSAMXG00000010409	ENSAMXG00000035549		ENSAMXG00000000506
ENSAMXG00000016241	ENSAMXG00000040799	ENSAMXG00000025724	ENSAMXG00000040739	ENSAMXG00000037147	ENSAMXG00000016231	ENSAMXG00000025163		ENSAMXG00000000534
ENSAMXG00000034323	ENSAMXG00000033206	ENSAMXG00000042332	ENSAMXG00000034021	ENSAMXG00000037734	ENSAMXG00000040739	ENSAMXG00000029668		ENSAMXG00000000548
ENSAMXG00000032365	ENSAMXG00000033306	ENSAMXG00000029648	ENSAMXG00000018962	ENSAMXG00000034495	ENSAMXG00000004902	ENSAMXG00000038936		ENSAMXG00000000552
ENSAMXG00000043620	ENSAMXG00000037354	ENSAMXG00000025203	ENSAMXG00000021555	ENSAMXG00000026330	ENSAMXG00000033646	ENSAMXG00000025823		ENSAMXG00000000555
ENSAMXG00000021557	ENSAMXG00000025007	ENSAMXG00000016231	ENSAMXG00000040981	ENSAMXG00000039835	ENSAMXG00000034021	ENSAMXG00000002797		ENSAMXG00000000556
ENSAMXG00000040981	ENSAMXG00000026500	ENSAMXG00000032365	ENSAMXG00000025758	ENSAMXG00000025088	ENSAMXG00000024956	ENSAMXG00000034550		ENSAMXG00000000563
ENSAMXG00000025761	ENSAMXG00000034771	ENSAMXG00000033107	ENSAMXG00000025761	ENSAMXG00000039301	ENSAMXG00000035200	ENSAMXG00000032737		ENSAMXG00000000568
ENSAMXG00000043237	ENSAMXG00000025932	ENSAMXG00000040339	ENSAMXG00000031843	ENSAMXG00000034018	ENSAMXG00000034852	ENSAMXG00000036369		ENSAMXG00000000572
ENSAMXG00000041026	ENSAMXG00000025933	ENSAMXG00000035200	ENSAMXG00000034158	ENSAMXG00000025121	ENSAMXG00000033433	ENSAMXG00000039646		ENSAMXG00000000587
ENSAMXG00000031380	ENSAMXG00000030510	ENSAMXG00000034852	ENSAMXG00000025164	ENSAMXG00000038886	ENSAMXG00000025819	ENSAMXG00000012328		ENSAMXG00000000666
ENSAMXG00000031849	ENSAMXG00000029603	ENSAMXG00000025818	ENSAMXG00000034775	ENSAMXG00000011989	ENSAMXG00000021557	ENSAMXG00000036655		ENSAMXG00000000694
ENSAMXG00000030332	ENSAMXG00000024926	ENSAMXG00000042900	ENSAMXG00000037963	ENSAMXG00000038936	ENSAMXG00000037959	ENSAMXG00000007442		ENSAMXG00000000718
ENSAMXG00000035935	ENSAMXG00000036878	ENSAMXG00000025274	ENSAMXG00000035448	ENSAMXG00000025032	ENSAMXG00000040981	ENSAMXG00000019937		ENSAMXG00000000741
ENSAMXG00000031663	ENSAMXG00000031021	ENSAMXG00000030566	ENSAMXG00000024834	ENSAMXG00000040486	ENSAMXG00000025761	ENSAMXG00000043642		ENSAMXG00000000758
ENSAMXG00000033252	ENSAMXG00000038766	ENSAMXG00000040981	ENSAMXG00000029691	ENSAMXG00000034550	ENSAMXG00000031843	ENSAMXG00000040364		ENSAMXG00000000763
ENSAMXG00000025298	ENSAMXG00000026162	ENSAMXG00000025273	ENSAMXG00000014429	ENSAMXG00000043155	ENSAMXG00000016356	ENSAMXG00000032748		ENSAMXG00000000774
ENSAMXG00000030669	ENSAMXG00000031254	ENSAMXG00000041964	ENSAMXG00000037584	ENSAMXG00000025522	ENSAMXG00000039331	ENSAMXG00000038253		ENSAMXG00000000798
ENSAMXG00000035909	ENSAMXG00000044112	ENSAMXG00000025763	ENSAMXG00000036292	ENSAMXG00000025520	ENSAMXG00000035448	ENSAMXG00000035322		ENSAMXG00000000799
ENSAMXG00000031476	ENSAMXG00000032856	ENSAMXG00000031562	ENSAMXG00000004088	ENSAMXG00000034203	ENSAMXG00000014429	ENSAMXG00000009457		ENSAMXG00000000803
ENSAMXG00000035915	ENSAMXG00000024873	ENSAMXG00000031324	ENSAMXG00000030669	ENSAMXG00000012502	ENSAMXG00000037584	ENSAMXG00000034383		ENSAMXG00000000809
ENSAMXG00000030725	ENSAMXG00000042063	ENSAMXG00000039331	ENSAMXG00000043056	ENSAMXG00000041322	ENSAMXG00000025140	ENSAMXG00000038458		ENSAMXG00000000813
ENSAMXG00000016995	ENSAMXG00000025369	ENSAMXG00000035448	ENSAMXG00000043368	ENSAMXG00000043642	ENSAMXG00000025298	ENSAMXG00000043266		ENSAMXG00000000814
ENSAMXG00000041187	ENSAMXG00000043152	ENSAMXG00000041629	ENSAMXG00000031476	ENSAMXG00000008508	ENSAMXG00000030669	ENSAMXG00000033306		ENSAMXG00000000821
ENSAMXG00000036422	ENSAMXG00000042809	ENSAMXG00000031380	ENSAMXG00000032154	ENSAMXG00000030976	ENSAMXG00000031476	ENSAMXG00000044091		ENSAMXG00000000822
ENSAMXG00000024864	ENSAMXG00000035626	ENSAMXG00000005890	ENSAMXG00000038571	ENSAMXG00000034512	ENSAMXG00000029341	ENSAMXG00000003411		ENSAMXG00000000823
ENSAMXG00000043298	ENSAMXG00000043232	ENSAMXG00000015445	ENSAMXG00000024883	ENSAMXG00000041432	ENSAMXG00000037147	ENSAMXG00000012553		ENSAMXG00000000826
ENSAMXG00000033856	ENSAMXG00000004451	ENSAMXG00000010480	ENSAMXG00000037266	ENSAMXG00000030624	ENSAMXG00000041187	ENSAMXG00000033417		ENSAMXG00000000835
ENSAMXG00000038010	ENSAMXG00000008639	ENSAMXG00000037773	ENSAMXG00000025114	ENSAMXG00000040364	ENSAMXG00000025386	ENSAMXG00000018076		ENSAMXG00000000857
ENSAMXG00000002860	ENSAMXG00000031059	ENSAMXG00000031284	ENSAMXG00000031329	ENSAMXG00000000335	ENSAMXG00000003121	ENSAMXG00000038688		ENSAMXG00000000859
ENSAMXG00000029965	ENSAMXG00000039724	ENSAMXG00000032654	ENSAMXG00000034774	ENSAMXG00000032748	ENSAMXG00000039316	ENSAMXG00000043027		ENSAMXG00000000872
ENSAMXG00000025382	ENSAMXG00000019919	ENSAMXG00000031246	ENSAMXG00000039316	ENSAMXG00000013402	ENSAMXG00000036509	ENSAMXG00000012237		ENSAMXG00000000875
ENSAMXG00000000694	ENSAMXG00000033867	ENSAMXG00000043368	ENSAMXG00000036509	ENSAMXG00000029540	ENSAMXG00000025003	ENSAMXG00000025812		ENSAMXG00000000912
ENSAMXG00000039631	ENSAMXG00000040965	ENSAMXG00000031476	ENSAMXG00000025003	ENSAMXG00000038458	ENSAMXG00000030800	ENSAMXG00000029365		ENSAMXG00000000917
ENSAMXG00000025088	ENSAMXG00000042687	ENSAMXG00000035915	ENSAMXG00000030556	ENSAMXG00000033306	ENSAMXG00000026120	ENSAMXG00000038312		ENSAMXG00000000961
ENSAMXG00000042401	ENSAMXG00000033378	ENSAMXG00000024883	ENSAMXG00000041677	ENSAMXG00000036471	ENSAMXG00000043298	ENSAMXG00000036986		ENSAMXG00000000983
ENSAMXG00000031585	ENSAMXG00000042611	ENSAMXG00000042022	ENSAMXG00000014479	ENSAMXG00000040748	ENSAMXG00000030556	ENSAMXG00000031021		ENSAMXG00000000986
ENSAMXG00000031235	ENSAMXG00000030338	ENSAMXG00000030725	ENSAMXG00000030097	ENSAMXG00000025791	ENSAMXG00000041677	ENSAMXG00000035600		ENSAMXG00000000991
ENSAMXG00000041932	ENSAMXG00000025915	ENSAMXG00000017040	ENSAMXG00000033581	ENSAMXG00000031591	ENSAMXG00000025379	ENSAMXG00000034457		ENSAMXG00000001020
ENSAMXG00000020184	ENSAMXG00000034958	ENSAMXG00000037266	ENSAMXG00000038949	ENSAMXG00000030735	ENSAMXG00000000325	ENSAMXG00000025428		ENSAMXG00000001055
ENSAMXG00000035549	ENSAMXG00000043793	ENSAMXG00000025114	ENSAMXG00000032762	ENSAMXG00000025932	ENSAMXG00000000694	ENSAMXG00000034025		ENSAMXG00000001059
ENSAMXG00000001798	ENSAMXG00000039011	ENSAMXG00000041800	ENSAMXG00000033147	ENSAMXG00000031676	ENSAMXG00000014479	ENSAMXG00000030339		ENSAMXG00000001062
ENSAMXG00000025163	ENSAMXG00000042995	ENSAMXG00000032337	ENSAMXG00000025121	ENSAMXG00000018076	ENSAMXG00000040617	ENSAMXG00000036362		ENSAMXG00000001072
ENSAMXG00000039987	ENSAMXG00000041115	ENSAMXG00000040930	ENSAMXG00000000065	ENSAMXG00000019932	ENSAMXG00000026330	ENSAMXG00000039135		ENSAMXG00000001076
ENSAMXG00000031639	ENSAMXG00000043053	ENSAMXG00000034528	ENSAMXG00000032994	ENSAMXG00000002753	ENSAMXG00000025088	ENSAMXG00000030629		ENSAMXG00000001079
ENSAMXG00000030086	ENSAMXG00000037999	ENSAMXG00000041677	ENSAMXG00000038936	ENSAMXG00000036986	ENSAMXG00000025002	ENSAMXG00000036816		ENSAMXG00000001081
ENSAMXG00000036377	ENSAMXG00000043374	ENSAMXG00000033856	ENSAMXG00000025640	ENSAMXG00000020947	ENSAMXG00000025099	ENSAMXG00000008008		ENSAMXG00000001103
ENSAMXG00000042219	ENSAMXG00000033969	ENSAMXG00000038010	ENSAMXG00000043462	ENSAMXG00000035600	ENSAMXG00000000130	ENSAMXG00000032476		ENSAMXG00000001130
ENSAMXG00000040316	ENSAMXG00000033528	ENSAMXG00000002063	ENSAMXG00000038840	ENSAMXG00000041347	ENSAMXG00000034018	ENSAMXG00000040956		ENSAMXG00000001138
ENSAMXG00000030979	ENSAMXG00000041454	ENSAMXG00000031618	ENSAMXG00000042676	ENSAMXG00000039151	ENSAMXG00000043716	ENSAMXG00000037179		ENSAMXG00000001172
ENSAMXG00000029769	ENSAMXG00000036257	ENSAMXG00000025382	ENSAMXG00000025584	ENSAMXG00000038299	ENSAMXG00000033602	ENSAMXG00000043283		ENSAMXG00000001208
ENSAMXG00000043538	ENSAMXG00000004372	ENSAMXG00000033339	ENSAMXG00000034550	ENSAMXG00000043948	ENSAMXG00000024993	ENSAMXG00000042898		ENSAMXG00000001210
ENSAMXG00000025640	ENSAMXG00000026143	ENSAMXG00000000694	ENSAMXG00000038142	ENSAMXG00000038021	ENSAMXG00000035679	ENSAMXG00000037306		ENSAMXG00000001212
ENSAMXG00000030377	ENSAMXG00000038366	ENSAMXG00000033426	ENSAMXG00000030270	ENSAMXG00000035424	ENSAMXG00000007222	ENSAMXG00000043568		ENSAMXG00000001213
ENSAMXG00000038142	ENSAMXG00000032950	ENSAMXG00000039631	ENSAMXG00000025524	ENSAMXG00000029974	ENSAMXG00000032994	ENSAMXG00000007174		ENSAMXG00000001216
ENSAMXG00000044104	ENSAMXG00000024847	ENSAMXG00000042182	ENSAMXG00000034438	ENSAMXG00000039555	ENSAMXG00000031174	ENSAMXG00000042063		ENSAMXG00000001226
ENSAMXG00000012740	ENSAMXG00000025444	ENSAMXG00000030225	ENSAMXG00000025520	ENSAMXG00000032187	ENSAMXG00000038936	ENSAMXG00000026321		ENSAMXG00000001241
ENSAMXG00000033115	ENSAMXG00000038526	ENSAMXG00000033005	ENSAMXG00000034203	ENSAMXG00000036362	ENSAMXG00000025032	ENSAMXG00000037422		ENSAMXG00000001247
ENSAMXG00000035618	ENSAMXG00000025026	ENSAMXG00000042401	ENSAMXG00000038418	ENSAMXG00000043469	ENSAMXG00000025034	ENSAMXG00000029607		ENSAMXG00000001248
ENSAMXG00000002479	ENSAMXG00000006066	ENSAMXG00000031585	ENSAMXG00000025656	ENSAMXG00000008008	ENSAMXG00000025640	ENSAMXG00000040195		ENSAMXG00000001286
ENSAMXG00000036763	ENSAMXG00000040334	ENSAMXG00000031235	ENSAMXG00000032173	ENSAMXG00000034472	ENSAMXG00000042003	ENSAMXG00000029450		ENSAMXG00000001292
ENSAMXG00000035293	ENSAMXG00000033132	ENSAMXG00000030097	ENSAMXG00000012328	ENSAMXG00000000766	ENSAMXG00000042455	ENSAMXG00000015045		ENSAMXG00000001387
ENSAMXG00000030351	ENSAMXG00000031504	ENSAMXG00000030967	ENSAMXG00000038444	ENSAMXG00000035435	ENSAMXG00000035634	ENSAMXG00000007801		ENSAMXG00000001388
ENSAMXG00000025175	ENSAMXG00000034967	ENSAMXG00000024935	ENSAMXG00000026106	ENSAMXG00000025271	ENSAMXG00000042676	ENSAMXG00000035627		ENSAMXG00000001400
ENSAMXG00000042193	ENSAMXG00000003998	ENSAMXG00000041354	ENSAMXG00000026112	ENSAMXG00000031766	ENSAMXG00000034550	ENSAMXG00000004451		ENSAMXG00000001406
ENSAMXG00000019610	ENSAMXG00000010585	ENSAMXG00000035549	ENSAMXG00000033682	ENSAMXG00000036039	ENSAMXG00000010095	ENSAMXG00000031016		ENSAMXG00000001415
ENSAMXG00000029161	ENSAMXG00000036224	ENSAMXG00000025163	ENSAMXG00000019610	ENSAMXG00000006617	ENSAMXG00000043155	ENSAMXG00000031982		ENSAMXG00000001445
ENSAMXG00000030831	ENSAMXG00000038396	ENSAMXG00000035679	ENSAMXG00000019937	ENSAMXG00000043568	ENSAMXG00000030270	ENSAMXG00000042023		ENSAMXG00000001452
ENSAMXG00000032915	ENSAMXG00000031278	ENSAMXG00000037939	ENSAMXG00000008508	ENSAMXG00000039325	ENSAMXG00000009563	ENSAMXG00000037888		ENSAMXG00000001465
ENSAMXG00000039528	ENSAMXG00000032389	ENSAMXG00000007229	ENSAMXG00000030976	ENSAMXG00000037730	ENSAMXG00000025522	ENSAMXG00000032558		ENSAMXG00000001466
ENSAMXG00000039920	ENSAMXG00000030473	ENSAMXG00000030086	ENSAMXG00000032915	ENSAMXG00000041568	ENSAMXG00000036369	ENSAMXG00000015492		ENSAMXG00000001481
ENSAMXG00000033499	ENSAMXG00000001789	ENSAMXG00000040316	ENSAMXG00000030011	ENSAMXG00000043670	ENSAMXG00000039646	ENSAMXG00000040650		ENSAMXG00000001490
ENSAMXG00000035381	ENSAMXG00000001701	ENSAMXG00000032994	ENSAMXG00000030624	ENSAMXG00000034598	ENSAMXG00000032629	ENSAMXG00000032541		ENSAMXG00000001514
ENSAMXG00000038847	ENSAMXG00000001557	ENSAMXG00000031174	ENSAMXG00000031682	ENSAMXG00000043693	ENSAMXG00000012328	ENSAMXG00000017270		ENSAMXG00000001532
ENSAMXG00000031449	ENSAMXG00000014017	ENSAMXG00000035776	ENSAMXG00000038635	ENSAMXG00000032260	ENSAMXG00000038444	ENSAMXG00000019585		ENSAMXG00000001545
ENSAMXG00000015642	ENSAMXG00000040282	ENSAMXG00000029769	ENSAMXG00000035381	ENSAMXG00000003384	ENSAMXG00000035293	ENSAMXG00000043978		ENSAMXG00000001550
ENSAMXG00000043967	ENSAMXG00000040992	ENSAMXG00000035498	ENSAMXG00000040364	ENSAMXG00000039780	ENSAMXG00000002657	ENSAMXG00000025915		ENSAMXG00000001572
ENSAMXG00000042213	ENSAMXG00000043808	ENSAMXG00000034831	ENSAMXG00000018093	ENSAMXG00000004451	ENSAMXG00000004230	ENSAMXG00000035251		ENSAMXG00000001577
ENSAMXG00000025935	ENSAMXG00000009797	ENSAMXG00000039391	ENSAMXG00000030235	ENSAMXG00000031016	ENSAMXG00000026112	ENSAMXG00000034222		ENSAMXG00000001581
ENSAMXG00000034791	ENSAMXG00000037095	ENSAMXG00000034978	ENSAMXG00000031907	ENSAMXG00000025201	ENSAMXG00000036655	ENSAMXG00000021388		ENSAMXG00000001583
ENSAMXG00000024828	ENSAMXG00000002423	ENSAMXG00000025640	ENSAMXG00000039709	ENSAMXG00000042023	ENSAMXG00000025948	ENSAMXG00000039217		ENSAMXG00000001584
ENSAMXG00000004933	ENSAMXG00000042814	ENSAMXG00000043462	ENSAMXG00000035322	ENSAMXG00000035340	ENSAMXG00000025175	ENSAMXG00000042167		ENSAMXG00000001589
ENSAMXG00000034885	ENSAMXG00000029857	ENSAMXG00000042003	ENSAMXG00000032207	ENSAMXG00000014105	ENSAMXG00000042193	ENSAMXG00000043488		ENSAMXG00000001591
ENSAMXG00000031907	ENSAMXG00000005395	ENSAMXG00000038840	ENSAMXG00000036573	ENSAMXG00000033867	ENSAMXG00000019610	ENSAMXG00000034262		ENSAMXG00000001596
ENSAMXG00000018715	ENSAMXG00000005049	ENSAMXG00000035634	ENSAMXG00000039038	ENSAMXG00000035804	ENSAMXG00000019937	ENSAMXG00000040861		ENSAMXG00000001612
ENSAMXG00000034597	ENSAMXG00000005048	ENSAMXG00000030377	ENSAMXG00000033306	ENSAMXG00000043270	ENSAMXG00000043642	ENSAMXG00000041788		ENSAMXG00000001631
ENSAMXG00000040799	ENSAMXG00000037360	ENSAMXG00000043155	ENSAMXG00000037354	ENSAMXG00000041248	ENSAMXG00000025172	ENSAMXG00000036257		ENSAMXG00000001634
ENSAMXG00000033306	ENSAMXG00000038542	ENSAMXG00000032737	ENSAMXG00000036471	ENSAMXG00000040170	ENSAMXG00000030976	ENSAMXG00000031902		ENSAMXG00000001647
ENSAMXG00000037354	ENSAMXG00000037048	ENSAMXG00000025524	ENSAMXG00000040748	ENSAMXG00000037888	ENSAMXG00000032915	ENSAMXG00000024841		ENSAMXG00000001670
ENSAMXG00000031556	ENSAMXG00000016494	ENSAMXG00000025523	ENSAMXG00000011343	ENSAMXG00000040275	ENSAMXG00000030011	ENSAMXG00000031855		ENSAMXG00000001678
ENSAMXG00000044091	ENSAMXG00000025101	ENSAMXG00000025522	ENSAMXG00000011248	ENSAMXG00000040650	ENSAMXG00000040364	ENSAMXG00000040856		ENSAMXG00000001685
ENSAMXG00000025007	ENSAMXG00000042147	ENSAMXG00000025520	ENSAMXG00000043567	ENSAMXG00000017270	ENSAMXG00000029885	ENSAMXG00000035639		ENSAMXG00000001694
ENSAMXG00000035609	ENSAMXG00000033180	ENSAMXG00000044104	ENSAMXG00000018419	ENSAMXG00000042611	ENSAMXG00000000335	ENSAMXG00000035124		ENSAMXG00000001700
ENSAMXG00000037477	ENSAMXG00000008899	ENSAMXG00000039606	ENSAMXG00000037477	ENSAMXG00000043978	ENSAMXG00000030235	ENSAMXG00000032950		ENSAMXG00000001715
ENSAMXG00000003836	ENSAMXG00000008816	ENSAMXG00000025589	ENSAMXG00000003836	ENSAMXG00000037916	ENSAMXG00000038253	ENSAMXG00000030916		ENSAMXG00000001728
ENSAMXG00000030735	ENSAMXG00000008643	ENSAMXG00000033115	ENSAMXG00000003411	ENSAMXG00000034958	ENSAMXG00000034885	ENSAMXG00000029366		ENSAMXG00000001742
ENSAMXG00000012553	ENSAMXG00000040363	ENSAMXG00000040105	ENSAMXG00000031591	ENSAMXG00000035251	ENSAMXG00000039356	ENSAMXG00000000302		ENSAMXG00000001746
ENSAMXG00000025933	ENSAMXG00000029140	ENSAMXG00000039646	ENSAMXG00000012553	ENSAMXG00000034222	ENSAMXG00000039709	ENSAMXG00000037130		ENSAMXG00000001761
ENSAMXG00000033417	ENSAMXG00000042767	ENSAMXG00000024819	ENSAMXG00000034771	ENSAMXG00000043793	ENSAMXG00000035322	ENSAMXG00000038526		ENSAMXG00000001802
ENSAMXG00000026282	ENSAMXG00000035377	ENSAMXG00000025647	ENSAMXG00000025932	ENSAMXG00000009124	ENSAMXG00000032207	ENSAMXG00000029621		ENSAMXG00000001817
ENSAMXG00000043027	ENSAMXG00000041217	ENSAMXG00000012278	ENSAMXG00000025933	ENSAMXG00000043096	ENSAMXG00000032820	ENSAMXG00000016101		ENSAMXG00000001834
ENSAMXG00000037689	ENSAMXG00000017412	ENSAMXG00000025440	ENSAMXG00000033417	ENSAMXG00000042167	ENSAMXG00000009457	ENSAMXG00000037090		ENSAMXG00000001851
ENSAMXG00000025812	ENSAMXG00000040722	ENSAMXG00000035293	ENSAMXG00000031676	ENSAMXG00000043488	ENSAMXG00000039126	ENSAMXG00000035561		ENSAMXG00000001865
ENSAMXG00000002753	ENSAMXG00000040813	ENSAMXG00000026106	ENSAMXG00000018076	ENSAMXG00000024940	ENSAMXG00000033613	ENSAMXG00000036610		ENSAMXG00000001879
ENSAMXG00000036878	ENSAMXG00000020882	ENSAMXG00000041922	ENSAMXG00000040865	ENSAMXG00000036774	ENSAMXG00000039038	ENSAMXG00000020925		ENSAMXG00000001883
ENSAMXG00000024954	ENSAMXG00000038078	ENSAMXG00000005845	ENSAMXG00000039322	ENSAMXG00000036528	ENSAMXG00000033306	ENSAMXG00000003831		ENSAMXG00000001932
ENSAMXG00000031021	ENSAMXG00000038710	ENSAMXG00000035665	ENSAMXG00000038688	ENSAMXG00000040861	ENSAMXG00000007261	ENSAMXG00000008903		ENSAMXG00000001940
ENSAMXG00000035600	ENSAMXG00000029099	ENSAMXG00000033795	ENSAMXG00000030510	ENSAMXG00000033528	ENSAMXG00000044091	ENSAMXG00000041236		ENSAMXG00000001941
ENSAMXG00000033063	ENSAMXG00000033954	ENSAMXG00000042341	ENSAMXG00000039758	ENSAMXG00000036257	ENSAMXG00000035407	ENSAMXG00000008988		ENSAMXG00000001948
ENSAMXG00000038761	ENSAMXG00000041489	ENSAMXG00000019610	ENSAMXG00000025812	ENSAMXG00000033472	ENSAMXG00000018419	ENSAMXG00000030996		ENSAMXG00000001964
ENSAMXG00000034929	ENSAMXG00000040098	ENSAMXG00000029161	ENSAMXG00000002753	ENSAMXG00000024969	ENSAMXG00000003836	ENSAMXG00000042838		ENSAMXG00000001987
ENSAMXG00000005665	ENSAMXG00000034749	ENSAMXG00000025830	ENSAMXG00000033551	ENSAMXG00000042868	ENSAMXG00000040224	ENSAMXG00000037376		ENSAMXG00000001995
ENSAMXG00000034457	ENSAMXG00000031930	ENSAMXG00000033220	ENSAMXG00000042229	ENSAMXG00000024948	ENSAMXG00000036896	ENSAMXG00000041493		ENSAMXG00000001998
ENSAMXG00000034554	ENSAMXG00000005605	ENSAMXG00000025172	ENSAMXG00000025910	ENSAMXG00000025036	ENSAMXG00000031591	ENSAMXG00000044025		ENSAMXG00000002002
ENSAMXG00000035417	ENSAMXG00000030981	ENSAMXG00000032915	ENSAMXG00000035600	ENSAMXG00000004372	ENSAMXG00000041915	ENSAMXG00000003951		ENSAMXG00000002004
ENSAMXG00000040669	ENSAMXG00000019581	ENSAMXG00000039920	ENSAMXG00000033063	ENSAMXG00000035639	ENSAMXG00000033417	ENSAMXG00000032874		ENSAMXG00000002027
ENSAMXG00000005351	ENSAMXG00000013138	ENSAMXG00000038635	ENSAMXG00000038761	ENSAMXG00000030334	ENSAMXG00000031676	ENSAMXG00000007517		ENSAMXG00000002041
ENSAMXG00000026072	ENSAMXG00000036574	ENSAMXG00000036143	ENSAMXG00000034457	ENSAMXG00000037613	ENSAMXG00000018076	ENSAMXG00000036565		ENSAMXG00000002051
ENSAMXG00000032227	ENSAMXG00000042324	ENSAMXG00000031301	ENSAMXG00000035832	ENSAMXG00000026138	ENSAMXG00000038688	ENSAMXG00000038278		ENSAMXG00000002057
ENSAMXG00000019856	ENSAMXG00000037793	ENSAMXG00000031449	ENSAMXG00000032227	ENSAMXG00000034397	ENSAMXG00000029635	ENSAMXG00000020625		ENSAMXG00000002073
ENSAMXG00000043902	ENSAMXG00000041364	ENSAMXG00000034791	ENSAMXG00000019856	ENSAMXG00000005878	ENSAMXG00000030510	ENSAMXG00000034718		ENSAMXG00000002079
ENSAMXG00000025065	ENSAMXG00000004184	ENSAMXG00000031483	ENSAMXG00000041245	ENSAMXG00000038366	ENSAMXG00000036988	ENSAMXG00000018508		ENSAMXG00000002081
ENSAMXG00000006449	ENSAMXG00000043939	ENSAMXG00000035322	ENSAMXG00000038450	ENSAMXG00000032950	ENSAMXG00000021608	ENSAMXG00000033504		ENSAMXG00000002091
ENSAMXG00000040157	ENSAMXG00000043566	ENSAMXG00000029540	ENSAMXG00000029974	ENSAMXG00000030916	ENSAMXG00000019932	ENSAMXG00000042058		ENSAMXG00000002100
ENSAMXG00000040407	ENSAMXG00000025120	ENSAMXG00000026115	ENSAMXG00000030339	ENSAMXG00000032595	ENSAMXG00000039327	ENSAMXG00000044101		ENSAMXG00000002104
ENSAMXG00000031254	ENSAMXG00000039953	ENSAMXG00000039886	ENSAMXG00000032409	ENSAMXG00000034160	ENSAMXG00000042229	ENSAMXG00000004785		ENSAMXG00000002110
ENSAMXG00000036362	ENSAMXG00000030164	ENSAMXG00000034597	ENSAMXG00000034939	ENSAMXG00000033931	ENSAMXG00000025910	ENSAMXG00000041163		ENSAMXG00000002139
ENSAMXG00000044112	ENSAMXG00000035077	ENSAMXG00000033613	ENSAMXG00000030534	ENSAMXG00000037130	ENSAMXG00000038312	ENSAMXG00000029541		ENSAMXG00000002148
ENSAMXG00000034377	ENSAMXG00000038126	ENSAMXG00000038570	ENSAMXG00000020669	ENSAMXG00000004589	ENSAMXG00000036986	ENSAMXG00000041174		ENSAMXG00000002150
ENSAMXG00000035759	ENSAMXG00000036627	ENSAMXG00000040799	ENSAMXG00000038469	ENSAMXG00000034742	ENSAMXG00000020810	ENSAMXG00000043441		ENSAMXG00000002175
ENSAMXG00000035994	ENSAMXG00000030514	ENSAMXG00000043266	ENSAMXG00000000766	ENSAMXG00000006337	ENSAMXG00000039903	ENSAMXG00000008504		ENSAMXG00000002204
ENSAMXG00000033921	ENSAMXG00000039275	ENSAMXG00000031230	ENSAMXG00000035230	ENSAMXG00000030645	ENSAMXG00000020947	ENSAMXG00000009797		ENSAMXG00000002207
ENSAMXG00000043081	ENSAMXG00000038530	ENSAMXG00000041910	ENSAMXG00000040956	ENSAMXG00000037159	ENSAMXG00000035600	ENSAMXG00000036501		ENSAMXG00000002213
ENSAMXG00000032856	ENSAMXG00000029615	ENSAMXG00000037354	ENSAMXG00000034701	ENSAMXG00000030580	ENSAMXG00000033063	ENSAMXG00000038948		ENSAMXG00000002218
ENSAMXG00000037306	ENSAMXG00000025634	ENSAMXG00000036471	ENSAMXG00000042595	ENSAMXG00000031653	ENSAMXG00000018491	ENSAMXG00000030260		ENSAMXG00000002224
ENSAMXG00000036114	ENSAMXG00000041357	ENSAMXG00000031556	ENSAMXG00000035435	ENSAMXG00000020422	ENSAMXG00000025095	ENSAMXG00000036483		ENSAMXG00000002268
ENSAMXG00000006617	ENSAMXG00000008704	ENSAMXG00000025007	ENSAMXG00000025269	ENSAMXG00000020935	ENSAMXG00000039602	ENSAMXG00000037173		ENSAMXG00000002280
ENSAMXG00000036308	ENSAMXG00000035906	ENSAMXG00000011248	ENSAMXG00000043283	ENSAMXG00000008997	ENSAMXG00000034457	ENSAMXG00000012298		ENSAMXG00000002305
ENSAMXG00000008692	ENSAMXG00000037682	ENSAMXG00000018419	ENSAMXG00000043156	ENSAMXG00000032638	ENSAMXG00000039151	ENSAMXG00000013611		ENSAMXG00000002316
ENSAMXG00000030451	ENSAMXG00000025420	ENSAMXG00000003572	ENSAMXG00000035843	ENSAMXG00000043666	ENSAMXG00000038299	ENSAMXG00000025208		ENSAMXG00000002319
ENSAMXG00000044066	ENSAMXG00000011755	ENSAMXG00000031591	ENSAMXG00000036039	ENSAMXG00000037285	ENSAMXG00000031822	ENSAMXG00000021396		ENSAMXG00000002337
ENSAMXG00000030780	ENSAMXG00000043861	ENSAMXG00000012553	ENSAMXG00000006617	ENSAMXG00000032039	ENSAMXG00000033714	ENSAMXG00000021232		ENSAMXG00000002343
ENSAMXG00000033888	ENSAMXG00000038077	ENSAMXG00000041915	ENSAMXG00000041020	ENSAMXG00000008604	ENSAMXG00000026074	ENSAMXG00000025985		ENSAMXG00000002349
ENSAMXG00000030460	ENSAMXG00000010699	ENSAMXG00000025932	ENSAMXG00000035182	ENSAMXG00000037376	ENSAMXG00000031025	ENSAMXG00000039861		ENSAMXG00000002352
ENSAMXG00000017538	ENSAMXG00000025097	ENSAMXG00000025933	ENSAMXG00000030780	ENSAMXG00000009856	ENSAMXG00000026072	ENSAMXG00000004720		ENSAMXG00000002358
ENSAMXG00000025425	ENSAMXG00000032963	ENSAMXG00000033417	ENSAMXG00000043337	ENSAMXG00000042233	ENSAMXG00000002169	ENSAMXG00000032995		ENSAMXG00000002363
ENSAMXG00000025424	ENSAMXG00000020228	ENSAMXG00000025975	ENSAMXG00000041063	ENSAMXG00000041838	ENSAMXG00000026162	ENSAMXG00000036406		ENSAMXG00000002366
ENSAMXG00000033303	ENSAMXG00000012619	ENSAMXG00000037677	ENSAMXG00000025180	ENSAMXG00000034829	ENSAMXG00000034922	ENSAMXG00000018143		ENSAMXG00000002373
ENSAMXG00000014633	ENSAMXG00000031584	ENSAMXG00000032849	ENSAMXG00000036656	ENSAMXG00000035501	ENSAMXG00000041245	ENSAMXG00000031582		ENSAMXG00000002376
ENSAMXG00000026028	ENSAMXG00000016242	ENSAMXG00000029603	ENSAMXG00000038416	ENSAMXG00000029075	ENSAMXG00000029974	ENSAMXG00000033824		ENSAMXG00000002379
ENSAMXG00000029805	ENSAMXG00000001717	ENSAMXG00000038367	ENSAMXG00000041626	ENSAMXG00000033123	ENSAMXG00000030339	ENSAMXG00000029834		ENSAMXG00000002393
ENSAMXG00000002352	ENSAMXG00000035631	ENSAMXG00000017134	ENSAMXG00000041603	ENSAMXG00000002539	ENSAMXG00000031254	ENSAMXG00000035848		ENSAMXG00000002412
ENSAMXG00000037730	ENSAMXG00000016646	ENSAMXG00000044123	ENSAMXG00000042929	ENSAMXG00000032059	ENSAMXG00000036362	ENSAMXG00000033257		ENSAMXG00000002420
ENSAMXG00000025017	ENSAMXG00000038507	ENSAMXG00000031858	ENSAMXG00000026028	ENSAMXG00000041018	ENSAMXG00000034939	ENSAMXG00000037622		ENSAMXG00000002423
ENSAMXG00000044033	ENSAMXG00000038478	ENSAMXG00000042229	ENSAMXG00000003013	ENSAMXG00000032874	ENSAMXG00000035151	ENSAMXG00000021644		ENSAMXG00000002438
ENSAMXG00000032095	ENSAMXG00000019388	ENSAMXG00000024954	ENSAMXG00000011559	ENSAMXG00000042035	ENSAMXG00000029323	ENSAMXG00000021636		ENSAMXG00000002442
ENSAMXG00000032903	ENSAMXG00000014765	ENSAMXG00000040845	ENSAMXG00000042710	ENSAMXG00000034228	ENSAMXG00000044112	ENSAMXG00000021635		ENSAMXG00000002456
ENSAMXG00000029607	ENSAMXG00000037696	ENSAMXG00000038751	ENSAMXG00000042772	ENSAMXG00000034731	ENSAMXG00000020669	ENSAMXG00000021387		ENSAMXG00000002464
ENSAMXG00000030914	ENSAMXG00000034352	ENSAMXG00000031021	ENSAMXG00000029607	ENSAMXG00000037893	ENSAMXG00000038424	ENSAMXG00000043525		ENSAMXG00000002481
ENSAMXG00000040195	ENSAMXG00000040640	ENSAMXG00000035600	ENSAMXG00000032754	ENSAMXG00000014160	ENSAMXG00000038469	ENSAMXG00000010024		ENSAMXG00000002493
ENSAMXG00000043670	ENSAMXG00000009662	ENSAMXG00000009857	ENSAMXG00000043670	ENSAMXG00000031681	ENSAMXG00000036816	ENSAMXG00000007747		ENSAMXG00000002497
ENSAMXG00000025369	ENSAMXG00000033447	ENSAMXG00000033063	ENSAMXG00000025369	ENSAMXG00000025641	ENSAMXG00000035879	ENSAMXG00000031409		ENSAMXG00000002501
ENSAMXG00000025371	ENSAMXG00000030883	ENSAMXG00000039838	ENSAMXG00000043693	ENSAMXG00000034022	ENSAMXG00000034472	ENSAMXG00000031322		ENSAMXG00000002504
ENSAMXG00000040229	ENSAMXG00000040270	ENSAMXG00000034929	ENSAMXG00000025807	ENSAMXG00000024523	ENSAMXG00000000766	ENSAMXG00000031046		ENSAMXG00000002508
ENSAMXG00000042009	ENSAMXG00000042345	ENSAMXG00000025095	ENSAMXG00000033656	ENSAMXG00000034193	ENSAMXG00000035230	ENSAMXG00000021121		ENSAMXG00000002515
ENSAMXG00000034311	ENSAMXG00000035009	ENSAMXG00000005665	ENSAMXG00000029450	ENSAMXG00000043441	ENSAMXG00000040956	ENSAMXG00000021132		ENSAMXG00000002520
ENSAMXG00000044011	ENSAMXG00000036826	ENSAMXG00000007015	ENSAMXG00000025615	ENSAMXG00000043808	ENSAMXG00000034701	ENSAMXG00000021162		ENSAMXG00000002539
ENSAMXG00000032626	ENSAMXG00000015577	ENSAMXG00000034554	ENSAMXG00000035726	ENSAMXG00000032484	ENSAMXG00000035435	ENSAMXG00000040098		ENSAMXG00000002581
ENSAMXG00000025795	ENSAMXG00000024960	ENSAMXG00000037080	ENSAMXG00000021225	ENSAMXG00000041252	ENSAMXG00000037179	ENSAMXG00000005430		ENSAMXG00000002591
ENSAMXG00000010301	ENSAMXG00000031422	ENSAMXG00000038472	ENSAMXG00000033271	ENSAMXG00000014760	ENSAMXG00000035843	ENSAMXG00000013036		ENSAMXG00000002595
ENSAMXG00000042948	ENSAMXG00000034760	ENSAMXG00000031822	ENSAMXG00000008725	ENSAMXG00000002464	ENSAMXG00000040536	ENSAMXG00000010484		ENSAMXG00000002600
ENSAMXG00000043232	ENSAMXG00000024835	ENSAMXG00000033714	ENSAMXG00000039780	ENSAMXG00000030260	ENSAMXG00000042898	ENSAMXG00000029716		ENSAMXG00000002612
ENSAMXG00000040532	ENSAMXG00000007021	ENSAMXG00000032831	ENSAMXG00000007801	ENSAMXG00000043974	ENSAMXG00000036114	ENSAMXG00000012913		ENSAMXG00000002644
ENSAMXG00000037655	ENSAMXG00000042782	ENSAMXG00000040590	ENSAMXG00000042948	ENSAMXG00000029802	ENSAMXG00000038451	ENSAMXG00000035225		ENSAMXG00000002663
ENSAMXG00000042112	ENSAMXG00000039880	ENSAMXG00000019856	ENSAMXG00000035627	ENSAMXG00000037048	ENSAMXG00000006617	ENSAMXG00000029510		ENSAMXG00000002674
ENSAMXG00000007863	ENSAMXG00000033152	ENSAMXG00000029251	ENSAMXG00000004451	ENSAMXG00000025725	ENSAMXG00000041795	ENSAMXG00000040342		ENSAMXG00000002691
ENSAMXG00000041248	ENSAMXG00000013244	ENSAMXG00000039197	ENSAMXG00000025093	ENSAMXG00000013611	ENSAMXG00000040130	ENSAMXG00000034753		ENSAMXG00000002704
ENSAMXG00000009323	ENSAMXG00000030340	ENSAMXG00000040407	ENSAMXG00000025201	ENSAMXG00000008643	ENSAMXG00000043568	ENSAMXG00000014605		ENSAMXG00000002728
ENSAMXG00000032089	ENSAMXG00000025983	ENSAMXG00000036362	ENSAMXG00000042023	ENSAMXG00000021284	ENSAMXG00000024723	ENSAMXG00000039548		ENSAMXG00000002735
ENSAMXG00000038715	ENSAMXG00000035053	ENSAMXG00000025285	ENSAMXG00000039724	ENSAMXG00000025985	ENSAMXG00000044109	ENSAMXG00000037561		ENSAMXG00000002743
ENSAMXG00000033378	ENSAMXG00000032877	ENSAMXG00000038469	ENSAMXG00000037465	ENSAMXG00000032995	ENSAMXG00000042600	ENSAMXG00000034981		ENSAMXG00000002753
ENSAMXG00000026484	ENSAMXG00000020104	ENSAMXG00000042855	ENSAMXG00000031784	ENSAMXG00000036406	ENSAMXG00000029362	ENSAMXG00000037140		ENSAMXG00000002760
ENSAMXG00000033444	ENSAMXG00000033843	ENSAMXG00000036816	ENSAMXG00000039653	ENSAMXG00000030660	ENSAMXG00000030780	ENSAMXG00000007359		ENSAMXG00000002762
ENSAMXG00000031226	ENSAMXG00000031935	ENSAMXG00000035994	ENSAMXG00000033315	ENSAMXG00000017529	ENSAMXG00000041063	ENSAMXG00000037520		ENSAMXG00000002781
ENSAMXG00000010275	ENSAMXG00000042413	ENSAMXG00000034472	ENSAMXG00000029942	ENSAMXG00000037622	ENSAMXG00000025180	ENSAMXG00000038018		ENSAMXG00000002787
ENSAMXG00000035530	ENSAMXG00000018730	ENSAMXG00000035755	ENSAMXG00000041248	ENSAMXG00000021387	ENSAMXG00000010045	ENSAMXG00000014161		ENSAMXG00000002803
ENSAMXG00000042611	ENSAMXG00000039871	ENSAMXG00000035126	ENSAMXG00000040170	ENSAMXG00000034163	ENSAMXG00000008577	ENSAMXG00000039103		ENSAMXG00000002829
ENSAMXG00000029043	ENSAMXG00000030798	ENSAMXG00000035230	ENSAMXG00000037888	ENSAMXG00000012879	ENSAMXG00000025424	ENSAMXG00000031774		ENSAMXG00000002830
ENSAMXG00000036349	ENSAMXG00000040160	ENSAMXG00000040956	ENSAMXG00000015492	ENSAMXG00000032016	ENSAMXG00000011000	ENSAMXG00000041943		ENSAMXG00000002838
ENSAMXG00000030338	ENSAMXG00000036500	ENSAMXG00000042595	ENSAMXG00000033444	ENSAMXG00000041211	ENSAMXG00000033303	ENSAMXG00000015800		ENSAMXG00000002847
ENSAMXG00000025915	ENSAMXG00000038634	ENSAMXG00000031439	ENSAMXG00000031226	ENSAMXG00000030981	ENSAMXG00000036442	ENSAMXG00000001565		ENSAMXG00000002853
ENSAMXG00000034958	ENSAMXG00000031809	ENSAMXG00000032856	ENSAMXG00000038567	ENSAMXG00000005462	ENSAMXG00000037398	ENSAMXG00000034795		ENSAMXG00000002864
ENSAMXG00000043247	ENSAMXG00000017532	ENSAMXG00000042898	ENSAMXG00000010275	ENSAMXG00000042089	ENSAMXG00000026028	ENSAMXG00000020775		ENSAMXG00000002880
ENSAMXG00000009124	ENSAMXG00000002335	ENSAMXG00000029622	ENSAMXG00000042611	ENSAMXG00000013036	ENSAMXG00000029629	ENSAMXG00000018882		ENSAMXG00000002881
ENSAMXG00000043096	ENSAMXG00000041166	ENSAMXG00000025806	ENSAMXG00000043978	ENSAMXG00000010484	ENSAMXG00000025539	ENSAMXG00000035215		ENSAMXG00000002886
ENSAMXG00000040162	ENSAMXG00000044029	ENSAMXG00000032818	ENSAMXG00000037916	ENSAMXG00000036419	ENSAMXG00000033609	ENSAMXG00000038126		ENSAMXG00000002892
ENSAMXG00000031067	ENSAMXG00000003895	ENSAMXG00000036114	ENSAMXG00000031699	ENSAMXG00000035225	ENSAMXG00000040860	ENSAMXG00000036627		ENSAMXG00000002900
ENSAMXG00000024940	ENSAMXG00000005361	ENSAMXG00000006617	ENSAMXG00000001788	ENSAMXG00000029510	ENSAMXG00000026472	ENSAMXG00000039275		ENSAMXG00000002907
ENSAMXG00000038830	ENSAMXG00000038569	ENSAMXG00000014433	ENSAMXG00000043299	ENSAMXG00000040025	ENSAMXG00000029607	ENSAMXG00000016023		ENSAMXG00000002911
ENSAMXG00000037458	ENSAMXG00000041981	ENSAMXG00000041063	ENSAMXG00000034958	ENSAMXG00000039266	ENSAMXG00000040328	ENSAMXG00000017217		ENSAMXG00000002929
ENSAMXG00000036528	ENSAMXG00000031978	ENSAMXG00000042787	ENSAMXG00000003002	ENSAMXG00000039215	ENSAMXG00000040195	ENSAMXG00000029137		ENSAMXG00000002931
ENSAMXG00000040861	ENSAMXG00000018060	ENSAMXG00000026320	ENSAMXG00000035251	ENSAMXG00000012958	ENSAMXG00000043670	ENSAMXG00000017637		ENSAMXG00000002934
ENSAMXG00000033528	ENSAMXG00000019757	ENSAMXG00000008577	ENSAMXG00000034222	ENSAMXG00000040342	ENSAMXG00000025894	ENSAMXG00000034631		ENSAMXG00000002938
ENSAMXG00000018809	ENSAMXG00000040024	ENSAMXG00000025426	ENSAMXG00000043793	ENSAMXG00000034753	ENSAMXG00000041698	ENSAMXG00000042115		ENSAMXG00000002954
ENSAMXG00000029661	ENSAMXG00000004026	ENSAMXG00000025425	ENSAMXG00000039217	ENSAMXG00000026345	ENSAMXG00000043693	ENSAMXG00000000912		ENSAMXG00000002955
ENSAMXG00000036478	ENSAMXG00000040977	ENSAMXG00000025424	ENSAMXG00000043053	ENSAMXG00000037561	ENSAMXG00000036200	ENSAMXG00000034851		ENSAMXG00000002966
ENSAMXG00000026323	ENSAMXG00000042851	ENSAMXG00000037422	ENSAMXG00000037999	ENSAMXG00000036331	ENSAMXG00000025617	ENSAMXG00000025635		ENSAMXG00000002971
ENSAMXG00000034823	ENSAMXG00000020092	ENSAMXG00000030874	ENSAMXG00000043488	ENSAMXG00000032270	ENSAMXG00000032260	ENSAMXG00000038386		ENSAMXG00000002988
ENSAMXG00000041454	ENSAMXG00000030528	ENSAMXG00000033303	ENSAMXG00000024940	ENSAMXG00000025120	ENSAMXG00000021225	ENSAMXG00000041357		ENSAMXG00000002991
ENSAMXG00000001761	ENSAMXG00000003751	ENSAMXG00000041603	ENSAMXG00000036774	ENSAMXG00000041622	ENSAMXG00000037319	ENSAMXG00000020250		ENSAMXG00000002999
ENSAMXG00000016339	ENSAMXG00000034265	ENSAMXG00000025540	ENSAMXG00000040112	ENSAMXG00000033810	ENSAMXG00000008725	ENSAMXG00000020390		ENSAMXG00000003000
ENSAMXG00000004372	ENSAMXG00000006171	ENSAMXG00000025538	ENSAMXG00000033528	ENSAMXG00000037140	ENSAMXG00000042809	ENSAMXG00000030423		ENSAMXG00000003002
ENSAMXG00000012781	ENSAMXG00000035571	ENSAMXG00000026028	ENSAMXG00000041788	ENSAMXG00000007359	ENSAMXG00000039780	ENSAMXG00000035906		ENSAMXG00000003013
ENSAMXG00000029786	ENSAMXG00000038504	ENSAMXG00000029629	ENSAMXG00000034871	ENSAMXG00000000642	ENSAMXG00000007801	ENSAMXG00000039268		ENSAMXG00000003029
ENSAMXG00000012238	ENSAMXG00000029665	ENSAMXG00000003013	ENSAMXG00000025955	ENSAMXG00000043734	ENSAMXG00000004451	ENSAMXG00000011755		ENSAMXG00000003030
ENSAMXG00000032237	ENSAMXG00000019387	ENSAMXG00000029805	ENSAMXG00000024923	ENSAMXG00000013834	ENSAMXG00000031016	ENSAMXG00000041488		ENSAMXG00000003034
ENSAMXG00000033583	ENSAMXG00000035625	ENSAMXG00000033609	ENSAMXG00000040727	ENSAMXG00000039103	ENSAMXG00000025093	ENSAMXG00000011865		ENSAMXG00000003038
ENSAMXG00000024251	ENSAMXG00000006428	ENSAMXG00000041568	ENSAMXG00000012680	ENSAMXG00000031774	ENSAMXG00000025201	ENSAMXG00000043861		ENSAMXG00000003071
ENSAMXG00000025038	ENSAMXG00000032992	ENSAMXG00000029607	ENSAMXG00000001761	ENSAMXG00000007214	ENSAMXG00000018079	ENSAMXG00000036679		ENSAMXG00000003075
ENSAMXG00000037108	ENSAMXG00000033320	ENSAMXG00000008096	ENSAMXG00000034649	ENSAMXG00000039591	ENSAMXG00000033671	ENSAMXG00000000872		ENSAMXG00000003077
ENSAMXG00000039644	ENSAMXG00000008925	ENSAMXG00000025369	ENSAMXG00000040856	ENSAMXG00000030901	ENSAMXG00000035340	ENSAMXG00000042224		ENSAMXG00000003084
ENSAMXG00000032718	ENSAMXG00000041887	ENSAMXG00000039435	ENSAMXG00000024912	ENSAMXG00000010077	ENSAMXG00000014105	ENSAMXG00000036867		ENSAMXG00000003085
ENSAMXG00000019701	ENSAMXG00000008814	ENSAMXG00000041789	ENSAMXG00000029458	ENSAMXG00000001565	ENSAMXG00000037465	ENSAMXG00000001494		ENSAMXG00000003093
ENSAMXG00000038366	ENSAMXG00000016238	ENSAMXG00000000191	ENSAMXG00000034621	ENSAMXG00000018882	ENSAMXG00000029942	ENSAMXG00000032254		ENSAMXG00000003096
ENSAMXG00000032950	ENSAMXG00000003930	ENSAMXG00000043580	ENSAMXG00000004148	ENSAMXG00000018879	ENSAMXG00000041248	ENSAMXG00000039682		ENSAMXG00000003097
ENSAMXG00000030916	ENSAMXG00000004855	ENSAMXG00000040229	ENSAMXG00000033583	ENSAMXG00000035215	ENSAMXG00000038853	ENSAMXG00000025374		ENSAMXG00000003122
ENSAMXG00000031168	ENSAMXG00000018114	ENSAMXG00000030812	ENSAMXG00000037108	ENSAMXG00000024854	ENSAMXG00000040650	ENSAMXG00000031197		ENSAMXG00000003126
ENSAMXG00000031430	ENSAMXG00000004094	ENSAMXG00000043432	ENSAMXG00000041150	ENSAMXG00000035077	ENSAMXG00000033444	ENSAMXG00000036050		ENSAMXG00000003131
ENSAMXG00000034527	ENSAMXG00000031920	ENSAMXG00000026288	ENSAMXG00000006026	ENSAMXG00000039275	ENSAMXG00000031226	ENSAMXG00000042744		ENSAMXG00000003140
ENSAMXG00000035579	ENSAMXG00000033412	ENSAMXG00000044011	ENSAMXG00000030916	ENSAMXG00000016023	ENSAMXG00000024815	ENSAMXG00000016153		ENSAMXG00000003151
ENSAMXG00000016070	ENSAMXG00000029379	ENSAMXG00000035726	ENSAMXG00000039628	ENSAMXG00000029137	ENSAMXG00000017270	ENSAMXG00000037802		ENSAMXG00000003157
ENSAMXG00000012850	ENSAMXG00000038843	ENSAMXG00000025795	ENSAMXG00000012069	ENSAMXG00000038277	ENSAMXG00000019585	ENSAMXG00000029172		ENSAMXG00000003160
ENSAMXG00000043579	ENSAMXG00000040827	ENSAMXG00000039780	ENSAMXG00000041161	ENSAMXG00000029615	ENSAMXG00000025602	ENSAMXG00000038593		ENSAMXG00000003182
ENSAMXG00000025444	ENSAMXG00000030517	ENSAMXG00000030555	ENSAMXG00000016137	ENSAMXG00000039657	ENSAMXG00000040556	ENSAMXG00000041637		ENSAMXG00000003190
ENSAMXG00000033194	ENSAMXG00000036616	ENSAMXG00000004451	ENSAMXG00000025458	ENSAMXG00000034999	ENSAMXG00000036349	ENSAMXG00000039201		ENSAMXG00000003204
ENSAMXG00000042140	ENSAMXG00000014223	ENSAMXG00000008639	ENSAMXG00000039954	ENSAMXG00000000583	ENSAMXG00000041617	ENSAMXG00000034641		ENSAMXG00000003253
ENSAMXG00000034742	ENSAMXG00000036838	ENSAMXG00000012315	ENSAMXG00000033931	ENSAMXG00000042115	ENSAMXG00000034958	ENSAMXG00000033601		ENSAMXG00000003261
ENSAMXG00000035673	ENSAMXG00000029209	ENSAMXG00000036834	ENSAMXG00000030575	ENSAMXG00000000910	ENSAMXG00000035251	ENSAMXG00000025135		ENSAMXG00000003267
ENSAMXG00000033062	ENSAMXG00000041962	ENSAMXG00000015435	ENSAMXG00000030716	ENSAMXG00000000912	ENSAMXG00000034222	ENSAMXG00000038737		ENSAMXG00000003288
ENSAMXG00000032232	ENSAMXG00000041247	ENSAMXG00000037465	ENSAMXG00000008711	ENSAMXG00000013376	ENSAMXG00000039217	ENSAMXG00000035350		ENSAMXG00000003290
ENSAMXG00000006243	ENSAMXG00000042428	ENSAMXG00000031784	ENSAMXG00000036340	ENSAMXG00000033948	ENSAMXG00000040162	ENSAMXG00000033173		ENSAMXG00000003299
ENSAMXG00000001728	ENSAMXG00000035288	ENSAMXG00000033867	ENSAMXG00000037877	ENSAMXG00000031629	ENSAMXG00000043488	ENSAMXG00000012280		ENSAMXG00000003318
ENSAMXG00000006078	ENSAMXG00000036140	ENSAMXG00000033315	ENSAMXG00000029658	ENSAMXG00000039762	ENSAMXG00000034262	ENSAMXG00000033310		ENSAMXG00000003335
ENSAMXG00000005548	ENSAMXG00000010225	ENSAMXG00000034144	ENSAMXG00000035669	ENSAMXG00000011700	ENSAMXG00000036774	ENSAMXG00000011674		ENSAMXG00000003350
ENSAMXG00000016101	ENSAMXG00000044053	ENSAMXG00000015492	ENSAMXG00000032827	ENSAMXG00000038386	ENSAMXG00000030523	ENSAMXG00000034135		ENSAMXG00000003365
ENSAMXG00000030580	ENSAMXG00000043803	ENSAMXG00000009323	ENSAMXG00000034742	ENSAMXG00000041357	ENSAMXG00000040861	ENSAMXG00000000552		ENSAMXG00000003369
ENSAMXG00000040334	ENSAMXG00000039878	ENSAMXG00000032089	ENSAMXG00000025929	ENSAMXG00000025911	ENSAMXG00000033528	ENSAMXG00000024490		ENSAMXG00000003382
ENSAMXG00000033132	ENSAMXG00000013634	ENSAMXG00000017043	ENSAMXG00000032232	ENSAMXG00000030423	ENSAMXG00000029661	ENSAMXG00000024498		ENSAMXG00000003386
ENSAMXG00000026003	ENSAMXG00000038762	ENSAMXG00000033444	ENSAMXG00000006243	ENSAMXG00000035278	ENSAMXG00000025955	ENSAMXG00000037461		ENSAMXG00000003407
ENSAMXG00000043701	ENSAMXG00000029170	ENSAMXG00000031226	ENSAMXG00000001728	ENSAMXG00000029062	ENSAMXG00000025543	ENSAMXG00000034352		ENSAMXG00000003436
ENSAMXG00000005680	ENSAMXG00000034167	ENSAMXG00000010275	ENSAMXG00000029208	ENSAMXG00000017272	ENSAMXG00000016339	ENSAMXG00000016214		ENSAMXG00000003439
ENSAMXG00000032703	ENSAMXG00000030600	ENSAMXG00000039485	ENSAMXG00000041833	ENSAMXG00000030357	ENSAMXG00000024844	ENSAMXG00000037292		ENSAMXG00000003440
ENSAMXG00000039386	ENSAMXG00000015073	ENSAMXG00000034349	ENSAMXG00000006078	ENSAMXG00000012752	ENSAMXG00000031855	ENSAMXG00000042377		ENSAMXG00000003444
ENSAMXG00000035891	ENSAMXG00000010702	ENSAMXG00000042611	ENSAMXG00000030580	ENSAMXG00000040034	ENSAMXG00000025787	ENSAMXG00000043194		ENSAMXG00000003445
ENSAMXG00000039083	ENSAMXG00000041051	ENSAMXG00000043978	ENSAMXG00000037090	ENSAMXG00000036679	ENSAMXG00000030855	ENSAMXG00000031789		ENSAMXG00000003453
ENSAMXG00000020955	ENSAMXG00000031973	ENSAMXG00000029043	ENSAMXG00000039714	ENSAMXG00000000872	ENSAMXG00000042593	ENSAMXG00000039133		ENSAMXG00000003454
ENSAMXG00000003995	ENSAMXG00000041015	ENSAMXG00000041746	ENSAMXG00000043701	ENSAMXG00000042224	ENSAMXG00000024912	ENSAMXG00000013097		ENSAMXG00000003472
ENSAMXG00000041118	ENSAMXG00000033446	ENSAMXG00000042417	ENSAMXG00000043891	ENSAMXG00000037789	ENSAMXG00000024911	ENSAMXG00000037250		ENSAMXG00000003476
ENSAMXG00000004003	ENSAMXG00000040904	ENSAMXG00000034958	ENSAMXG00000036610	ENSAMXG00000043736	ENSAMXG00000012900	ENSAMXG00000029898		ENSAMXG00000003515
ENSAMXG00000029047	ENSAMXG00000021188	ENSAMXG00000003002	ENSAMXG00000041862	ENSAMXG00000032254	ENSAMXG00000035639	ENSAMXG00000033342		ENSAMXG00000003534
ENSAMXG00000012944	ENSAMXG00000003030	ENSAMXG00000042995	ENSAMXG00000030036	ENSAMXG00000009538	ENSAMXG00000037613	ENSAMXG00000035563		ENSAMXG00000003540
ENSAMXG00000003208	ENSAMXG00000034781	ENSAMXG00000041115	ENSAMXG00000020955	ENSAMXG00000039682	ENSAMXG00000025038	ENSAMXG00000002264		ENSAMXG00000003549
ENSAMXG00000043595	ENSAMXG00000031664	ENSAMXG00000009124	ENSAMXG00000035065	ENSAMXG00000010699	ENSAMXG00000032718	ENSAMXG00000002263		ENSAMXG00000003560
ENSAMXG00000032387	ENSAMXG00000039802	ENSAMXG00000039217	ENSAMXG00000003831	ENSAMXG00000025303	ENSAMXG00000030916	ENSAMXG00000002262		ENSAMXG00000003606
ENSAMXG00000008882	ENSAMXG00000037950	ENSAMXG00000043053	ENSAMXG00000029486	ENSAMXG00000020866	ENSAMXG00000029366	ENSAMXG00000042939		ENSAMXG00000003610
ENSAMXG00000008915	ENSAMXG00000036723	ENSAMXG00000037999	ENSAMXG00000029293	ENSAMXG00000025719	ENSAMXG00000012069	ENSAMXG00000038229		ENSAMXG00000003612
ENSAMXG00000008997	ENSAMXG00000039513	ENSAMXG00000043488	ENSAMXG00000003383	ENSAMXG00000034930	ENSAMXG00000034160	ENSAMXG00000041879		ENSAMXG00000003624
ENSAMXG00000032638	ENSAMXG00000029469	ENSAMXG00000031831	ENSAMXG00000032350	ENSAMXG00000018426	ENSAMXG00000012850	ENSAMXG00000041376		ENSAMXG00000003629
ENSAMXG00000043731	ENSAMXG00000018082	ENSAMXG00000031067	ENSAMXG00000025399	ENSAMXG00000034639	ENSAMXG00000025444	ENSAMXG00000006018		ENSAMXG00000003637
ENSAMXG00000031425	ENSAMXG00000040070	ENSAMXG00000024940	ENSAMXG00000033555	ENSAMXG00000043503	ENSAMXG00000038526	ENSAMXG00000035067		ENSAMXG00000003650
ENSAMXG00000031189	ENSAMXG00000033191	ENSAMXG00000030523	ENSAMXG00000033657	ENSAMXG00000001519	ENSAMXG00000037877	ENSAMXG00000032790		ENSAMXG00000003663
ENSAMXG00000009295	ENSAMXG00000031318	ENSAMXG00000033969	ENSAMXG00000041236	ENSAMXG00000043868	ENSAMXG00000029658	ENSAMXG00000007379		ENSAMXG00000003665
ENSAMXG00000040890	ENSAMXG00000033553	ENSAMXG00000037458	ENSAMXG00000029964	ENSAMXG00000030579	ENSAMXG00000037780	ENSAMXG00000041559		ENSAMXG00000003667
ENSAMXG00000040925	ENSAMXG00000011152	ENSAMXG00000036528	ENSAMXG00000042838	ENSAMXG00000029172	ENSAMXG00000029755	ENSAMXG00000043317		ENSAMXG00000003672
ENSAMXG00000042994	ENSAMXG00000004483	ENSAMXG00000040861	ENSAMXG00000037590	ENSAMXG00000038665	ENSAMXG00000034742	ENSAMXG00000024964		ENSAMXG00000003682
ENSAMXG00000032987	ENSAMXG00000038745	ENSAMXG00000033528	ENSAMXG00000037376	ENSAMXG00000038593	ENSAMXG00000038693	ENSAMXG00000034329		ENSAMXG00000003687
ENSAMXG00000034036	ENSAMXG00000025008	ENSAMXG00000018809	ENSAMXG00000003038	ENSAMXG00000033601	ENSAMXG00000000239	ENSAMXG00000026354		ENSAMXG00000003702
ENSAMXG00000034977	ENSAMXG00000034130	ENSAMXG00000036478	ENSAMXG00000041838	ENSAMXG00000037557	ENSAMXG00000016891	ENSAMXG00000029080		ENSAMXG00000003703
ENSAMXG00000008988	ENSAMXG00000029352	ENSAMXG00000043544	ENSAMXG00000034829	ENSAMXG00000039937	ENSAMXG00000025973	ENSAMXG00000016515		ENSAMXG00000003710
ENSAMXG00000038994	ENSAMXG00000032065	ENSAMXG00000034823	ENSAMXG00000013620	ENSAMXG00000039021	ENSAMXG00000032232	ENSAMXG00000037985		ENSAMXG00000003736
ENSAMXG00000037376	ENSAMXG00000002638	ENSAMXG00000041454	ENSAMXG00000033123	ENSAMXG00000012102	ENSAMXG00000029621	ENSAMXG00000039024		ENSAMXG00000003749
ENSAMXG00000039265	ENSAMXG00000035356	ENSAMXG00000024924	ENSAMXG00000041493	ENSAMXG00000034714	ENSAMXG00000029208	ENSAMXG00000032988		ENSAMXG00000003754
ENSAMXG00000003170	ENSAMXG00000043423	ENSAMXG00000012680	ENSAMXG00000003951	ENSAMXG00000029475	ENSAMXG00000041833	ENSAMXG00000035135		ENSAMXG00000003755
ENSAMXG00000038900	ENSAMXG00000014749	ENSAMXG00000030890	ENSAMXG00000003916	ENSAMXG00000034135	ENSAMXG00000006102	ENSAMXG00000013131		ENSAMXG00000003803
ENSAMXG00000030713	ENSAMXG00000039826	ENSAMXG00000026063	ENSAMXG00000033138	ENSAMXG00000001138	ENSAMXG00000016101	ENSAMXG00000029557		ENSAMXG00000003809
ENSAMXG00000033918	ENSAMXG00000038255	ENSAMXG00000036307	ENSAMXG00000042035	ENSAMXG00000024490	ENSAMXG00000030580	ENSAMXG00000017348		ENSAMXG00000003813
ENSAMXG00000041838	ENSAMXG00000041927	ENSAMXG00000029961	ENSAMXG00000042764	ENSAMXG00000038204	ENSAMXG00000037090	ENSAMXG00000031336		ENSAMXG00000003815
ENSAMXG00000013620	ENSAMXG00000043459	ENSAMXG00000040856	ENSAMXG00000007517	ENSAMXG00000037461	ENSAMXG00000043701	ENSAMXG00000025183		ENSAMXG00000003822
ENSAMXG00000002465	ENSAMXG00000033677	ENSAMXG00000033980	ENSAMXG00000042396	ENSAMXG00000034746	ENSAMXG00000043891	ENSAMXG00000039995		ENSAMXG00000003829
ENSAMXG00000002480	ENSAMXG00000036636	ENSAMXG00000012900	ENSAMXG00000037893	ENSAMXG00000037626	ENSAMXG00000039386	ENSAMXG00000031697		ENSAMXG00000003834
ENSAMXG00000033123	ENSAMXG00000007874	ENSAMXG00000012781	ENSAMXG00000038278	ENSAMXG00000043000	ENSAMXG00000036610	ENSAMXG00000033462		ENSAMXG00000003836
ENSAMXG00000003114	ENSAMXG00000016629	ENSAMXG00000033011	ENSAMXG00000036485	ENSAMXG00000015863	ENSAMXG00000010401	ENSAMXG00000026093		ENSAMXG00000003847
ENSAMXG00000044025	ENSAMXG00000008237	ENSAMXG00000025301	ENSAMXG00000033111	ENSAMXG00000035825	ENSAMXG00000020955	ENSAMXG00000038605		ENSAMXG00000003852
ENSAMXG00000003951	ENSAMXG00000014528	ENSAMXG00000037108	ENSAMXG00000020625	ENSAMXG00000043194	ENSAMXG00000035065	ENSAMXG00000035049		ENSAMXG00000003860
ENSAMXG00000003918	ENSAMXG00000035567	ENSAMXG00000039644	ENSAMXG00000040992	ENSAMXG00000015177	ENSAMXG00000037947	ENSAMXG00000035789		ENSAMXG00000003866
ENSAMXG00000008457	ENSAMXG00000002280	ENSAMXG00000032718	ENSAMXG00000039775	ENSAMXG00000009567	ENSAMXG00000003831	ENSAMXG00000031552		ENSAMXG00000003868
ENSAMXG00000042597	ENSAMXG00000005408	ENSAMXG00000038366	ENSAMXG00000033752	ENSAMXG00000036668	ENSAMXG00000041118	ENSAMXG00000041592		ENSAMXG00000003869
ENSAMXG00000037591	ENSAMXG00000039077	ENSAMXG00000032950	ENSAMXG00000042058	ENSAMXG00000004517	ENSAMXG00000003998	ENSAMXG00000005148		ENSAMXG00000003875
ENSAMXG00000029351	ENSAMXG00000030402	ENSAMXG00000030916	ENSAMXG00000040018	ENSAMXG00000029860	ENSAMXG00000029486	ENSAMXG00000032240		ENSAMXG00000003878
ENSAMXG00000043915	ENSAMXG00000036037	ENSAMXG00000035080	ENSAMXG00000044101	ENSAMXG00000009757	ENSAMXG00000032387	ENSAMXG00000018644		ENSAMXG00000003899
ENSAMXG00000015270	ENSAMXG00000013219	ENSAMXG00000031168	ENSAMXG00000037123	ENSAMXG00000031307	ENSAMXG00000034821	ENSAMXG00000040882		ENSAMXG00000003912
ENSAMXG00000032874	ENSAMXG00000002743	ENSAMXG00000012069	ENSAMXG00000026316	ENSAMXG00000043164	ENSAMXG00000025399	ENSAMXG00000019321		ENSAMXG00000003921
ENSAMXG00000001976	ENSAMXG00000041744	ENSAMXG00000024847	ENSAMXG00000031788	ENSAMXG00000032984	ENSAMXG00000040553	ENSAMXG00000031894		ENSAMXG00000003926
ENSAMXG00000036956	ENSAMXG00000035146	ENSAMXG00000041161	ENSAMXG00000040167	ENSAMXG00000012386	ENSAMXG00000037285	ENSAMXG00000036277		ENSAMXG00000003929
ENSAMXG00000032495	ENSAMXG00000040844	ENSAMXG00000034527	ENSAMXG00000032900	ENSAMXG00000034392	ENSAMXG00000033555	ENSAMXG00000043365		ENSAMXG00000003934
ENSAMXG00000014089	ENSAMXG00000039798	ENSAMXG00000039157	ENSAMXG00000031305	ENSAMXG00000029898	ENSAMXG00000017827	ENSAMXG00000013200		ENSAMXG00000003936
ENSAMXG00000038278	ENSAMXG00000029688	ENSAMXG00000043762	ENSAMXG00000029541	ENSAMXG00000031734	ENSAMXG00000042366	ENSAMXG00000031672		ENSAMXG00000003951
ENSAMXG00000038961	ENSAMXG00000042200	ENSAMXG00000034160	ENSAMXG00000043441	ENSAMXG00000035622	ENSAMXG00000041236	ENSAMXG00000041681		ENSAMXG00000003988
ENSAMXG00000040702	ENSAMXG00000042517	ENSAMXG00000024887	ENSAMXG00000008504	ENSAMXG00000029274	ENSAMXG00000034977	ENSAMXG00000040926		ENSAMXG00000003998
ENSAMXG00000002390	ENSAMXG00000035590	ENSAMXG00000000302	ENSAMXG00000043808	ENSAMXG00000010466	ENSAMXG00000008988	ENSAMXG00000025789		ENSAMXG00000004014
ENSAMXG00000025641	ENSAMXG00000032613	ENSAMXG00000035247	ENSAMXG00000035418	ENSAMXG00000033906	ENSAMXG00000034645	ENSAMXG00000026036		ENSAMXG00000004017
ENSAMXG00000040282	ENSAMXG00000043500	ENSAMXG00000030716	ENSAMXG00000017178	ENSAMXG00000002849	ENSAMXG00000030996	ENSAMXG00000010432		ENSAMXG00000004046
ENSAMXG00000020625	ENSAMXG00000006254	ENSAMXG00000043579	ENSAMXG00000006137	ENSAMXG00000038229	ENSAMXG00000042838	ENSAMXG00000031648		ENSAMXG00000004053
ENSAMXG00000000465	ENSAMXG00000004358	ENSAMXG00000025444	ENSAMXG00000042869	ENSAMXG00000005739	ENSAMXG00000034764	ENSAMXG00000037488		ENSAMXG00000004056
ENSAMXG00000038276	ENSAMXG00000021167	ENSAMXG00000034475	ENSAMXG00000037095	ENSAMXG00000043317	ENSAMXG00000037363	ENSAMXG00000037648		ENSAMXG00000004088
ENSAMXG00000033033	ENSAMXG00000024905	ENSAMXG00000030777	ENSAMXG00000014256	ENSAMXG00000041114	ENSAMXG00000037590	ENSAMXG00000040504		ENSAMXG00000004089
ENSAMXG00000024523	ENSAMXG00000035774	ENSAMXG00000032014	ENSAMXG00000006453	ENSAMXG00000014641	ENSAMXG00000037376	ENSAMXG00000004558		ENSAMXG00000004094
ENSAMXG00000031186	ENSAMXG00000031438	ENSAMXG00000029658	ENSAMXG00000041252	ENSAMXG00000014680	ENSAMXG00000036013	ENSAMXG00000040341		ENSAMXG00000004100
ENSAMXG00000044101	ENSAMXG00000041697	ENSAMXG00000035669	ENSAMXG00000037096	ENSAMXG00000031420	ENSAMXG00000009856	ENSAMXG00000043383		ENSAMXG00000004108
ENSAMXG00000014023	ENSAMXG00000043936	ENSAMXG00000034742	ENSAMXG00000040219	ENSAMXG00000024835	ENSAMXG00000042233	ENSAMXG00000004108		ENSAMXG00000004128
ENSAMXG00000013882	ENSAMXG00000006749	ENSAMXG00000036698	ENSAMXG00000035965	ENSAMXG00000018083	ENSAMXG00000041838	ENSAMXG00000041264		ENSAMXG00000004146
ENSAMXG00000031788	ENSAMXG00000008154	ENSAMXG00000037514	ENSAMXG00000032901	ENSAMXG00000025984	ENSAMXG00000034829	ENSAMXG00000035089		ENSAMXG00000004156
ENSAMXG00000029502	ENSAMXG00000006838	ENSAMXG00000035673	ENSAMXG00000019242	ENSAMXG00000038595	ENSAMXG00000033123	ENSAMXG00000020528		ENSAMXG00000004172
ENSAMXG00000032372	ENSAMXG00000036310	ENSAMXG00000033062	ENSAMXG00000034914	ENSAMXG00000030340	ENSAMXG00000036907	ENSAMXG00000032238		ENSAMXG00000004179
ENSAMXG00000043808	ENSAMXG00000037926	ENSAMXG00000025929	ENSAMXG00000033362	ENSAMXG00000035053	ENSAMXG00000032059	ENSAMXG00000032885		ENSAMXG00000004199
ENSAMXG00000034618	ENSAMXG00000035393	ENSAMXG00000032232	ENSAMXG00000034398	ENSAMXG00000032482	ENSAMXG00000002882	ENSAMXG00000034878		ENSAMXG00000004222
ENSAMXG00000035418	ENSAMXG00000036508	ENSAMXG00000006243	ENSAMXG00000038948	ENSAMXG00000029283	ENSAMXG00000036996	ENSAMXG00000041433		ENSAMXG00000004233
ENSAMXG00000036711	ENSAMXG00000024998	ENSAMXG00000041833	ENSAMXG00000043974	ENSAMXG00000025183	ENSAMXG00000034663	ENSAMXG00000005736		ENSAMXG00000004238
ENSAMXG00000032484	ENSAMXG00000025880	ENSAMXG00000005117	ENSAMXG00000029802	ENSAMXG00000031697	ENSAMXG00000003916	ENSAMXG00000016804		ENSAMXG00000004245
ENSAMXG00000025768	ENSAMXG00000043454	ENSAMXG00000034111	ENSAMXG00000043973	ENSAMXG00000038605	ENSAMXG00000043476	ENSAMXG00000032233		ENSAMXG00000004255
ENSAMXG00000032201	ENSAMXG00000006054	ENSAMXG00000043701	ENSAMXG00000006265	ENSAMXG00000037009	ENSAMXG00000039692	ENSAMXG00000018686		ENSAMXG00000004260
ENSAMXG00000040219	ENSAMXG00000038464	ENSAMXG00000025922	ENSAMXG00000031575	ENSAMXG00000035049	ENSAMXG00000029351	ENSAMXG00000008772		ENSAMXG00000004262
ENSAMXG00000034912	ENSAMXG00000008401	ENSAMXG00000043891	ENSAMXG00000041518	ENSAMXG00000033874	ENSAMXG00000043915	ENSAMXG00000010880		ENSAMXG00000004272
ENSAMXG00000032901	ENSAMXG00000031341	ENSAMXG00000005680	ENSAMXG00000009315	ENSAMXG00000043619	ENSAMXG00000037625	ENSAMXG00000008169		ENSAMXG00000004274
ENSAMXG00000019282	ENSAMXG00000041549	ENSAMXG00000032703	ENSAMXG00000036030	ENSAMXG00000037673	ENSAMXG00000015270	ENSAMXG00000042778		ENSAMXG00000004275
ENSAMXG00000034034	ENSAMXG00000010100	ENSAMXG00000043778	ENSAMXG00000035321	ENSAMXG00000000986	ENSAMXG00000007517	ENSAMXG00000040352		ENSAMXG00000004309
ENSAMXG00000002464	ENSAMXG00000030387	ENSAMXG00000010391	ENSAMXG00000035525	ENSAMXG00000042946	ENSAMXG00000007116	ENSAMXG00000003504		ENSAMXG00000004320
ENSAMXG00000042814	ENSAMXG00000019677	ENSAMXG00000010393	ENSAMXG00000013611	ENSAMXG00000019035	ENSAMXG00000038393	ENSAMXG00000003472		ENSAMXG00000004321
ENSAMXG00000034398	ENSAMXG00000036196	ENSAMXG00000039486	ENSAMXG00000025208	ENSAMXG00000019084	ENSAMXG00000034228	ENSAMXG00000032025		ENSAMXG00000004323
ENSAMXG00000035106	ENSAMXG00000036559	ENSAMXG00000041862	ENSAMXG00000014914	ENSAMXG00000019321	ENSAMXG00000034731	ENSAMXG00000034219		ENSAMXG00000004348
ENSAMXG00000035172	ENSAMXG00000007396	ENSAMXG00000020935	ENSAMXG00000039769	ENSAMXG00000019334	ENSAMXG00000042396	ENSAMXG00000043706		ENSAMXG00000004362
ENSAMXG00000010191	ENSAMXG00000009911	ENSAMXG00000020955	ENSAMXG00000016548	ENSAMXG00000013260	ENSAMXG00000029411	ENSAMXG00000002379		ENSAMXG00000004368
ENSAMXG00000010198	ENSAMXG00000034232	ENSAMXG00000037947	ENSAMXG00000036115	ENSAMXG00000036277	ENSAMXG00000037893	ENSAMXG00000037121		ENSAMXG00000004372
ENSAMXG00000010232	ENSAMXG00000034198	ENSAMXG00000032242	ENSAMXG00000021396	ENSAMXG00000043992	ENSAMXG00000014160	ENSAMXG00000031539		ENSAMXG00000004373
ENSAMXG00000010238	ENSAMXG00000038378	ENSAMXG00000029047	ENSAMXG00000025101	ENSAMXG00000031809	ENSAMXG00000031681	ENSAMXG00000040365		ENSAMXG00000004412
ENSAMXG00000010261	ENSAMXG00000004786	ENSAMXG00000012944	ENSAMXG00000021284	ENSAMXG00000017532	ENSAMXG00000014453	ENSAMXG00000019330		ENSAMXG00000004425
ENSAMXG00000010266	ENSAMXG00000009602	ENSAMXG00000030559	ENSAMXG00000010436	ENSAMXG00000002540	ENSAMXG00000025607	ENSAMXG00000019325		ENSAMXG00000004431
ENSAMXG00000029809	ENSAMXG00000034053	ENSAMXG00000043595	ENSAMXG00000039861	ENSAMXG00000031672	ENSAMXG00000002003	ENSAMXG00000009944		ENSAMXG00000004449
ENSAMXG00000043973	ENSAMXG00000009469	ENSAMXG00000032387	ENSAMXG00000002888	ENSAMXG00000003816	ENSAMXG00000025641	ENSAMXG00000010019		ENSAMXG00000004451
ENSAMXG00000025725	ENSAMXG00000037904	ENSAMXG00000008882	ENSAMXG00000039930	ENSAMXG00000036923	ENSAMXG00000020625	ENSAMXG00000034249		ENSAMXG00000004452
ENSAMXG00000029479	ENSAMXG00000005402	ENSAMXG00000008903	ENSAMXG00000025764	ENSAMXG00000026036	ENSAMXG00000034718	ENSAMXG00000003307		ENSAMXG00000004455
ENSAMXG00000009315	ENSAMXG00000036444	ENSAMXG00000008915	ENSAMXG00000037623	ENSAMXG00000034655	ENSAMXG00000000532	ENSAMXG00000030303		ENSAMXG00000004458
ENSAMXG00000036030	ENSAMXG00000014961	ENSAMXG00000032638	ENSAMXG00000025068	ENSAMXG00000026133	ENSAMXG00000030324	ENSAMXG00000034866		ENSAMXG00000004459
ENSAMXG00000035525	ENSAMXG00000014636	ENSAMXG00000018535	ENSAMXG00000032785	ENSAMXG00000041981	ENSAMXG00000018508	ENSAMXG00000034716		ENSAMXG00000004461
ENSAMXG00000013611	ENSAMXG00000013465	ENSAMXG00000036224	ENSAMXG00000018555	ENSAMXG00000041969	ENSAMXG00000033504	ENSAMXG00000032582		ENSAMXG00000004466
ENSAMXG00000030506	ENSAMXG00000030156	ENSAMXG00000025399	ENSAMXG00000019011	ENSAMXG00000029218	ENSAMXG00000039512	ENSAMXG00000016061		ENSAMXG00000004469
ENSAMXG00000016494	ENSAMXG00000010326	ENSAMXG00000040553	ENSAMXG00000019022	ENSAMXG00000031648	ENSAMXG00000042058	ENSAMXG00000032032		ENSAMXG00000004478
ENSAMXG00000024838	ENSAMXG00000038250	ENSAMXG00000033555	ENSAMXG00000029834	ENSAMXG00000037488	ENSAMXG00000011264	ENSAMXG00000030369		ENSAMXG00000004483
ENSAMXG00000043023	ENSAMXG00000041453	ENSAMXG00000042994	ENSAMXG00000016919	ENSAMXG00000043733	ENSAMXG00000044101	ENSAMXG00000035031		ENSAMXG00000004517
ENSAMXG00000033180	ENSAMXG00000017012	ENSAMXG00000008988	ENSAMXG00000017393	ENSAMXG00000042298	ENSAMXG00000041163	ENSAMXG00000043371		ENSAMXG00000004540
ENSAMXG00000008899	ENSAMXG00000008638	ENSAMXG00000042453	ENSAMXG00000041217	ENSAMXG00000040504	ENSAMXG00000034193	ENSAMXG00000005217		ENSAMXG00000004558
ENSAMXG00000008651	ENSAMXG00000002988	ENSAMXG00000034645	ENSAMXG00000017529	ENSAMXG00000004558	ENSAMXG00000026317	ENSAMXG00000035052		ENSAMXG00000004568
ENSAMXG00000031104	ENSAMXG00000033428	ENSAMXG00000008672	ENSAMXG00000039086	ENSAMXG00000039449	ENSAMXG00000037807	ENSAMXG00000029818		ENSAMXG00000004579
ENSAMXG00000042399	ENSAMXG00000019418	ENSAMXG00000037363	ENSAMXG00000035848	ENSAMXG00000025276	ENSAMXG00000043441	ENSAMXG00000036963		ENSAMXG00000004584
ENSAMXG00000034848	ENSAMXG00000015098	ENSAMXG00000037376	ENSAMXG00000001109	ENSAMXG00000041728	ENSAMXG00000035385	ENSAMXG00000040772		ENSAMXG00000004611
ENSAMXG00000031588	ENSAMXG00000036608	ENSAMXG00000039265	ENSAMXG00000001103	ENSAMXG00000036620	ENSAMXG00000026492	ENSAMXG00000031041		ENSAMXG00000004614
ENSAMXG00000020298	ENSAMXG00000017739	ENSAMXG00000003038	ENSAMXG00000029542	ENSAMXG00000001005	ENSAMXG00000043808	ENSAMXG00000018114		ENSAMXG00000004619
ENSAMXG00000031349	ENSAMXG00000035078	ENSAMXG00000009856	ENSAMXG00000039401	ENSAMXG00000035773	ENSAMXG00000042940	ENSAMXG00000032973		ENSAMXG00000004623
ENSAMXG00000039930	ENSAMXG00000001647	ENSAMXG00000042233	ENSAMXG00000021566	ENSAMXG00000039037	ENSAMXG00000034618	ENSAMXG00000004094		ENSAMXG00000004638
ENSAMXG00000033615	ENSAMXG00000039072	ENSAMXG00000029333	ENSAMXG00000041487	ENSAMXG00000038841	ENSAMXG00000020569	ENSAMXG00000030869		ENSAMXG00000004662
ENSAMXG00000014202	ENSAMXG00000020703	ENSAMXG00000018321	ENSAMXG00000021387	ENSAMXG00000032296	ENSAMXG00000035496	ENSAMXG00000029945		ENSAMXG00000004674
ENSAMXG00000025901	ENSAMXG00000007124	ENSAMXG00000030511	ENSAMXG00000034889	ENSAMXG00000034247	ENSAMXG00000035529	ENSAMXG00000003936		ENSAMXG00000004678
ENSAMXG00000037582	ENSAMXG00000007436	ENSAMXG00000034627	ENSAMXG00000025757	ENSAMXG00000040454	ENSAMXG00000014256	ENSAMXG00000003899		ENSAMXG00000004695
ENSAMXG00000041661	ENSAMXG00000041508	ENSAMXG00000029910	ENSAMXG00000006892	ENSAMXG00000020528	ENSAMXG00000036501	ENSAMXG00000003612		ENSAMXG00000004704
ENSAMXG00000015995	ENSAMXG00000006167	ENSAMXG00000041838	ENSAMXG00000006993	ENSAMXG00000030958	ENSAMXG00000034945	ENSAMXG00000040578		ENSAMXG00000004711
ENSAMXG00000039719	ENSAMXG00000031722	ENSAMXG00000034829	ENSAMXG00000007005	ENSAMXG00000032885	ENSAMXG00000041252	ENSAMXG00000014482		ENSAMXG00000004713
ENSAMXG00000032785	ENSAMXG00000005390	ENSAMXG00000002465	ENSAMXG00000010083	ENSAMXG00000038747	ENSAMXG00000025716	ENSAMXG00000025727		ENSAMXG00000004786
ENSAMXG00000031582	ENSAMXG00000019487	ENSAMXG00000002480	ENSAMXG00000042978	ENSAMXG00000043618	ENSAMXG00000025714	ENSAMXG00000004568		ENSAMXG00000004790
ENSAMXG00000039086	ENSAMXG00000014478	ENSAMXG00000031743	ENSAMXG00000038232	ENSAMXG00000029874	ENSAMXG00000014760	ENSAMXG00000039394		ENSAMXG00000004803
ENSAMXG00000037201	ENSAMXG00000019711	ENSAMXG00000002539	ENSAMXG00000034163	ENSAMXG00000032165	ENSAMXG00000032901	ENSAMXG00000041177		ENSAMXG00000004815
ENSAMXG00000035848	ENSAMXG00000044004	ENSAMXG00000036907	ENSAMXG00000031409	ENSAMXG00000044094	ENSAMXG00000034914	ENSAMXG00000038363		ENSAMXG00000004820
ENSAMXG00000001103	ENSAMXG00000004098	ENSAMXG00000032059	ENSAMXG00000012879	ENSAMXG00000043591	ENSAMXG00000002423	ENSAMXG00000019405		ENSAMXG00000004857
ENSAMXG00000037622	ENSAMXG00000033337	ENSAMXG00000041043	ENSAMXG00000043918	ENSAMXG00000008772	ENSAMXG00000002464	ENSAMXG00000040461		ENSAMXG00000004858
ENSAMXG00000025275	ENSAMXG00000030619	ENSAMXG00000031278	ENSAMXG00000033954	ENSAMXG00000010880	ENSAMXG00000005346	ENSAMXG00000033245		ENSAMXG00000004863
ENSAMXG00000021643	ENSAMXG00000041863	ENSAMXG00000029351	ENSAMXG00000021121	ENSAMXG00000043925	ENSAMXG00000038948	ENSAMXG00000037864		ENSAMXG00000004873
ENSAMXG00000021636	ENSAMXG00000032122	ENSAMXG00000033129	ENSAMXG00000021132	ENSAMXG00000030310	ENSAMXG00000010266	ENSAMXG00000041010		ENSAMXG00000004882
ENSAMXG00000021635	ENSAMXG00000031576	ENSAMXG00000042764	ENSAMXG00000005802	ENSAMXG00000030445	ENSAMXG00000006265	ENSAMXG00000036162		ENSAMXG00000004892
ENSAMXG00000021559	ENSAMXG00000041470	ENSAMXG00000041735	ENSAMXG00000031930	ENSAMXG00000003472	ENSAMXG00000025725	ENSAMXG00000010993		ENSAMXG00000004911
ENSAMXG00000041487	ENSAMXG00000031879	ENSAMXG00000001789	ENSAMXG00000040467	ENSAMXG00000028614	ENSAMXG00000037173	ENSAMXG00000036806		ENSAMXG00000004920
ENSAMXG00000040813	ENSAMXG00000036010	ENSAMXG00000001557	ENSAMXG00000033330	ENSAMXG00000037854	ENSAMXG00000029479	ENSAMXG00000034710		ENSAMXG00000004923
ENSAMXG00000040452	ENSAMXG00000014794	ENSAMXG00000006640	ENSAMXG00000032011	ENSAMXG00000020161	ENSAMXG00000009256	ENSAMXG00000020989		ENSAMXG00000004952
ENSAMXG00000006993	ENSAMXG00000040320	ENSAMXG00000034731	ENSAMXG00000019581	ENSAMXG00000042032	ENSAMXG00000009315	ENSAMXG00000039618		ENSAMXG00000004957
ENSAMXG00000007005	ENSAMXG00000018767	ENSAMXG00000040423	ENSAMXG00000042644	ENSAMXG00000043475	ENSAMXG00000036601	ENSAMXG00000033222		ENSAMXG00000004964
ENSAMXG00000007371	ENSAMXG00000039219	ENSAMXG00000032495	ENSAMXG00000013138	ENSAMXG00000031539	ENSAMXG00000013611	ENSAMXG00000042910		ENSAMXG00000004967
ENSAMXG00000038078	ENSAMXG00000031248	ENSAMXG00000038278	ENSAMXG00000013036	ENSAMXG00000040365	ENSAMXG00000014914	ENSAMXG00000032792		ENSAMXG00000004971
ENSAMXG00000038710	ENSAMXG00000031330	ENSAMXG00000020625	ENSAMXG00000033396	ENSAMXG00000037861	ENSAMXG00000039769	ENSAMXG00000043884		ENSAMXG00000004974
ENSAMXG00000007679	ENSAMXG00000044042	ENSAMXG00000000465	ENSAMXG00000031881	ENSAMXG00000019361	ENSAMXG00000030506	ENSAMXG00000040366		ENSAMXG00000004983
ENSAMXG00000040884	ENSAMXG00000036213	ENSAMXG00000038276	ENSAMXG00000034753	ENSAMXG00000019358	ENSAMXG00000042738	ENSAMXG00000001210		ENSAMXG00000005019
ENSAMXG00000016595	ENSAMXG00000018584	ENSAMXG00000033033	ENSAMXG00000037134	ENSAMXG00000030192	ENSAMXG00000021396	ENSAMXG00000036546		ENSAMXG00000005039
ENSAMXG00000032253	ENSAMXG00000042088	ENSAMXG00000039775	ENSAMXG00000032271	ENSAMXG00000006428	ENSAMXG00000041002	ENSAMXG00000031090		ENSAMXG00000005041
ENSAMXG00000041499	ENSAMXG00000037791	ENSAMXG00000018356	ENSAMXG00000014506	ENSAMXG00000006421	ENSAMXG00000008624	ENSAMXG00000013898		ENSAMXG00000005045
ENSAMXG00000033954	ENSAMXG00000011619	ENSAMXG00000042058	ENSAMXG00000039548	ENSAMXG00000018793	ENSAMXG00000021284	ENSAMXG00000013886		ENSAMXG00000005061
ENSAMXG00000006287	ENSAMXG00000016146	ENSAMXG00000018034	ENSAMXG00000019502	ENSAMXG00000009944	ENSAMXG00000025985	ENSAMXG00000038564		ENSAMXG00000005081
ENSAMXG00000005462	ENSAMXG00000035156	ENSAMXG00000039048	ENSAMXG00000039398	ENSAMXG00000034249	ENSAMXG00000039861	ENSAMXG00000034165		ENSAMXG00000005112
ENSAMXG00000005430	ENSAMXG00000016282	ENSAMXG00000011301	ENSAMXG00000043939	ENSAMXG00000038908	ENSAMXG00000039930	ENSAMXG00000013245		ENSAMXG00000005138
ENSAMXG00000042089	ENSAMXG00000012356	ENSAMXG00000041092	ENSAMXG00000043566	ENSAMXG00000032308	ENSAMXG00000041219	ENSAMXG00000034167		ENSAMXG00000005148
ENSAMXG00000013036	ENSAMXG00000015698	ENSAMXG00000034538	ENSAMXG00000019562	ENSAMXG00000036696	ENSAMXG00000030373	ENSAMXG00000039144		ENSAMXG00000005182
ENSAMXG00000029716	ENSAMXG00000033729	ENSAMXG00000013882	ENSAMXG00000037561	ENSAMXG00000001521	ENSAMXG00000040125	ENSAMXG00000038609		ENSAMXG00000005253
ENSAMXG00000032808	ENSAMXG00000029883	ENSAMXG00000040167	ENSAMXG00000036331	ENSAMXG00000014943	ENSAMXG00000025901	ENSAMXG00000037818		ENSAMXG00000005255
ENSAMXG00000036419	ENSAMXG00000017788	ENSAMXG00000032900	ENSAMXG00000017149	ENSAMXG00000008758	ENSAMXG00000042815	ENSAMXG00000003080		ENSAMXG00000005258
ENSAMXG00000033942	ENSAMXG00000038207	ENSAMXG00000043808	ENSAMXG00000025839	ENSAMXG00000041457	ENSAMXG00000002166	ENSAMXG00000030052		ENSAMXG00000005260
ENSAMXG00000029510	ENSAMXG00000018505	ENSAMXG00000034618	ENSAMXG00000025120	ENSAMXG00000007956	ENSAMXG00000033689	ENSAMXG00000037221		ENSAMXG00000005283
ENSAMXG00000039266	ENSAMXG00000028119	ENSAMXG00000034339	ENSAMXG00000006366	ENSAMXG00000042892	ENSAMXG00000041661	ENSAMXG00000002218		ENSAMXG00000005287
ENSAMXG00000034310	ENSAMXG00000042824	ENSAMXG00000020569	ENSAMXG00000037520	ENSAMXG00000031593	ENSAMXG00000030280	ENSAMXG00000043632		ENSAMXG00000005342
ENSAMXG00000043996	ENSAMXG00000024513	ENSAMXG00000037574	ENSAMXG00000036999	ENSAMXG00000035031	ENSAMXG00000032785	ENSAMXG00000034268		ENSAMXG00000005361
ENSAMXG00000029674	ENSAMXG00000004274	ENSAMXG00000006137	ENSAMXG00000032924	ENSAMXG00000040338	ENSAMXG00000018143	ENSAMXG00000026285		ENSAMXG00000005367
ENSAMXG00000014946	ENSAMXG00000010106	ENSAMXG00000025076	ENSAMXG00000000642	ENSAMXG00000008001	ENSAMXG00000018555	ENSAMXG00000020894		ENSAMXG00000005386
ENSAMXG00000014506	ENSAMXG00000009718	ENSAMXG00000032484	ENSAMXG00000043734	ENSAMXG00000018746	ENSAMXG00000033824	ENSAMXG00000038992		ENSAMXG00000005390
ENSAMXG00000039548	ENSAMXG00000013157	ENSAMXG00000017904	ENSAMXG00000038018	ENSAMXG00000031041	ENSAMXG00000019011	ENSAMXG00000043169		ENSAMXG00000005394
ENSAMXG00000037793	ENSAMXG00000013154	ENSAMXG00000032201	ENSAMXG00000014161	ENSAMXG00000018114	ENSAMXG00000037056	ENSAMXG00000030746		ENSAMXG00000005395
ENSAMXG00000019502	ENSAMXG00000012599	ENSAMXG00000041252	ENSAMXG00000039103	ENSAMXG00000005307	ENSAMXG00000029834	ENSAMXG00000025394		ENSAMXG00000005403
ENSAMXG00000043438	ENSAMXG00000012530	ENSAMXG00000037096	ENSAMXG00000031774	ENSAMXG00000041214	ENSAMXG00000017393	ENSAMXG00000009375		ENSAMXG00000005405
ENSAMXG00000004184	ENSAMXG00000029900	ENSAMXG00000036519	ENSAMXG00000041943	ENSAMXG00000004094	ENSAMXG00000017529	ENSAMXG00000004811		ENSAMXG00000005408
ENSAMXG00000021056	ENSAMXG00000004368	ENSAMXG00000025962	ENSAMXG00000007318	ENSAMXG00000035093	ENSAMXG00000017672	ENSAMXG00000041450		ENSAMXG00000005415
ENSAMXG00000040714	ENSAMXG00000036446	ENSAMXG00000040219	ENSAMXG00000038046	ENSAMXG00000003612	ENSAMXG00000035848	ENSAMXG00000029196		ENSAMXG00000005425
ENSAMXG00000031755	ENSAMXG00000037007	ENSAMXG00000035965	ENSAMXG00000035215	ENSAMXG00000031920	ENSAMXG00000001110	ENSAMXG00000031193		ENSAMXG00000005430
ENSAMXG00000030106	ENSAMXG00000036368	ENSAMXG00000019242	ENSAMXG00000030265	ENSAMXG00000043148	ENSAMXG00000001109	ENSAMXG00000031898		ENSAMXG00000005439
ENSAMXG00000006366	ENSAMXG00000044075	ENSAMXG00000019272	ENSAMXG00000035121	ENSAMXG00000005712	ENSAMXG00000037622	ENSAMXG00000042677		ENSAMXG00000005443
ENSAMXG00000036999	ENSAMXG00000041968	ENSAMXG00000019282	ENSAMXG00000038392	ENSAMXG00000025727	ENSAMXG00000041487	ENSAMXG00000032651		ENSAMXG00000005462
ENSAMXG00000032924	ENSAMXG00000036101	ENSAMXG00000034034	ENSAMXG00000038126	ENSAMXG00000030182	ENSAMXG00000021387	ENSAMXG00000038325		ENSAMXG00000005463
ENSAMXG00000044083	ENSAMXG00000040141	ENSAMXG00000019294	ENSAMXG00000036627	ENSAMXG00000013061	ENSAMXG00000021316	ENSAMXG00000007564		ENSAMXG00000005465
ENSAMXG00000036247	ENSAMXG00000005772	ENSAMXG00000035283	ENSAMXG00000034068	ENSAMXG00000039394	ENSAMXG00000034889	ENSAMXG00000038745		ENSAMXG00000005466
ENSAMXG00000041990	ENSAMXG00000029280	ENSAMXG00000002464	ENSAMXG00000033302	ENSAMXG00000033520	ENSAMXG00000025759	ENSAMXG00000025008		ENSAMXG00000005474
ENSAMXG00000043734	ENSAMXG00000018174	ENSAMXG00000029857	ENSAMXG00000030702	ENSAMXG00000030138	ENSAMXG00000035441	ENSAMXG00000036847		ENSAMXG00000005504
ENSAMXG00000041943	ENSAMXG00000043965	ENSAMXG00000005308	ENSAMXG00000033927	ENSAMXG00000025593	ENSAMXG00000038232	ENSAMXG00000042912		ENSAMXG00000005548
ENSAMXG00000025118	ENSAMXG00000008139	ENSAMXG00000005049	ENSAMXG00000029615	ENSAMXG00000025181	ENSAMXG00000032185	ENSAMXG00000041081		ENSAMXG00000005573
ENSAMXG00000015948	ENSAMXG00000031763	ENSAMXG00000002045	ENSAMXG00000017845	ENSAMXG00000007228	ENSAMXG00000039425	ENSAMXG00000001400		ENSAMXG00000005578
ENSAMXG00000040776	ENSAMXG00000034937	ENSAMXG00000037360	ENSAMXG00000042115	ENSAMXG00000040539	ENSAMXG00000007500	ENSAMXG00000020314		ENSAMXG00000005586
ENSAMXG00000003640	ENSAMXG00000039662	ENSAMXG00000038542	ENSAMXG00000041866	ENSAMXG00000040461	ENSAMXG00000031409	ENSAMXG00000008702		ENSAMXG00000005617
ENSAMXG00000030312	ENSAMXG00000041218	ENSAMXG00000033681	ENSAMXG00000000910	ENSAMXG00000031628	ENSAMXG00000012879	ENSAMXG00000016759		ENSAMXG00000005653
ENSAMXG00000026268	ENSAMXG00000035998	ENSAMXG00000037048	ENSAMXG00000000912	ENSAMXG00000017391	ENSAMXG00000000070	ENSAMXG00000036722		ENSAMXG00000005681
ENSAMXG00000010056	ENSAMXG00000036777	ENSAMXG00000029809	ENSAMXG00000026487	ENSAMXG00000038644	ENSAMXG00000021132	ENSAMXG00000014749		ENSAMXG00000005686
ENSAMXG00000018882	ENSAMXG00000043546	ENSAMXG00000025725	ENSAMXG00000042999	ENSAMXG00000034891	ENSAMXG00000006192	ENSAMXG00000038689		ENSAMXG00000005704
ENSAMXG00000035215	ENSAMXG00000012621	ENSAMXG00000041518	ENSAMXG00000039990	ENSAMXG00000011843	ENSAMXG00000030464	ENSAMXG00000034706		ENSAMXG00000005705
ENSAMXG00000030164	ENSAMXG00000029190	ENSAMXG00000034430	ENSAMXG00000041302	ENSAMXG00000011487	ENSAMXG00000040098	ENSAMXG00000016629		ENSAMXG00000005707
ENSAMXG00000030514	ENSAMXG00000035520	ENSAMXG00000044098	ENSAMXG00000013376	ENSAMXG00000025421	ENSAMXG00000019581	ENSAMXG00000016633		ENSAMXG00000005718
ENSAMXG00000034068	ENSAMXG00000036934	ENSAMXG00000035525	ENSAMXG00000033948	ENSAMXG00000036140	ENSAMXG00000042644	ENSAMXG00000019407		ENSAMXG00000005726
ENSAMXG00000033302	ENSAMXG00000039884	ENSAMXG00000037720	ENSAMXG00000011700	ENSAMXG00000020698	ENSAMXG00000013036	ENSAMXG00000005408		ENSAMXG00000005727
ENSAMXG00000016977	ENSAMXG00000014164	ENSAMXG00000035974	ENSAMXG00000025635	ENSAMXG00000005660	ENSAMXG00000039603	ENSAMXG00000031473		ENSAMXG00000005736
ENSAMXG00000017217	ENSAMXG00000042643	ENSAMXG00000039472	ENSAMXG00000012258	ENSAMXG00000029344	ENSAMXG00000029716	ENSAMXG00000033453		ENSAMXG00000005750
ENSAMXG00000017587	ENSAMXG00000034413	ENSAMXG00000039515	ENSAMXG00000025634	ENSAMXG00000042894	ENSAMXG00000042409	ENSAMXG00000042108		ENSAMXG00000005752
ENSAMXG00000033927	ENSAMXG00000007185	ENSAMXG00000029198	ENSAMXG00000020153	ENSAMXG00000029316	ENSAMXG00000011464	ENSAMXG00000038562		ENSAMXG00000005756
ENSAMXG00000017849	ENSAMXG00000042808	ENSAMXG00000039993	ENSAMXG00000020268	ENSAMXG00000033222	ENSAMXG00000040986	ENSAMXG00000042103		ENSAMXG00000005757
ENSAMXG00000017872	ENSAMXG00000005794	ENSAMXG00000043023	ENSAMXG00000020390	ENSAMXG00000040366	ENSAMXG00000040025	ENSAMXG00000036942		ENSAMXG00000005794
ENSAMXG00000000599	ENSAMXG00000031666	ENSAMXG00000012107	ENSAMXG00000026096	ENSAMXG00000014060	ENSAMXG00000034753	ENSAMXG00000035198		ENSAMXG00000005825
ENSAMXG00000030386	ENSAMXG00000035770	ENSAMXG00000033180	ENSAMXG00000030423	ENSAMXG00000042468	ENSAMXG00000014946	ENSAMXG00000041744		ENSAMXG00000005828
ENSAMXG00000000749	ENSAMXG00000005060	ENSAMXG00000008899	ENSAMXG00000035278	ENSAMXG00000013903	ENSAMXG00000014123	ENSAMXG00000033469		ENSAMXG00000005838
ENSAMXG00000040711	ENSAMXG00000030586	ENSAMXG00000008816	ENSAMXG00000018593	ENSAMXG00000013898	ENSAMXG00000039548	ENSAMXG00000039230		ENSAMXG00000005840
ENSAMXG00000040373	ENSAMXG00000017077	ENSAMXG00000008643	ENSAMXG00000035906	ENSAMXG00000038564	ENSAMXG00000039398	ENSAMXG00000035142		ENSAMXG00000005850
ENSAMXG00000018104	ENSAMXG00000033768	ENSAMXG00000021284	ENSAMXG00000039268	ENSAMXG00000035837	ENSAMXG00000043939	ENSAMXG00000040844		ENSAMXG00000005864
ENSAMXG00000026487	ENSAMXG00000043332	ENSAMXG00000021381	ENSAMXG00000041488	ENSAMXG00000036260	ENSAMXG00000037561	ENSAMXG00000035160		ENSAMXG00000005915
ENSAMXG00000042999	ENSAMXG00000031294	ENSAMXG00000025985	ENSAMXG00000017272	ENSAMXG00000041977	ENSAMXG00000034981	ENSAMXG00000018825		ENSAMXG00000005923
ENSAMXG00000026496	ENSAMXG00000008167	ENSAMXG00000039930	ENSAMXG00000030357	ENSAMXG00000002072	ENSAMXG00000025120	ENSAMXG00000012440		ENSAMXG00000005931
ENSAMXG00000011652	ENSAMXG00000043216	ENSAMXG00000040125	ENSAMXG00000032448	ENSAMXG00000030906	ENSAMXG00000037140	ENSAMXG00000033648		ENSAMXG00000005968
ENSAMXG00000012526	ENSAMXG00000042478	ENSAMXG00000037496	ENSAMXG00000037536	ENSAMXG00000029581	ENSAMXG00000007359	ENSAMXG00000005258		ENSAMXG00000005978
ENSAMXG00000025634	ENSAMXG00000038801	ENSAMXG00000034494	ENSAMXG00000008118	ENSAMXG00000043957	ENSAMXG00000037520	ENSAMXG00000013724		ENSAMXG00000006007
ENSAMXG00000008704	ENSAMXG00000005727	ENSAMXG00000037582	ENSAMXG00000038344	ENSAMXG00000001452	ENSAMXG00000032924	ENSAMXG00000042694		ENSAMXG00000006018
ENSAMXG00000012734	ENSAMXG00000033643	ENSAMXG00000032995	ENSAMXG00000000758	ENSAMXG00000001589	ENSAMXG00000041258	ENSAMXG00000019616		ENSAMXG00000006020
ENSAMXG00000034271	ENSAMXG00000031750	ENSAMXG00000036406	ENSAMXG00000029421	ENSAMXG00000034586	ENSAMXG00000039103	ENSAMXG00000001879		ENSAMXG00000006054
ENSAMXG00000020390	ENSAMXG00000030541	ENSAMXG00000037623	ENSAMXG00000014694	ENSAMXG00000036082	ENSAMXG00000031774	ENSAMXG00000039531		ENSAMXG00000006057
ENSAMXG00000026096	ENSAMXG00000003151	ENSAMXG00000039719	ENSAMXG00000014635	ENSAMXG00000035042	ENSAMXG00000041943	ENSAMXG00000039766		ENSAMXG00000006059
ENSAMXG00000030423	ENSAMXG00000038716	ENSAMXG00000017944	ENSAMXG00000014624	ENSAMXG00000029276	ENSAMXG00000015800	ENSAMXG00000034875		ENSAMXG00000006067
ENSAMXG00000035278	ENSAMXG00000002176	ENSAMXG00000018143	ENSAMXG00000029091	ENSAMXG00000012036	ENSAMXG00000007214	ENSAMXG00000019981		ENSAMXG00000006078
ENSAMXG00000035906	ENSAMXG00000041761	ENSAMXG00000037081	ENSAMXG00000043736	ENSAMXG00000034584	ENSAMXG00000036015	ENSAMXG00000035858		ENSAMXG00000006089
ENSAMXG00000040245	ENSAMXG00000008919	ENSAMXG00000030660	ENSAMXG00000032177	ENSAMXG00000029053	ENSAMXG00000034795	ENSAMXG00000038463		ENSAMXG00000006098
ENSAMXG00000039447	ENSAMXG00000018463	ENSAMXG00000029834	ENSAMXG00000009538	ENSAMXG00000002308	ENSAMXG00000020775	ENSAMXG00000039752		ENSAMXG00000006108
ENSAMXG00000037682	ENSAMXG00000011119	ENSAMXG00000032836	ENSAMXG00000043873	ENSAMXG00000042362	ENSAMXG00000037681	ENSAMXG00000032259		ENSAMXG00000006114
ENSAMXG00000011865	ENSAMXG00000021633	ENSAMXG00000039086	ENSAMXG00000025719	ENSAMXG00000029230	ENSAMXG00000018882	ENSAMXG00000038285		ENSAMXG00000006119
ENSAMXG00000017272	ENSAMXG00000042697	ENSAMXG00000035848	ENSAMXG00000039588	ENSAMXG00000044047	ENSAMXG00000018879	ENSAMXG00000013681		ENSAMXG00000006125
ENSAMXG00000033324	ENSAMXG00000034261	ENSAMXG00000001800	ENSAMXG00000025970	ENSAMXG00000039507	ENSAMXG00000035215	ENSAMXG00000036594		ENSAMXG00000006128
ENSAMXG00000001926	ENSAMXG00000032739	ENSAMXG00000038587	ENSAMXG00000018465	ENSAMXG00000003991	ENSAMXG00000015901	ENSAMXG00000038237		ENSAMXG00000006129
ENSAMXG00000029543	ENSAMXG00000009110	ENSAMXG00000001366	ENSAMXG00000018426	ENSAMXG00000039513	ENSAMXG00000038392	ENSAMXG00000032292		ENSAMXG00000006135
ENSAMXG00000040110	ENSAMXG00000041194	ENSAMXG00000025275	ENSAMXG00000032765	ENSAMXG00000038106	ENSAMXG00000038126	ENSAMXG00000032971		ENSAMXG00000006137
ENSAMXG00000037536	ENSAMXG00000033721	ENSAMXG00000040813	ENSAMXG00000040267	ENSAMXG00000040661	ENSAMXG00000036627	ENSAMXG00000012867		ENSAMXG00000006155
ENSAMXG00000033624	ENSAMXG00000032662	ENSAMXG00000043525	ENSAMXG00000000055	ENSAMXG00000025394	ENSAMXG00000039275	ENSAMXG00000019833		ENSAMXG00000006163
ENSAMXG00000036093	ENSAMXG00000039311	ENSAMXG00000040452	ENSAMXG00000043600	ENSAMXG00000030348	ENSAMXG00000016023	ENSAMXG00000041697		ENSAMXG00000006167
ENSAMXG00000039032	ENSAMXG00000032685	ENSAMXG00000010083	ENSAMXG00000001544	ENSAMXG00000040070	ENSAMXG00000034068	ENSAMXG00000024962		ENSAMXG00000006170
ENSAMXG00000000630	ENSAMXG00000017381	ENSAMXG00000038078	ENSAMXG00000041315	ENSAMXG00000034400	ENSAMXG00000033302	ENSAMXG00000029713		ENSAMXG00000006174
ENSAMXG00000000758	ENSAMXG00000011917	ENSAMXG00000032185	ENSAMXG00000037484	ENSAMXG00000004811	ENSAMXG00000033927	ENSAMXG00000042241		ENSAMXG00000006179
ENSAMXG00000030806	ENSAMXG00000014416	ENSAMXG00000038710	ENSAMXG00000042471	ENSAMXG00000041450	ENSAMXG00000017690	ENSAMXG00000030185		ENSAMXG00000006180
ENSAMXG00000030686	ENSAMXG00000020624	ENSAMXG00000041306	ENSAMXG00000030579	ENSAMXG00000029196	ENSAMXG00000025117	ENSAMXG00000035141		ENSAMXG00000006218
ENSAMXG00000029091	ENSAMXG00000036664	ENSAMXG00000038397	ENSAMXG00000034086	ENSAMXG00000042415	ENSAMXG00000042115	ENSAMXG00000029813		ENSAMXG00000006220
ENSAMXG00000043736	ENSAMXG00000020643	ENSAMXG00000031096	ENSAMXG00000033176	ENSAMXG00000001481	ENSAMXG00000041866	ENSAMXG00000029879		ENSAMXG00000006229
ENSAMXG00000001545	ENSAMXG00000002090	ENSAMXG00000007650	ENSAMXG00000026300	ENSAMXG00000025454	ENSAMXG00000000910	ENSAMXG00000035393		ENSAMXG00000006231
ENSAMXG00000038851	ENSAMXG00000036552	ENSAMXG00000030708	ENSAMXG00000016153	ENSAMXG00000007564	ENSAMXG00000031388	ENSAMXG00000029436		ENSAMXG00000006238
ENSAMXG00000032254	ENSAMXG00000041868	ENSAMXG00000034163	ENSAMXG00000037802	ENSAMXG00000025008	ENSAMXG00000043316	ENSAMXG00000040963		ENSAMXG00000006243
ENSAMXG00000009538	ENSAMXG00000032882	ENSAMXG00000007747	ENSAMXG00000035595	ENSAMXG00000036847	ENSAMXG00000014019	ENSAMXG00000038667		ENSAMXG00000006252
ENSAMXG00000031544	ENSAMXG00000038699	ENSAMXG00000040884	ENSAMXG00000038593	ENSAMXG00000042912	ENSAMXG00000033014	ENSAMXG00000043454		ENSAMXG00000006254
ENSAMXG00000037492	ENSAMXG00000037973	ENSAMXG00000031436	ENSAMXG00000034581	ENSAMXG00000036176	ENSAMXG00000034851	ENSAMXG00000030028		ENSAMXG00000006258
ENSAMXG00000018617	ENSAMXG00000009451	ENSAMXG00000016628	ENSAMXG00000037644	ENSAMXG00000001400	ENSAMXG00000016997	ENSAMXG00000005256		ENSAMXG00000006270
ENSAMXG00000010712	ENSAMXG00000009537	ENSAMXG00000036885	ENSAMXG00000037848	ENSAMXG00000039433	ENSAMXG00000041302	ENSAMXG00000042486		ENSAMXG00000006271
ENSAMXG00000020860	ENSAMXG00000042919	ENSAMXG00000029099	ENSAMXG00000030336	ENSAMXG00000029352	ENSAMXG00000013376	ENSAMXG00000029467		ENSAMXG00000006277
ENSAMXG00000043240	ENSAMXG00000003156	ENSAMXG00000041499	ENSAMXG00000033173	ENSAMXG00000020224	ENSAMXG00000025635	ENSAMXG00000032503		ENSAMXG00000006298
ENSAMXG00000030936	ENSAMXG00000039640	ENSAMXG00000029160	ENSAMXG00000034119	ENSAMXG00000020314	ENSAMXG00000034113	ENSAMXG00000020905		ENSAMXG00000006319
ENSAMXG00000005020	ENSAMXG00000037797	ENSAMXG00000026021	ENSAMXG00000034714	ENSAMXG00000008424	ENSAMXG00000012258	ENSAMXG00000034020		ENSAMXG00000006330
ENSAMXG00000018926	ENSAMXG00000031914	ENSAMXG00000021132	ENSAMXG00000029475	ENSAMXG00000008702	ENSAMXG00000038386	ENSAMXG00000041564		ENSAMXG00000006340
ENSAMXG00000038729	ENSAMXG00000021243	ENSAMXG00000021162	ENSAMXG00000010412	ENSAMXG00000043423	ENSAMXG00000041357	ENSAMXG00000008490		ENSAMXG00000006364
ENSAMXG00000034897	ENSAMXG00000003637	ENSAMXG00000006287	ENSAMXG00000034135	ENSAMXG00000029060	ENSAMXG00000025911	ENSAMXG00000008628		ENSAMXG00000006365
ENSAMXG00000038707	ENSAMXG00000040336	ENSAMXG00000040213	ENSAMXG00000037243	ENSAMXG00000037182	ENSAMXG00000031878	ENSAMXG00000034910		ENSAMXG00000006366
ENSAMXG00000032765	ENSAMXG00000019542	ENSAMXG00000032579	ENSAMXG00000043311	ENSAMXG00000010273	ENSAMXG00000020153	ENSAMXG00000043588		ENSAMXG00000006372
ENSAMXG00000000055	ENSAMXG00000001514	ENSAMXG00000039781	ENSAMXG00000016214	ENSAMXG00000043253	ENSAMXG00000020390	ENSAMXG00000030387		ENSAMXG00000006378
ENSAMXG00000043641	ENSAMXG00000001506	ENSAMXG00000040098	ENSAMXG00000035825	ENSAMXG00000039826	ENSAMXG00000030423	ENSAMXG00000031359		ENSAMXG00000006394
ENSAMXG00000043600	ENSAMXG00000036397	ENSAMXG00000031930	ENSAMXG00000042377	ENSAMXG00000024925	ENSAMXG00000035906	ENSAMXG00000002497		ENSAMXG00000006399
ENSAMXG00000035134	ENSAMXG00000029660	ENSAMXG00000005605	ENSAMXG00000034482	ENSAMXG00000039014	ENSAMXG00000039268	ENSAMXG00000002595		ENSAMXG00000006416
ENSAMXG00000039671	ENSAMXG00000039250	ENSAMXG00000005454	ENSAMXG00000015177	ENSAMXG00000035153	ENSAMXG00000011755	ENSAMXG00000003231		ENSAMXG00000006428
ENSAMXG00000020320	ENSAMXG00000001985	ENSAMXG00000042089	ENSAMXG00000032578	ENSAMXG00000020722	ENSAMXG00000041488	ENSAMXG00000004011		ENSAMXG00000006429
ENSAMXG00000020347	ENSAMXG00000011182	ENSAMXG00000040542	ENSAMXG00000036668	ENSAMXG00000008237	ENSAMXG00000017387	ENSAMXG00000035276		ENSAMXG00000006439
ENSAMXG00000040530	ENSAMXG00000037512	ENSAMXG00000030617	ENSAMXG00000004517	ENSAMXG00000019407	ENSAMXG00000032448	ENSAMXG00000040147		ENSAMXG00000006444
ENSAMXG00000029240	ENSAMXG00000009042	ENSAMXG00000013138	ENSAMXG00000029860	ENSAMXG00000005408	ENSAMXG00000040034	ENSAMXG00000013677		ENSAMXG00000006447
ENSAMXG00000036301	ENSAMXG00000039082	ENSAMXG00000013036	ENSAMXG00000009757	ENSAMXG00000039077	ENSAMXG00000008118	ENSAMXG00000001577		ENSAMXG00000006454
ENSAMXG00000012489	ENSAMXG00000029408	ENSAMXG00000029716	ENSAMXG00000043164	ENSAMXG00000031028	ENSAMXG00000038344	ENSAMXG00000035951		ENSAMXG00000006460
ENSAMXG00000017050	ENSAMXG00000043867	ENSAMXG00000038206	ENSAMXG00000013337	ENSAMXG00000033572	ENSAMXG00000037579	ENSAMXG00000019732		ENSAMXG00000006468
ENSAMXG00000010550	ENSAMXG00000014119	ENSAMXG00000011464	ENSAMXG00000013312	ENSAMXG00000038562	ENSAMXG00000014879	ENSAMXG00000007559		ENSAMXG00000006545
ENSAMXG00000036050	ENSAMXG00000034134	ENSAMXG00000011186	ENSAMXG00000033211	ENSAMXG00000040291	ENSAMXG00000014694	ENSAMXG00000032323		ENSAMXG00000006556
ENSAMXG00000043263	ENSAMXG00000014767	ENSAMXG00000031881	ENSAMXG00000034562	ENSAMXG00000042103	ENSAMXG00000014624	ENSAMXG00000005804		ENSAMXG00000006603
ENSAMXG00000033405	ENSAMXG00000034582	ENSAMXG00000009923	ENSAMXG00000036826	ENSAMXG00000036942	ENSAMXG00000032373	ENSAMXG00000005285		ENSAMXG00000006615
ENSAMXG00000041420	ENSAMXG00000044087	ENSAMXG00000032808	ENSAMXG00000015712	ENSAMXG00000036713	ENSAMXG00000014329	ENSAMXG00000034834		ENSAMXG00000006617
ENSAMXG00000033176	ENSAMXG00000043816	ENSAMXG00000033942	ENSAMXG00000032878	ENSAMXG00000041744	ENSAMXG00000014315	ENSAMXG00000010049		ENSAMXG00000006660
ENSAMXG00000016153	ENSAMXG00000035841	ENSAMXG00000012980	ENSAMXG00000031679	ENSAMXG00000043917	ENSAMXG00000038459	ENSAMXG00000015804		ENSAMXG00000006661
ENSAMXG00000029172	ENSAMXG00000010727	ENSAMXG00000032186	ENSAMXG00000037204	ENSAMXG00000035142	ENSAMXG00000030686	ENSAMXG00000011484		ENSAMXG00000006667
ENSAMXG00000034581	ENSAMXG00000032890	ENSAMXG00000043996	ENSAMXG00000002229	ENSAMXG00000040844	ENSAMXG00000036867	ENSAMXG00000012872		ENSAMXG00000006682
ENSAMXG00000039673	ENSAMXG00000040200	ENSAMXG00000037134	ENSAMXG00000035622	ENSAMXG00000030453	ENSAMXG00000029091	ENSAMXG00000014484		ENSAMXG00000006684
ENSAMXG00000016620	ENSAMXG00000033114	ENSAMXG00000038029	ENSAMXG00000029274	ENSAMXG00000036380	ENSAMXG00000043736	ENSAMXG00000020919		ENSAMXG00000006691
ENSAMXG00000038478	ENSAMXG00000038805	ENSAMXG00000026345	ENSAMXG00000043506	ENSAMXG00000018825	ENSAMXG00000001545	ENSAMXG00000042526		ENSAMXG00000006694
ENSAMXG00000025135	ENSAMXG00000033077	ENSAMXG00000031519	ENSAMXG00000030778	ENSAMXG00000011013	ENSAMXG00000038851	ENSAMXG00000030083		ENSAMXG00000006720
ENSAMXG00000030336	ENSAMXG00000043079	ENSAMXG00000016520	ENSAMXG00000038130	ENSAMXG00000013724	ENSAMXG00000039682	ENSAMXG00000020325		ENSAMXG00000006724
ENSAMXG00000033173	ENSAMXG00000034898	ENSAMXG00000014506	ENSAMXG00000026113	ENSAMXG00000037694	ENSAMXG00000025719	ENSAMXG00000020307		ENSAMXG00000006728
ENSAMXG00000012293	ENSAMXG00000043051	ENSAMXG00000014123	ENSAMXG00000006115	ENSAMXG00000002904	ENSAMXG00000031851	ENSAMXG00000038590		ENSAMXG00000006735
ENSAMXG00000030565	ENSAMXG00000016855	ENSAMXG00000014027	ENSAMXG00000006053	ENSAMXG00000036918	ENSAMXG00000039588	ENSAMXG00000018361		ENSAMXG00000006743
ENSAMXG00000000552	ENSAMXG00000030920	ENSAMXG00000037793	ENSAMXG00000035970	ENSAMXG00000019616	ENSAMXG00000025970	ENSAMXG00000018766		ENSAMXG00000006758
ENSAMXG00000036081	ENSAMXG00000003326	ENSAMXG00000019502	ENSAMXG00000006018	ENSAMXG00000026059	ENSAMXG00000035243	ENSAMXG00000001353		ENSAMXG00000006766
ENSAMXG00000024498	ENSAMXG00000031970	ENSAMXG00000011367	ENSAMXG00000040028	ENSAMXG00000001879	ENSAMXG00000018966	ENSAMXG00000020370		ENSAMXG00000006767
ENSAMXG00000036752	ENSAMXG00000042972	ENSAMXG00000041364	ENSAMXG00000025057	ENSAMXG00000004751	ENSAMXG00000037946	ENSAMXG00000042609		ENSAMXG00000006770
ENSAMXG00000038448	ENSAMXG00000010447	ENSAMXG00000004184	ENSAMXG00000007464	ENSAMXG00000032764	ENSAMXG00000018426	ENSAMXG00000033474		ENSAMXG00000006777
ENSAMXG00000026007	ENSAMXG00000010379	ENSAMXG00000037561	ENSAMXG00000042858	ENSAMXG00000024857	ENSAMXG00000037708	ENSAMXG00000039221		ENSAMXG00000006789
ENSAMXG00000015488	ENSAMXG00000041556	ENSAMXG00000038980	ENSAMXG00000043317	ENSAMXG00000037975	ENSAMXG00000001299	ENSAMXG00000035353		ENSAMXG00000006793
ENSAMXG00000035825	ENSAMXG00000044010	ENSAMXG00000034981	ENSAMXG00000024964	ENSAMXG00000035590	ENSAMXG00000034639	ENSAMXG00000007462		ENSAMXG00000006808
ENSAMXG00000037178	ENSAMXG00000024980	ENSAMXG00000031707	ENSAMXG00000041612	ENSAMXG00000032613	ENSAMXG00000025374	ENSAMXG00000009426		ENSAMXG00000006817
ENSAMXG00000006157	ENSAMXG00000014221	ENSAMXG00000025120	ENSAMXG00000041114	ENSAMXG00000042214	ENSAMXG00000041476	ENSAMXG00000020064		ENSAMXG00000006837
ENSAMXG00000004540	ENSAMXG00000018084	ENSAMXG00000031755	ENSAMXG00000000818	ENSAMXG00000031799	ENSAMXG00000043503	ENSAMXG00000040576		ENSAMXG00000006853
ENSAMXG00000034846	ENSAMXG00000015713	ENSAMXG00000030106	ENSAMXG00000037817	ENSAMXG00000036447	ENSAMXG00000032295	ENSAMXG00000006242		ENSAMXG00000006854
ENSAMXG00000009516	ENSAMXG00000009640	ENSAMXG00000006366	ENSAMXG00000031932	ENSAMXG00000033981	ENSAMXG00000040530	ENSAMXG00000006167		ENSAMXG00000006864
ENSAMXG00000037556	ENSAMXG00000006163	ENSAMXG00000036999	ENSAMXG00000026353	ENSAMXG00000042917	ENSAMXG00000020386	ENSAMXG00000005425		ENSAMXG00000006868
ENSAMXG00000013442	ENSAMXG00000037251	ENSAMXG00000032924	ENSAMXG00000014690	ENSAMXG00000004252	ENSAMXG00000001519	ENSAMXG00000005390		ENSAMXG00000006914
ENSAMXG00000033447	ENSAMXG00000008187	ENSAMXG00000044083	ENSAMXG00000031420	ENSAMXG00000032607	ENSAMXG00000001544	ENSAMXG00000040491		ENSAMXG00000006937
ENSAMXG00000013362	ENSAMXG00000032902	ENSAMXG00000036247	ENSAMXG00000043815	ENSAMXG00000034875	ENSAMXG00000041315	ENSAMXG00000012542		ENSAMXG00000006977
ENSAMXG00000031789	ENSAMXG00000002620	ENSAMXG00000041990	ENSAMXG00000039434	ENSAMXG00000019981	ENSAMXG00000043868	ENSAMXG00000039865		ENSAMXG00000006986
ENSAMXG00000033211	ENSAMXG00000033456	ENSAMXG00000042388	ENSAMXG00000033839	ENSAMXG00000038821	ENSAMXG00000036050	ENSAMXG00000012327		ENSAMXG00000006993
ENSAMXG00000016835	ENSAMXG00000041481	ENSAMXG00000043734	ENSAMXG00000035398	ENSAMXG00000035117	ENSAMXG00000031926	ENSAMXG00000013969		ENSAMXG00000006995
ENSAMXG00000040270	ENSAMXG00000000075	ENSAMXG00000041943	ENSAMXG00000041031	ENSAMXG00000032259	ENSAMXG00000030579	ENSAMXG00000043474		ENSAMXG00000006996
ENSAMXG00000004174	ENSAMXG00000000079	ENSAMXG00000015948	ENSAMXG00000034143	ENSAMXG00000038285	ENSAMXG00000033176	ENSAMXG00000011344		ENSAMXG00000007005
ENSAMXG00000004743	ENSAMXG00000024876	ENSAMXG00000036523	ENSAMXG00000016293	ENSAMXG00000042280	ENSAMXG00000016153	ENSAMXG00000021075		ENSAMXG00000007008
ENSAMXG00000036891	ENSAMXG00000011502	ENSAMXG00000015800	ENSAMXG00000042266	ENSAMXG00000014863	ENSAMXG00000037802	ENSAMXG00000008276		ENSAMXG00000007014
ENSAMXG00000042345	ENSAMXG00000031791	ENSAMXG00000030312	ENSAMXG00000032988	ENSAMXG00000038237	ENSAMXG00000029172	ENSAMXG00000012158		ENSAMXG00000007030
ENSAMXG00000036773	ENSAMXG00000041068	ENSAMXG00000026268	ENSAMXG00000034523	ENSAMXG00000034622	ENSAMXG00000035595	ENSAMXG00000031361		ENSAMXG00000007068
ENSAMXG00000007915	ENSAMXG00000042198	ENSAMXG00000009721	ENSAMXG00000039895	ENSAMXG00000005638	ENSAMXG00000038593	ENSAMXG00000007302		ENSAMXG00000007073
ENSAMXG00000039389	ENSAMXG00000033766	ENSAMXG00000038046	ENSAMXG00000034729	ENSAMXG00000032292	ENSAMXG00000041637	ENSAMXG00000042395		ENSAMXG00000007076
ENSAMXG00000039349	ENSAMXG00000018122	ENSAMXG00000041009	ENSAMXG00000030340	ENSAMXG00000037991	ENSAMXG00000039201	ENSAMXG00000010286		ENSAMXG00000007111
ENSAMXG00000036826	ENSAMXG00000042271	ENSAMXG00000035215	ENSAMXG00000035053	ENSAMXG00000037445	ENSAMXG00000034641	ENSAMXG00000020800		ENSAMXG00000007124
ENSAMXG00000015577	ENSAMXG00000039351	ENSAMXG00000025106	ENSAMXG00000032482	ENSAMXG00000006020	ENSAMXG00000033620	ENSAMXG00000041046		ENSAMXG00000007141
ENSAMXG00000001713	ENSAMXG00000034646	ENSAMXG00000011610	ENSAMXG00000037871	ENSAMXG00000039173	ENSAMXG00000034581	ENSAMXG00000036671		ENSAMXG00000007142
ENSAMXG00000042259	ENSAMXG00000002432	ENSAMXG00000035077	ENSAMXG00000009362	ENSAMXG00000034243	ENSAMXG00000039673	ENSAMXG00000033102		ENSAMXG00000007151
ENSAMXG00000012982	ENSAMXG00000038151	ENSAMXG00000038392	ENSAMXG00000029192	ENSAMXG00000032246	ENSAMXG00000033601	ENSAMXG00000037076		ENSAMXG00000007169
ENSAMXG00000012493	ENSAMXG00000040413	ENSAMXG00000016023	ENSAMXG00000040264	ENSAMXG00000040816	ENSAMXG00000025135	ENSAMXG00000014613		ENSAMXG00000007173
ENSAMXG00000012343	ENSAMXG00000015120	ENSAMXG00000034139	ENSAMXG00000012462	ENSAMXG00000012546	ENSAMXG00000030336	ENSAMXG00000018708		ENSAMXG00000007179
ENSAMXG00000042939	ENSAMXG00000014390	ENSAMXG00000017587	ENSAMXG00000035100	ENSAMXG00000012501	ENSAMXG00000038737	ENSAMXG00000040320		ENSAMXG00000007185
ENSAMXG00000010534	ENSAMXG00000013353	ENSAMXG00000038530	ENSAMXG00000032877	ENSAMXG00000033061	ENSAMXG00000044114	ENSAMXG00000031250		ENSAMXG00000007216
ENSAMXG00000029947	ENSAMXG00000041238	ENSAMXG00000033927	ENSAMXG00000031697	ENSAMXG00000041078	ENSAMXG00000010412	ENSAMXG00000034227		ENSAMXG00000007226
ENSAMXG00000025945	ENSAMXG00000010235	ENSAMXG00000035536	ENSAMXG00000026093	ENSAMXG00000033219	ENSAMXG00000034135	ENSAMXG00000035245		ENSAMXG00000007228
ENSAMXG00000035970	ENSAMXG00000010295	ENSAMXG00000017671	ENSAMXG00000038605	ENSAMXG00000043129	ENSAMXG00000024490	ENSAMXG00000030882		ENSAMXG00000007230
ENSAMXG00000005722	ENSAMXG00000034721	ENSAMXG00000029615	ENSAMXG00000037009	ENSAMXG00000032417	ENSAMXG00000024498	ENSAMXG00000038242		ENSAMXG00000007236
ENSAMXG00000025057	ENSAMXG00000033166	ENSAMXG00000039657	ENSAMXG00000040392	ENSAMXG00000034440	ENSAMXG00000030734	ENSAMXG00000012654		ENSAMXG00000007239
ENSAMXG00000034651	ENSAMXG00000002955	ENSAMXG00000000527	ENSAMXG00000018930	ENSAMXG00000030718	ENSAMXG00000034746	ENSAMXG00000012044		ENSAMXG00000007242
ENSAMXG00000024373	ENSAMXG00000033476	ENSAMXG00000040711	ENSAMXG00000036254	ENSAMXG00000039720	ENSAMXG00000037243	ENSAMXG00000016282		ENSAMXG00000007245
ENSAMXG00000019291	ENSAMXG00000020299	ENSAMXG00000000912	ENSAMXG00000041592	ENSAMXG00000031632	ENSAMXG00000005176	ENSAMXG00000036517		ENSAMXG00000007258
ENSAMXG00000019289	ENSAMXG00000015308	ENSAMXG00000014470	ENSAMXG00000013163	ENSAMXG00000042170	ENSAMXG00000042658	ENSAMXG00000029883		ENSAMXG00000007267
ENSAMXG00000032447	ENSAMXG00000037407	ENSAMXG00000035723	ENSAMXG00000015215	ENSAMXG00000042761	ENSAMXG00000042377	ENSAMXG00000038207		ENSAMXG00000007276
ENSAMXG00000041965	ENSAMXG00000039012	ENSAMXG00000018104	ENSAMXG00000033334	ENSAMXG00000037031	ENSAMXG00000043194	ENSAMXG00000011545		ENSAMXG00000007279
ENSAMXG00000025174	ENSAMXG00000043682	ENSAMXG00000041302	ENSAMXG00000005148	ENSAMXG00000034422	ENSAMXG00000034482	ENSAMXG00000028119		ENSAMXG00000007291
ENSAMXG00000007338	ENSAMXG00000007399	ENSAMXG00000011635	ENSAMXG00000037673	ENSAMXG00000042918	ENSAMXG00000015177	ENSAMXG00000018641		ENSAMXG00000007296
ENSAMXG00000043317	ENSAMXG00000032721	ENSAMXG00000011637	ENSAMXG00000020104	ENSAMXG00000036809	ENSAMXG00000032578	ENSAMXG00000032928		ENSAMXG00000007299
ENSAMXG00000024964	ENSAMXG00000007456	ENSAMXG00000039998	ENSAMXG00000038658	ENSAMXG00000043870	ENSAMXG00000036668	ENSAMXG00000040520		ENSAMXG00000007306
ENSAMXG00000030410	ENSAMXG00000030442	ENSAMXG00000011768	ENSAMXG00000039553	ENSAMXG00000040907	ENSAMXG00000004540	ENSAMXG00000015888		ENSAMXG00000007308
ENSAMXG00000007326	ENSAMXG00000043195	ENSAMXG00000030666	ENSAMXG00000040054	ENSAMXG00000024998	ENSAMXG00000004517	ENSAMXG00000032932		ENSAMXG00000007331
ENSAMXG00000035071	ENSAMXG00000019723	ENSAMXG00000012258	ENSAMXG00000041104	ENSAMXG00000004160	ENSAMXG00000015679	ENSAMXG00000004274		ENSAMXG00000007345
ENSAMXG00000031422	ENSAMXG00000017408	ENSAMXG00000025634	ENSAMXG00000001964	ENSAMXG00000039223	ENSAMXG00000029860	ENSAMXG00000033934		ENSAMXG00000007350
ENSAMXG00000034760	ENSAMXG00000038183	ENSAMXG00000041357	ENSAMXG00000042247	ENSAMXG00000007876	ENSAMXG00000009757	ENSAMXG00000010637		ENSAMXG00000007359
ENSAMXG00000037817	ENSAMXG00000020926	ENSAMXG00000008704	ENSAMXG00000037139	ENSAMXG00000029741	ENSAMXG00000043164	ENSAMXG00000009718		ENSAMXG00000007370
ENSAMXG00000029525	ENSAMXG00000031247	ENSAMXG00000012734	ENSAMXG00000019359	ENSAMXG00000038667	ENSAMXG00000009516	ENSAMXG00000035122		ENSAMXG00000007381
ENSAMXG00000014809	ENSAMXG00000018864	ENSAMXG00000025912	ENSAMXG00000034847	ENSAMXG00000030028	ENSAMXG00000013337	ENSAMXG00000029639		ENSAMXG00000007388
ENSAMXG00000013291	ENSAMXG00000014804	ENSAMXG00000029095	ENSAMXG00000039187	ENSAMXG00000042486	ENSAMXG00000034562	ENSAMXG00000029900		ENSAMXG00000007393
ENSAMXG00000030887	ENSAMXG00000015793	ENSAMXG00000020153	ENSAMXG00000031894	ENSAMXG00000031994	ENSAMXG00000034392	ENSAMXG00000037007		ENSAMXG00000007396
ENSAMXG00000038984	ENSAMXG00000034293	ENSAMXG00000020390	ENSAMXG00000013260	ENSAMXG00000009183	ENSAMXG00000037250	ENSAMXG00000000873		ENSAMXG00000007404
ENSAMXG00000031975	ENSAMXG00000040326	ENSAMXG00000026096	ENSAMXG00000029265	ENSAMXG00000034924	ENSAMXG00000016650	ENSAMXG00000016692		ENSAMXG00000007424
ENSAMXG00000035398	ENSAMXG00000016894	ENSAMXG00000035278	ENSAMXG00000042533	ENSAMXG00000039546	ENSAMXG00000029898	ENSAMXG00000002276		ENSAMXG00000007438
ENSAMXG00000042782	ENSAMXG00000000875	ENSAMXG00000035906	ENSAMXG00000031809	ENSAMXG00000041564	ENSAMXG00000015577	ENSAMXG00000002319		ENSAMXG00000007448
ENSAMXG00000039092	ENSAMXG00000039592	ENSAMXG00000040245	ENSAMXG00000038616	ENSAMXG00000008658	ENSAMXG00000032878	ENSAMXG00000031912		ENSAMXG00000007454
ENSAMXG00000035135	ENSAMXG00000014871	ENSAMXG00000039268	ENSAMXG00000007245	ENSAMXG00000033978	ENSAMXG00000002286	ENSAMXG00000005696		ENSAMXG00000007462
ENSAMXG00000034523	ENSAMXG00000036651	ENSAMXG00000042481	ENSAMXG00000036957	ENSAMXG00000030132	ENSAMXG00000031679	ENSAMXG00000019847		ENSAMXG00000007472
ENSAMXG00000039046	ENSAMXG00000019096	ENSAMXG00000037682	ENSAMXG00000032033	ENSAMXG00000031359	ENSAMXG00000037834	ENSAMXG00000024384		ENSAMXG00000007483
ENSAMXG00000041299	ENSAMXG00000018985	ENSAMXG00000032331	ENSAMXG00000041166	ENSAMXG00000015081	ENSAMXG00000002229	ENSAMXG00000024377		ENSAMXG00000007487
ENSAMXG00000033152	ENSAMXG00000018778	ENSAMXG00000017272	ENSAMXG00000044029	ENSAMXG00000002460	ENSAMXG00000012982	ENSAMXG00000019225		ENSAMXG00000007488
ENSAMXG00000044085	ENSAMXG00000018698	ENSAMXG00000040225	ENSAMXG00000011489	ENSAMXG00000002497	ENSAMXG00000031734	ENSAMXG00000019140		ENSAMXG00000007489
ENSAMXG00000004935	ENSAMXG00000001932	ENSAMXG00000040110	ENSAMXG00000031421	ENSAMXG00000037316	ENSAMXG00000035622	ENSAMXG00000039989		ENSAMXG00000007517
ENSAMXG00000043047	ENSAMXG00000038172	ENSAMXG00000032448	ENSAMXG00000013200	ENSAMXG00000006460	ENSAMXG00000011403	ENSAMXG00000005573		ENSAMXG00000007541
ENSAMXG00000035053	ENSAMXG00000001644	ENSAMXG00000037536	ENSAMXG00000004998	ENSAMXG00000013677	ENSAMXG00000029274	ENSAMXG00000017108		ENSAMXG00000007548
ENSAMXG00000029283	ENSAMXG00000043246	ENSAMXG00000033624	ENSAMXG00000031672	ENSAMXG00000014486	ENSAMXG00000010466	ENSAMXG00000033538		ENSAMXG00000007557
ENSAMXG00000037871	ENSAMXG00000043119	ENSAMXG00000025904	ENSAMXG00000035305	ENSAMXG00000038378	ENSAMXG00000010534	ENSAMXG00000000836		ENSAMXG00000007564
ENSAMXG00000025778	ENSAMXG00000037382	ENSAMXG00000039032	ENSAMXG00000037487	ENSAMXG00000039411	ENSAMXG00000010542	ENSAMXG00000008139		ENSAMXG00000007573
ENSAMXG00000039295	ENSAMXG00000041623	ENSAMXG00000000636	ENSAMXG00000003829	ENSAMXG00000034959	ENSAMXG00000036825	ENSAMXG00000025723		ENSAMXG00000007587
ENSAMXG00000017348	ENSAMXG00000012334	ENSAMXG00000000741	ENSAMXG00000040926	ENSAMXG00000041006	ENSAMXG00000033906	ENSAMXG00000035998		ENSAMXG00000007593
ENSAMXG00000009362	ENSAMXG00000015582	ENSAMXG00000036679	ENSAMXG00000025789	ENSAMXG00000024525	ENSAMXG00000041289	ENSAMXG00000004921		ENSAMXG00000007612
ENSAMXG00000032877	ENSAMXG00000029126	ENSAMXG00000000872	ENSAMXG00000005361	ENSAMXG00000034687	ENSAMXG00000032768	ENSAMXG00000038268		ENSAMXG00000007622
ENSAMXG00000032393	ENSAMXG00000041421	ENSAMXG00000042224	ENSAMXG00000039019	ENSAMXG00000005804	ENSAMXG00000030778	ENSAMXG00000032407		ENSAMXG00000007625
ENSAMXG00000029927	ENSAMXG00000032041	ENSAMXG00000014694	ENSAMXG00000039630	ENSAMXG00000004786	ENSAMXG00000038130	ENSAMXG00000030203		ENSAMXG00000007643
ENSAMXG00000040392	ENSAMXG00000008743	ENSAMXG00000014568	ENSAMXG00000026482	ENSAMXG00000034899	ENSAMXG00000038229	ENSAMXG00000043546		ENSAMXG00000007656
ENSAMXG00000018930	ENSAMXG00000004598	ENSAMXG00000038459	ENSAMXG00000038945	ENSAMXG00000039078	ENSAMXG00000040885	ENSAMXG00000036699		ENSAMXG00000007693
ENSAMXG00000032058	ENSAMXG00000037872	ENSAMXG00000042646	ENSAMXG00000040121	ENSAMXG00000013465	ENSAMXG00000034199	ENSAMXG00000031184		ENSAMXG00000007716
ENSAMXG00000035789	ENSAMXG00000009565	ENSAMXG00000038814	ENSAMXG00000018915	ENSAMXG00000010049	ENSAMXG00000006115	ENSAMXG00000031796		ENSAMXG00000007720
ENSAMXG00000031552	ENSAMXG00000012538	ENSAMXG00000029091	ENSAMXG00000041969	ENSAMXG00000006330	ENSAMXG00000006085	ENSAMXG00000017022		ENSAMXG00000007730
ENSAMXG00000016057	ENSAMXG00000004373	ENSAMXG00000042111	ENSAMXG00000002853	ENSAMXG00000012872	ENSAMXG00000006018	ENSAMXG00000036675		ENSAMXG00000007738
ENSAMXG00000036254	ENSAMXG00000043037	ENSAMXG00000009538	ENSAMXG00000029218	ENSAMXG00000020968	ENSAMXG00000006004	ENSAMXG00000035001		ENSAMXG00000007739
ENSAMXG00000041592	ENSAMXG00000015781	ENSAMXG00000031738	ENSAMXG00000014924	ENSAMXG00000042526	ENSAMXG00000005739	ENSAMXG00000043436		ENSAMXG00000007747
ENSAMXG00000033281	ENSAMXG00000010517	ENSAMXG00000031544	ENSAMXG00000035208	ENSAMXG00000033428	ENSAMXG00000040053	ENSAMXG00000019038		ENSAMXG00000007749
ENSAMXG00000034263	ENSAMXG00000031535	ENSAMXG00000037492	ENSAMXG00000043733	ENSAMXG00000019418	ENSAMXG00000040028	ENSAMXG00000036895		ENSAMXG00000007757
ENSAMXG00000013163	ENSAMXG00000029447	ENSAMXG00000041763	ENSAMXG00000031978	ENSAMXG00000020307	ENSAMXG00000025057	ENSAMXG00000030937		ENSAMXG00000007760
ENSAMXG00000030726	ENSAMXG00000020106	ENSAMXG00000018617	ENSAMXG00000037605	ENSAMXG00000038590	ENSAMXG00000019246	ENSAMXG00000040439		ENSAMXG00000007764
ENSAMXG00000038658	ENSAMXG00000019914	ENSAMXG00000043240	ENSAMXG00000037648	ENSAMXG00000018597	ENSAMXG00000036451	ENSAMXG00000036198		ENSAMXG00000007788
ENSAMXG00000039553	ENSAMXG00000041396	ENSAMXG00000043873	ENSAMXG00000040504	ENSAMXG00000017739	ENSAMXG00000016865	ENSAMXG00000007185		ENSAMXG00000007832
ENSAMXG00000040054	ENSAMXG00000043302	ENSAMXG00000038657	ENSAMXG00000037043	ENSAMXG00000017785	ENSAMXG00000029451	ENSAMXG00000032437		ENSAMXG00000007834
ENSAMXG00000032240	ENSAMXG00000030406	ENSAMXG00000035144	ENSAMXG00000008515	ENSAMXG00000015716	ENSAMXG00000036576	ENSAMXG00000039443		ENSAMXG00000007850
ENSAMXG00000002029	ENSAMXG00000034295	ENSAMXG00000005020	ENSAMXG00000030774	ENSAMXG00000039072	ENSAMXG00000043317	ENSAMXG00000011018		ENSAMXG00000007876
ENSAMXG00000001964	ENSAMXG00000016518	ENSAMXG00000039023	ENSAMXG00000034417	ENSAMXG00000020703	ENSAMXG00000024964	ENSAMXG00000035770		ENSAMXG00000007891
ENSAMXG00000019053	ENSAMXG00000033986	ENSAMXG00000034897	ENSAMXG00000039449	ENSAMXG00000007124	ENSAMXG00000030905	ENSAMXG00000042790		ENSAMXG00000007892
ENSAMXG00000019056	ENSAMXG00000016255	ENSAMXG00000025097	ENSAMXG00000011883	ENSAMXG00000034251	ENSAMXG00000035071	ENSAMXG00000043256		ENSAMXG00000007946
ENSAMXG00000039871	ENSAMXG00000036706	ENSAMXG00000038707	ENSAMXG00000009367	ENSAMXG00000038136	ENSAMXG00000038654	ENSAMXG00000003875		ENSAMXG00000007956
ENSAMXG00000042938	ENSAMXG00000017292	ENSAMXG00000032765	ENSAMXG00000000183	ENSAMXG00000018577	ENSAMXG00000041114	ENSAMXG00000003798		ENSAMXG00000007974
ENSAMXG00000039187	ENSAMXG00000024795	ENSAMXG00000032963	ENSAMXG00000039831	ENSAMXG00000007462	ENSAMXG00000000818	ENSAMXG00000003725		ENSAMXG00000007995
ENSAMXG00000035255	ENSAMXG00000036252	ENSAMXG00000033877	ENSAMXG00000025276	ENSAMXG00000032066	ENSAMXG00000031932	ENSAMXG00000030928		ENSAMXG00000007998
ENSAMXG00000038423	ENSAMXG00000043495	ENSAMXG00000000055	ENSAMXG00000021516	ENSAMXG00000020064	ENSAMXG00000034570	ENSAMXG00000029054		ENSAMXG00000008012
ENSAMXG00000030404	ENSAMXG00000017081	ENSAMXG00000037506	ENSAMXG00000040341	ENSAMXG00000005390	ENSAMXG00000043815	ENSAMXG00000019021		ENSAMXG00000008043
ENSAMXG00000000298	ENSAMXG00000041937	ENSAMXG00000029577	ENSAMXG00000043383	ENSAMXG00000037029	ENSAMXG00000039434	ENSAMXG00000018055		ENSAMXG00000008047
ENSAMXG00000040160	ENSAMXG00000016732	ENSAMXG00000041476	ENSAMXG00000003476	ENSAMXG00000040491	ENSAMXG00000034143	ENSAMXG00000014906		ENSAMXG00000008066
ENSAMXG00000036500	ENSAMXG00000002125	ENSAMXG00000020228	ENSAMXG00000039160	ENSAMXG00000013113	ENSAMXG00000016293	ENSAMXG00000015197		ENSAMXG00000008069
ENSAMXG00000013260	ENSAMXG00000019153	ENSAMXG00000043641	ENSAMXG00000004108	ENSAMXG00000012542	ENSAMXG00000016275	ENSAMXG00000031411		ENSAMXG00000008070
ENSAMXG00000038975	ENSAMXG00000006256	ENSAMXG00000043600	ENSAMXG00000034154	ENSAMXG00000039865	ENSAMXG00000043121	ENSAMXG00000038497		ENSAMXG00000008085
ENSAMXG00000018220	ENSAMXG00000037180	ENSAMXG00000035134	ENSAMXG00000019795	ENSAMXG00000012353	ENSAMXG00000035135	ENSAMXG00000000193		ENSAMXG00000008086
ENSAMXG00000013592	ENSAMXG00000041030	ENSAMXG00000040530	ENSAMXG00000039579	ENSAMXG00000035889	ENSAMXG00000034523	ENSAMXG00000043980		ENSAMXG00000008089
ENSAMXG00000036615	ENSAMXG00000014806	ENSAMXG00000034181	ENSAMXG00000003870	ENSAMXG00000038236	ENSAMXG00000005407	ENSAMXG00000004106		ENSAMXG00000008094
ENSAMXG00000041820	ENSAMXG00000014796	ENSAMXG00000039594	ENSAMXG00000038841	ENSAMXG00000011478	ENSAMXG00000039895	ENSAMXG00000020031		ENSAMXG00000008097
ENSAMXG00000037960	ENSAMXG00000032118	ENSAMXG00000033912	ENSAMXG00000040454	ENSAMXG00000029133	ENSAMXG00000034729	ENSAMXG00000007398		ENSAMXG00000008131
ENSAMXG00000017532	ENSAMXG00000006703	ENSAMXG00000016896	ENSAMXG00000020528	ENSAMXG00000017109	ENSAMXG00000029337	ENSAMXG00000033239		ENSAMXG00000008134
ENSAMXG00000005814	ENSAMXG00000012218	ENSAMXG00000010550	ENSAMXG00000030958	ENSAMXG00000017199	ENSAMXG00000013171	ENSAMXG00000016292		ENSAMXG00000008139
ENSAMXG00000007245	ENSAMXG00000037346	ENSAMXG00000043263	ENSAMXG00000038747	ENSAMXG00000005718	ENSAMXG00000013244	ENSAMXG00000030993		ENSAMXG00000008158
ENSAMXG00000011368	ENSAMXG00000004952	ENSAMXG00000029330	ENSAMXG00000005736	ENSAMXG00000040648	ENSAMXG00000013317	ENSAMXG00000003627		ENSAMXG00000008169
ENSAMXG00000029236	ENSAMXG00000008615	ENSAMXG00000040073	ENSAMXG00000043618	ENSAMXG00000015070	ENSAMXG00000035053	ENSAMXG00000032742		ENSAMXG00000008187
ENSAMXG00000040864	ENSAMXG00000008631	ENSAMXG00000043894	ENSAMXG00000043775	ENSAMXG00000031361	ENSAMXG00000009345	ENSAMXG00000018670		ENSAMXG00000008201
ENSAMXG00000011750	ENSAMXG00000021605	ENSAMXG00000043035	ENSAMXG00000037483	ENSAMXG00000007216	ENSAMXG00000037871	ENSAMXG00000035139		ENSAMXG00000008219
ENSAMXG00000041166	ENSAMXG00000003926	ENSAMXG00000016153	ENSAMXG00000037718	ENSAMXG00000036841	ENSAMXG00000017348	ENSAMXG00000035376		ENSAMXG00000008235
ENSAMXG00000044029	ENSAMXG00000032221	ENSAMXG00000037802	ENSAMXG00000037758	ENSAMXG00000042395	ENSAMXG00000009362	ENSAMXG00000041946		ENSAMXG00000008237
ENSAMXG00000036678	ENSAMXG00000003365	ENSAMXG00000032864	ENSAMXG00000043461	ENSAMXG00000007625	ENSAMXG00000039995	ENSAMXG00000010905		ENSAMXG00000008250
ENSAMXG00000043365	ENSAMXG00000040693	ENSAMXG00000038665	ENSAMXG00000042134	ENSAMXG00000044012	ENSAMXG00000040264	ENSAMXG00000036571		ENSAMXG00000008251
ENSAMXG00000036820	ENSAMXG00000036670	ENSAMXG00000029914	ENSAMXG00000044094	ENSAMXG00000009768	ENSAMXG00000012462	ENSAMXG00000031873		ENSAMXG00000008271
ENSAMXG00000011499	ENSAMXG00000020171	ENSAMXG00000038593	ENSAMXG00000033057	ENSAMXG00000010286	ENSAMXG00000025022	ENSAMXG00000041418		ENSAMXG00000008283
ENSAMXG00000031213	ENSAMXG00000034559	ENSAMXG00000034641	ENSAMXG00000043591	ENSAMXG00000020800	ENSAMXG00000031697	ENSAMXG00000035534		ENSAMXG00000008287
ENSAMXG00000011085	ENSAMXG00000033817	ENSAMXG00000039673	ENSAMXG00000043277	ENSAMXG00000036671	ENSAMXG00000032393	ENSAMXG00000008870		ENSAMXG00000008288
ENSAMXG00000031152	ENSAMXG00000041479	ENSAMXG00000037644	ENSAMXG00000008772	ENSAMXG00000035728	ENSAMXG00000026093	ENSAMXG00000008919		ENSAMXG00000008349
ENSAMXG00000017605	ENSAMXG00000008695	ENSAMXG00000037848	ENSAMXG00000010880	ENSAMXG00000000919	ENSAMXG00000002563	ENSAMXG00000020473		ENSAMXG00000008362
ENSAMXG00000031893	ENSAMXG00000033799	ENSAMXG00000032658	ENSAMXG00000041824	ENSAMXG00000014613	ENSAMXG00000038605	ENSAMXG00000004056		ENSAMXG00000008381
ENSAMXG00000013200	ENSAMXG00000042540	ENSAMXG00000035631	ENSAMXG00000034265	ENSAMXG00000043842	ENSAMXG00000037009	ENSAMXG00000003940		ENSAMXG00000008413
ENSAMXG00000012978	ENSAMXG00000011180	ENSAMXG00000038507	ENSAMXG00000018329	ENSAMXG00000018708	ENSAMXG00000040392	ENSAMXG00000003878		ENSAMXG00000008417
ENSAMXG00000031672	ENSAMXG00000011126	ENSAMXG00000038478	ENSAMXG00000041646	ENSAMXG00000032509	ENSAMXG00000035049	ENSAMXG00000000814		ENSAMXG00000008419
ENSAMXG00000003895	ENSAMXG00000040087	ENSAMXG00000019388	ENSAMXG00000001777	ENSAMXG00000036693	ENSAMXG00000043288	ENSAMXG00000000794		ENSAMXG00000008424
ENSAMXG00000035305	ENSAMXG00000030498	ENSAMXG00000025136	ENSAMXG00000041658	ENSAMXG00000012507	ENSAMXG00000031552	ENSAMXG00000033698		ENSAMXG00000008471
ENSAMXG00000037487	ENSAMXG00000043820	ENSAMXG00000012589	ENSAMXG00000008169	ENSAMXG00000040320	ENSAMXG00000036254	ENSAMXG00000020741		ENSAMXG00000008481
ENSAMXG00000003829	ENSAMXG00000031211	ENSAMXG00000039021	ENSAMXG00000007065	ENSAMXG00000018780	ENSAMXG00000041592	ENSAMXG00000021664		ENSAMXG00000008516
ENSAMXG00000043354	ENSAMXG00000013775	ENSAMXG00000031746	ENSAMXG00000042778	ENSAMXG00000018767	ENSAMXG00000033193	ENSAMXG00000038643		ENSAMXG00000008546
ENSAMXG00000030215	ENSAMXG00000008599	ENSAMXG00000034135	ENSAMXG00000040560	ENSAMXG00000018667	ENSAMXG00000037190	ENSAMXG00000042820		ENSAMXG00000008572
ENSAMXG00000003717	ENSAMXG00000016797	ENSAMXG00000001138	ENSAMXG00000036386	ENSAMXG00000010978	ENSAMXG00000015215	ENSAMXG00000009119		ENSAMXG00000008577
ENSAMXG00000012289	ENSAMXG00000034415	ENSAMXG00000000484	ENSAMXG00000033010	ENSAMXG00000041748	ENSAMXG00000037673	ENSAMXG00000038064		ENSAMXG00000008598
ENSAMXG00000029846	ENSAMXG00000014291	ENSAMXG00000036752	ENSAMXG00000038504	ENSAMXG00000008292	ENSAMXG00000032240	ENSAMXG00000031117		ENSAMXG00000008601
ENSAMXG00000005361	ENSAMXG00000034264	ENSAMXG00000038448	ENSAMXG00000003472	ENSAMXG00000034227	ENSAMXG00000042946	ENSAMXG00000029780		ENSAMXG00000008606
ENSAMXG00000038569	ENSAMXG00000013652	ENSAMXG00000026007	ENSAMXG00000002665	ENSAMXG00000000929	ENSAMXG00000018644	ENSAMXG00000013809		ENSAMXG00000008631
ENSAMXG00000025859	ENSAMXG00000041385	ENSAMXG00000008192	ENSAMXG00000028614	ENSAMXG00000035245	ENSAMXG00000040882	ENSAMXG00000039238		ENSAMXG00000008638
ENSAMXG00000041981	ENSAMXG00000043756	ENSAMXG00000031398	ENSAMXG00000036818	ENSAMXG00000035765	ENSAMXG00000019084	ENSAMXG00000006946		ENSAMXG00000008642
ENSAMXG00000002853	ENSAMXG00000010685	ENSAMXG00000042658	ENSAMXG00000019330	ENSAMXG00000019088	ENSAMXG00000042970	ENSAMXG00000035440		ENSAMXG00000008643
ENSAMXG00000029218	ENSAMXG00000000116	ENSAMXG00000015221	ENSAMXG00000019325	ENSAMXG00000036343	ENSAMXG00000019126	ENSAMXG00000030622		ENSAMXG00000008658
ENSAMXG00000004558	ENSAMXG00000033142	ENSAMXG00000038214	ENSAMXG00000041226	ENSAMXG00000042228	ENSAMXG00000037139	ENSAMXG00000038351		ENSAMXG00000008664
ENSAMXG00000008499	ENSAMXG00000010264	ENSAMXG00000039948	ENSAMXG00000006341	ENSAMXG00000040597	ENSAMXG00000019321	ENSAMXG00000037320		ENSAMXG00000008668
ENSAMXG00000018060	ENSAMXG00000009467	ENSAMXG00000035825	ENSAMXG00000008902	ENSAMXG00000037518	ENSAMXG00000019359	ENSAMXG00000011365		ENSAMXG00000008695
ENSAMXG00000043004	ENSAMXG00000009535	ENSAMXG00000043194	ENSAMXG00000038908	ENSAMXG00000037936	ENSAMXG00000039187	ENSAMXG00000020542		ENSAMXG00000008710
ENSAMXG00000000183	ENSAMXG00000009555	ENSAMXG00000002795	ENSAMXG00000017390	ENSAMXG00000001913	ENSAMXG00000030798	ENSAMXG00000020548		ENSAMXG00000008714
ENSAMXG00000021613	ENSAMXG00000035702	ENSAMXG00000038538	ENSAMXG00000020563	ENSAMXG00000012399	ENSAMXG00000041898	ENSAMXG00000020663		ENSAMXG00000008717
ENSAMXG00000040341	ENSAMXG00000036437	ENSAMXG00000015177	ENSAMXG00000034866	ENSAMXG00000031406	ENSAMXG00000004945	ENSAMXG00000038933		ENSAMXG00000008719
ENSAMXG00000043383	ENSAMXG00000003213	ENSAMXG00000033562	ENSAMXG00000039721	ENSAMXG00000036517	ENSAMXG00000038431	ENSAMXG00000033241		ENSAMXG00000008723
ENSAMXG00000010434	ENSAMXG00000003650	ENSAMXG00000037178	ENSAMXG00000020658	ENSAMXG00000039293	ENSAMXG00000017532	ENSAMXG00000010355		ENSAMXG00000008734
ENSAMXG00000043090	ENSAMXG00000006914	ENSAMXG00000030123	ENSAMXG00000033567	ENSAMXG00000001838	ENSAMXG00000036957	ENSAMXG00000010303		ENSAMXG00000008739
ENSAMXG00000003476	ENSAMXG00000029687	ENSAMXG00000009567	ENSAMXG00000036696	ENSAMXG00000033729	ENSAMXG00000002546	ENSAMXG00000040040		ENSAMXG00000008743
ENSAMXG00000004108	ENSAMXG00000038875	ENSAMXG00000031454	ENSAMXG00000031602	ENSAMXG00000029883	ENSAMXG00000039481	ENSAMXG00000039535		ENSAMXG00000008747
ENSAMXG00000039579	ENSAMXG00000044122	ENSAMXG00000035943	ENSAMXG00000039321	ENSAMXG00000011982	ENSAMXG00000031421	ENSAMXG00000039235		ENSAMXG00000008768
ENSAMXG00000034315	ENSAMXG00000037691	ENSAMXG00000032598	ENSAMXG00000043410	ENSAMXG00000032311	ENSAMXG00000036095	ENSAMXG00000035191		ENSAMXG00000008776
ENSAMXG00000003813	ENSAMXG00000024247	ENSAMXG00000004517	ENSAMXG00000016061	ENSAMXG00000018505	ENSAMXG00000031387	ENSAMXG00000001572		ENSAMXG00000008792
ENSAMXG00000032296	ENSAMXG00000038926	ENSAMXG00000029860	ENSAMXG00000016238	ENSAMXG00000000449	ENSAMXG00000031893	ENSAMXG00000035227		ENSAMXG00000008798
ENSAMXG00000002824	ENSAMXG00000040759	ENSAMXG00000034846	ENSAMXG00000039939	ENSAMXG00000028119	ENSAMXG00000013200	ENSAMXG00000015697		ENSAMXG00000008814
ENSAMXG00000039689	ENSAMXG00000011678	ENSAMXG00000031307	ENSAMXG00000030369	ENSAMXG00000029355	ENSAMXG00000031672	ENSAMXG00000008201		ENSAMXG00000008820
ENSAMXG00000040454	ENSAMXG00000007911	ENSAMXG00000043164	ENSAMXG00000035254	ENSAMXG00000018729	ENSAMXG00000041681	ENSAMXG00000000047		ENSAMXG00000008821
ENSAMXG00000020528	ENSAMXG00000040095	ENSAMXG00000012606	ENSAMXG00000038437	ENSAMXG00000034931	ENSAMXG00000003829	ENSAMXG00000003084		ENSAMXG00000008827
ENSAMXG00000005736	ENSAMXG00000035204	ENSAMXG00000042502	ENSAMXG00000039255	ENSAMXG00000018641	ENSAMXG00000035030	ENSAMXG00000037235		ENSAMXG00000008840
ENSAMXG00000043618	ENSAMXG00000016864	ENSAMXG00000030883	ENSAMXG00000042765	ENSAMXG00000035354	ENSAMXG00000025789	ENSAMXG00000012444		ENSAMXG00000008848
ENSAMXG00000043775	ENSAMXG00000033481	ENSAMXG00000016835	ENSAMXG00000034024	ENSAMXG00000005283	ENSAMXG00000005799	ENSAMXG00000040314		ENSAMXG00000008849
ENSAMXG00000025906	ENSAMXG00000018075	ENSAMXG00000040270	ENSAMXG00000033358	ENSAMXG00000004313	ENSAMXG00000005819	ENSAMXG00000002227		ENSAMXG00000008851
ENSAMXG00000041562	ENSAMXG00000042936	ENSAMXG00000004192	ENSAMXG00000018114	ENSAMXG00000004152	ENSAMXG00000025012	ENSAMXG00000037674		ENSAMXG00000008859
ENSAMXG00000036504	ENSAMXG00000001247	ENSAMXG00000004743	ENSAMXG00000031903	ENSAMXG00000035636	ENSAMXG00000039019	ENSAMXG00000015025		ENSAMXG00000008870
ENSAMXG00000044094	ENSAMXG00000039713	ENSAMXG00000007915	ENSAMXG00000005307	ENSAMXG00000036683	ENSAMXG00000038945	ENSAMXG00000021199		ENSAMXG00000008879
ENSAMXG00000024982	ENSAMXG00000040384	ENSAMXG00000034146	ENSAMXG00000006376	ENSAMXG00000034624	ENSAMXG00000040121	ENSAMXG00000003815		ENSAMXG00000008902
ENSAMXG00000043591	ENSAMXG00000006277	ENSAMXG00000039389	ENSAMXG00000004094	ENSAMXG00000004815	ENSAMXG00000041981	ENSAMXG00000037981		ENSAMXG00000008903
ENSAMXG00000033846	ENSAMXG00000006188	ENSAMXG00000035009	ENSAMXG00000020765	ENSAMXG00000035992	ENSAMXG00000041969	ENSAMXG00000044110		ENSAMXG00000008919
ENSAMXG00000033305	ENSAMXG00000031704	ENSAMXG00000004314	ENSAMXG00000031920	ENSAMXG00000009630	ENSAMXG00000002853	ENSAMXG00000038827		ENSAMXG00000008921
ENSAMXG00000042911	ENSAMXG00000035599	ENSAMXG00000033342	ENSAMXG00000003571	ENSAMXG00000033545	ENSAMXG00000035474	ENSAMXG00000040573		ENSAMXG00000008944
ENSAMXG00000005850	ENSAMXG00000002865	ENSAMXG00000035563	ENSAMXG00000037446	ENSAMXG00000013407	ENSAMXG00000001323	ENSAMXG00000001226		ENSAMXG00000008988
ENSAMXG00000005829	ENSAMXG00000013718	ENSAMXG00000001713	ENSAMXG00000043148	ENSAMXG00000013162	ENSAMXG00000031648	ENSAMXG00000007291		ENSAMXG00000008991
ENSAMXG00000005820	ENSAMXG00000008446	ENSAMXG00000012982	ENSAMXG00000040578	ENSAMXG00000034114	ENSAMXG00000043733	ENSAMXG00000031563		ENSAMXG00000008997
ENSAMXG00000044032	ENSAMXG00000001348	ENSAMXG00000038144	ENSAMXG00000014482	ENSAMXG00000029639	ENSAMXG00000040504	ENSAMXG00000002038		ENSAMXG00000009010
ENSAMXG00000008169	ENSAMXG00000019689	ENSAMXG00000012343	ENSAMXG00000004568	ENSAMXG00000012650	ENSAMXG00000032569	ENSAMXG00000039082		ENSAMXG00000009027
ENSAMXG00000042778	ENSAMXG00000030458	ENSAMXG00000035622	ENSAMXG00000039394	ENSAMXG00000012599	ENSAMXG00000030774	ENSAMXG00000042472		ENSAMXG00000009063
ENSAMXG00000005341	ENSAMXG00000013965	ENSAMXG00000024937	ENSAMXG00000007169	ENSAMXG00000034000	ENSAMXG00000040859	ENSAMXG00000032985		ENSAMXG00000009072
ENSAMXG00000005649	ENSAMXG00000001612	ENSAMXG00000043506	ENSAMXG00000032717	ENSAMXG00000031459	ENSAMXG00000000183	ENSAMXG00000031583		ENSAMXG00000009105
ENSAMXG00000033293	ENSAMXG00000013961	ENSAMXG00000029947	ENSAMXG00000033910	ENSAMXG00000042798	ENSAMXG00000039831	ENSAMXG00000015549		ENSAMXG00000009113
ENSAMXG00000038504	ENSAMXG00000042980	ENSAMXG00000029724	ENSAMXG00000042094	ENSAMXG00000044075	ENSAMXG00000031109	ENSAMXG00000035307		ENSAMXG00000009119
ENSAMXG00000029245	ENSAMXG00000037112	ENSAMXG00000025945	ENSAMXG00000036558	ENSAMXG00000015616	ENSAMXG00000025276	ENSAMXG00000014119		ENSAMXG00000009124
ENSAMXG00000032865	ENSAMXG00000009656	ENSAMXG00000035970	ENSAMXG00000029145	ENSAMXG00000041399	ENSAMXG00000040341	ENSAMXG00000032088		ENSAMXG00000009153
ENSAMXG00000032377	ENSAMXG00000004934	ENSAMXG00000041376	ENSAMXG00000007063	ENSAMXG00000001387	ENSAMXG00000043383	ENSAMXG00000030300		ENSAMXG00000009160
ENSAMXG00000002204	ENSAMXG00000004923	ENSAMXG00000031298	ENSAMXG00000041177	ENSAMXG00000011229	ENSAMXG00000003476	ENSAMXG00000014688		ENSAMXG00000009165
ENSAMXG00000020192	ENSAMXG00000007197	ENSAMXG00000005948	ENSAMXG00000014223	ENSAMXG00000031912	ENSAMXG00000043206	ENSAMXG00000038873		ENSAMXG00000009183
ENSAMXG00000020161	ENSAMXG00000019335	ENSAMXG00000005722	ENSAMXG00000031628	ENSAMXG00000005968	ENSAMXG00000039160	ENSAMXG00000042199		ENSAMXG00000009188
ENSAMXG00000020131	ENSAMXG00000037826	ENSAMXG00000040053	ENSAMXG00000017151	ENSAMXG00000029280	ENSAMXG00000004108	ENSAMXG00000036233		ENSAMXG00000009196
ENSAMXG00000024916	ENSAMXG00000043985	ENSAMXG00000034314	ENSAMXG00000017391	ENSAMXG00000005573	ENSAMXG00000034154	ENSAMXG00000006770		ENSAMXG00000009205
ENSAMXG00000019947	ENSAMXG00000032398	ENSAMXG00000035067	ENSAMXG00000042852	ENSAMXG00000030762	ENSAMXG00000004128	ENSAMXG00000035841		ENSAMXG00000009215
ENSAMXG00000024915	ENSAMXG00000001081	ENSAMXG00000025057	ENSAMXG00000032606	ENSAMXG00000033538	ENSAMXG00000004149	ENSAMXG00000035362		ENSAMXG00000009216
ENSAMXG00000019387	ENSAMXG00000040228	ENSAMXG00000034651	ENSAMXG00000043078	ENSAMXG00000042269	ENSAMXG00000040977	ENSAMXG00000020380		ENSAMXG00000009222
ENSAMXG00000043854	ENSAMXG00000006359	ENSAMXG00000032447	ENSAMXG00000035413	ENSAMXG00000033308	ENSAMXG00000038589	ENSAMXG00000033481		ENSAMXG00000009227
ENSAMXG00000029994	ENSAMXG00000038017	ENSAMXG00000033430	ENSAMXG00000043834	ENSAMXG00000032439	ENSAMXG00000040181	ENSAMXG00000009764		ENSAMXG00000009251
ENSAMXG00000030938	ENSAMXG00000006724	ENSAMXG00000036576	ENSAMXG00000011487	ENSAMXG00000008069	ENSAMXG00000038671	ENSAMXG00000029710		ENSAMXG00000009270
ENSAMXG00000009944	ENSAMXG00000030614	ENSAMXG00000043317	ENSAMXG00000031101	ENSAMXG00000008089	ENSAMXG00000019795	ENSAMXG00000036534		ENSAMXG00000009315
ENSAMXG00000034526	ENSAMXG00000034964	ENSAMXG00000024960	ENSAMXG00000010840	ENSAMXG00000008851	ENSAMXG00000035773	ENSAMXG00000035744		ENSAMXG00000009355
ENSAMXG00000033320	ENSAMXG00000029628	ENSAMXG00000024964	ENSAMXG00000025421	ENSAMXG00000040052	ENSAMXG00000039037	ENSAMXG00000015090		ENSAMXG00000009362
ENSAMXG00000031901	ENSAMXG00000015127	ENSAMXG00000032551	ENSAMXG00000002803	ENSAMXG00000004921	ENSAMXG00000034315	ENSAMXG00000041807		ENSAMXG00000009363
ENSAMXG00000038908	ENSAMXG00000013789	ENSAMXG00000007223	ENSAMXG00000033282	ENSAMXG00000031227	ENSAMXG00000003883	ENSAMXG00000039663		ENSAMXG00000009367
ENSAMXG00000020466	ENSAMXG00000001670	ENSAMXG00000031422	ENSAMXG00000043295	ENSAMXG00000002787	ENSAMXG00000031273	ENSAMXG00000010907		ENSAMXG00000009370
ENSAMXG00000030303	ENSAMXG00000033550	ENSAMXG00000034760	ENSAMXG00000036806	ENSAMXG00000002764	ENSAMXG00000032296	ENSAMXG00000043919		ENSAMXG00000009396
ENSAMXG00000020563	ENSAMXG00000004790	ENSAMXG00000038676	ENSAMXG00000031431	ENSAMXG00000043546	ENSAMXG00000036622	ENSAMXG00000032966		ENSAMXG00000009403
ENSAMXG00000034866	ENSAMXG00000042340	ENSAMXG00000040804	ENSAMXG00000036371	ENSAMXG00000041127	ENSAMXG00000034247	ENSAMXG00000009308		ENSAMXG00000009410
ENSAMXG00000039508	ENSAMXG00000031342	ENSAMXG00000039434	ENSAMXG00000038027	ENSAMXG00000032586	ENSAMXG00000034878	ENSAMXG00000042048		ENSAMXG00000009417
ENSAMXG00000041239	ENSAMXG00000034031	ENSAMXG00000042782	ENSAMXG00000039618	ENSAMXG00000012621	ENSAMXG00000005736	ENSAMXG00000010455		ENSAMXG00000009426
ENSAMXG00000033439	ENSAMXG00000036234	ENSAMXG00000006620	ENSAMXG00000042894	ENSAMXG00000004426	ENSAMXG00000043618	ENSAMXG00000040231		ENSAMXG00000009430
ENSAMXG00000030678	ENSAMXG00000030767	ENSAMXG00000042150	ENSAMXG00000029316	ENSAMXG00000033128	ENSAMXG00000043775	ENSAMXG00000004222		ENSAMXG00000009451
ENSAMXG00000008934	ENSAMXG00000005220	ENSAMXG00000016293	ENSAMXG00000042910	ENSAMXG00000035001	ENSAMXG00000040948	ENSAMXG00000030168		ENSAMXG00000009452
ENSAMXG00000041457	ENSAMXG00000029848	ENSAMXG00000042266	ENSAMXG00000032792	ENSAMXG00000019038	ENSAMXG00000037718	ENSAMXG00000031146		ENSAMXG00000009455
ENSAMXG00000007956	ENSAMXG00000014733	ENSAMXG00000016275	ENSAMXG00000042468	ENSAMXG00000041323	ENSAMXG00000016804	ENSAMXG00000020849		ENSAMXG00000009464
ENSAMXG00000016061	ENSAMXG00000014324	ENSAMXG00000043121	ENSAMXG00000013898	ENSAMXG00000019245	ENSAMXG00000020169	ENSAMXG00000032557		ENSAMXG00000009466
ENSAMXG00000016121	ENSAMXG00000041223	ENSAMXG00000039880	ENSAMXG00000031091	ENSAMXG00000033025	ENSAMXG00000032233	ENSAMXG00000033106		ENSAMXG00000009467
ENSAMXG00000043549	ENSAMXG00000039405	ENSAMXG00000029337	ENSAMXG00000039570	ENSAMXG00000020912	ENSAMXG00000032165	ENSAMXG00000036915		ENSAMXG00000009469
ENSAMXG00000042892	ENSAMXG00000003096	ENSAMXG00000033152	ENSAMXG00000034167	ENSAMXG00000033811	ENSAMXG00000043461	ENSAMXG00000006089		ENSAMXG00000009472
ENSAMXG00000041563	ENSAMXG00000017776	ENSAMXG00000036385	ENSAMXG00000034391	ENSAMXG00000040512	ENSAMXG00000042134	ENSAMXG00000040155		ENSAMXG00000009478
ENSAMXG00000038977	ENSAMXG00000020816	ENSAMXG00000013244	ENSAMXG00000042803	ENSAMXG00000014150	ENSAMXG00000024982	ENSAMXG00000002376		ENSAMXG00000009506
ENSAMXG00000032032	ENSAMXG00000020582	ENSAMXG00000038725	ENSAMXG00000041977	ENSAMXG00000018188	ENSAMXG00000043591	ENSAMXG00000035442		ENSAMXG00000009516
ENSAMXG00000030369	ENSAMXG00000037805	ENSAMXG00000025984	ENSAMXG00000040842	ENSAMXG00000008607	ENSAMXG00000018686	ENSAMXG00000032793		ENSAMXG00000009534
ENSAMXG00000043371	ENSAMXG00000039501	ENSAMXG00000004935	ENSAMXG00000042525	ENSAMXG00000007185	ENSAMXG00000018655	ENSAMXG00000015748		ENSAMXG00000009538
ENSAMXG00000042548	ENSAMXG00000005403	ENSAMXG00000043047	ENSAMXG00000002072	ENSAMXG00000007236	ENSAMXG00000008772	ENSAMXG00000030281		ENSAMXG00000009565
ENSAMXG00000037903	ENSAMXG00000012124	ENSAMXG00000025983	ENSAMXG00000002068	ENSAMXG00000039443	ENSAMXG00000010880	ENSAMXG00000032380		ENSAMXG00000009567
ENSAMXG00000029111	ENSAMXG00000012086	ENSAMXG00000042326	ENSAMXG00000002041	ENSAMXG00000003875	ENSAMXG00000003418	ENSAMXG00000017500		ENSAMXG00000009569
ENSAMXG00000004855	ENSAMXG00000040063	ENSAMXG00000035053	ENSAMXG00000009402	ENSAMXG00000003822	ENSAMXG00000034265	ENSAMXG00000033524		ENSAMXG00000009571
ENSAMXG00000029487	ENSAMXG00000030444	ENSAMXG00000037871	ENSAMXG00000041051	ENSAMXG00000041221	ENSAMXG00000018329	ENSAMXG00000032955		ENSAMXG00000009577
ENSAMXG00000020139	ENSAMXG00000016796	ENSAMXG00000031336	ENSAMXG00000001589	ENSAMXG00000030388	ENSAMXG00000005850	ENSAMXG00000032394		ENSAMXG00000009602
ENSAMXG00000040772	ENSAMXG00000035464	ENSAMXG00000041537	ENSAMXG00000036082	ENSAMXG00000019021	ENSAMXG00000041817	ENSAMXG00000029671		ENSAMXG00000009604
ENSAMXG00000025268	ENSAMXG00000004161	ENSAMXG00000000342	ENSAMXG00000039141	ENSAMXG00000041988	ENSAMXG00000001777	ENSAMXG00000007608		ENSAMXG00000009612
ENSAMXG00000037417	ENSAMXG00000020776	ENSAMXG00000009362	ENSAMXG00000010268	ENSAMXG00000030964	ENSAMXG00000041658	ENSAMXG00000033634		ENSAMXG00000009624
ENSAMXG00000037502	ENSAMXG00000014800	ENSAMXG00000032877	ENSAMXG00000003030	ENSAMXG00000029933	ENSAMXG00000037342	ENSAMXG00000032441		ENSAMXG00000009629
ENSAMXG00000033109	ENSAMXG00000040881	ENSAMXG00000029927	ENSAMXG00000040416	ENSAMXG00000014074	ENSAMXG00000037026	ENSAMXG00000024876		ENSAMXG00000009649
ENSAMXG00000018028	ENSAMXG00000008717	ENSAMXG00000043421	ENSAMXG00000040230	ENSAMXG00000030687	ENSAMXG00000024261	ENSAMXG00000011810		ENSAMXG00000009655
ENSAMXG00000031903	ENSAMXG00000018896	ENSAMXG00000040392	ENSAMXG00000012438	ENSAMXG00000041037	ENSAMXG00000008169	ENSAMXG00000011733		ENSAMXG00000009656
ENSAMXG00000037260	ENSAMXG00000001984	ENSAMXG00000031552	ENSAMXG00000029053	ENSAMXG00000000193	ENSAMXG00000007065	ENSAMXG00000034803		ENSAMXG00000009683
ENSAMXG00000006368	ENSAMXG00000034514	ENSAMXG00000016057	ENSAMXG00000037924	ENSAMXG00000003624	ENSAMXG00000040540	ENSAMXG00000034672		ENSAMXG00000009699
ENSAMXG00000006383	ENSAMXG00000014488	ENSAMXG00000016012	ENSAMXG00000012817	ENSAMXG00000000763	ENSAMXG00000042778	ENSAMXG00000008603		ENSAMXG00000009708
ENSAMXG00000031120	ENSAMXG00000031461	ENSAMXG00000036254	ENSAMXG00000002308	ENSAMXG00000019690	ENSAMXG00000040560	ENSAMXG00000008438		ENSAMXG00000009717
ENSAMXG00000003958	ENSAMXG00000042907	ENSAMXG00000041592	ENSAMXG00000002218	ENSAMXG00000041628	ENSAMXG00000015274	ENSAMXG00000010961		ENSAMXG00000009718
ENSAMXG00000030869	ENSAMXG00000018727	ENSAMXG00000012100	ENSAMXG00000029923	ENSAMXG00000041854	ENSAMXG00000039353	ENSAMXG00000035613		ENSAMXG00000009723
ENSAMXG00000029945	ENSAMXG00000036181	ENSAMXG00000040131	ENSAMXG00000001561	ENSAMXG00000042209	ENSAMXG00000005658	ENSAMXG00000018380		ENSAMXG00000009745
ENSAMXG00000003936	ENSAMXG00000015784	ENSAMXG00000033334	ENSAMXG00000010838	ENSAMXG00000007398	ENSAMXG00000043925	ENSAMXG00000036753		ENSAMXG00000009754
ENSAMXG00000003899	ENSAMXG00000004240	ENSAMXG00000005148	ENSAMXG00000043632	ENSAMXG00000008060	ENSAMXG00000033010	ENSAMXG00000040652		ENSAMXG00000009768
ENSAMXG00000003612	ENSAMXG00000030999	ENSAMXG00000034533	ENSAMXG00000034268	ENSAMXG00000016875	ENSAMXG00000038504	ENSAMXG00000033968		ENSAMXG00000009797
ENSAMXG00000031920	ENSAMXG00000009604	ENSAMXG00000031670	ENSAMXG00000037922	ENSAMXG00000010800	ENSAMXG00000011058	ENSAMXG00000034380		ENSAMXG00000009798
ENSAMXG00000003203	ENSAMXG00000013177	ENSAMXG00000033843	ENSAMXG00000004452	ENSAMXG00000003627	ENSAMXG00000003472	ENSAMXG00000007501		ENSAMXG00000009823
ENSAMXG00000039491	ENSAMXG00000004321	ENSAMXG00000039553	ENSAMXG00000044047	ENSAMXG00000042478	ENSAMXG00000029665	ENSAMXG00000029037		ENSAMXG00000009836
ENSAMXG00000032789	ENSAMXG00000000916	ENSAMXG00000029025	ENSAMXG00000021299	ENSAMXG00000041655	ENSAMXG00000034219	ENSAMXG00000007716		ENSAMXG00000009856
ENSAMXG00000043148	ENSAMXG00000016524	ENSAMXG00000033231	ENSAMXG00000043463	ENSAMXG00000039094	ENSAMXG00000029245	ENSAMXG00000029292		ENSAMXG00000009885
ENSAMXG00000032172	ENSAMXG00000039563	ENSAMXG00000037636	ENSAMXG00000043169	ENSAMXG00000034331	ENSAMXG00000002665	ENSAMXG00000043398		ENSAMXG00000009899
ENSAMXG00000036510	ENSAMXG00000019838	ENSAMXG00000033229	ENSAMXG00000033283	ENSAMXG00000039757	ENSAMXG00000042456	ENSAMXG00000038907		ENSAMXG00000009910
ENSAMXG00000025727	ENSAMXG00000044107	ENSAMXG00000033667	ENSAMXG00000003991	ENSAMXG00000003288	ENSAMXG00000043706	ENSAMXG00000018270		ENSAMXG00000009926
ENSAMXG00000038843	ENSAMXG00000038549	ENSAMXG00000032240	ENSAMXG00000030746	ENSAMXG00000039943	ENSAMXG00000002379	ENSAMXG00000039351		ENSAMXG00000009944
ENSAMXG00000040827	ENSAMXG00000000830	ENSAMXG00000040479	ENSAMXG00000039513	ENSAMXG00000032767	ENSAMXG00000037121	ENSAMXG00000032174		ENSAMXG00000009967
ENSAMXG00000004568	ENSAMXG00000030858	ENSAMXG00000034820	ENSAMXG00000016017	ENSAMXG00000038717	ENSAMXG00000038307	ENSAMXG00000032018		ENSAMXG00000009979
ENSAMXG00000037064	ENSAMXG00000016230	ENSAMXG00000005525	ENSAMXG00000038106	ENSAMXG00000035177	ENSAMXG00000026070	ENSAMXG00000009655		ENSAMXG00000009997
ENSAMXG00000040088	ENSAMXG00000033335	ENSAMXG00000037139	ENSAMXG00000040675	ENSAMXG00000002337	ENSAMXG00000002204	ENSAMXG00000007077		ENSAMXG00000010004
ENSAMXG00000040133	ENSAMXG00000012605	ENSAMXG00000043625	ENSAMXG00000033098	ENSAMXG00000002213	ENSAMXG00000024916	ENSAMXG00000017435		ENSAMXG00000010006
ENSAMXG00000008688	ENSAMXG00000003140	ENSAMXG00000039871	ENSAMXG00000025585	ENSAMXG00000036571	ENSAMXG00000024915	ENSAMXG00000006863		ENSAMXG00000010019
ENSAMXG00000032819	ENSAMXG00000029852	ENSAMXG00000042703	ENSAMXG00000029469	ENSAMXG00000019473	ENSAMXG00000019688	ENSAMXG00000042484		ENSAMXG00000010029
ENSAMXG00000035403	ENSAMXG00000020054	ENSAMXG00000020956	ENSAMXG00000035479	ENSAMXG00000032633	ENSAMXG00000040365	ENSAMXG00000010235		ENSAMXG00000010030
ENSAMXG00000008558	ENSAMXG00000000991	ENSAMXG00000031894	ENSAMXG00000040070	ENSAMXG00000013650	ENSAMXG00000019361	ENSAMXG00000010295		ENSAMXG00000010041
ENSAMXG00000013061	ENSAMXG00000006221	ENSAMXG00000036590	ENSAMXG00000037510	ENSAMXG00000035578	ENSAMXG00000019358	ENSAMXG00000032674		ENSAMXG00000010049
ENSAMXG00000013876	ENSAMXG00000006238	ENSAMXG00000040160	ENSAMXG00000041450	ENSAMXG00000035534	ENSAMXG00000036818	ENSAMXG00000013583		ENSAMXG00000010055
ENSAMXG00000007169	ENSAMXG00000006248	ENSAMXG00000036500	ENSAMXG00000029196	ENSAMXG00000006416	ENSAMXG00000043221	ENSAMXG00000042854		ENSAMXG00000010056
ENSAMXG00000029783	ENSAMXG00000030699	ENSAMXG00000014372	ENSAMXG00000042415	ENSAMXG00000034381	ENSAMXG00000034583	ENSAMXG00000033166		ENSAMXG00000010075
ENSAMXG00000043197	ENSAMXG00000035675	ENSAMXG00000038975	ENSAMXG00000001481	ENSAMXG00000042154	ENSAMXG00000029694	ENSAMXG00000034756		ENSAMXG00000010083
ENSAMXG00000037097	ENSAMXG00000019712	ENSAMXG00000044096	ENSAMXG00000039566	ENSAMXG00000008870	ENSAMXG00000006341	ENSAMXG00000002955		ENSAMXG00000010088
ENSAMXG00000009870	ENSAMXG00000021606	ENSAMXG00000043301	ENSAMXG00000004483	ENSAMXG00000018589	ENSAMXG00000034249	ENSAMXG00000041589		ENSAMXG00000010089
ENSAMXG00000036558	ENSAMXG00000004199	ENSAMXG00000036615	ENSAMXG00000018266	ENSAMXG00000014872	ENSAMXG00000008902	ENSAMXG00000010452		ENSAMXG00000010090
ENSAMXG00000007239	ENSAMXG00000037388	ENSAMXG00000029950	ENSAMXG00000039433	ENSAMXG00000008849	ENSAMXG00000038908	ENSAMXG00000033476		ENSAMXG00000010096
ENSAMXG00000043100	ENSAMXG00000003440	ENSAMXG00000041820	ENSAMXG00000020314	ENSAMXG00000009270	ENSAMXG00000020563	ENSAMXG00000008271		ENSAMXG00000010107
ENSAMXG00000032492	ENSAMXG00000035655	ENSAMXG00000017350	ENSAMXG00000007061	ENSAMXG00000032660	ENSAMXG00000032308	ENSAMXG00000015199		ENSAMXG00000010138
ENSAMXG00000015825	ENSAMXG00000030823	ENSAMXG00000017532	ENSAMXG00000008702	ENSAMXG00000034213	ENSAMXG00000041887	ENSAMXG00000035000		ENSAMXG00000010179
ENSAMXG00000014223	ENSAMXG00000003699	ENSAMXG00000005814	ENSAMXG00000039577	ENSAMXG00000033698	ENSAMXG00000020661	ENSAMXG00000015631		ENSAMXG00000010183
ENSAMXG00000031628	ENSAMXG00000020614	ENSAMXG00000007245	ENSAMXG00000038159	ENSAMXG00000011149	ENSAMXG00000033567	ENSAMXG00000021595		ENSAMXG00000010194
ENSAMXG00000035497	ENSAMXG00000017222	ENSAMXG00000030755	ENSAMXG00000043423	ENSAMXG00000039925	ENSAMXG00000032616	ENSAMXG00000021468		ENSAMXG00000010211
ENSAMXG00000013682	ENSAMXG00000017326	ENSAMXG00000029236	ENSAMXG00000041171	ENSAMXG00000029249	ENSAMXG00000040869	ENSAMXG00000020921		ENSAMXG00000010235
ENSAMXG00000014076	ENSAMXG00000018227	ENSAMXG00000002335	ENSAMXG00000030839	ENSAMXG00000040505	ENSAMXG00000034716	ENSAMXG00000033683		ENSAMXG00000010243
ENSAMXG00000014118	ENSAMXG00000030933	ENSAMXG00000011750	ENSAMXG00000037182	ENSAMXG00000021654	ENSAMXG00000031602	ENSAMXG00000034177		ENSAMXG00000010251
ENSAMXG00000008235	ENSAMXG00000036110	ENSAMXG00000041166	ENSAMXG00000010273	ENSAMXG00000042697	ENSAMXG00000040478	ENSAMXG00000037455		ENSAMXG00000010266
ENSAMXG00000041247	ENSAMXG00000034915	ENSAMXG00000044029	ENSAMXG00000016891	ENSAMXG00000041076	ENSAMXG00000004364	ENSAMXG00000013051		ENSAMXG00000010268
ENSAMXG00000032606	ENSAMXG00000013425	ENSAMXG00000036685	ENSAMXG00000014749	ENSAMXG00000038643	ENSAMXG00000008814	ENSAMXG00000042479		ENSAMXG00000010273
ENSAMXG00000030067	ENSAMXG00000024789	ENSAMXG00000036820	ENSAMXG00000035280	ENSAMXG00000009119	ENSAMXG00000041457	ENSAMXG00000030415		ENSAMXG00000010275
ENSAMXG00000031196	ENSAMXG00000025804	ENSAMXG00000031213	ENSAMXG00000036666	ENSAMXG00000040494	ENSAMXG00000007956	ENSAMXG00000037819		ENSAMXG00000010283
ENSAMXG00000034891	ENSAMXG00000030499	ENSAMXG00000011085	ENSAMXG00000020308	ENSAMXG00000039369	ENSAMXG00000016121	ENSAMXG00000014684		ENSAMXG00000010284
ENSAMXG00000041388	ENSAMXG00000041574	ENSAMXG00000036095	ENSAMXG00000039826	ENSAMXG00000038064	ENSAMXG00000043549	ENSAMXG00000014618		ENSAMXG00000010288
ENSAMXG00000043834	ENSAMXG00000038462	ENSAMXG00000036373	ENSAMXG00000038255	ENSAMXG00000031117	ENSAMXG00000031593	ENSAMXG00000017171		ENSAMXG00000010292
ENSAMXG00000011497	ENSAMXG00000036287	ENSAMXG00000034517	ENSAMXG00000024925	ENSAMXG00000008944	ENSAMXG00000032032	ENSAMXG00000038183		ENSAMXG00000010295
ENSAMXG00000031778	ENSAMXG00000032791	ENSAMXG00000017605	ENSAMXG00000010141	ENSAMXG00000008840	ENSAMXG00000035031	ENSAMXG00000039975		ENSAMXG00000010298
ENSAMXG00000036162	ENSAMXG00000014826	ENSAMXG00000013200	ENSAMXG00000035110	ENSAMXG00000029780	ENSAMXG00000043371	ENSAMXG00000031954		ENSAMXG00000010305
ENSAMXG00000034140	ENSAMXG00000009396	ENSAMXG00000031672	ENSAMXG00000020722	ENSAMXG00000043831	ENSAMXG00000005217	ENSAMXG00000001581		ENSAMXG00000010326
ENSAMXG00000031372	ENSAMXG00000015638	ENSAMXG00000037487	ENSAMXG00000041059	ENSAMXG00000041468	ENSAMXG00000035389	ENSAMXG00000013114		ENSAMXG00000010336
ENSAMXG00000029158	ENSAMXG00000011708	ENSAMXG00000003829	ENSAMXG00000006764	ENSAMXG00000038781	ENSAMXG00000038437	ENSAMXG00000018529		ENSAMXG00000010341
ENSAMXG00000042042	ENSAMXG00000010728	ENSAMXG00000003753	ENSAMXG00000038127	ENSAMXG00000030622	ENSAMXG00000018746	ENSAMXG00000013655		ENSAMXG00000010342
ENSAMXG00000036140	ENSAMXG00000000180	ENSAMXG00000043354	ENSAMXG00000019407	ENSAMXG00000038351	ENSAMXG00000031041	ENSAMXG00000039490		ENSAMXG00000010355
ENSAMXG00000010358	ENSAMXG00000021294	ENSAMXG00000030215	ENSAMXG00000033975	ENSAMXG00000017381	ENSAMXG00000042765	ENSAMXG00000017914		ENSAMXG00000010359
ENSAMXG00000032699	ENSAMXG00000003277	ENSAMXG00000003717	ENSAMXG00000025633	ENSAMXG00000037320	ENSAMXG00000021810	ENSAMXG00000018890		ENSAMXG00000010362
ENSAMXG00000010164	ENSAMXG00000030467	ENSAMXG00000036923	ENSAMXG00000033572	ENSAMXG00000015859	ENSAMXG00000021806	ENSAMXG00000036875		ENSAMXG00000010367
ENSAMXG00000031431	ENSAMXG00000020354	ENSAMXG00000041144	ENSAMXG00000017150	ENSAMXG00000020587	ENSAMXG00000018114	ENSAMXG00000031022		ENSAMXG00000010377
ENSAMXG00000043703	ENSAMXG00000024339	ENSAMXG00000037792	ENSAMXG00000030402	ENSAMXG00000042510	ENSAMXG00000040101	ENSAMXG00000012736		ENSAMXG00000010387
ENSAMXG00000032940	ENSAMXG00000030236	ENSAMXG00000019151	ENSAMXG00000038562	ENSAMXG00000020624	ENSAMXG00000031903	ENSAMXG00000030108		ENSAMXG00000010393
ENSAMXG00000036458	ENSAMXG00000007548	ENSAMXG00000032275	ENSAMXG00000013219	ENSAMXG00000003921	ENSAMXG00000038071	ENSAMXG00000007547		ENSAMXG00000010409
ENSAMXG00000040237	ENSAMXG00000040843	ENSAMXG00000012289	ENSAMXG00000002767	ENSAMXG00000005809	ENSAMXG00000005307	ENSAMXG00000040049		ENSAMXG00000010438
ENSAMXG00000036371	ENSAMXG00000030838	ENSAMXG00000029846	ENSAMXG00000002821	ENSAMXG00000031655	ENSAMXG00000032973	ENSAMXG00000000555		ENSAMXG00000010446
ENSAMXG00000031355	ENSAMXG00000009054	ENSAMXG00000012389	ENSAMXG00000002800	ENSAMXG00000039535	ENSAMXG00000032663	ENSAMXG00000000875		ENSAMXG00000010447
ENSAMXG00000029344	ENSAMXG00000014176	ENSAMXG00000005361	ENSAMXG00000041744	ENSAMXG00000035191	ENSAMXG00000004094	ENSAMXG00000037794		ENSAMXG00000010470
ENSAMXG00000042894	ENSAMXG00000043977	ENSAMXG00000039019	ENSAMXG00000033469	ENSAMXG00000041409	ENSAMXG00000003899	ENSAMXG00000042039		ENSAMXG00000010492
ENSAMXG00000029316	ENSAMXG00000029565	ENSAMXG00000041405	ENSAMXG00000008012	ENSAMXG00000001572	ENSAMXG00000031698	ENSAMXG00000043903		ENSAMXG00000010507
ENSAMXG00000002375	ENSAMXG00000030090	ENSAMXG00000039910	ENSAMXG00000041557	ENSAMXG00000013021	ENSAMXG00000009158	ENSAMXG00000010798		ENSAMXG00000010517
ENSAMXG00000043715	ENSAMXG00000029321	ENSAMXG00000002894	ENSAMXG00000039679	ENSAMXG00000013019	ENSAMXG00000043148	ENSAMXG00000033224		ENSAMXG00000010531
ENSAMXG00000001210	ENSAMXG00000035344	ENSAMXG00000029722	ENSAMXG00000042927	ENSAMXG00000015752	ENSAMXG00000036510	ENSAMXG00000015183		ENSAMXG00000010534
ENSAMXG00000036546	ENSAMXG00000015890	ENSAMXG00000029218	ENSAMXG00000033554	ENSAMXG00000015342	ENSAMXG00000040578	ENSAMXG00000016316		ENSAMXG00000010565
ENSAMXG00000039878	ENSAMXG00000029514	ENSAMXG00000014924	ENSAMXG00000035142	ENSAMXG00000033802	ENSAMXG00000014482	ENSAMXG00000012268		ENSAMXG00000010571
ENSAMXG00000014060	ENSAMXG00000034970	ENSAMXG00000035706	ENSAMXG00000036076	ENSAMXG00000013803	ENSAMXG00000004568	ENSAMXG00000007630		ENSAMXG00000010596
ENSAMXG00000014034	ENSAMXG00000038892	ENSAMXG00000038652	ENSAMXG00000040844	ENSAMXG00000031268	ENSAMXG00000039394	ENSAMXG00000040197		ENSAMXG00000010628
ENSAMXG00000013898	ENSAMXG00000020444	ENSAMXG00000026100	ENSAMXG00000036024	ENSAMXG00000028341	ENSAMXG00000013876	ENSAMXG00000036058		ENSAMXG00000010631
ENSAMXG00000013886	ENSAMXG00000036157	ENSAMXG00000032569	ENSAMXG00000030796	ENSAMXG00000043358	ENSAMXG00000013883	ENSAMXG00000036365		ENSAMXG00000010637
ENSAMXG00000038062	ENSAMXG00000008181	ENSAMXG00000030774	ENSAMXG00000035160	ENSAMXG00000005367	ENSAMXG00000036879	ENSAMXG00000004319		ENSAMXG00000010641
ENSAMXG00000013208	ENSAMXG00000041885	ENSAMXG00000041851	ENSAMXG00000035684	ENSAMXG00000010263	ENSAMXG00000031992	ENSAMXG00000033053		ENSAMXG00000010643
ENSAMXG00000039570	ENSAMXG00000040295	ENSAMXG00000033060	ENSAMXG00000033648	ENSAMXG00000004722	ENSAMXG00000032717	ENSAMXG00000004146		ENSAMXG00000010672
ENSAMXG00000012821	ENSAMXG00000002128	ENSAMXG00000018060	ENSAMXG00000029688	ENSAMXG00000004712	ENSAMXG00000030138	ENSAMXG00000008743		ENSAMXG00000010681
ENSAMXG00000035948	ENSAMXG00000016257	ENSAMXG00000039449	ENSAMXG00000013724	ENSAMXG00000004496	ENSAMXG00000025593	ENSAMXG00000015972		ENSAMXG00000010685
ENSAMXG00000043761	ENSAMXG00000042392	ENSAMXG00000009367	ENSAMXG00000004614	ENSAMXG00000034070	ENSAMXG00000036558	ENSAMXG00000009565		ENSAMXG00000010699
ENSAMXG00000034391	ENSAMXG00000015913	ENSAMXG00000040024	ENSAMXG00000041959	ENSAMXG00000012029	ENSAMXG00000032446	ENSAMXG00000039940		ENSAMXG00000010702
ENSAMXG00000030600	ENSAMXG00000043758	ENSAMXG00000000183	ENSAMXG00000037694	ENSAMXG00000040314	ENSAMXG00000007063	ENSAMXG00000000799		ENSAMXG00000010720
ENSAMXG00000029373	ENSAMXG00000002829	ENSAMXG00000025276	ENSAMXG00000002904	ENSAMXG00000043652	ENSAMXG00000041177	ENSAMXG00000017073		ENSAMXG00000010728
ENSAMXG00000010493	ENSAMXG00000002781	ENSAMXG00000038672	ENSAMXG00000036918	ENSAMXG00000021233	ENSAMXG00000034039	ENSAMXG00000036204		ENSAMXG00000010740
ENSAMXG00000013617	ENSAMXG00000013740	ENSAMXG00000021613	ENSAMXG00000043947	ENSAMXG00000032830	ENSAMXG00000014223	ENSAMXG00000006056		ENSAMXG00000010750
ENSAMXG00000032912	ENSAMXG00000029654	ENSAMXG00000040341	ENSAMXG00000011455	ENSAMXG00000036535	ENSAMXG00000015240	ENSAMXG00000032518		ENSAMXG00000010761
ENSAMXG00000041051	ENSAMXG00000004307	ENSAMXG00000043383	ENSAMXG00000001879	ENSAMXG00000042186	ENSAMXG00000015228	ENSAMXG00000019578		ENSAMXG00000010782
ENSAMXG00000001589	ENSAMXG00000037519	ENSAMXG00000042699	ENSAMXG00000035301	ENSAMXG00000003133	ENSAMXG00000031628	ENSAMXG00000032056		ENSAMXG00000010787
ENSAMXG00000007947	ENSAMXG00000017791	ENSAMXG00000010434	ENSAMXG00000002106	ENSAMXG00000032716	ENSAMXG00000014118	ENSAMXG00000040215		ENSAMXG00000010798
ENSAMXG00000000202	ENSAMXG00000033382	ENSAMXG00000043090	ENSAMXG00000034603	ENSAMXG00000004045	ENSAMXG00000008235	ENSAMXG00000043302		ENSAMXG00000010838
ENSAMXG00000000239	ENSAMXG00000031311	ENSAMXG00000003476	ENSAMXG00000031112	ENSAMXG00000003663	ENSAMXG00000029209	ENSAMXG00000034013		ENSAMXG00000010839
ENSAMXG00000035298	ENSAMXG00000037697	ENSAMXG00000043206	ENSAMXG00000034948	ENSAMXG00000029258	ENSAMXG00000033245	ENSAMXG00000008288		ENSAMXG00000010841
ENSAMXG00000031819	ENSAMXG00000009979	ENSAMXG00000038806	ENSAMXG00000006707	ENSAMXG00000032624	ENSAMXG00000032606	ENSAMXG00000000822		ENSAMXG00000010877
ENSAMXG00000038609	ENSAMXG00000039214	ENSAMXG00000039160	ENSAMXG00000004247	ENSAMXG00000040336	ENSAMXG00000030067	ENSAMXG00000014823		ENSAMXG00000010880
ENSAMXG00000029573	ENSAMXG00000036770	ENSAMXG00000034154	ENSAMXG00000004360	ENSAMXG00000000882	ENSAMXG00000034891	ENSAMXG00000031828		ENSAMXG00000010905
ENSAMXG00000033446	ENSAMXG00000041913	ENSAMXG00000004128	ENSAMXG00000033072	ENSAMXG00000038827	ENSAMXG00000011487	ENSAMXG00000043853		ENSAMXG00000010908
ENSAMXG00000040904	ENSAMXG00000005705	ENSAMXG00000042851	ENSAMXG00000042863	ENSAMXG00000001514	ENSAMXG00000036162	ENSAMXG00000002830		ENSAMXG00000010910
ENSAMXG00000042131	ENSAMXG00000004017	ENSAMXG00000020172	ENSAMXG00000010502	ENSAMXG00000001226	ENSAMXG00000042283	ENSAMXG00000032668		ENSAMXG00000010914
ENSAMXG00000003030	ENSAMXG00000003962	ENSAMXG00000034247	ENSAMXG00000039531	ENSAMXG00000035735	ENSAMXG00000025423	ENSAMXG00000017292		ENSAMXG00000010917
ENSAMXG00000034781	ENSAMXG00000001525	ENSAMXG00000000471	ENSAMXG00000032607	ENSAMXG00000043199	ENSAMXG00000010993	ENSAMXG00000036100		ENSAMXG00000010934
ENSAMXG00000029276	ENSAMXG00000020477	ENSAMXG00000020528	ENSAMXG00000034875	ENSAMXG00000018274	ENSAMXG00000032383	ENSAMXG00000042323		ENSAMXG00000010961
ENSAMXG00000033957	ENSAMXG00000006125	ENSAMXG00000020484	ENSAMXG00000019981	ENSAMXG00000036211	ENSAMXG00000032506	ENSAMXG00000012672		ENSAMXG00000010978
ENSAMXG00000012036	ENSAMXG00000002600	ENSAMXG00000029968	ENSAMXG00000041625	ENSAMXG00000043699	ENSAMXG00000034710	ENSAMXG00000016547		ENSAMXG00000010984
ENSAMXG00000038291	ENSAMXG00000005565	ENSAMXG00000033509	ENSAMXG00000038695	ENSAMXG00000032985	ENSAMXG00000020989	ENSAMXG00000036282		ENSAMXG00000010993
ENSAMXG00000037427	ENSAMXG00000005419	ENSAMXG00000042239	ENSAMXG00000016825	ENSAMXG00000031583	ENSAMXG00000037714	ENSAMXG00000024809		ENSAMXG00000010999
ENSAMXG00000041338	ENSAMXG00000005253	ENSAMXG00000043618	ENSAMXG00000035858	ENSAMXG00000015549	ENSAMXG00000029529	ENSAMXG00000024795		ENSAMXG00000011002
ENSAMXG00000030747	ENSAMXG00000038442	ENSAMXG00000016713	ENSAMXG00000039573	ENSAMXG00000035307	ENSAMXG00000003881	ENSAMXG00000004363		ENSAMXG00000011013
ENSAMXG00000002218	ENSAMXG00000010236	ENSAMXG00000037758	ENSAMXG00000039752	ENSAMXG00000029408	ENSAMXG00000039097	ENSAMXG00000000917		ENSAMXG00000011018
ENSAMXG00000031664	ENSAMXG00000002892	ENSAMXG00000025906	ENSAMXG00000031660	ENSAMXG00000000376	ENSAMXG00000038027	ENSAMXG00000041937		ENSAMXG00000011027
ENSAMXG00000001966	ENSAMXG00000004706	ENSAMXG00000020092	ENSAMXG00000014863	ENSAMXG00000040725	ENSAMXG00000005673	ENSAMXG00000009453		ENSAMXG00000011058
ENSAMXG00000026057	ENSAMXG00000021446	ENSAMXG00000041007	ENSAMXG00000002728	ENSAMXG00000032088	ENSAMXG00000029344	ENSAMXG00000036424		ENSAMXG00000011067
ENSAMXG00000041156	ENSAMXG00000020247	ENSAMXG00000029717	ENSAMXG00000025998	ENSAMXG00000007388	ENSAMXG00000011639	ENSAMXG00000006995		ENSAMXG00000011125
ENSAMXG00000039729	ENSAMXG00000009798	ENSAMXG00000042134	ENSAMXG00000036781	ENSAMXG00000004211	ENSAMXG00000011553	ENSAMXG00000007242		ENSAMXG00000011126
ENSAMXG00000004452	ENSAMXG00000014063	ENSAMXG00000029356	ENSAMXG00000037370	ENSAMXG00000014688	ENSAMXG00000011526	ENSAMXG00000031472		ENSAMXG00000011137
ENSAMXG00000042713	ENSAMXG00000007732	ENSAMXG00000009943	ENSAMXG00000038237	ENSAMXG00000020737	ENSAMXG00000042894	ENSAMXG00000010934		ENSAMXG00000011149
ENSAMXG00000026285	ENSAMXG00000007255	ENSAMXG00000039858	ENSAMXG00000005638	ENSAMXG00000034101	ENSAMXG00000029316	ENSAMXG00000003901		ENSAMXG00000011152
ENSAMXG00000043212	ENSAMXG00000032889	ENSAMXG00000033633	ENSAMXG00000032292	ENSAMXG00000042199	ENSAMXG00000033222	ENSAMXG00000036429		ENSAMXG00000011174
ENSAMXG00000021318	ENSAMXG00000009464	ENSAMXG00000031300	ENSAMXG00000037991	ENSAMXG00000036233	ENSAMXG00000042910	ENSAMXG00000035296		ENSAMXG00000011236
ENSAMXG00000021299	ENSAMXG00000000035	ENSAMXG00000003162	ENSAMXG00000037445	ENSAMXG00000006770	ENSAMXG00000032792	ENSAMXG00000042073		ENSAMXG00000011248
ENSAMXG00000038298	ENSAMXG00000041781	ENSAMXG00000034265	ENSAMXG00000012843	ENSAMXG00000043816	ENSAMXG00000043884	ENSAMXG00000013139		ENSAMXG00000011273
ENSAMXG00000033605	ENSAMXG00000012524	ENSAMXG00000018329	ENSAMXG00000037411	ENSAMXG00000038626	ENSAMXG00000040366	ENSAMXG00000042655		ENSAMXG00000011281
ENSAMXG00000042195	ENSAMXG00000010362	ENSAMXG00000006171	ENSAMXG00000020009	ENSAMXG00000035362	ENSAMXG00000031090	ENSAMXG00000002971		ENSAMXG00000011291
ENSAMXG00000003655	ENSAMXG00000031094	ENSAMXG00000006168	ENSAMXG00000024962	ENSAMXG00000020380	ENSAMXG00000042468	ENSAMXG00000004952		ENSAMXG00000011298
ENSAMXG00000039513	ENSAMXG00000035195	ENSAMXG00000005820	ENSAMXG00000020185	ENSAMXG00000033481	ENSAMXG00000013199	ENSAMXG00000008631		ENSAMXG00000011314
ENSAMXG00000038106	ENSAMXG00000000395	ENSAMXG00000005805	ENSAMXG00000043325	ENSAMXG00000040210	ENSAMXG00000035837	ENSAMXG00000038701		ENSAMXG00000011321
ENSAMXG00000040675	ENSAMXG00000017029	ENSAMXG00000024305	ENSAMXG00000007760	ENSAMXG00000029710	ENSAMXG00000039570	ENSAMXG00000019662		ENSAMXG00000011331
ENSAMXG00000033098	ENSAMXG00000011614	ENSAMXG00000041658	ENSAMXG00000034454	ENSAMXG00000036534	ENSAMXG00000034167	ENSAMXG00000038045		ENSAMXG00000011348
ENSAMXG00000025585	ENSAMXG00000018216	ENSAMXG00000044032	ENSAMXG00000040265	ENSAMXG00000001084	ENSAMXG00000032442	ENSAMXG00000003290		ENSAMXG00000011382
ENSAMXG00000029469	ENSAMXG00000037012	ENSAMXG00000037026	ENSAMXG00000011832	ENSAMXG00000040200	ENSAMXG00000034391	ENSAMXG00000024263		ENSAMXG00000011392
ENSAMXG00000035479	ENSAMXG00000018377	ENSAMXG00000008221	ENSAMXG00000032364	ENSAMXG00000042859	ENSAMXG00000002072	ENSAMXG00000011069		ENSAMXG00000011397
ENSAMXG00000036455	ENSAMXG00000031332	ENSAMXG00000040560	ENSAMXG00000042241	ENSAMXG00000020133	ENSAMXG00000029373	ENSAMXG00000017385		ENSAMXG00000011410
ENSAMXG00000038547	ENSAMXG00000020237	ENSAMXG00000005279	ENSAMXG00000043535	ENSAMXG00000035744	ENSAMXG00000010702	ENSAMXG00000004920		ENSAMXG00000011444
ENSAMXG00000042889	ENSAMXG00000020337	ENSAMXG00000025991	ENSAMXG00000034267	ENSAMXG00000041378	ENSAMXG00000013617	ENSAMXG00000032054		ENSAMXG00000011463
ENSAMXG00000033628	ENSAMXG00000016234	ENSAMXG00000005649	ENSAMXG00000029045	ENSAMXG00000043079	ENSAMXG00000038622	ENSAMXG00000019400		ENSAMXG00000011464
ENSAMXG00000039095	ENSAMXG00000019098	ENSAMXG00000036811	ENSAMXG00000043129	ENSAMXG00000032966	ENSAMXG00000000202	ENSAMXG00000032547		ENSAMXG00000011468
ENSAMXG00000031318	ENSAMXG00000043617	ENSAMXG00000033010	ENSAMXG00000017092	ENSAMXG00000044000	ENSAMXG00000000242	ENSAMXG00000033817		ENSAMXG00000011474
ENSAMXG00000042677	ENSAMXG00000012377	ENSAMXG00000030023	ENSAMXG00000017225	ENSAMXG00000040074	ENSAMXG00000036082	ENSAMXG00000034670		ENSAMXG00000011499
ENSAMXG00000042718	ENSAMXG00000040408	ENSAMXG00000037578	ENSAMXG00000035141	ENSAMXG00000011804	ENSAMXG00000039141	ENSAMXG00000012820		ENSAMXG00000011501
ENSAMXG00000007564	ENSAMXG00000009629	ENSAMXG00000014586	ENSAMXG00000043345	ENSAMXG00000017026	ENSAMXG00000038609	ENSAMXG00000008686		ENSAMXG00000011503
ENSAMXG00000038745	ENSAMXG00000037066	ENSAMXG00000003472	ENSAMXG00000017519	ENSAMXG00000032575	ENSAMXG00000010268	ENSAMXG00000007991		ENSAMXG00000011511
ENSAMXG00000025008	ENSAMXG00000029696	ENSAMXG00000029665	ENSAMXG00000031326	ENSAMXG00000043006	ENSAMXG00000009699	ENSAMXG00000000667		ENSAMXG00000011513
ENSAMXG00000042912	ENSAMXG00000020129	ENSAMXG00000034219	ENSAMXG00000039720	ENSAMXG00000039919	ENSAMXG00000040500	ENSAMXG00000033559		ENSAMXG00000011532
ENSAMXG00000040522	ENSAMXG00000039059	ENSAMXG00000002684	ENSAMXG00000042170	ENSAMXG00000021358	ENSAMXG00000003080	ENSAMXG00000040087		ENSAMXG00000011545
ENSAMXG00000039433	ENSAMXG00000009885	ENSAMXG00000035472	ENSAMXG00000042761	ENSAMXG00000041551	ENSAMXG00000029807	ENSAMXG00000039343		ENSAMXG00000011550
ENSAMXG00000020314	ENSAMXG00000010592	ENSAMXG00000042456	ENSAMXG00000012065	ENSAMXG00000002691	ENSAMXG00000031917	ENSAMXG00000021798		ENSAMXG00000011553
ENSAMXG00000035206	ENSAMXG00000008041	ENSAMXG00000043706	ENSAMXG00000042918	ENSAMXG00000032557	ENSAMXG00000030052	ENSAMXG00000009086		ENSAMXG00000011555
ENSAMXG00000035356	ENSAMXG00000018110	ENSAMXG00000032865	ENSAMXG00000036809	ENSAMXG00000014764	ENSAMXG00000040416	ENSAMXG00000004474		ENSAMXG00000011556
ENSAMXG00000008424	ENSAMXG00000043486	ENSAMXG00000032377	ENSAMXG00000042734	ENSAMXG00000036915	ENSAMXG00000031531	ENSAMXG00000036111		ENSAMXG00000011564
ENSAMXG00000036525	ENSAMXG00000037291	ENSAMXG00000002379	ENSAMXG00000032751	ENSAMXG00000035038	ENSAMXG00000040230	ENSAMXG00000042051		ENSAMXG00000011570
ENSAMXG00000037118	ENSAMXG00000043146	ENSAMXG00000002323	ENSAMXG00000040907	ENSAMXG00000015694	ENSAMXG00000012484	ENSAMXG00000032941		ENSAMXG00000011582
ENSAMXG00000032695	ENSAMXG00000014276	ENSAMXG00000002320	ENSAMXG00000039223	ENSAMXG00000006089	ENSAMXG00000034584	ENSAMXG00000041667		ENSAMXG00000011585
ENSAMXG00000030333	ENSAMXG00000011382	ENSAMXG00000036121	ENSAMXG00000007876	ENSAMXG00000008364	ENSAMXG00000031206	ENSAMXG00000040311		ENSAMXG00000011595
ENSAMXG00000013663	ENSAMXG00000033832	ENSAMXG00000033889	ENSAMXG00000029741	ENSAMXG00000032043	ENSAMXG00000041070	ENSAMXG00000030611		ENSAMXG00000011603
ENSAMXG00000010273	ENSAMXG00000032280	ENSAMXG00000039400	ENSAMXG00000006365	ENSAMXG00000044010	ENSAMXG00000031374	ENSAMXG00000040514		ENSAMXG00000011616
ENSAMXG00000014749	ENSAMXG00000001041	ENSAMXG00000036818	ENSAMXG00000043662	ENSAMXG00000019907	ENSAMXG00000038575	ENSAMXG00000005293		ENSAMXG00000011619
ENSAMXG00000035280	ENSAMXG00000000447	ENSAMXG00000019330	ENSAMXG00000006054	ENSAMXG00000007739	ENSAMXG00000034268	ENSAMXG00000013576		ENSAMXG00000011622
ENSAMXG00000036666	ENSAMXG00000020852	ENSAMXG00000019325	ENSAMXG00000005757	ENSAMXG00000007741	ENSAMXG00000004452	ENSAMXG00000038245		ENSAMXG00000011658
ENSAMXG00000039826	ENSAMXG00000035914	ENSAMXG00000043221	ENSAMXG00000032845	ENSAMXG00000015748	ENSAMXG00000044047	ENSAMXG00000010974		ENSAMXG00000011659
ENSAMXG00000038255	ENSAMXG00000019181	ENSAMXG00000034513	ENSAMXG00000032503	ENSAMXG00000014477	ENSAMXG00000040294	ENSAMXG00000020467		ENSAMXG00000011683
ENSAMXG00000031249	ENSAMXG00000013582	ENSAMXG00000035811	ENSAMXG00000031994	ENSAMXG00000014068	ENSAMXG00000040318	ENSAMXG00000020619		ENSAMXG00000011708
ENSAMXG00000034938	ENSAMXG00000020980	ENSAMXG00000035625	ENSAMXG00000042594	ENSAMXG00000006163	ENSAMXG00000020894	ENSAMXG00000034264		ENSAMXG00000011713
ENSAMXG00000030079	ENSAMXG00000004525	ENSAMXG00000006822	ENSAMXG00000034924	ENSAMXG00000037251	ENSAMXG00000033283	ENSAMXG00000032953		ENSAMXG00000011717
ENSAMXG00000011184	ENSAMXG00000041123	ENSAMXG00000003610	ENSAMXG00000039546	ENSAMXG00000012941	ENSAMXG00000003991	ENSAMXG00000005815		ENSAMXG00000011731
ENSAMXG00000033677	ENSAMXG00000042212	ENSAMXG00000006428	ENSAMXG00000034020	ENSAMXG00000030378	ENSAMXG00000035535	ENSAMXG00000005698		ENSAMXG00000011733
ENSAMXG00000033100	ENSAMXG00000011511	ENSAMXG00000029994	ENSAMXG00000008592	ENSAMXG00000017500	ENSAMXG00000039513	ENSAMXG00000034949		ENSAMXG00000011735
ENSAMXG00000036636	ENSAMXG00000011474	ENSAMXG00000038963	ENSAMXG00000031771	ENSAMXG00000030209	ENSAMXG00000038106	ENSAMXG00000043922		ENSAMXG00000011736
ENSAMXG00000043385	ENSAMXG00000002649	ENSAMXG00000018793	ENSAMXG00000041549	ENSAMXG00000037747	ENSAMXG00000040675	ENSAMXG00000008492		ENSAMXG00000011744
ENSAMXG00000040050	ENSAMXG00000037869	ENSAMXG00000009944	ENSAMXG00000000545	ENSAMXG00000032591	ENSAMXG00000033098	ENSAMXG00000041071		ENSAMXG00000011752
ENSAMXG00000014528	ENSAMXG00000005973	ENSAMXG00000010019	ENSAMXG00000030132	ENSAMXG00000013125	ENSAMXG00000025585	ENSAMXG00000004674		ENSAMXG00000011754
ENSAMXG00000031803	ENSAMXG00000013158	ENSAMXG00000033944	ENSAMXG00000036462	ENSAMXG00000001563	ENSAMXG00000040661	ENSAMXG00000002628		ENSAMXG00000011755
ENSAMXG00000005415	ENSAMXG00000009612	ENSAMXG00000040958	ENSAMXG00000017853	ENSAMXG00000039474	ENSAMXG00000025394	ENSAMXG00000015706		ENSAMXG00000011757
ENSAMXG00000005408	ENSAMXG00000021258	ENSAMXG00000033320	ENSAMXG00000034910	ENSAMXG00000016947	ENSAMXG00000035479	ENSAMXG00000030953		ENSAMXG00000011766
ENSAMXG00000029082	ENSAMXG00000003674	ENSAMXG00000031901	ENSAMXG00000042098	ENSAMXG00000010930	ENSAMXG00000038547	ENSAMXG00000035266		ENSAMXG00000011771
ENSAMXG00000042078	ENSAMXG00000004245	ENSAMXG00000041706	ENSAMXG00000008239	ENSAMXG00000029671	ENSAMXG00000029252	ENSAMXG00000032287		ENSAMXG00000011776
ENSAMXG00000025978	ENSAMXG00000034588	ENSAMXG00000018636	ENSAMXG00000031701	ENSAMXG00000042610	ENSAMXG00000037510	ENSAMXG00000000088		ENSAMXG00000011794
ENSAMXG00000017150	ENSAMXG00000043942	ENSAMXG00000020563	ENSAMXG00000009899	ENSAMXG00000043067	ENSAMXG00000034400	ENSAMXG00000029329		ENSAMXG00000011802
ENSAMXG00000041467	ENSAMXG00000009072	ENSAMXG00000040451	ENSAMXG00000041277	ENSAMXG00000007608	ENSAMXG00000041450	ENSAMXG00000031383		ENSAMXG00000011810
ENSAMXG00000036864	ENSAMXG00000002079	ENSAMXG00000041887	ENSAMXG00000010075	ENSAMXG00000000068	ENSAMXG00000032651	ENSAMXG00000007276		ENSAMXG00000011832
ENSAMXG00000013219	ENSAMXG00000016822	ENSAMXG00000041283	ENSAMXG00000036449	ENSAMXG00000020291	ENSAMXG00000038325	ENSAMXG00000043759		ENSAMXG00000011865
ENSAMXG00000004846	ENSAMXG00000041358	ENSAMXG00000001449	ENSAMXG00000002931	ENSAMXG00000042382	ENSAMXG00000039566	ENSAMXG00000030436		ENSAMXG00000011868
ENSAMXG00000040825	ENSAMXG00000030304	ENSAMXG00000030022	ENSAMXG00000003369	ENSAMXG00000020231	ENSAMXG00000038745	ENSAMXG00000007570		ENSAMXG00000011883
ENSAMXG00000030731	ENSAMXG00000012409	ENSAMXG00000042768	ENSAMXG00000001596	ENSAMXG00000024876	ENSAMXG00000025008	ENSAMXG00000037691		ENSAMXG00000011885
ENSAMXG00000008085	ENSAMXG00000015080	ENSAMXG00000040478	ENSAMXG00000033611	ENSAMXG00000021009	ENSAMXG00000036847	ENSAMXG00000037051		ENSAMXG00000011923
ENSAMXG00000040357	ENSAMXG00000004640	ENSAMXG00000003225	ENSAMXG00000044031	ENSAMXG00000008546	ENSAMXG00000042912	ENSAMXG00000043353		ENSAMXG00000011924
ENSAMXG00000035142	ENSAMXG00000014672	ENSAMXG00000008814	ENSAMXG00000031359	ENSAMXG00000008564	ENSAMXG00000001400	ENSAMXG00000001321		ENSAMXG00000011941
ENSAMXG00000035146	ENSAMXG00000014326	ENSAMXG00000041457	ENSAMXG00000002460	ENSAMXG00000039782	ENSAMXG00000029352	ENSAMXG00000001878		ENSAMXG00000011948
ENSAMXG00000040844	ENSAMXG00000002886	ENSAMXG00000016061	ENSAMXG00000002644	ENSAMXG00000014812	ENSAMXG00000020224	ENSAMXG00000000254		ENSAMXG00000011972
ENSAMXG00000036024	ENSAMXG00000014147	ENSAMXG00000042892	ENSAMXG00000037316	ENSAMXG00000037498	ENSAMXG00000020314	ENSAMXG00000033290		ENSAMXG00000011982
ENSAMXG00000042282	ENSAMXG00000015359	ENSAMXG00000031593	ENSAMXG00000003126	ENSAMXG00000041986	ENSAMXG00000008424	ENSAMXG00000020973		ENSAMXG00000012001
ENSAMXG00000004466	ENSAMXG00000017741	ENSAMXG00000030369	ENSAMXG00000004011	ENSAMXG00000010086	ENSAMXG00000008702	ENSAMXG00000015905		ENSAMXG00000012006
ENSAMXG00000037993	ENSAMXG00000015731	ENSAMXG00000035031	ENSAMXG00000007323	ENSAMXG00000036753	ENSAMXG00000038283	ENSAMXG00000033410		ENSAMXG00000012029
ENSAMXG00000012455	ENSAMXG00000016068	ENSAMXG00000039551	ENSAMXG00000042507	ENSAMXG00000004040	ENSAMXG00000041311	ENSAMXG00000016864		ENSAMXG00000012030
ENSAMXG00000030949	ENSAMXG00000016096	ENSAMXG00000011139	ENSAMXG00000005945	ENSAMXG00000020847	ENSAMXG00000038159	ENSAMXG00000018075		ENSAMXG00000012036
ENSAMXG00000032248	ENSAMXG00000007850	ENSAMXG00000042548	ENSAMXG00000006073	ENSAMXG00000036469	ENSAMXG00000037182	ENSAMXG00000014282		ENSAMXG00000012055
ENSAMXG00000035999	ENSAMXG00000035597	ENSAMXG00000031041	ENSAMXG00000006460	ENSAMXG00000013644	ENSAMXG00000010273	ENSAMXG00000043857		ENSAMXG00000012057
ENSAMXG00000033648	ENSAMXG00000031801	ENSAMXG00000037502	ENSAMXG00000013677	ENSAMXG00000001974	ENSAMXG00000036666	ENSAMXG00000010797		ENSAMXG00000012069
ENSAMXG00000029840	ENSAMXG00000040492	ENSAMXG00000032084	ENSAMXG00000001577	ENSAMXG00000001828	ENSAMXG00000020308	ENSAMXG00000005142		ENSAMXG00000012070
ENSAMXG00000034884	ENSAMXG00000008833	ENSAMXG00000018114	ENSAMXG00000032530	ENSAMXG00000007822	ENSAMXG00000033988	ENSAMXG00000033876		ENSAMXG00000012073
ENSAMXG00000029688	ENSAMXG00000018518	ENSAMXG00000018028	ENSAMXG00000007848	ENSAMXG00000007716	ENSAMXG00000039014	ENSAMXG00000030349		ENSAMXG00000012086
ENSAMXG00000025966	ENSAMXG00000010246	ENSAMXG00000041787	ENSAMXG00000032825	ENSAMXG00000029292	ENSAMXG00000035153	ENSAMXG00000005287		ENSAMXG00000012107
ENSAMXG00000036918	ENSAMXG00000013648	ENSAMXG00000032973	ENSAMXG00000014486	ENSAMXG00000000452	ENSAMXG00000034706	ENSAMXG00000002966		ENSAMXG00000012121
ENSAMXG00000019616	ENSAMXG00000003157	ENSAMXG00000036827	ENSAMXG00000031018	ENSAMXG00000032174	ENSAMXG00000016629	ENSAMXG00000031704		ENSAMXG00000012124
ENSAMXG00000041216	ENSAMXG00000013940	ENSAMXG00000006355	ENSAMXG00000038378	ENSAMXG00000009655	ENSAMXG00000016633	ENSAMXG00000019888		ENSAMXG00000012132
ENSAMXG00000026060	ENSAMXG00000002508	ENSAMXG00000004546	ENSAMXG00000019732	ENSAMXG00000036038	ENSAMXG00000041718	ENSAMXG00000034046		ENSAMXG00000012157
ENSAMXG00000036769	ENSAMXG00000012290	ENSAMXG00000004094	ENSAMXG00000039411	ENSAMXG00000029732	ENSAMXG00000019407	ENSAMXG00000001430		ENSAMXG00000012201
ENSAMXG00000035844	ENSAMXG00000030264	ENSAMXG00000003203	ENSAMXG00000000512	ENSAMXG00000017435	ENSAMXG00000031473	ENSAMXG00000040566		ENSAMXG00000012218
ENSAMXG00000042517	ENSAMXG00000010179	ENSAMXG00000032789	ENSAMXG00000037860	ENSAMXG00000033985	ENSAMXG00000033572	ENSAMXG00000033814		ENSAMXG00000012249
ENSAMXG00000016087	ENSAMXG00000032125	ENSAMXG00000043148	ENSAMXG00000038148	ENSAMXG00000029675	ENSAMXG00000041467	ENSAMXG00000002077		ENSAMXG00000012250
ENSAMXG00000026325	ENSAMXG00000040382	ENSAMXG00000032172	ENSAMXG00000024533	ENSAMXG00000010235	ENSAMXG00000041275	ENSAMXG00000029220		ENSAMXG00000012258
ENSAMXG00000043130	ENSAMXG00000038944	ENSAMXG00000036510	ENSAMXG00000034350	ENSAMXG00000013583	ENSAMXG00000036864	ENSAMXG00000003232		ENSAMXG00000012262
ENSAMXG00000031190	ENSAMXG00000007749	ENSAMXG00000016539	ENSAMXG00000007559	ENSAMXG00000042854	ENSAMXG00000038562	ENSAMXG00000035617		ENSAMXG00000012270
ENSAMXG00000014287	ENSAMXG00000010641	ENSAMXG00000039683	ENSAMXG00000004786	ENSAMXG00000015146	ENSAMXG00000036942	ENSAMXG00000006691		ENSAMXG00000012282
ENSAMXG00000025603	ENSAMXG00000035517	ENSAMXG00000037282	ENSAMXG00000040232	ENSAMXG00000017715	ENSAMXG00000036713	ENSAMXG00000009571		ENSAMXG00000012285
ENSAMXG00000042917	ENSAMXG00000011513	ENSAMXG00000040827	ENSAMXG00000041709	ENSAMXG00000021113	ENSAMXG00000002743	ENSAMXG00000038709		ENSAMXG00000012290
ENSAMXG00000033072	ENSAMXG00000029273	ENSAMXG00000004568	ENSAMXG00000034361	ENSAMXG00000034756	ENSAMXG00000002767	ENSAMXG00000020877		ENSAMXG00000012304
ENSAMXG00000032106	ENSAMXG00000016446	ENSAMXG00000040088	ENSAMXG00000033036	ENSAMXG00000004967	ENSAMXG00000041744	ENSAMXG00000030458		ENSAMXG00000012306
ENSAMXG00000006254	ENSAMXG00000033091	ENSAMXG00000040133	ENSAMXG00000029191	ENSAMXG00000003152	ENSAMXG00000029823	ENSAMXG00000024283		ENSAMXG00000012313
ENSAMXG00000029108	ENSAMXG00000041384	ENSAMXG00000035403	ENSAMXG00000034844	ENSAMXG00000015685	ENSAMXG00000033469	ENSAMXG00000001612		ENSAMXG00000012322
ENSAMXG00000037930	ENSAMXG00000017626	ENSAMXG00000008558	ENSAMXG00000036352	ENSAMXG00000036056	ENSAMXG00000042927	ENSAMXG00000013961		ENSAMXG00000012334
ENSAMXG00000038821	ENSAMXG00000017884	ENSAMXG00000034904	ENSAMXG00000009469	ENSAMXG00000018922	ENSAMXG00000038718	ENSAMXG00000016054		ENSAMXG00000012346
ENSAMXG00000016825	ENSAMXG00000038724	ENSAMXG00000037097	ENSAMXG00000006455	ENSAMXG00000041878	ENSAMXG00000035142	ENSAMXG00000000666		ENSAMXG00000012372
ENSAMXG00000035117	ENSAMXG00000014774	ENSAMXG00000040051	ENSAMXG00000017318	ENSAMXG00000040593	ENSAMXG00000040844	ENSAMXG00000041091		ENSAMXG00000012377
ENSAMXG00000032140	ENSAMXG00000001635	ENSAMXG00000007239	ENSAMXG00000038833	ENSAMXG00000020921	ENSAMXG00000030453	ENSAMXG00000007720		ENSAMXG00000012382
ENSAMXG00000025897	ENSAMXG00000038610	ENSAMXG00000015825	ENSAMXG00000028392	ENSAMXG00000043529	ENSAMXG00000036024	ENSAMXG00000036117		ENSAMXG00000012398
ENSAMXG00000033961	ENSAMXG00000040474	ENSAMXG00000015228	ENSAMXG00000002100	ENSAMXG00000017204	ENSAMXG00000039798	ENSAMXG00000017496		ENSAMXG00000012404
ENSAMXG00000035774	ENSAMXG00000016250	ENSAMXG00000040461	ENSAMXG00000034888	ENSAMXG00000037455	ENSAMXG00000004466	ENSAMXG00000017594		ENSAMXG00000012405
ENSAMXG00000038235	ENSAMXG00000031860	ENSAMXG00000031628	ENSAMXG00000010049	ENSAMXG00000016463	ENSAMXG00000018825	ENSAMXG00000003382		ENSAMXG00000012410
ENSAMXG00000035374	ENSAMXG00000038917	ENSAMXG00000035497	ENSAMXG00000010326	ENSAMXG00000030442	ENSAMXG00000011013	ENSAMXG00000013159		ENSAMXG00000012425
ENSAMXG00000030381	ENSAMXG00000015727	ENSAMXG00000031233	ENSAMXG00000040653	ENSAMXG00000011681	ENSAMXG00000012440	ENSAMXG00000001081		ENSAMXG00000012427
ENSAMXG00000038237	ENSAMXG00000012352	ENSAMXG00000008235	ENSAMXG00000032511	ENSAMXG00000006007	ENSAMXG00000031807	ENSAMXG00000024616		ENSAMXG00000012433
ENSAMXG00000032292	ENSAMXG00000012410	ENSAMXG00000011836	ENSAMXG00000040019	ENSAMXG00000013051	ENSAMXG00000042694	ENSAMXG00000042489		ENSAMXG00000012436
ENSAMXG00000037991	ENSAMXG00000015242	ENSAMXG00000043834	ENSAMXG00000035486	ENSAMXG00000042479	ENSAMXG00000005297	ENSAMXG00000005386		ENSAMXG00000012437
ENSAMXG00000037445	ENSAMXG00000008051	ENSAMXG00000036162	ENSAMXG00000036909	ENSAMXG00000011555	ENSAMXG00000037694	ENSAMXG00000006724		ENSAMXG00000012440
ENSAMXG00000006020	ENSAMXG00000015912	ENSAMXG00000034140	ENSAMXG00000020919	ENSAMXG00000030415	ENSAMXG00000002904	ENSAMXG00000001466		ENSAMXG00000012444
ENSAMXG00000034763	ENSAMXG00000041374	ENSAMXG00000030968	ENSAMXG00000042526	ENSAMXG00000017171	ENSAMXG00000001879	ENSAMXG00000018614		ENSAMXG00000012462
ENSAMXG00000029578	ENSAMXG00000009415	ENSAMXG00000025780	ENSAMXG00000021288	ENSAMXG00000017408	ENSAMXG00000002104	ENSAMXG00000034064		ENSAMXG00000012463
ENSAMXG00000036079	ENSAMXG00000030496	ENSAMXG00000020525	ENSAMXG00000021378	ENSAMXG00000044076	ENSAMXG00000029699	ENSAMXG00000031342		ENSAMXG00000012491
ENSAMXG00000033017	ENSAMXG00000019073	ENSAMXG00000020626	ENSAMXG00000002988	ENSAMXG00000005707	ENSAMXG00000031758	ENSAMXG00000033879		ENSAMXG00000012499
ENSAMXG00000012843	ENSAMXG00000014791	ENSAMXG00000032699	ENSAMXG00000029571	ENSAMXG00000036507	ENSAMXG00000037975	ENSAMXG00000009430		ENSAMXG00000012501
ENSAMXG00000029234	ENSAMXG00000025064	ENSAMXG00000010164	ENSAMXG00000033428	ENSAMXG00000003652	ENSAMXG00000036447	ENSAMXG00000017766		ENSAMXG00000012507
ENSAMXG00000039280	ENSAMXG00000006545	ENSAMXG00000031647	ENSAMXG00000019418	ENSAMXG00000040306	ENSAMXG00000033981	ENSAMXG00000020949		ENSAMXG00000012519
ENSAMXG00000011035	ENSAMXG00000017139	ENSAMXG00000035415	ENSAMXG00000020325	ENSAMXG00000010242	ENSAMXG00000030590	ENSAMXG00000021066		ENSAMXG00000012524
ENSAMXG00000007760	ENSAMXG00000037083	ENSAMXG00000030942	ENSAMXG00000020307	ENSAMXG00000031821	ENSAMXG00000043500	ENSAMXG00000003096		ENSAMXG00000012542
ENSAMXG00000043082	ENSAMXG00000011392	ENSAMXG00000032940	ENSAMXG00000030621	ENSAMXG00000039165	ENSAMXG00000030631	ENSAMXG00000015344		ENSAMXG00000012546
ENSAMXG00000033061	ENSAMXG00000008821	ENSAMXG00000036458	ENSAMXG00000002142	ENSAMXG00000030102	ENSAMXG00000031112	ENSAMXG00000040159		ENSAMXG00000012553
ENSAMXG00000041078	ENSAMXG00000018215	ENSAMXG00000040237	ENSAMXG00000036608	ENSAMXG00000017914	ENSAMXG00000004348	ENSAMXG00000042044		ENSAMXG00000012560
ENSAMXG00000012775	ENSAMXG00000018201	ENSAMXG00000030136	ENSAMXG00000038590	ENSAMXG00000018890	ENSAMXG00000042863	ENSAMXG00000034040		ENSAMXG00000012575
ENSAMXG00000036690	ENSAMXG00000035633	ENSAMXG00000029344	ENSAMXG00000037779	ENSAMXG00000019086	ENSAMXG00000038213	ENSAMXG00000021464		ENSAMXG00000012590
ENSAMXG00000043345	ENSAMXG00000009370	ENSAMXG00000044053	ENSAMXG00000015612	ENSAMXG00000011659	ENSAMXG00000010502	ENSAMXG00000021371		ENSAMXG00000012599
ENSAMXG00000029813	ENSAMXG00000031447	ENSAMXG00000011553	ENSAMXG00000015851	ENSAMXG00000012590	ENSAMXG00000010366	ENSAMXG00000006176		ENSAMXG00000012605
ENSAMXG00000025629	ENSAMXG00000041608	ENSAMXG00000042894	ENSAMXG00000017963	ENSAMXG00000012285	ENSAMXG00000006254	ENSAMXG00000030652		ENSAMXG00000012621
ENSAMXG00000031632	ENSAMXG00000037372	ENSAMXG00000033222	ENSAMXG00000031024	ENSAMXG00000018623	ENSAMXG00000032607	ENSAMXG00000036052		ENSAMXG00000012634
ENSAMXG00000020667	ENSAMXG00000038867	ENSAMXG00000040366	ENSAMXG00000018361	ENSAMXG00000030108	ENSAMXG00000034875	ENSAMXG00000038160		ENSAMXG00000012643
ENSAMXG00000042170	ENSAMXG00000006674	ENSAMXG00000031090	ENSAMXG00000018597	ENSAMXG00000007547	ENSAMXG00000019981	ENSAMXG00000040221		ENSAMXG00000012654
ENSAMXG00000020723	ENSAMXG00000008735	ENSAMXG00000014060	ENSAMXG00000018766	ENSAMXG00000041395	ENSAMXG00000020437	ENSAMXG00000005838		ENSAMXG00000012672
ENSAMXG00000030799	ENSAMXG00000000099	ENSAMXG00000014034	ENSAMXG00000018871	ENSAMXG00000036185	ENSAMXG00000041625	ENSAMXG00000005403		ENSAMXG00000012680
ENSAMXG00000021383	ENSAMXG00000002081	ENSAMXG00000013903	ENSAMXG00000017739	ENSAMXG00000037633	ENSAMXG00000035117	ENSAMXG00000034250		ENSAMXG00000012691
ENSAMXG00000037031	ENSAMXG00000014955	ENSAMXG00000013898	ENSAMXG00000017785	ENSAMXG00000011766	ENSAMXG00000032140	ENSAMXG00000012124		ENSAMXG00000012702
ENSAMXG00000037926	ENSAMXG00000044058	ENSAMXG00000013886	ENSAMXG00000033685	ENSAMXG00000002057	ENSAMXG00000039573	ENSAMXG00000012086		ENSAMXG00000012708
ENSAMXG00000029664	ENSAMXG00000035221	ENSAMXG00000038564	ENSAMXG00000043460	ENSAMXG00000000875	ENSAMXG00000039752	ENSAMXG00000014645		ENSAMXG00000012739
ENSAMXG00000036508	ENSAMXG00000005081	ENSAMXG00000031887	ENSAMXG00000021556	ENSAMXG00000037794	ENSAMXG00000030309	ENSAMXG00000017118		ENSAMXG00000012742
ENSAMXG00000038482	ENSAMXG00000013637	ENSAMXG00000013838	ENSAMXG00000021338	ENSAMXG00000010955	ENSAMXG00000029851	ENSAMXG00000005726		ENSAMXG00000012745
ENSAMXG00000003395	ENSAMXG00000021179	ENSAMXG00000038040	ENSAMXG00000039072	ENSAMXG00000019080	ENSAMXG00000033961	ENSAMXG00000033995		ENSAMXG00000012750
ENSAMXG00000042734	ENSAMXG00000040356	ENSAMXG00000038762	ENSAMXG00000020703	ENSAMXG00000019085	ENSAMXG00000035374	ENSAMXG00000037531		ENSAMXG00000012754
ENSAMXG00000029031	ENSAMXG00000006775	ENSAMXG00000039570	ENSAMXG00000020370	ENSAMXG00000001932	ENSAMXG00000004470	ENSAMXG00000020536		ENSAMXG00000012759
ENSAMXG00000043870	ENSAMXG00000000304	ENSAMXG00000012839	ENSAMXG00000042609	ENSAMXG00000030290	ENSAMXG00000031183	ENSAMXG00000018752		ENSAMXG00000012765
ENSAMXG00000034989	ENSAMXG00000012282	ENSAMXG00000012821	ENSAMXG00000007124	ENSAMXG00000001850	ENSAMXG00000042280	ENSAMXG00000033466		ENSAMXG00000012777
ENSAMXG00000025447	ENSAMXG00000012536	ENSAMXG00000043761	ENSAMXG00000006495	ENSAMXG00000010657	ENSAMXG00000002728	ENSAMXG00000011616		ENSAMXG00000012778
ENSAMXG00000031365	ENSAMXG00000038181	ENSAMXG00000034391	ENSAMXG00000018577	ENSAMXG00000010798	ENSAMXG00000005638	ENSAMXG00000031669		ENSAMXG00000012794
ENSAMXG00000033178	ENSAMXG00000005309	ENSAMXG00000042525	ENSAMXG00000007722	ENSAMXG00000018554	ENSAMXG00000032292	ENSAMXG00000017574		ENSAMXG00000012819
ENSAMXG00000007876	ENSAMXG00000035180	ENSAMXG00000040996	ENSAMXG00000007462	ENSAMXG00000007306	ENSAMXG00000037991	ENSAMXG00000018899		ENSAMXG00000012820
ENSAMXG00000006365	ENSAMXG00000013516	ENSAMXG00000002041	ENSAMXG00000039623	ENSAMXG00000015461	ENSAMXG00000037445	ENSAMXG00000040533		ENSAMXG00000012836
ENSAMXG00000006396	ENSAMXG00000009006	ENSAMXG00000029373	ENSAMXG00000040621	ENSAMXG00000015183	ENSAMXG00000006020	ENSAMXG00000001742		ENSAMXG00000012843
ENSAMXG00000040638	ENSAMXG00000009608	ENSAMXG00000033464	ENSAMXG00000033454	ENSAMXG00000033951	ENSAMXG00000031061	ENSAMXG00000001883		ENSAMXG00000012845
ENSAMXG00000030859	ENSAMXG00000006556	ENSAMXG00000032912	ENSAMXG00000020064	ENSAMXG00000016263	ENSAMXG00000012867	ENSAMXG00000008664		ENSAMXG00000012850
ENSAMXG00000043454	ENSAMXG00000014836	ENSAMXG00000001452	ENSAMXG00000040576	ENSAMXG00000016324	ENSAMXG00000012843	ENSAMXG00000039701		ENSAMXG00000012852
ENSAMXG00000032845	ENSAMXG00000014197	ENSAMXG00000001589	ENSAMXG00000006167	ENSAMXG00000016316	ENSAMXG00000019833	ENSAMXG00000019081		ENSAMXG00000012855
ENSAMXG00000005245	ENSAMXG00000004975	ENSAMXG00000008075	ENSAMXG00000005830	ENSAMXG00000042444	ENSAMXG00000019921	ENSAMXG00000038385		ENSAMXG00000012872
ENSAMXG00000011890	ENSAMXG00000012067	ENSAMXG00000000239	ENSAMXG00000005390	ENSAMXG00000032502	ENSAMXG00000024962	ENSAMXG00000001433		ENSAMXG00000012900
ENSAMXG00000011868	ENSAMXG00000033345	ENSAMXG00000000242	ENSAMXG00000035892	ENSAMXG00000004319	ENSAMXG00000034243	ENSAMXG00000021832		ENSAMXG00000012941
ENSAMXG00000042486	ENSAMXG00000014452	ENSAMXG00000035298	ENSAMXG00000035889	ENSAMXG00000004146	ENSAMXG00000032747	ENSAMXG00000035401		ENSAMXG00000012946
ENSAMXG00000032503	ENSAMXG00000001022	ENSAMXG00000038896	ENSAMXG00000037943	ENSAMXG00000018385	ENSAMXG00000035218	ENSAMXG00000039964		ENSAMXG00000012967
ENSAMXG00000007621	ENSAMXG00000008130	ENSAMXG00000031819	ENSAMXG00000032150	ENSAMXG00000009565	ENSAMXG00000007760	ENSAMXG00000001881		ENSAMXG00000012972
ENSAMXG00000011807	ENSAMXG00000019028	ENSAMXG00000038609	ENSAMXG00000014941	ENSAMXG00000012724	ENSAMXG00000014136	ENSAMXG00000018704		ENSAMXG00000012978
ENSAMXG00000035996	ENSAMXG00000025098	ENSAMXG00000010268	ENSAMXG00000040575	ENSAMXG00000029034	ENSAMXG00000015702	ENSAMXG00000001130		ENSAMXG00000012982
ENSAMXG00000008658	ENSAMXG00000000534	ENSAMXG00000043274	ENSAMXG00000035901	ENSAMXG00000016210	ENSAMXG00000040265	ENSAMXG00000018847		ENSAMXG00000013020
ENSAMXG00000035666	ENSAMXG00000042627	ENSAMXG00000040904	ENSAMXG00000043474	ENSAMXG00000038212	ENSAMXG00000011832	ENSAMXG00000004304		ENSAMXG00000013027
ENSAMXG00000032155	ENSAMXG00000031173	ENSAMXG00000021188	ENSAMXG00000011463	ENSAMXG00000036204	ENSAMXG00000036680	ENSAMXG00000012437		ENSAMXG00000013036
ENSAMXG00000039330	ENSAMXG00000040941	ENSAMXG00000042131	ENSAMXG00000029133	ENSAMXG00000035847	ENSAMXG00000042241	ENSAMXG00000017335		ENSAMXG00000013048
ENSAMXG00000041549	ENSAMXG00000018469	ENSAMXG00000034781	ENSAMXG00000044004	ENSAMXG00000032056	ENSAMXG00000043535	ENSAMXG00000033707		ENSAMXG00000013051
ENSAMXG00000009026	ENSAMXG00000041310	ENSAMXG00000037427	ENSAMXG00000033337	ENSAMXG00000034013	ENSAMXG00000034267	ENSAMXG00000015244		ENSAMXG00000013056
ENSAMXG00000020927	ENSAMXG00000036888	ENSAMXG00000041338	ENSAMXG00000017109	ENSAMXG00000014823	ENSAMXG00000016243	ENSAMXG00000041085		ENSAMXG00000013061
ENSAMXG00000038769	ENSAMXG00000034879	ENSAMXG00000039227	ENSAMXG00000032206	ENSAMXG00000030406	ENSAMXG00000017092	ENSAMXG00000020039		ENSAMXG00000013062
ENSAMXG00000009570	ENSAMXG00000036926	ENSAMXG00000032822	ENSAMXG00000017199	ENSAMXG00000043205	ENSAMXG00000017225	ENSAMXG00000044107		ENSAMXG00000013076
ENSAMXG00000009619	ENSAMXG00000009576	ENSAMXG00000030747	ENSAMXG00000042923	ENSAMXG00000031828	ENSAMXG00000031326	ENSAMXG00000038549		ENSAMXG00000013102
ENSAMXG00000010148	ENSAMXG00000029088	ENSAMXG00000029923	ENSAMXG00000032683	ENSAMXG00000015666	ENSAMXG00000042141	ENSAMXG00000036390		ENSAMXG00000013109
ENSAMXG00000011273	ENSAMXG00000013206	ENSAMXG00000031664	ENSAMXG00000034733	ENSAMXG00000015491	ENSAMXG00000042170	ENSAMXG00000008776		ENSAMXG00000013110
ENSAMXG00000001999	ENSAMXG00000017399	ENSAMXG00000001966	ENSAMXG00000005564	ENSAMXG00000009113	ENSAMXG00000037031	ENSAMXG00000001055		ENSAMXG00000013114
ENSAMXG00000002047	ENSAMXG00000014208	ENSAMXG00000010838	ENSAMXG00000005718	ENSAMXG00000013308	ENSAMXG00000012065	ENSAMXG00000031972		ENSAMXG00000013125
ENSAMXG00000002931	ENSAMXG00000017775	ENSAMXG00000010889	ENSAMXG00000005916	ENSAMXG00000004939	ENSAMXG00000042918	ENSAMXG00000034011		ENSAMXG00000013133
ENSAMXG00000003369	ENSAMXG00000013311	ENSAMXG00000010899	ENSAMXG00000040648	ENSAMXG00000017292	ENSAMXG00000029664	ENSAMXG00000029393		ENSAMXG00000013135
ENSAMXG00000042359	ENSAMXG00000035060	ENSAMXG00000031374	ENSAMXG00000034797	ENSAMXG00000036100	ENSAMXG00000035393	ENSAMXG00000001968		ENSAMXG00000013138
ENSAMXG00000001596	ENSAMXG00000040154	ENSAMXG00000037452	ENSAMXG00000041411	ENSAMXG00000037006	ENSAMXG00000036692	ENSAMXG00000021165		ENSAMXG00000013147
ENSAMXG00000041895	ENSAMXG00000037035	ENSAMXG00000042119	ENSAMXG00000019730	ENSAMXG00000043893	ENSAMXG00000038804	ENSAMXG00000006340		ENSAMXG00000013152
ENSAMXG00000032631	ENSAMXG00000040176	ENSAMXG00000035828	ENSAMXG00000032433	ENSAMXG00000004363	ENSAMXG00000038572	ENSAMXG00000001631		ENSAMXG00000013154
ENSAMXG00000042254	ENSAMXG00000019201	ENSAMXG00000029555	ENSAMXG00000013048	ENSAMXG00000014806	ENSAMXG00000003053	ENSAMXG00000009188		ENSAMXG00000013157
ENSAMXG00000002644	ENSAMXG00000020574	ENSAMXG00000040851	ENSAMXG00000007302	ENSAMXG00000007242	ENSAMXG00000036809	ENSAMXG00000038042		ENSAMXG00000013160
ENSAMXG00000019677	ENSAMXG00000021254	ENSAMXG00000038509	ENSAMXG00000041503	ENSAMXG00000031472	ENSAMXG00000015950	ENSAMXG00000013102		ENSAMXG00000013162
ENSAMXG00000036196	ENSAMXG00000030970	ENSAMXG00000040294	ENSAMXG00000037449	ENSAMXG00000040304	ENSAMXG00000035513	ENSAMXG00000030144		ENSAMXG00000013163
ENSAMXG00000039610	ENSAMXG00000042547	ENSAMXG00000038298	ENSAMXG00000030075	ENSAMXG00000041225	ENSAMXG00000029436	ENSAMXG00000035675		ENSAMXG00000013200
ENSAMXG00000035297	ENSAMXG00000003847	ENSAMXG00000025019	ENSAMXG00000039489	ENSAMXG00000010934	ENSAMXG00000031714	ENSAMXG00000036556		ENSAMXG00000013206
ENSAMXG00000003959	ENSAMXG00000017055	ENSAMXG00000033605	ENSAMXG00000044012	ENSAMXG00000003901	ENSAMXG00000043870	ENSAMXG00000004676		ENSAMXG00000013219
ENSAMXG00000036559	ENSAMXG00000040596	ENSAMXG00000029036	ENSAMXG00000020800	ENSAMXG00000003630	ENSAMXG00000020970	ENSAMXG00000037286		ENSAMXG00000013229
ENSAMXG00000007344	ENSAMXG00000011430	ENSAMXG00000033283	ENSAMXG00000015803	ENSAMXG00000005699	ENSAMXG00000001892	ENSAMXG00000035421		ENSAMXG00000013233
ENSAMXG00000007389	ENSAMXG00000040771	ENSAMXG00000030746	ENSAMXG00000043213	ENSAMXG00000036429	ENSAMXG00000043590	ENSAMXG00000014893		ENSAMXG00000013241
ENSAMXG00000015294	ENSAMXG00000035330	ENSAMXG00000035535	ENSAMXG00000016465	ENSAMXG00000012218	ENSAMXG00000043573	ENSAMXG00000021550		ENSAMXG00000013244
ENSAMXG00000043149	ENSAMXG00000013160	ENSAMXG00000038106	ENSAMXG00000016647	ENSAMXG00000042073	ENSAMXG00000006365	ENSAMXG00000004199		ENSAMXG00000013260
ENSAMXG00000042507	ENSAMXG00000021135	ENSAMXG00000040675	ENSAMXG00000016719	ENSAMXG00000042655	ENSAMXG00000043454	ENSAMXG00000002880		ENSAMXG00000013275
ENSAMXG00000006472	ENSAMXG00000012708	ENSAMXG00000033098	ENSAMXG00000017283	ENSAMXG00000032245	ENSAMXG00000006054	ENSAMXG00000037388		ENSAMXG00000013292
ENSAMXG00000013748	ENSAMXG00000029904	ENSAMXG00000025585	ENSAMXG00000029035	ENSAMXG00000013492	ENSAMXG00000005757	ENSAMXG00000040784		ENSAMXG00000013301
ENSAMXG00000013677	ENSAMXG00000003131	ENSAMXG00000040661	ENSAMXG00000035097	ENSAMXG00000043022	ENSAMXG00000032845	ENSAMXG00000031919		ENSAMXG00000013308
ENSAMXG00000037998	ENSAMXG00000021016	ENSAMXG00000036455	ENSAMXG00000036671	ENSAMXG00000038115	ENSAMXG00000030028	ENSAMXG00000015151		ENSAMXG00000013350
ENSAMXG00000034232	ENSAMXG00000020375	ENSAMXG00000037510	ENSAMXG00000031879	ENSAMXG00000001706	ENSAMXG00000011868	ENSAMXG00000030823		ENSAMXG00000013383
ENSAMXG00000004078	ENSAMXG00000042410	ENSAMXG00000042889	ENSAMXG00000017874	ENSAMXG00000012157	ENSAMXG00000005256	ENSAMXG00000003462		ENSAMXG00000013394
ENSAMXG00000014122	ENSAMXG00000013675	ENSAMXG00000001481	ENSAMXG00000017901	ENSAMXG00000001000	ENSAMXG00000038464	ENSAMXG00000002504		ENSAMXG00000013399
ENSAMXG00000031018	ENSAMXG00000014198	ENSAMXG00000031318	ENSAMXG00000017902	ENSAMXG00000041028	ENSAMXG00000006550	ENSAMXG00000019593		ENSAMXG00000013407
ENSAMXG00000002024	ENSAMXG00000042183	ENSAMXG00000025454	ENSAMXG00000035728	ENSAMXG00000043594	ENSAMXG00000042486	ENSAMXG00000019228		ENSAMXG00000013436
ENSAMXG00000012397	ENSAMXG00000031001	ENSAMXG00000000103	ENSAMXG00000000919	ENSAMXG00000040324	ENSAMXG00000032503	ENSAMXG00000036416		ENSAMXG00000013465
ENSAMXG00000038378	ENSAMXG00000016090	ENSAMXG00000009055	ENSAMXG00000042445	ENSAMXG00000043502	ENSAMXG00000034924	ENSAMXG00000029327		ENSAMXG00000013508
ENSAMXG00000039411	ENSAMXG00000009673	ENSAMXG00000038745	ENSAMXG00000013735	ENSAMXG00000020301	ENSAMXG00000039546	ENSAMXG00000021629		ENSAMXG00000013549
ENSAMXG00000009218	ENSAMXG00000005175	ENSAMXG00000025008	ENSAMXG00000041610	ENSAMXG00000020352	ENSAMXG00000020905	ENSAMXG00000035637		ENSAMXG00000013552
ENSAMXG00000018696	ENSAMXG00000037823	ENSAMXG00000042912	ENSAMXG00000018708	ENSAMXG00000020371	ENSAMXG00000034020	ENSAMXG00000018227		ENSAMXG00000013576
ENSAMXG00000037333	ENSAMXG00000013695	ENSAMXG00000001400	ENSAMXG00000019218	ENSAMXG00000003658	ENSAMXG00000041564	ENSAMXG00000033753		ENSAMXG00000013583
ENSAMXG00000031601	ENSAMXG00000012231	ENSAMXG00000032065	ENSAMXG00000032509	ENSAMXG00000020432	ENSAMXG00000008592	ENSAMXG00000032475		ENSAMXG00000013587
ENSAMXG00000041469	ENSAMXG00000014495	ENSAMXG00000036661	ENSAMXG00000020108	ENSAMXG00000019584	ENSAMXG00000034062	ENSAMXG00000029058		ENSAMXG00000013588
ENSAMXG00000040232	ENSAMXG00000010341	ENSAMXG00000020314	ENSAMXG00000011757	ENSAMXG00000019662	ENSAMXG00000041549	ENSAMXG00000013887		ENSAMXG00000013600
ENSAMXG00000041709	ENSAMXG00000032844	ENSAMXG00000041611	ENSAMXG00000031248	ENSAMXG00000041282	ENSAMXG00000000545	ENSAMXG00000031980		ENSAMXG00000013602
ENSAMXG00000017293	ENSAMXG00000029673	ENSAMXG00000029309	ENSAMXG00000016963	ENSAMXG00000006100	ENSAMXG00000005255	ENSAMXG00000032211		ENSAMXG00000013611
ENSAMXG00000006146	ENSAMXG00000041867	ENSAMXG00000038930	ENSAMXG00000000454	ENSAMXG00000006049	ENSAMXG00000043602	ENSAMXG00000031505		ENSAMXG00000013617
ENSAMXG00000009469	ENSAMXG00000032803	ENSAMXG00000036525	ENSAMXG00000031330	ENSAMXG00000005498	ENSAMXG00000042098	ENSAMXG00000014461		ENSAMXG00000013620
ENSAMXG00000017318	ENSAMXG00000012967	ENSAMXG00000037118	ENSAMXG00000035765	ENSAMXG00000040993	ENSAMXG00000008239	ENSAMXG00000009396		ENSAMXG00000013630
ENSAMXG00000038910	ENSAMXG00000001364	ENSAMXG00000032695	ENSAMXG00000019088	ENSAMXG00000011020	ENSAMXG00000038769	ENSAMXG00000042873		ENSAMXG00000013631
ENSAMXG00000005402	ENSAMXG00000031048	ENSAMXG00000030333	ENSAMXG00000030882	ENSAMXG00000004920	ENSAMXG00000009683	ENSAMXG00000008365		ENSAMXG00000013642
ENSAMXG00000033023	ENSAMXG00000011603	ENSAMXG00000016759	ENSAMXG00000000210	ENSAMXG00000042164	ENSAMXG00000041277	ENSAMXG00000008555		ENSAMXG00000013643
ENSAMXG00000031623	ENSAMXG00000029483	ENSAMXG00000041171	ENSAMXG00000000229	ENSAMXG00000032054	ENSAMXG00000010075	ENSAMXG00000013214		ENSAMXG00000013644
ENSAMXG00000040521	ENSAMXG00000013229	ENSAMXG00000025407	ENSAMXG00000018998	ENSAMXG00000019400	ENSAMXG00000010079	ENSAMXG00000038328		ENSAMXG00000013661
ENSAMXG00000002114	ENSAMXG00000036530	ENSAMXG00000030839	ENSAMXG00000036343	ENSAMXG00000034670	ENSAMXG00000002931	ENSAMXG00000035454		ENSAMXG00000013675
ENSAMXG00000036444	ENSAMXG00000016705	ENSAMXG00000010273	ENSAMXG00000036443	ENSAMXG00000033788	ENSAMXG00000001596	ENSAMXG00000029565		ENSAMXG00000013677
ENSAMXG00000013465	ENSAMXG00000015250	ENSAMXG00000016987	ENSAMXG00000001802	ENSAMXG00000008827	ENSAMXG00000041895	ENSAMXG00000040031		ENSAMXG00000013693
ENSAMXG00000030156	ENSAMXG00000015216	ENSAMXG00000035280	ENSAMXG00000038019	ENSAMXG00000008719	ENSAMXG00000002497	ENSAMXG00000035344		ENSAMXG00000013697
ENSAMXG00000010326	ENSAMXG00000006179	ENSAMXG00000039826	ENSAMXG00000038829	ENSAMXG00000008695	ENSAMXG00000002595	ENSAMXG00000034970		ENSAMXG00000013700
ENSAMXG00000043683	ENSAMXG00000014454	ENSAMXG00000031249	ENSAMXG00000031435	ENSAMXG00000008686	ENSAMXG00000031035	ENSAMXG00000030615		ENSAMXG00000013706
ENSAMXG00000009187	ENSAMXG00000017551	ENSAMXG00000034938	ENSAMXG00000042088	ENSAMXG00000034508	ENSAMXG00000037316	ENSAMXG00000010552		ENSAMXG00000013735
ENSAMXG00000010395	ENSAMXG00000029638	ENSAMXG00000041927	ENSAMXG00000012399	ENSAMXG00000000667	ENSAMXG00000034673	ENSAMXG00000004857		ENSAMXG00000013736
ENSAMXG00000040019	ENSAMXG00000021005	ENSAMXG00000043459	ENSAMXG00000012733	ENSAMXG00000031870	ENSAMXG00000003126	ENSAMXG00000003041		ENSAMXG00000013752
ENSAMXG00000038250	ENSAMXG00000005704	ENSAMXG00000033677	ENSAMXG00000011673	ENSAMXG00000033559	ENSAMXG00000032537	ENSAMXG00000031690		ENSAMXG00000013760
ENSAMXG00000025211	ENSAMXG00000011112	ENSAMXG00000033100	ENSAMXG00000043075	ENSAMXG00000021658	ENSAMXG00000004011	ENSAMXG00000012270		ENSAMXG00000013776
ENSAMXG00000016847	ENSAMXG00000039355	ENSAMXG00000036636	ENSAMXG00000035156	ENSAMXG00000040087	ENSAMXG00000007323	ENSAMXG00000042580		ENSAMXG00000013781
ENSAMXG00000015538	ENSAMXG00000011948	ENSAMXG00000007874	ENSAMXG00000031779	ENSAMXG00000039343	ENSAMXG00000033346	ENSAMXG00000018831		ENSAMXG00000013803
ENSAMXG00000018351	ENSAMXG00000025580	ENSAMXG00000036136	ENSAMXG00000039888	ENSAMXG00000021802	ENSAMXG00000040147	ENSAMXG00000034823		ENSAMXG00000013811
ENSAMXG00000008638	ENSAMXG00000016040	ENSAMXG00000032835	ENSAMXG00000033686	ENSAMXG00000021800	ENSAMXG00000043149	ENSAMXG00000004695		ENSAMXG00000013847
ENSAMXG00000020870	ENSAMXG00000010292	ENSAMXG00000034706	ENSAMXG00000036517	ENSAMXG00000036786	ENSAMXG00000042507	ENSAMXG00000040570		ENSAMXG00000013853
ENSAMXG00000020968	ENSAMXG00000038221	ENSAMXG00000029704	ENSAMXG00000039293	ENSAMXG00000004474	ENSAMXG00000005945	ENSAMXG00000001583		ENSAMXG00000013876
ENSAMXG00000021288	ENSAMXG00000033537	ENSAMXG00000014528	ENSAMXG00000029626	ENSAMXG00000036394	ENSAMXG00000001646	ENSAMXG00000001700		ENSAMXG00000013886
ENSAMXG00000021378	ENSAMXG00000039142	ENSAMXG00000030204	ENSAMXG00000042499	ENSAMXG00000034107	ENSAMXG00000001577	ENSAMXG00000038508		ENSAMXG00000013890
ENSAMXG00000044005	ENSAMXG00000014799	ENSAMXG00000038127	ENSAMXG00000040599	ENSAMXG00000035207	ENSAMXG00000042620	ENSAMXG00000030160		ENSAMXG00000013898
ENSAMXG00000032567	ENSAMXG00000033727	ENSAMXG00000035567	ENSAMXG00000012000	ENSAMXG00000044020	ENSAMXG00000040251	ENSAMXG00000035235		ENSAMXG00000013899
ENSAMXG00000019418	ENSAMXG00000009236	ENSAMXG00000005408	ENSAMXG00000017788	ENSAMXG00000009177	ENSAMXG00000032825	ENSAMXG00000004253		ENSAMXG00000013903
ENSAMXG00000030083	ENSAMXG00000016407	ENSAMXG00000033975	ENSAMXG00000036381	ENSAMXG00000042051	ENSAMXG00000035951	ENSAMXG00000040624		ENSAMXG00000013950
ENSAMXG00000020374	ENSAMXG00000004623	ENSAMXG00000043161	ENSAMXG00000033598	ENSAMXG00000033997	ENSAMXG00000038378	ENSAMXG00000017791		ENSAMXG00000013951
ENSAMXG00000020307	ENSAMXG00000032539	ENSAMXG00000033572	ENSAMXG00000011545	ENSAMXG00000029560	ENSAMXG00000024525	ENSAMXG00000001661		ENSAMXG00000013961
ENSAMXG00000036794	ENSAMXG00000017167	ENSAMXG00000017150	ENSAMXG00000003072	ENSAMXG00000029720	ENSAMXG00000034687	ENSAMXG00000013720		ENSAMXG00000013969
ENSAMXG00000019583	ENSAMXG00000042302	ENSAMXG00000030402	ENSAMXG00000018505	ENSAMXG00000035972	ENSAMXG00000018696	ENSAMXG00000009979		ENSAMXG00000013976
ENSAMXG00000030621	ENSAMXG00000031312	ENSAMXG00000041275	ENSAMXG00000000449	ENSAMXG00000013576	ENSAMXG00000037333	ENSAMXG00000017137		ENSAMXG00000013990
ENSAMXG00000035292	ENSAMXG00000039750	ENSAMXG00000029166	ENSAMXG00000018729	ENSAMXG00000038245	ENSAMXG00000018025	ENSAMXG00000043634		ENSAMXG00000013991
ENSAMXG00000015098	ENSAMXG00000006789	ENSAMXG00000037188	ENSAMXG00000034931	ENSAMXG00000007967	ENSAMXG00000035962	ENSAMXG00000039214		ENSAMXG00000014020
ENSAMXG00000040655	ENSAMXG00000017646	ENSAMXG00000038562	ENSAMXG00000012223	ENSAMXG00000043443	ENSAMXG00000031601	ENSAMXG00000010210		ENSAMXG00000014047
ENSAMXG00000015612	ENSAMXG00000002864	ENSAMXG00000025020	ENSAMXG00000012433	ENSAMXG00000020467	ENSAMXG00000005804	ENSAMXG00000041263		ENSAMXG00000014048
ENSAMXG00000017932	ENSAMXG00000003852	ENSAMXG00000036037	ENSAMXG00000005283	ENSAMXG00000032953	ENSAMXG00000004786	ENSAMXG00000004017		ENSAMXG00000014059
ENSAMXG00000018360	ENSAMXG00000008418	ENSAMXG00000030922	ENSAMXG00000040520	ENSAMXG00000014072	ENSAMXG00000040232	ENSAMXG00000000544		ENSAMXG00000014060
ENSAMXG00000037091	ENSAMXG00000034404	ENSAMXG00000004846	ENSAMXG00000043134	ENSAMXG00000005752	ENSAMXG00000032847	ENSAMXG00000030658		ENSAMXG00000014063
ENSAMXG00000018963	ENSAMXG00000032123	ENSAMXG00000036803	ENSAMXG00000015888	ENSAMXG00000034949	ENSAMXG00000032983	ENSAMXG00000040172		ENSAMXG00000014074
ENSAMXG00000001244	ENSAMXG00000000492	ENSAMXG00000030731	ENSAMXG00000004313	ENSAMXG00000043922	ENSAMXG00000042731	ENSAMXG00000041600		ENSAMXG00000014086
ENSAMXG00000038057	ENSAMXG00000018566	ENSAMXG00000008085	ENSAMXG00000004274	ENSAMXG00000041017	ENSAMXG00000034899	ENSAMXG00000006447		ENSAMXG00000014095
ENSAMXG00000001647	ENSAMXG00000009581	ENSAMXG00000008071	ENSAMXG00000004255	ENSAMXG00000002004	ENSAMXG00000034844	ENSAMXG00000033348		ENSAMXG00000014118
ENSAMXG00000033685	ENSAMXG00000037611	ENSAMXG00000042180	ENSAMXG00000004152	ENSAMXG00000031077	ENSAMXG00000011932	ENSAMXG00000038369		ENSAMXG00000014119
ENSAMXG00000021574	ENSAMXG00000010096	ENSAMXG00000039912	ENSAMXG00000033934	ENSAMXG00000037212	ENSAMXG00000011927	ENSAMXG00000009222		ENSAMXG00000014123
ENSAMXG00000021558	ENSAMXG00000004983	ENSAMXG00000033554	ENSAMXG00000040380	ENSAMXG00000015706	ENSAMXG00000017318	ENSAMXG00000032423		ENSAMXG00000014147
ENSAMXG00000021338	ENSAMXG00000019657	ENSAMXG00000035142	ENSAMXG00000010637	ENSAMXG00000035266	ENSAMXG00000039078	ENSAMXG00000039270		ENSAMXG00000014178
ENSAMXG00000039072	ENSAMXG00000005360	ENSAMXG00000040844	ENSAMXG00000043431	ENSAMXG00000032287	ENSAMXG00000006853	ENSAMXG00000013752		ENSAMXG00000014208
ENSAMXG00000007187	ENSAMXG00000031069	ENSAMXG00000030577	ENSAMXG00000038964	ENSAMXG00000041145	ENSAMXG00000005285	ENSAMXG00000003029		ENSAMXG00000014223
ENSAMXG00000034636	ENSAMXG00000035836	ENSAMXG00000004466	ENSAMXG00000035992	ENSAMXG00000000088	ENSAMXG00000041876	ENSAMXG00000037517		ENSAMXG00000014272
ENSAMXG00000039604	ENSAMXG00000038359	ENSAMXG00000011013	ENSAMXG00000031861	ENSAMXG00000044046	ENSAMXG00000002100	ENSAMXG00000015268		ENSAMXG00000014276
ENSAMXG00000032692	ENSAMXG00000039055	ENSAMXG00000038216	ENSAMXG00000015878	ENSAMXG00000003650	ENSAMXG00000013465	ENSAMXG00000015589		ENSAMXG00000014282
ENSAMXG00000031011	ENSAMXG00000015951	ENSAMXG00000012440	ENSAMXG00000013588	ENSAMXG00000033932	ENSAMXG00000034888	ENSAMXG00000018370		ENSAMXG00000014305
ENSAMXG00000007577	ENSAMXG00000018254	ENSAMXG00000032248	ENSAMXG00000013407	ENSAMXG00000006914	ENSAMXG00000015804	ENSAMXG00000018441		ENSAMXG00000014320
ENSAMXG00000035353	ENSAMXG00000001965	ENSAMXG00000007558	ENSAMXG00000013157	ENSAMXG00000029329	ENSAMXG00000007477	ENSAMXG00000001827		ENSAMXG00000014337
ENSAMXG00000015470	ENSAMXG00000018903	ENSAMXG00000025146	ENSAMXG00000013154	ENSAMXG00000043709	ENSAMXG00000007483	ENSAMXG00000006601		ENSAMXG00000014342
ENSAMXG00000012868	ENSAMXG00000012519	ENSAMXG00000005258	ENSAMXG00000029639	ENSAMXG00000007570	ENSAMXG00000007957	ENSAMXG00000014063		ENSAMXG00000014365
ENSAMXG00000039623	ENSAMXG00000037934	ENSAMXG00000029688	ENSAMXG00000012777	ENSAMXG00000037691	ENSAMXG00000008153	ENSAMXG00000043896		ENSAMXG00000014373
ENSAMXG00000016590	ENSAMXG00000017243	ENSAMXG00000004614	ENSAMXG00000012759	ENSAMXG00000029597	ENSAMXG00000010438	ENSAMXG00000041781		ENSAMXG00000014374
ENSAMXG00000005250	ENSAMXG00000018210	ENSAMXG00000025966	ENSAMXG00000012650	ENSAMXG00000038926	ENSAMXG00000010877	ENSAMXG00000012524		ENSAMXG00000014390
ENSAMXG00000037944	ENSAMXG00000015861	ENSAMXG00000026279	ENSAMXG00000012599	ENSAMXG00000037051	ENSAMXG00000011484	ENSAMXG00000011411		ENSAMXG00000014416
ENSAMXG00000011705	ENSAMXG00000004956	ENSAMXG00000041216	ENSAMXG00000031841	ENSAMXG00000037748	ENSAMXG00000012872	ENSAMXG00000017416		ENSAMXG00000014439
ENSAMXG00000033939	ENSAMXG00000015097	ENSAMXG00000026060	ENSAMXG00000029900	ENSAMXG00000001321	ENSAMXG00000040019	ENSAMXG00000031741		ENSAMXG00000014441
ENSAMXG00000006286	ENSAMXG00000008208	ENSAMXG00000001879	ENSAMXG00000006144	ENSAMXG00000029760	ENSAMXG00000016048	ENSAMXG00000010362		ENSAMXG00000014452
ENSAMXG00000006167	ENSAMXG00000031515	ENSAMXG00000043830	ENSAMXG00000004368	ENSAMXG00000001878	ENSAMXG00000016847	ENSAMXG00000040874		ENSAMXG00000014453
ENSAMXG00000031722	ENSAMXG00000004425	ENSAMXG00000002104	ENSAMXG00000011444	ENSAMXG00000020973	ENSAMXG00000035486	ENSAMXG00000034648		ENSAMXG00000014456
ENSAMXG00000034815	ENSAMXG00000034877	ENSAMXG00000001934	ENSAMXG00000011410	ENSAMXG00000006777	ENSAMXG00000008638	ENSAMXG00000016236		ENSAMXG00000014470
ENSAMXG00000005425	ENSAMXG00000017261	ENSAMXG00000035844	ENSAMXG00000038618	ENSAMXG00000033410	ENSAMXG00000031264	ENSAMXG00000009624		ENSAMXG00000014488
ENSAMXG00000043215	ENSAMXG00000029821	ENSAMXG00000042517	ENSAMXG00000036368	ENSAMXG00000036839	ENSAMXG00000002988	ENSAMXG00000017235		ENSAMXG00000014494
ENSAMXG00000040830	ENSAMXG00000013122	ENSAMXG00000035590	ENSAMXG00000000873	ENSAMXG00000018075	ENSAMXG00000029571	ENSAMXG00000001015		ENSAMXG00000014495
ENSAMXG00000012319	ENSAMXG00000001248	ENSAMXG00000032613	ENSAMXG00000017478	ENSAMXG00000010797	ENSAMXG00000004911	ENSAMXG00000038850		ENSAMXG00000014506
ENSAMXG00000011360	ENSAMXG00000005803	ENSAMXG00000033981	ENSAMXG00000039967	ENSAMXG00000042936	ENSAMXG00000004917	ENSAMXG00000017988		ENSAMXG00000014522
ENSAMXG00000014380	ENSAMXG00000043024	ENSAMXG00000026325	ENSAMXG00000027682	ENSAMXG00000040384	ENSAMXG00000032567	ENSAMXG00000035820		ENSAMXG00000014532
ENSAMXG00000037200	ENSAMXG00000006181	ENSAMXG00000043130	ENSAMXG00000034476	ENSAMXG00000006252	ENSAMXG00000019583	ENSAMXG00000043743		ENSAMXG00000014536
ENSAMXG00000015226	ENSAMXG00000004654	ENSAMXG00000043500	ENSAMXG00000037619	ENSAMXG00000002929	ENSAMXG00000032294	ENSAMXG00000005041		ENSAMXG00000014542
ENSAMXG00000014949	ENSAMXG00000029828	ENSAMXG00000030631	ENSAMXG00000015969	ENSAMXG00000002934	ENSAMXG00000042038	ENSAMXG00000041336		ENSAMXG00000014553
ENSAMXG00000035036	ENSAMXG00000036155	ENSAMXG00000031190	ENSAMXG00000015616	ENSAMXG00000019888	ENSAMXG00000035292	ENSAMXG00000001945		ENSAMXG00000014559
ENSAMXG00000034698	ENSAMXG00000003549	ENSAMXG00000014287	ENSAMXG00000015361	ENSAMXG00000034046	ENSAMXG00000037779	ENSAMXG00000021820		ENSAMXG00000014566
ENSAMXG00000030723	ENSAMXG00000029342	ENSAMXG00000041055	ENSAMXG00000015170	ENSAMXG00000001430	ENSAMXG00000015612	ENSAMXG00000032478		ENSAMXG00000014569
ENSAMXG00000040575	ENSAMXG00000040960	ENSAMXG00000033540	ENSAMXG00000002268	ENSAMXG00000040566	ENSAMXG00000018194	ENSAMXG00000003267		ENSAMXG00000014579
ENSAMXG00000016944	ENSAMXG00000042143	ENSAMXG00000042917	ENSAMXG00000033056	ENSAMXG00000029220	ENSAMXG00000018597	ENSAMXG00000000853		ENSAMXG00000014584
ENSAMXG00000011463	ENSAMXG00000001432	ENSAMXG00000024913	ENSAMXG00000001387	ENSAMXG00000013461	ENSAMXG00000018766	ENSAMXG00000037723		ENSAMXG00000014589
ENSAMXG00000017199	ENSAMXG00000010175	ENSAMXG00000032106	ENSAMXG00000013020	ENSAMXG00000012819	ENSAMXG00000017531	ENSAMXG00000030068		ENSAMXG00000014613
ENSAMXG00000017809	ENSAMXG00000007299	ENSAMXG00000033517	ENSAMXG00000040456	ENSAMXG00000037958	ENSAMXG00000039822	ENSAMXG00000033621		ENSAMXG00000014623
ENSAMXG00000017146	ENSAMXG00000016454	ENSAMXG00000037742	ENSAMXG00000037602	ENSAMXG00000038709	ENSAMXG00000017785	ENSAMXG00000041270		ENSAMXG00000014645
ENSAMXG00000005731	ENSAMXG00000041920	ENSAMXG00000039531	ENSAMXG00000002319	ENSAMXG00000024283	ENSAMXG00000041343	ENSAMXG00000030671		ENSAMXG00000014650
ENSAMXG00000043430	ENSAMXG00000015050	ENSAMXG00000004358	ENSAMXG00000041077	ENSAMXG00000013961	ENSAMXG00000001647	ENSAMXG00000040721		ENSAMXG00000014654
ENSAMXG00000041411	ENSAMXG00000000461	ENSAMXG00000034875	ENSAMXG00000005112	ENSAMXG00000030104	ENSAMXG00000015716	ENSAMXG00000018110		ENSAMXG00000014662
ENSAMXG00000041897	ENSAMXG00000018721	ENSAMXG00000019981	ENSAMXG00000006009	ENSAMXG00000041847	ENSAMXG00000033685	ENSAMXG00000039613		ENSAMXG00000014672
ENSAMXG00000031361	ENSAMXG00000018758	ENSAMXG00000037930	ENSAMXG00000040141	ENSAMXG00000015959	ENSAMXG00000021556	ENSAMXG00000012414		ENSAMXG00000014679
ENSAMXG00000031346	ENSAMXG00000031167	ENSAMXG00000041625	ENSAMXG00000005930	ENSAMXG00000039338	ENSAMXG00000030876	ENSAMXG00000012643		ENSAMXG00000014680
ENSAMXG00000038311	ENSAMXG00000016550	ENSAMXG00000038821	ENSAMXG00000043009	ENSAMXG00000012855	ENSAMXG00000021338	ENSAMXG00000002735		ENSAMXG00000014687
ENSAMXG00000014132	ENSAMXG00000006854	ENSAMXG00000038025	ENSAMXG00000005923	ENSAMXG00000009656	ENSAMXG00000039072	ENSAMXG00000013109		ENSAMXG00000014688
ENSAMXG00000013048	ENSAMXG00000012865	ENSAMXG00000024905	ENSAMXG00000005696	ENSAMXG00000003484	ENSAMXG00000020703	ENSAMXG00000016685		ENSAMXG00000014690
ENSAMXG00000041668	ENSAMXG00000002656	ENSAMXG00000041530	ENSAMXG00000024377	ENSAMXG00000003514	ENSAMXG00000007146	ENSAMXG00000021206		ENSAMXG00000014694
ENSAMXG00000007216	ENSAMXG00000002366	ENSAMXG00000038171	ENSAMXG00000033286	ENSAMXG00000009189	ENSAMXG00000034251	ENSAMXG00000043146		ENSAMXG00000014708
ENSAMXG00000007693	ENSAMXG00000002343	ENSAMXG00000035774	ENSAMXG00000029280	ENSAMXG00000042102	ENSAMXG00000007383	ENSAMXG00000005915		ENSAMXG00000014733
ENSAMXG00000031481	ENSAMXG00000041057	ENSAMXG00000038235	ENSAMXG00000005573	ENSAMXG00000009153	ENSAMXG00000038136	ENSAMXG00000006694		ENSAMXG00000014749
ENSAMXG00000007652	ENSAMXG00000009104	ENSAMXG00000030381	ENSAMXG00000019792	ENSAMXG00000025015	ENSAMXG00000035905	ENSAMXG00000014106		ENSAMXG00000014779
ENSAMXG00000039206	ENSAMXG00000033730	ENSAMXG00000035242	ENSAMXG00000036791	ENSAMXG00000031110	ENSAMXG00000034365	ENSAMXG00000020852		ENSAMXG00000014791
ENSAMXG00000029764	ENSAMXG00000040309	ENSAMXG00000002728	ENSAMXG00000018171	ENSAMXG00000017496	ENSAMXG00000036945	ENSAMXG00000015362		ENSAMXG00000014793
ENSAMXG00000020571	ENSAMXG00000002198	ENSAMXG00000025998	ENSAMXG00000018174	ENSAMXG00000030323	ENSAMXG00000017234	ENSAMXG00000002587		ENSAMXG00000014796
ENSAMXG00000043671	ENSAMXG00000015306	ENSAMXG00000038237	ENSAMXG00000042649	ENSAMXG00000020828	ENSAMXG00000007647	ENSAMXG00000018973		ENSAMXG00000014800
ENSAMXG00000038880	ENSAMXG00000033408	ENSAMXG00000037991	ENSAMXG00000032439	ENSAMXG00000038272	ENSAMXG00000035353	ENSAMXG00000016575		ENSAMXG00000014806
ENSAMXG00000032122	ENSAMXG00000009594	ENSAMXG00000037445	ENSAMXG00000014494	ENSAMXG00000003382	ENSAMXG00000007462	ENSAMXG00000040322		ENSAMXG00000014812
ENSAMXG00000036441	ENSAMXG00000012878	ENSAMXG00000034763	ENSAMXG00000008720	ENSAMXG00000038414	ENSAMXG00000039623	ENSAMXG00000020980		ENSAMXG00000014823
ENSAMXG00000017438	ENSAMXG00000000358	ENSAMXG00000029578	ENSAMXG00000008710	ENSAMXG00000004923	ENSAMXG00000032066	ENSAMXG00000003988		ENSAMXG00000014836
ENSAMXG00000031576	ENSAMXG00000032107	ENSAMXG00000038014	ENSAMXG00000008089	ENSAMXG00000031415	ENSAMXG00000033454	ENSAMXG00000007203		ENSAMXG00000014837
ENSAMXG00000041470	ENSAMXG00000011794	ENSAMXG00000036079	ENSAMXG00000033895	ENSAMXG00000037202	ENSAMXG00000009426	ENSAMXG00000037375		ENSAMXG00000014840
ENSAMXG00000017734	ENSAMXG00000004957	ENSAMXG00000034715	ENSAMXG00000041531	ENSAMXG00000006657	ENSAMXG00000020064	ENSAMXG00000002358		ENSAMXG00000014841
ENSAMXG00000017874	ENSAMXG00000001746	ENSAMXG00000012843	ENSAMXG00000031308	ENSAMXG00000006724	ENSAMXG00000012463	ENSAMXG00000015718		ENSAMXG00000014872
ENSAMXG00000017889	ENSAMXG00000012721	ENSAMXG00000037411	ENSAMXG00000025723	ENSAMXG00000006763	ENSAMXG00000038955	ENSAMXG00000034588		ENSAMXG00000014880
ENSAMXG00000013735	ENSAMXG00000015519	ENSAMXG00000038584	ENSAMXG00000039662	ENSAMXG00000010342	ENSAMXG00000041508	ENSAMXG00000007834		ENSAMXG00000014893
ENSAMXG00000014613	ENSAMXG00000011082	ENSAMXG00000040618	ENSAMXG00000015782	ENSAMXG00000033864	ENSAMXG00000006167	ENSAMXG00000030607		ENSAMXG00000014894
ENSAMXG00000014794	ENSAMXG00000014047	ENSAMXG00000041697	ENSAMXG00000042604	ENSAMXG00000038117	ENSAMXG00000033355	ENSAMXG00000043269		ENSAMXG00000014901
ENSAMXG00000043813	ENSAMXG00000007431	ENSAMXG00000039280	ENSAMXG00000005394	ENSAMXG00000010138	ENSAMXG00000034762	ENSAMXG00000036982		ENSAMXG00000014907
ENSAMXG00000018708	ENSAMXG00000036667	ENSAMXG00000032747	ENSAMXG00000035998	ENSAMXG00000015043	ENSAMXG00000037029	ENSAMXG00000011067		ENSAMXG00000014924
ENSAMXG00000031282	ENSAMXG00000012369	ENSAMXG00000043936	ENSAMXG00000039479	ENSAMXG00000003182	ENSAMXG00000013113	ENSAMXG00000002079		ENSAMXG00000014941
ENSAMXG00000000809	ENSAMXG00000041848	ENSAMXG00000040048	ENSAMXG00000032407	ENSAMXG00000034064	ENSAMXG00000012972	ENSAMXG00000029830		ENSAMXG00000014946
ENSAMXG00000036693	ENSAMXG00000014003	ENSAMXG00000007760	ENSAMXG00000002764	ENSAMXG00000004790	ENSAMXG00000012353	ENSAMXG00000043222		ENSAMXG00000014955
ENSAMXG00000011680	ENSAMXG00000042901	ENSAMXG00000034454	ENSAMXG00000025777	ENSAMXG00000016979	ENSAMXG00000036105	ENSAMXG00000041129		ENSAMXG00000014958
ENSAMXG00000012179	ENSAMXG00000020396	ENSAMXG00000037302	ENSAMXG00000031155	ENSAMXG00000012562	ENSAMXG00000032102	ENSAMXG00000014679		ENSAMXG00000014990
ENSAMXG00000033928	ENSAMXG00000014913	ENSAMXG00000014505	ENSAMXG00000030203	ENSAMXG00000031033	ENSAMXG00000015226	ENSAMXG00000030304		ENSAMXG00000015025
ENSAMXG00000040320	ENSAMXG00000005019	ENSAMXG00000012501	ENSAMXG00000018176	ENSAMXG00000017766	ENSAMXG00000014941	ENSAMXG00000016671		ENSAMXG00000015074
ENSAMXG00000010978	ENSAMXG00000016670	ENSAMXG00000012322	ENSAMXG00000043546	ENSAMXG00000018238	ENSAMXG00000013969	ENSAMXG00000005122		ENSAMXG00000015080
ENSAMXG00000039647	ENSAMXG00000013382	ENSAMXG00000025926	ENSAMXG00000031280	ENSAMXG00000020949	ENSAMXG00000016817	ENSAMXG00000015080		ENSAMXG00000015087
ENSAMXG00000011757	ENSAMXG00000002189	ENSAMXG00000033219	ENSAMXG00000032586	ENSAMXG00000015344	ENSAMXG00000038236	ENSAMXG00000037280		ENSAMXG00000015117
ENSAMXG00000041748	ENSAMXG00000038365	ENSAMXG00000006749	ENSAMXG00000043255	ENSAMXG00000016945	ENSAMXG00000043474	ENSAMXG00000014708		ENSAMXG00000015137
ENSAMXG00000031248	ENSAMXG00000002446	ENSAMXG00000011832	ENSAMXG00000033636	ENSAMXG00000029762	ENSAMXG00000029133	ENSAMXG00000042235		ENSAMXG00000015161
ENSAMXG00000016963	ENSAMXG00000043630	ENSAMXG00000009174	ENSAMXG00000012621	ENSAMXG00000021371	ENSAMXG00000044004	ENSAMXG00000033394		ENSAMXG00000015170
ENSAMXG00000043700	ENSAMXG00000017578	ENSAMXG00000008154	ENSAMXG00000036699	ENSAMXG00000032499	ENSAMXG00000033337	ENSAMXG00000041809		ENSAMXG00000015177
ENSAMXG00000008009	ENSAMXG00000009251	ENSAMXG00000030056	ENSAMXG00000036259	ENSAMXG00000037805	ENSAMXG00000004033	ENSAMXG00000042059		ENSAMXG00000015183
ENSAMXG00000032957	ENSAMXG00000001498	ENSAMXG00000042581	ENSAMXG00000031184	ENSAMXG00000012745	ENSAMXG00000017109	ENSAMXG00000040498		ENSAMXG00000015212
ENSAMXG00000002816	ENSAMXG00000004406	ENSAMXG00000016243	ENSAMXG00000018575	ENSAMXG00000007279	ENSAMXG00000032206	ENSAMXG00000001216		ENSAMXG00000015216
ENSAMXG00000029795	ENSAMXG00000003192	ENSAMXG00000012775	ENSAMXG00000029190	ENSAMXG00000036052	ENSAMXG00000017199	ENSAMXG00000034615		ENSAMXG00000015226
ENSAMXG00000034227	ENSAMXG00000038453	ENSAMXG00000017092	ENSAMXG00000031796	ENSAMXG00000038160	ENSAMXG00000008276	ENSAMXG00000007850		ENSAMXG00000015228
ENSAMXG00000000643	ENSAMXG00000011658	ENSAMXG00000043345	ENSAMXG00000043851	ENSAMXG00000040221	ENSAMXG00000032158	ENSAMXG00000036341		ENSAMXG00000015242
ENSAMXG00000000668	ENSAMXG00000013545	ENSAMXG00000042141	ENSAMXG00000013275	ENSAMXG00000002305	ENSAMXG00000005718	ENSAMXG00000036617		ENSAMXG00000015244
ENSAMXG00000031330	ENSAMXG00000001388	ENSAMXG00000040731	ENSAMXG00000024804	ENSAMXG00000015971	ENSAMXG00000040648	ENSAMXG00000039565		ENSAMXG00000015267
ENSAMXG00000014305	ENSAMXG00000005200	ENSAMXG00000025629	ENSAMXG00000019769	ENSAMXG00000005403	ENSAMXG00000037828	ENSAMXG00000024611		ENSAMXG00000015268
ENSAMXG00000018190	ENSAMXG00000025014	ENSAMXG00000036310	ENSAMXG00000033128	ENSAMXG00000043455	ENSAMXG00000019730	ENSAMXG00000011985		ENSAMXG00000015270
ENSAMXG00000035648	ENSAMXG00000021520	ENSAMXG00000020667	ENSAMXG00000017495	ENSAMXG00000040988	ENSAMXG00000032433	ENSAMXG00000008859		ENSAMXG00000015301
ENSAMXG00000039521	ENSAMXG00000021069	ENSAMXG00000042170	ENSAMXG00000036187	ENSAMXG00000036002	ENSAMXG00000042320	ENSAMXG00000035430		ENSAMXG00000015325
ENSAMXG00000036213	ENSAMXG00000010777	ENSAMXG00000042761	ENSAMXG00000036850	ENSAMXG00000014901	ENSAMXG00000007302	ENSAMXG00000002027		ENSAMXG00000015338
ENSAMXG00000039694	ENSAMXG00000017808	ENSAMXG00000030799	ENSAMXG00000019004	ENSAMXG00000005726	ENSAMXG00000007216	ENSAMXG00000002450		ENSAMXG00000015416
ENSAMXG00000034813	ENSAMXG00000042369	ENSAMXG00000021383	ENSAMXG00000019245	ENSAMXG00000035051	ENSAMXG00000037449	ENSAMXG00000002493		ENSAMXG00000015435
ENSAMXG00000039611	ENSAMXG00000042250	ENSAMXG00000037842	ENSAMXG00000019271	ENSAMXG00000020536	ENSAMXG00000007693	ENSAMXG00000002501		ENSAMXG00000015442
ENSAMXG00000035765	ENSAMXG00000042221	ENSAMXG00000036508	ENSAMXG00000019327	ENSAMXG00000011616	ENSAMXG00000037415	ENSAMXG00000043855		ENSAMXG00000015447
ENSAMXG00000000229	ENSAMXG00000012514	ENSAMXG00000033668	ENSAMXG00000033025	ENSAMXG00000031669	ENSAMXG00000040833	ENSAMXG00000014793		ENSAMXG00000015461
ENSAMXG00000025100	ENSAMXG00000030461	ENSAMXG00000031714	ENSAMXG00000020912	ENSAMXG00000029948	ENSAMXG00000044012	ENSAMXG00000040871		ENSAMXG00000015465
ENSAMXG00000030026	ENSAMXG00000019063	ENSAMXG00000036800	ENSAMXG00000020970	ENSAMXG00000000934	ENSAMXG00000010286	ENSAMXG00000010179		ENSAMXG00000015491
ENSAMXG00000018772	ENSAMXG00000017358	ENSAMXG00000029512	ENSAMXG00000036237	ENSAMXG00000043711	ENSAMXG00000020800	ENSAMXG00000007749		ENSAMXG00000015492
ENSAMXG00000001318	ENSAMXG00000011266	ENSAMXG00000034989	ENSAMXG00000033811	ENSAMXG00000018899	ENSAMXG00000015803	ENSAMXG00000003175		ENSAMXG00000015514
ENSAMXG00000043227	ENSAMXG00000013035	ENSAMXG00000025447	ENSAMXG00000040512	ENSAMXG00000018834	ENSAMXG00000043213	ENSAMXG00000020046		ENSAMXG00000015545
ENSAMXG00000030403	ENSAMXG00000000049	ENSAMXG00000031365	ENSAMXG00000014150	ENSAMXG00000040533	ENSAMXG00000016719	ENSAMXG00000010641		ENSAMXG00000015549
ENSAMXG00000040401	ENSAMXG00000003805	ENSAMXG00000006365	ENSAMXG00000034413	ENSAMXG00000013813	ENSAMXG00000043710	ENSAMXG00000035517		ENSAMXG00000015563
ENSAMXG00000037791	ENSAMXG00000001715	ENSAMXG00000038667	ENSAMXG00000042808	ENSAMXG00000039701	ENSAMXG00000017685	ENSAMXG00000039189		ENSAMXG00000015567
ENSAMXG00000001781	ENSAMXG00000010439	ENSAMXG00000040638	ENSAMXG00000006429	ENSAMXG00000018401	ENSAMXG00000017702	ENSAMXG00000017384		ENSAMXG00000015577
ENSAMXG00000042434	ENSAMXG00000024252	ENSAMXG00000006278	ENSAMXG00000011713	ENSAMXG00000033249	ENSAMXG00000031879	ENSAMXG00000031088		ENSAMXG00000015584
ENSAMXG00000010025	ENSAMXG00000041517	ENSAMXG00000043454	ENSAMXG00000038004	ENSAMXG00000035738	ENSAMXG00000017874	ENSAMXG00000005750		ENSAMXG00000015589
ENSAMXG00000010182	ENSAMXG00000034189	ENSAMXG00000005757	ENSAMXG00000011125	ENSAMXG00000020288	ENSAMXG00000017901	ENSAMXG00000033091		ENSAMXG00000015593
ENSAMXG00000042771	ENSAMXG00000003075	ENSAMXG00000005594	ENSAMXG00000011018	ENSAMXG00000021832	ENSAMXG00000017902	ENSAMXG00000017884		ENSAMXG00000015612
ENSAMXG00000037485	ENSAMXG00000041337	ENSAMXG00000005245	ENSAMXG00000042790	ENSAMXG00000019572	ENSAMXG00000039174	ENSAMXG00000008427		ENSAMXG00000015621
ENSAMXG00000034609	ENSAMXG00000034061	ENSAMXG00000011890	ENSAMXG00000003822	ENSAMXG00000039964	ENSAMXG00000029884	ENSAMXG00000011027		ENSAMXG00000015631
ENSAMXG00000030711	ENSAMXG00000005928	ENSAMXG00000042486	ENSAMXG00000030388	ENSAMXG00000015278	ENSAMXG00000035728	ENSAMXG00000000146		ENSAMXG00000015638
ENSAMXG00000032412	ENSAMXG00000011595	ENSAMXG00000020339	ENSAMXG00000041822	ENSAMXG00000012560	ENSAMXG00000034272	ENSAMXG00000012702		ENSAMXG00000015646
ENSAMXG00000012074	ENSAMXG00000014837	ENSAMXG00000034924	ENSAMXG00000029313	ENSAMXG00000000563	ENSAMXG00000000919	ENSAMXG00000015593		ENSAMXG00000015697
ENSAMXG00000031406	ENSAMXG00000000890	ENSAMXG00000007621	ENSAMXG00000042408	ENSAMXG00000031040	ENSAMXG00000030745	ENSAMXG00000032247		ENSAMXG00000015706
ENSAMXG00000031513	ENSAMXG00000043338	ENSAMXG00000035996	ENSAMXG00000019021	ENSAMXG00000018847	ENSAMXG00000014613	ENSAMXG00000043681		ENSAMXG00000015713
ENSAMXG00000036886	ENSAMXG00000018189	ENSAMXG00000038770	ENSAMXG00000041988	ENSAMXG00000009403	ENSAMXG00000041610	ENSAMXG00000017465		ENSAMXG00000015718
ENSAMXG00000008250	ENSAMXG00000005864	ENSAMXG00000039722	ENSAMXG00000041394	ENSAMXG00000004304	ENSAMXG00000018708	ENSAMXG00000029507		ENSAMXG00000015731
ENSAMXG00000036663	ENSAMXG00000031319	ENSAMXG00000035666	ENSAMXG00000018055	ENSAMXG00000039842	ENSAMXG00000032509	ENSAMXG00000038239		ENSAMXG00000015735
ENSAMXG00000029626	ENSAMXG00000011103	ENSAMXG00000026085	ENSAMXG00000004882	ENSAMXG00000029931	ENSAMXG00000036693	ENSAMXG00000000826		ENSAMXG00000015752
ENSAMXG00000016745	ENSAMXG00000035492	ENSAMXG00000032273	ENSAMXG00000014906	ENSAMXG00000004494	ENSAMXG00000020108	ENSAMXG00000008642		ENSAMXG00000015770
ENSAMXG00000031141	ENSAMXG00000011397	ENSAMXG00000031341	ENSAMXG00000043257	ENSAMXG00000038438	ENSAMXG00000035607	ENSAMXG00000006766		ENSAMXG00000015772
ENSAMXG00000018302	ENSAMXG00000030900	ENSAMXG00000039330	ENSAMXG00000009860	ENSAMXG00000002185	ENSAMXG00000018780	ENSAMXG00000006661		ENSAMXG00000015781
ENSAMXG00000040662	ENSAMXG00000035023	ENSAMXG00000034062	ENSAMXG00000031411	ENSAMXG00000031334	ENSAMXG00000018667	ENSAMXG00000019073		ENSAMXG00000015800
ENSAMXG00000012356	ENSAMXG00000015143	ENSAMXG00000041549	ENSAMXG00000030964	ENSAMXG00000016002	ENSAMXG00000011757	ENSAMXG00000011007		ENSAMXG00000015804
ENSAMXG00000011958	ENSAMXG00000005561	ENSAMXG00000029867	ENSAMXG00000041250	ENSAMXG00000005840	ENSAMXG00000031737	ENSAMXG00000013034		ENSAMXG00000015836
ENSAMXG00000015742	ENSAMXG00000014427	ENSAMXG00000037918	ENSAMXG00000014074	ENSAMXG00000038549	ENSAMXG00000038074	ENSAMXG00000006545		ENSAMXG00000015845
ENSAMXG00000033729	ENSAMXG00000039583	ENSAMXG00000005255	ENSAMXG00000029936	ENSAMXG00000008362	ENSAMXG00000036829	ENSAMXG00000001354		ENSAMXG00000015849
ENSAMXG00000030396	ENSAMXG00000042493	ENSAMXG00000034016	ENSAMXG00000030687	ENSAMXG00000036390	ENSAMXG00000029795	ENSAMXG00000040928		ENSAMXG00000015851
ENSAMXG00000032870	ENSAMXG00000001680	ENSAMXG00000038769	ENSAMXG00000019797	ENSAMXG00000014589	ENSAMXG00000000454	ENSAMXG00000040836		ENSAMXG00000015852
ENSAMXG00000032311	ENSAMXG00000041514	ENSAMXG00000033688	ENSAMXG00000041037	ENSAMXG00000035922	ENSAMXG00000000495	ENSAMXG00000035289		ENSAMXG00000015859
ENSAMXG00000000449	ENSAMXG00000018888	ENSAMXG00000009619	ENSAMXG00000000193	ENSAMXG00000033335	ENSAMXG00000014305	ENSAMXG00000034168		ENSAMXG00000015887
ENSAMXG00000020651	ENSAMXG00000016205	ENSAMXG00000009683	ENSAMXG00000021575	ENSAMXG00000037953	ENSAMXG00000014286	ENSAMXG00000041304		ENSAMXG00000015888
ENSAMXG00000028119	ENSAMXG00000003085	ENSAMXG00000036449	ENSAMXG00000043980	ENSAMXG00000002907	ENSAMXG00000013951	ENSAMXG00000002412		ENSAMXG00000015892
ENSAMXG00000029355	ENSAMXG00000011709	ENSAMXG00000010148	ENSAMXG00000003624	ENSAMXG00000029852	ENSAMXG00000035765	ENSAMXG00000008821		ENSAMXG00000015913
ENSAMXG00000042824	ENSAMXG00000003913	ENSAMXG00000042359	ENSAMXG00000004179	ENSAMXG00000020054	ENSAMXG00000038857	ENSAMXG00000020215		ENSAMXG00000015917
ENSAMXG00000024513	ENSAMXG00000014020	ENSAMXG00000001596	ENSAMXG00000041821	ENSAMXG00000000991	ENSAMXG00000030882	ENSAMXG00000039962		ENSAMXG00000015956
ENSAMXG00000018641	ENSAMXG00000010152	ENSAMXG00000043588	ENSAMXG00000019690	ENSAMXG00000041804	ENSAMXG00000000210	ENSAMXG00000021601		ENSAMXG00000015959
ENSAMXG00000041497	ENSAMXG00000017601	ENSAMXG00000033611	ENSAMXG00000041628	ENSAMXG00000014135	ENSAMXG00000000211	ENSAMXG00000041381		ENSAMXG00000015972
ENSAMXG00000012487	ENSAMXG00000001687	ENSAMXG00000044031	ENSAMXG00000029537	ENSAMXG00000009188	ENSAMXG00000018798	ENSAMXG00000032545		ENSAMXG00000015976
ENSAMXG00000032928	ENSAMXG00000016383	ENSAMXG00000030387	ENSAMXG00000030954	ENSAMXG00000017311	ENSAMXG00000034564	ENSAMXG00000024698		ENSAMXG00000015980
ENSAMXG00000005283	ENSAMXG00000041743	ENSAMXG00000037754	ENSAMXG00000007398	ENSAMXG00000030144	ENSAMXG00000001802	ENSAMXG00000001212		ENSAMXG00000016002
ENSAMXG00000043134	ENSAMXG00000003302	ENSAMXG00000002497	ENSAMXG00000008060	ENSAMXG00000036466	ENSAMXG00000000162	ENSAMXG00000042586		ENSAMXG00000016009
ENSAMXG00000030475	ENSAMXG00000003153	ENSAMXG00000032631	ENSAMXG00000035143	ENSAMXG00000036556	ENSAMXG00000029726	ENSAMXG00000018451		ENSAMXG00000016013
ENSAMXG00000015842	ENSAMXG00000013076	ENSAMXG00000002595	ENSAMXG00000033239	ENSAMXG00000037286	ENSAMXG00000020361	ENSAMXG00000001867		ENSAMXG00000016019
ENSAMXG00000009357	ENSAMXG00000025456	ENSAMXG00000042254	ENSAMXG00000016875	ENSAMXG00000041416	ENSAMXG00000031435	ENSAMXG00000014437		ENSAMXG00000016023
ENSAMXG00000034289	ENSAMXG00000032857	ENSAMXG00000019677	ENSAMXG00000003371	ENSAMXG00000014893	ENSAMXG00000043605	ENSAMXG00000034120		ENSAMXG00000016029
ENSAMXG00000004274	ENSAMXG00000014323	ENSAMXG00000037316	ENSAMXG00000032742	ENSAMXG00000004579	ENSAMXG00000042088	ENSAMXG00000037138		ENSAMXG00000016049
ENSAMXG00000010106	ENSAMXG00000012417	ENSAMXG00000041548	ENSAMXG00000018670	ENSAMXG00000019763	ENSAMXG00000040401	ENSAMXG00000018284		ENSAMXG00000016057
ENSAMXG00000004255	ENSAMXG00000016869	ENSAMXG00000034673	ENSAMXG00000035139	ENSAMXG00000020316	ENSAMXG00000037791	ENSAMXG00000040368		ENSAMXG00000016059
ENSAMXG00000035636	ENSAMXG00000043186	ENSAMXG00000036196	ENSAMXG00000003350	ENSAMXG00000029866	ENSAMXG00000001913	ENSAMXG00000041963		ENSAMXG00000016061
ENSAMXG00000040380	ENSAMXG00000034832	ENSAMXG00000003126	ENSAMXG00000039094	ENSAMXG00000002880	ENSAMXG00000035532	ENSAMXG00000002081		ENSAMXG00000016068
ENSAMXG00000036683	ENSAMXG00000006239	ENSAMXG00000034467	ENSAMXG00000006154	ENSAMXG00000037388	ENSAMXG00000011619	ENSAMXG00000036314		ENSAMXG00000016075
ENSAMXG00000041335	ENSAMXG00000000874	ENSAMXG00000035297	ENSAMXG00000006128	ENSAMXG00000017565	ENSAMXG00000011673	ENSAMXG00000041956		ENSAMXG00000016080
ENSAMXG00000010060	ENSAMXG00000008838	ENSAMXG00000003959	ENSAMXG00000002089	ENSAMXG00000021015	ENSAMXG00000039587	ENSAMXG00000008028		ENSAMXG00000016090
ENSAMXG00000029197	ENSAMXG00000000829	ENSAMXG00000040546	ENSAMXG00000024302	ENSAMXG00000006033	ENSAMXG00000043075	ENSAMXG00000044058		ENSAMXG00000016096
ENSAMXG00000006364	ENSAMXG00000009195	ENSAMXG00000036559	ENSAMXG00000043862	ENSAMXG00000016816	ENSAMXG00000033686	ENSAMXG00000037840		ENSAMXG00000016101
ENSAMXG00000043431	ENSAMXG00000008300	ENSAMXG00000038474	ENSAMXG00000031750	ENSAMXG00000002002	ENSAMXG00000016282	ENSAMXG00000007068		ENSAMXG00000016112
ENSAMXG00000030175	ENSAMXG00000001062	ENSAMXG00000007471	ENSAMXG00000039757	ENSAMXG00000015151	ENSAMXG00000039293	ENSAMXG00000007030		ENSAMXG00000016121
ENSAMXG00000031861	ENSAMXG00000004937	ENSAMXG00000005424	ENSAMXG00000038187	ENSAMXG00000003462	ENSAMXG00000001838	ENSAMXG00000034530		ENSAMXG00000016145
ENSAMXG00000035122	ENSAMXG00000019517	ENSAMXG00000004870	ENSAMXG00000043262	ENSAMXG00000003445	ENSAMXG00000016438	ENSAMXG00000013235		ENSAMXG00000016153
ENSAMXG00000013588	ENSAMXG00000006074	ENSAMXG00000042507	ENSAMXG00000029102	ENSAMXG00000019379	ENSAMXG00000035281	ENSAMXG00000041307		ENSAMXG00000016205
ENSAMXG00000013407	ENSAMXG00000012861	ENSAMXG00000006460	ENSAMXG00000014566	ENSAMXG00000018813	ENSAMXG00000029626	ENSAMXG00000013990		ENSAMXG00000016218
ENSAMXG00000031965	ENSAMXG00000003580	ENSAMXG00000013748	ENSAMXG00000014536	ENSAMXG00000032087	ENSAMXG00000018302	ENSAMXG00000007345		ENSAMXG00000016219
ENSAMXG00000013111	ENSAMXG00000004126	ENSAMXG00000013677	ENSAMXG00000003288	ENSAMXG00000016643	ENSAMXG00000029883	ENSAMXG00000017088		ENSAMXG00000016224
ENSAMXG00000036153	ENSAMXG00000034216	ENSAMXG00000001840	ENSAMXG00000002838	ENSAMXG00000015917	ENSAMXG00000033598	ENSAMXG00000001319		ENSAMXG00000016231
ENSAMXG00000013054	ENSAMXG00000039717	ENSAMXG00000001577	ENSAMXG00000039943	ENSAMXG00000017222	ENSAMXG00000011545	ENSAMXG00000004303		ENSAMXG00000016234
ENSAMXG00000029639	ENSAMXG00000025089	ENSAMXG00000001548	ENSAMXG00000002394	ENSAMXG00000017326	ENSAMXG00000018995	ENSAMXG00000021179		ENSAMXG00000016236
ENSAMXG00000012777	ENSAMXG00000000783	ENSAMXG00000034232	ENSAMXG00000036571	ENSAMXG00000003934	ENSAMXG00000000813	ENSAMXG00000002808		ENSAMXG00000016238
ENSAMXG00000012759	ENSAMXG00000029992	ENSAMXG00000032649	ENSAMXG00000031873	ENSAMXG00000036416	ENSAMXG00000029355	ENSAMXG00000043952		ENSAMXG00000016243
ENSAMXG00000012711	ENSAMXG00000006986	ENSAMXG00000032825	ENSAMXG00000035729	ENSAMXG00000035771	ENSAMXG00000018641	ENSAMXG00000039958		ENSAMXG00000016249
ENSAMXG00000035499	ENSAMXG00000012348	ENSAMXG00000039498	ENSAMXG00000042736	ENSAMXG00000021617	ENSAMXG00000012223	ENSAMXG00000017880		ENSAMXG00000016255
ENSAMXG00000011444	ENSAMXG00000017464	ENSAMXG00000031018	ENSAMXG00000006728	ENSAMXG00000021797	ENSAMXG00000035354	ENSAMXG00000013193		ENSAMXG00000016257
ENSAMXG00000011421	ENSAMXG00000003132	ENSAMXG00000012397	ENSAMXG00000032633	ENSAMXG00000030933	ENSAMXG00000005283	ENSAMXG00000011582		ENSAMXG00000016275
ENSAMXG00000011410	ENSAMXG00000008544	ENSAMXG00000041327	ENSAMXG00000033797	ENSAMXG00000018100	ENSAMXG00000040520	ENSAMXG00000020961		ENSAMXG00000016282
ENSAMXG00000037007	ENSAMXG00000009754	ENSAMXG00000038148	ENSAMXG00000006444	ENSAMXG00000033753	ENSAMXG00000015888	ENSAMXG00000018645		ENSAMXG00000016284
ENSAMXG00000043158	ENSAMXG00000025606	ENSAMXG00000043984	ENSAMXG00000043741	ENSAMXG00000032349	ENSAMXG00000033258	ENSAMXG00000043729		ENSAMXG00000016292
ENSAMXG00000043055	ENSAMXG00000010088	ENSAMXG00000024525	ENSAMXG00000035557	ENSAMXG00000015442	ENSAMXG00000031178	ENSAMXG00000021348		ENSAMXG00000016293
ENSAMXG00000036368	ENSAMXG00000043679	ENSAMXG00000034687	ENSAMXG00000038417	ENSAMXG00000015267	ENSAMXG00000016135	ENSAMXG00000034616		ENSAMXG00000016316
ENSAMXG00000035338	ENSAMXG00000041930	ENSAMXG00000018696	ENSAMXG00000034381	ENSAMXG00000042274	ENSAMXG00000004274	ENSAMXG00000009363		ENSAMXG00000016324
ENSAMXG00000036382	ENSAMXG00000019421	ENSAMXG00000007607	ENSAMXG00000042154	ENSAMXG00000031980	ENSAMXG00000004255	ENSAMXG00000005756		ENSAMXG00000016339
ENSAMXG00000043986	ENSAMXG00000004272	ENSAMXG00000030347	ENSAMXG00000032814	ENSAMXG00000042230	ENSAMXG00000033934	ENSAMXG00000034671		ENSAMXG00000016356
ENSAMXG00000027682	ENSAMXG00000000207	ENSAMXG00000040232	ENSAMXG00000008739	ENSAMXG00000014662	ENSAMXG00000010637	ENSAMXG00000019463		ENSAMXG00000016363
ENSAMXG00000016692	ENSAMXG00000034789	ENSAMXG00000042731	ENSAMXG00000018463	ENSAMXG00000035769	ENSAMXG00000010134	ENSAMXG00000009910		ENSAMXG00000016417
ENSAMXG00000016490	ENSAMXG00000006284	ENSAMXG00000041709	ENSAMXG00000018589	ENSAMXG00000015638	ENSAMXG00000009718	ENSAMXG00000016916		ENSAMXG00000016438
ENSAMXG00000016082	ENSAMXG00000005198	ENSAMXG00000006146	ENSAMXG00000034700	ENSAMXG00000004725	ENSAMXG00000034624	ENSAMXG00000012132		ENSAMXG00000016453
ENSAMXG00000030263	ENSAMXG00000011957	ENSAMXG00000034899	ENSAMXG00000030266	ENSAMXG00000012039	ENSAMXG00000009478	ENSAMXG00000010744		ENSAMXG00000016463
ENSAMXG00000015849	ENSAMXG00000019586	ENSAMXG00000009469	ENSAMXG00000018850	ENSAMXG00000008365	ENSAMXG00000043431	ENSAMXG00000014569		ENSAMXG00000016465
ENSAMXG00000015170	ENSAMXG00000015867	ENSAMXG00000037904	ENSAMXG00000042660	ENSAMXG00000008555	ENSAMXG00000035992	ENSAMXG00000000835		ENSAMXG00000016479
ENSAMXG00000002224	ENSAMXG00000009334	ENSAMXG00000006393	ENSAMXG00000029260	ENSAMXG00000043021	ENSAMXG00000013396	ENSAMXG00000000506		ENSAMXG00000016480
ENSAMXG00000037078	ENSAMXG00000043858	ENSAMXG00000017318	ENSAMXG00000010288	ENSAMXG00000003515	ENSAMXG00000013162	ENSAMXG00000000798		ENSAMXG00000016485
ENSAMXG00000039586	ENSAMXG00000002763	ENSAMXG00000006853	ENSAMXG00000039718	ENSAMXG00000003482	ENSAMXG00000013154	ENSAMXG00000000534		ENSAMXG00000016487
ENSAMXG00000001387	ENSAMXG00000007270	ENSAMXG00000040066	ENSAMXG00000014872	ENSAMXG00000013214	ENSAMXG00000029639	ENSAMXG00000000157		ENSAMXG00000016512
ENSAMXG00000013020	ENSAMXG00000019057	ENSAMXG00000005402	ENSAMXG00000040837	ENSAMXG00000030236	ENSAMXG00000012599	ENSAMXG00000042627		ENSAMXG00000016533
ENSAMXG00000041968	ENSAMXG00000032617	ENSAMXG00000033023	ENSAMXG00000008849	ENSAMXG00000039169	ENSAMXG00000012544	ENSAMXG00000034879		ENSAMXG00000016537
ENSAMXG00000033622	ENSAMXG00000014942	ENSAMXG00000032600	ENSAMXG00000009270	ENSAMXG00000016365	ENSAMXG00000031841	ENSAMXG00000006868		ENSAMXG00000016540
ENSAMXG00000002319	ENSAMXG00000042470	ENSAMXG00000035588	ENSAMXG00000032660	ENSAMXG00000011448	ENSAMXG00000029900	ENSAMXG00000016504		ENSAMXG00000016541
ENSAMXG00000041613	ENSAMXG00000010215	ENSAMXG00000036444	ENSAMXG00000004056	ENSAMXG00000035454	ENSAMXG00000034000	ENSAMXG00000017399		ENSAMXG00000016547
ENSAMXG00000002607	ENSAMXG00000010211	ENSAMXG00000002100	ENSAMXG00000033970	ENSAMXG00000037540	ENSAMXG00000043382	ENSAMXG00000034441		ENSAMXG00000016554
ENSAMXG00000031912	ENSAMXG00000040800	ENSAMXG00000014961	ENSAMXG00000003940	ENSAMXG00000029565	ENSAMXG00000011444	ENSAMXG00000034317		ENSAMXG00000016566
ENSAMXG00000005112	ENSAMXG00000042789	ENSAMXG00000014636	ENSAMXG00000003878	ENSAMXG00000020235	ENSAMXG00000011410	ENSAMXG00000003606		ENSAMXG00000016575
ENSAMXG00000005968	ENSAMXG00000014786	ENSAMXG00000030156	ENSAMXG00000000814	ENSAMXG00000010552	ENSAMXG00000030547	ENSAMXG00000001020		ENSAMXG00000016581
ENSAMXG00000033909	ENSAMXG00000005144	ENSAMXG00000010326	ENSAMXG00000003407	ENSAMXG00000004857	ENSAMXG00000036368	ENSAMXG00000003560		ENSAMXG00000016629
ENSAMXG00000030703	ENSAMXG00000040588	ENSAMXG00000015804	ENSAMXG00000033698	ENSAMXG00000012219	ENSAMXG00000000873	ENSAMXG00000016860		ENSAMXG00000016632
ENSAMXG00000041052	ENSAMXG00000041805	ENSAMXG00000031999	ENSAMXG00000039626	ENSAMXG00000018831	ENSAMXG00000042798	ENSAMXG00000019300		ENSAMXG00000016643
ENSAMXG00000036746	ENSAMXG00000008395	ENSAMXG00000009289	ENSAMXG00000042321	ENSAMXG00000006220	ENSAMXG00000034476	ENSAMXG00000020574		ENSAMXG00000016670
ENSAMXG00000038882	ENSAMXG00000039193	ENSAMXG00000010438	ENSAMXG00000020741	ENSAMXG00000040570	ENSAMXG00000015849	ENSAMXG00000021254		ENSAMXG00000016671
ENSAMXG00000019244	ENSAMXG00000000159	ENSAMXG00000040331	ENSAMXG00000040505	ENSAMXG00000041885	ENSAMXG00000015170	ENSAMXG00000042547		ENSAMXG00000016692
ENSAMXG00000019225	ENSAMXG00000010081	ENSAMXG00000010877	ENSAMXG00000021654	ENSAMXG00000011763	ENSAMXG00000002268	ENSAMXG00000021777		ENSAMXG00000016693
ENSAMXG00000029280	ENSAMXG00000008682	ENSAMXG00000012515	ENSAMXG00000021664	ENSAMXG00000001583	ENSAMXG00000001694	ENSAMXG00000032188		ENSAMXG00000016699
ENSAMXG00000005573	ENSAMXG00000008141	ENSAMXG00000029142	ENSAMXG00000042697	ENSAMXG00000001700	ENSAMXG00000001387	ENSAMXG00000003847		ENSAMXG00000016703
ENSAMXG00000030495	ENSAMXG00000016898	ENSAMXG00000012872	ENSAMXG00000041076	ENSAMXG00000038508	ENSAMXG00000012969	ENSAMXG00000030035		ENSAMXG00000016704
ENSAMXG00000036716	ENSAMXG00000008127	ENSAMXG00000040140	ENSAMXG00000006814	ENSAMXG00000015583	ENSAMXG00000012630	ENSAMXG00000004478		ENSAMXG00000016713
ENSAMXG00000017108	ENSAMXG00000030134	ENSAMXG00000015538	ENSAMXG00000042076	ENSAMXG00000015913	ENSAMXG00000037602	ENSAMXG00000007076		ENSAMXG00000016752
ENSAMXG00000041512	ENSAMXG00000034634	ENSAMXG00000043209	ENSAMXG00000009119	ENSAMXG00000043758	ENSAMXG00000011229	ENSAMXG00000015646		ENSAMXG00000016759
ENSAMXG00000007109	ENSAMXG00000001833	ENSAMXG00000018351	ENSAMXG00000031333	ENSAMXG00000002829	ENSAMXG00000041077	ENSAMXG00000036650		ENSAMXG00000016770
ENSAMXG00000039614	ENSAMXG00000003312	ENSAMXG00000008638	ENSAMXG00000020781	ENSAMXG00000002781	ENSAMXG00000041621	ENSAMXG00000002363		ENSAMXG00000016774
ENSAMXG00000008710	ENSAMXG00000019312	ENSAMXG00000020870	ENSAMXG00000043590	ENSAMXG00000035235	ENSAMXG00000031912	ENSAMXG00000013160		ENSAMXG00000016782
ENSAMXG00000043965	ENSAMXG00000007860	ENSAMXG00000020968	ENSAMXG00000040494	ENSAMXG00000004253	ENSAMXG00000043085	ENSAMXG00000021221		ENSAMXG00000016796
ENSAMXG00000008069	ENSAMXG00000030852	ENSAMXG00000042526	ENSAMXG00000003071	ENSAMXG00000040624	ENSAMXG00000042990	ENSAMXG00000021135		ENSAMXG00000016806
ENSAMXG00000006816	ENSAMXG00000008039	ENSAMXG00000029571	ENSAMXG00000009165	ENSAMXG00000017791	ENSAMXG00000041702	ENSAMXG00000001622		ENSAMXG00000016816
ENSAMXG00000041107	ENSAMXG00000000067	ENSAMXG00000044005	ENSAMXG00000014270	ENSAMXG00000037732	ENSAMXG00000006092	ENSAMXG00000021450		ENSAMXG00000016817
ENSAMXG00000039662	ENSAMXG00000014359	ENSAMXG00000004911	ENSAMXG00000038064	ENSAMXG00000008668	ENSAMXG00000006059	ENSAMXG00000016782		ENSAMXG00000016818
ENSAMXG00000037544	ENSAMXG00000010460	ENSAMXG00000030801	ENSAMXG00000004613	ENSAMXG00000015770	ENSAMXG00000005930	ENSAMXG00000003131		ENSAMXG00000016819
ENSAMXG00000030298	ENSAMXG00000001796	ENSAMXG00000036794	ENSAMXG00000008944	ENSAMXG00000042653	ENSAMXG00000043009	ENSAMXG00000013984		ENSAMXG00000016822
ENSAMXG00000016035	ENSAMXG00000032784	ENSAMXG00000038098	ENSAMXG00000036884	ENSAMXG00000031311	ENSAMXG00000005923	ENSAMXG00000039667		ENSAMXG00000016825
ENSAMXG00000039161	ENSAMXG00000001215	ENSAMXG00000030621	ENSAMXG00000008879	ENSAMXG00000040487	ENSAMXG00000005696	ENSAMXG00000012984		ENSAMXG00000016831
ENSAMXG00000005394	ENSAMXG00000037505	ENSAMXG00000035292	ENSAMXG00000029593	ENSAMXG00000017128	ENSAMXG00000019847	ENSAMXG00000004678		ENSAMXG00000016833
ENSAMXG00000025605	ENSAMXG00000029934	ENSAMXG00000036608	ENSAMXG00000013809	ENSAMXG00000017137	ENSAMXG00000019140	ENSAMXG00000007541		ENSAMXG00000016847
ENSAMXG00000012939	ENSAMXG00000016321	ENSAMXG00000038590	ENSAMXG00000013706	ENSAMXG00000032297	ENSAMXG00000007451	ENSAMXG00000032291		ENSAMXG00000016860
ENSAMXG00000013000	ENSAMXG00000016874	ENSAMXG00000015851	ENSAMXG00000043831	ENSAMXG00000004638	ENSAMXG00000037276	ENSAMXG00000036370		ENSAMXG00000016864
ENSAMXG00000029430	ENSAMXG00000007045	ENSAMXG00000030875	ENSAMXG00000006971	ENSAMXG00000016921	ENSAMXG00000039989	ENSAMXG00000032385		ENSAMXG00000016894
ENSAMXG00000015325	ENSAMXG00000007282	ENSAMXG00000037091	ENSAMXG00000006946	ENSAMXG00000007602	ENSAMXG00000029280	ENSAMXG00000020859		ENSAMXG00000016916
ENSAMXG00000040052	ENSAMXG00000002124	ENSAMXG00000037367	ENSAMXG00000015355	ENSAMXG00000041263	ENSAMXG00000005573	ENSAMXG00000002715		ENSAMXG00000016921
ENSAMXG00000004916	ENSAMXG00000002678	ENSAMXG00000042836	ENSAMXG00000029303	ENSAMXG00000020824	ENSAMXG00000030762	ENSAMXG00000041287		ENSAMXG00000016930
ENSAMXG00000041199	ENSAMXG00000005062	ENSAMXG00000038057	ENSAMXG00000038351	ENSAMXG00000016704	ENSAMXG00000041512	ENSAMXG00000043214		ENSAMXG00000016945
ENSAMXG00000035457	ENSAMXG00000007246	ENSAMXG00000032908	ENSAMXG00000040742	ENSAMXG00000040056	ENSAMXG00000017185	ENSAMXG00000010908		ENSAMXG00000016947
ENSAMXG00000002866	ENSAMXG00000036238	ENSAMXG00000017739	ENSAMXG00000014032	ENSAMXG00000038712	ENSAMXG00000031941	ENSAMXG00000006319		ENSAMXG00000016957
ENSAMXG00000032407	ENSAMXG00000034905	ENSAMXG00000017785	ENSAMXG00000035484	ENSAMXG00000042760	ENSAMXG00000033538	ENSAMXG00000034957		ENSAMXG00000016963
ENSAMXG00000031155	ENSAMXG00000015805	ENSAMXG00000033808	ENSAMXG00000037320	ENSAMXG00000029165	ENSAMXG00000018174	ENSAMXG00000010341		ENSAMXG00000016979
ENSAMXG00000017268	ENSAMXG00000007304	ENSAMXG00000035078	ENSAMXG00000015859	ENSAMXG00000041600	ENSAMXG00000033308	ENSAMXG00000036089		ENSAMXG00000016997
ENSAMXG00000042474	ENSAMXG00000040670	ENSAMXG00000001647	ENSAMXG00000011863	ENSAMXG00000033348	ENSAMXG00000042649	ENSAMXG00000007651		ENSAMXG00000017022
ENSAMXG00000030203	ENSAMXG00000009262	ENSAMXG00000021338	ENSAMXG00000033437	ENSAMXG00000013631	ENSAMXG00000014494	ENSAMXG00000003160		ENSAMXG00000017029
ENSAMXG00000031280	ENSAMXG00000039168	ENSAMXG00000020783	ENSAMXG00000035483	ENSAMXG00000034090	ENSAMXG00000008720	ENSAMXG00000011291		ENSAMXG00000017042
ENSAMXG00000034054	ENSAMXG00000009582	ENSAMXG00000020703	ENSAMXG00000029517	ENSAMXG00000018802	ENSAMXG00000008710	ENSAMXG00000036235		ENSAMXG00000017057
ENSAMXG00000012621	ENSAMXG00000013238	ENSAMXG00000037996	ENSAMXG00000040084	ENSAMXG00000039270	ENSAMXG00000008139	ENSAMXG00000019507		ENSAMXG00000017073
ENSAMXG00000029438	ENSAMXG00000000041	ENSAMXG00000007187	ENSAMXG00000043961	ENSAMXG00000013752	ENSAMXG00000041107	ENSAMXG00000018894		ENSAMXG00000017081
ENSAMXG00000036699	ENSAMXG00000006605	ENSAMXG00000034251	ENSAMXG00000032062	ENSAMXG00000020995	ENSAMXG00000031308	ENSAMXG00000011603		ENSAMXG00000017092
ENSAMXG00000031184	ENSAMXG00000011494	ENSAMXG00000039604	ENSAMXG00000014416	ENSAMXG00000037517	ENSAMXG00000034937	ENSAMXG00000031688		ENSAMXG00000017108
ENSAMXG00000002528	ENSAMXG00000010000	ENSAMXG00000018577	ENSAMXG00000014687	ENSAMXG00000015268	ENSAMXG00000015782	ENSAMXG00000005182		ENSAMXG00000017118
ENSAMXG00000018840	ENSAMXG00000002082	ENSAMXG00000007744	ENSAMXG00000020587	ENSAMXG00000015589	ENSAMXG00000008851	ENSAMXG00000001480		ENSAMXG00000017139
ENSAMXG00000029190	ENSAMXG00000002111	ENSAMXG00000007577	ENSAMXG00000020616	ENSAMXG00000032223	ENSAMXG00000043118	ENSAMXG00000015190		ENSAMXG00000017141
ENSAMXG00000017022	ENSAMXG00000015609	ENSAMXG00000007462	ENSAMXG00000020663	ENSAMXG00000001827	ENSAMXG00000042604	ENSAMXG00000013400		ENSAMXG00000017150
ENSAMXG00000035520	ENSAMXG00000020659	ENSAMXG00000015353	ENSAMXG00000032979	ENSAMXG00000041781	ENSAMXG00000005394	ENSAMXG00000013399		ENSAMXG00000017152
ENSAMXG00000019769	ENSAMXG00000033809	ENSAMXG00000012844	ENSAMXG00000042804	ENSAMXG00000012524	ENSAMXG00000035998	ENSAMXG00000015216		ENSAMXG00000017155
ENSAMXG00000033128	ENSAMXG00000007866	ENSAMXG00000012868	ENSAMXG00000040040	ENSAMXG00000011411	ENSAMXG00000016434	ENSAMXG00000016059		ENSAMXG00000017165
ENSAMXG00000036934	ENSAMXG00000037269	ENSAMXG00000033454	ENSAMXG00000003921	ENSAMXG00000014272	ENSAMXG00000039479	ENSAMXG00000017647		ENSAMXG00000017171
ENSAMXG00000017495	ENSAMXG00000000906	ENSAMXG00000009426	ENSAMXG00000015028	ENSAMXG00000010362	ENSAMXG00000002787	ENSAMXG00000034204		ENSAMXG00000017190
ENSAMXG00000042511	ENSAMXG00000013350	ENSAMXG00000033939	ENSAMXG00000014278	ENSAMXG00000030107	ENSAMXG00000002764	ENSAMXG00000030313		ENSAMXG00000017199
ENSAMXG00000033930	ENSAMXG00000008032	ENSAMXG00000012463	ENSAMXG00000005760	ENSAMXG00000042592	ENSAMXG00000030203	ENSAMXG00000032510		ENSAMXG00000017200
ENSAMXG00000016818	ENSAMXG00000012823	ENSAMXG00000040576	ENSAMXG00000036104	ENSAMXG00000040513	ENSAMXG00000031280	ENSAMXG00000008381		ENSAMXG00000017204
ENSAMXG00000036850	ENSAMXG00000011743	ENSAMXG00000006167	ENSAMXG00000014405	ENSAMXG00000030327	ENSAMXG00000001254	ENSAMXG00000033452		ENSAMXG00000017213
ENSAMXG00000037508	ENSAMXG00000003004	ENSAMXG00000036658	ENSAMXG00000036552	ENSAMXG00000032944	ENSAMXG00000039908	ENSAMXG00000021005		ENSAMXG00000017217
ENSAMXG00000041323	ENSAMXG00000015498	ENSAMXG00000031722	ENSAMXG00000013133	ENSAMXG00000017029	ENSAMXG00000036699	ENSAMXG00000041387		ENSAMXG00000017218
ENSAMXG00000019087	ENSAMXG00000010764	ENSAMXG00000033355	ENSAMXG00000036490	ENSAMXG00000008101	ENSAMXG00000029190	ENSAMXG00000043610		ENSAMXG00000017222
ENSAMXG00000019327	ENSAMXG00000002856	ENSAMXG00000034815	ENSAMXG00000013056	ENSAMXG00000018920	ENSAMXG00000031796	ENSAMXG00000035518		ENSAMXG00000017272
ENSAMXG00000033025	ENSAMXG00000002603	ENSAMXG00000005425	ENSAMXG00000013019	ENSAMXG00000035820	ENSAMXG00000017022	ENSAMXG00000013643		ENSAMXG00000017286
ENSAMXG00000031546	ENSAMXG00000033728	ENSAMXG00000019487	ENSAMXG00000033079	ENSAMXG00000008066	ENSAMXG00000015403	ENSAMXG00000013602		ENSAMXG00000017292
ENSAMXG00000030937	ENSAMXG00000007495	ENSAMXG00000015370	ENSAMXG00000015697	ENSAMXG00000020831	ENSAMXG00000024804	ENSAMXG00000013991		ENSAMXG00000017309
ENSAMXG00000036237	ENSAMXG00000002420	ENSAMXG00000012972	ENSAMXG00000015621	ENSAMXG00000042159	ENSAMXG00000035520	ENSAMXG00000010292		ENSAMXG00000017311
ENSAMXG00000006343	ENSAMXG00000010928	ENSAMXG00000012030	ENSAMXG00000035791	ENSAMXG00000016234	ENSAMXG00000019769	ENSAMXG00000003561		ENSAMXG00000017318
ENSAMXG00000040439	ENSAMXG00000039889	ENSAMXG00000011308	ENSAMXG00000015342	ENSAMXG00000019064	ENSAMXG00000033128	ENSAMXG00000042174		ENSAMXG00000017326
ENSAMXG00000001648	ENSAMXG00000001378	ENSAMXG00000036105	ENSAMXG00000029149	ENSAMXG00000003267	ENSAMXG00000006621	ENSAMXG00000033259		ENSAMXG00000017335
ENSAMXG00000033811	ENSAMXG00000002936	ENSAMXG00000011360	ENSAMXG00000002021	ENSAMXG00000000853	ENSAMXG00000017536	ENSAMXG00000040834		ENSAMXG00000017348
ENSAMXG00000040512	ENSAMXG00000012810	ENSAMXG00000035889	ENSAMXG00000003339	ENSAMXG00000018368	ENSAMXG00000001001	ENSAMXG00000039142		ENSAMXG00000017351
ENSAMXG00000038211	ENSAMXG00000015689	ENSAMXG00000032724	ENSAMXG00000010750	ENSAMXG00000040408	ENSAMXG00000036187	ENSAMXG00000029649		ENSAMXG00000017353
ENSAMXG00000018211	ENSAMXG00000007289	ENSAMXG00000032102	ENSAMXG00000010572	ENSAMXG00000020099	ENSAMXG00000039884	ENSAMXG00000000155		ENSAMXG00000017367
ENSAMXG00000007985	ENSAMXG00000015178	ENSAMXG00000014380	ENSAMXG00000031268	ENSAMXG00000041586	ENSAMXG00000016818	ENSAMXG00000032539		ENSAMXG00000017381
ENSAMXG00000036409	ENSAMXG00000040677	ENSAMXG00000014949	ENSAMXG00000008201	ENSAMXG00000016019	ENSAMXG00000019004	ENSAMXG00000012431		ENSAMXG00000017384
ENSAMXG00000039146	ENSAMXG00000020964	ENSAMXG00000039328	ENSAMXG00000038768	ENSAMXG00000031267	ENSAMXG00000019038	ENSAMXG00000013696		ENSAMXG00000017385
ENSAMXG00000007173	ENSAMXG00000018271	ENSAMXG00000041434	ENSAMXG00000000047	ENSAMXG00000030245	ENSAMXG00000041323	ENSAMXG00000001536		ENSAMXG00000017399
ENSAMXG00000042808	ENSAMXG00000017269	ENSAMXG00000034698	ENSAMXG00000033216	ENSAMXG00000040721	ENSAMXG00000019115	ENSAMXG00000031312		ENSAMXG00000017401
ENSAMXG00000007475	ENSAMXG00000034932	ENSAMXG00000013969	ENSAMXG00000036070	ENSAMXG00000002881	ENSAMXG00000036895	ENSAMXG00000031997		ENSAMXG00000017408
ENSAMXG00000043800	ENSAMXG00000030758	ENSAMXG00000016817	ENSAMXG00000043358	ENSAMXG00000018110	ENSAMXG00000019327	ENSAMXG00000002864		ENSAMXG00000017416
ENSAMXG00000031666	ENSAMXG00000006849	ENSAMXG00000011463	ENSAMXG00000005367	ENSAMXG00000002735	ENSAMXG00000019362	ENSAMXG00000011924		ENSAMXG00000017465
ENSAMXG00000039443	ENSAMXG00000010093	ENSAMXG00000019711	ENSAMXG00000010283	ENSAMXG00000037291	ENSAMXG00000033025	ENSAMXG00000034404		ENSAMXG00000017490
ENSAMXG00000040703	ENSAMXG00000006817	ENSAMXG00000004098	ENSAMXG00000030152	ENSAMXG00000016685	ENSAMXG00000020912	ENSAMXG00000003910		ENSAMXG00000017494
ENSAMXG00000010996	ENSAMXG00000020087	ENSAMXG00000033337	ENSAMXG00000034110	ENSAMXG00000043146	ENSAMXG00000030937	ENSAMXG00000010096		ENSAMXG00000017495
ENSAMXG00000018304	ENSAMXG00000013086	ENSAMXG00000017199	ENSAMXG00000009633	ENSAMXG00000014276	ENSAMXG00000033811	ENSAMXG00000007612		ENSAMXG00000017496
ENSAMXG00000037236	ENSAMXG00000001277	ENSAMXG00000005718	ENSAMXG00000042919	ENSAMXG00000005915	ENSAMXG00000040512	ENSAMXG00000042776		ENSAMXG00000017497
ENSAMXG00000005060	ENSAMXG00000004248	ENSAMXG00000031361	ENSAMXG00000036028	ENSAMXG00000003513	ENSAMXG00000038211	ENSAMXG00000002515		ENSAMXG00000017498
ENSAMXG00000042711	ENSAMXG00000015161	ENSAMXG00000019730	ENSAMXG00000034070	ENSAMXG00000006694	ENSAMXG00000018188	ENSAMXG00000035252		ENSAMXG00000017500
ENSAMXG00000003875	ENSAMXG00000041524	ENSAMXG00000031346	ENSAMXG00000012130	ENSAMXG00000043611	ENSAMXG00000008607	ENSAMXG00000008792		ENSAMXG00000017515
ENSAMXG00000003822	ENSAMXG00000038960	ENSAMXG00000014132	ENSAMXG00000033606	ENSAMXG00000042208	ENSAMXG00000034413	ENSAMXG00000013686		ENSAMXG00000017519
ENSAMXG00000030388	ENSAMXG00000040459	ENSAMXG00000032433	ENSAMXG00000041442	ENSAMXG00000014043	ENSAMXG00000007185	ENSAMXG00000005356		ENSAMXG00000017525
ENSAMXG00000003439	ENSAMXG00000012798	ENSAMXG00000016267	ENSAMXG00000040314	ENSAMXG00000014106	ENSAMXG00000007236	ENSAMXG00000006817		ENSAMXG00000017532
ENSAMXG00000039965	ENSAMXG00000011291	ENSAMXG00000007693	ENSAMXG00000043652	ENSAMXG00000019744	ENSAMXG00000042808	ENSAMXG00000017042		ENSAMXG00000017536
ENSAMXG00000029313	ENSAMXG00000040786	ENSAMXG00000031481	ENSAMXG00000001831	ENSAMXG00000011002	ENSAMXG00000032437	ENSAMXG00000032285		ENSAMXG00000017547
ENSAMXG00000042408	ENSAMXG00000030705	ENSAMXG00000007625	ENSAMXG00000040003	ENSAMXG00000038817	ENSAMXG00000013847	ENSAMXG00000033868		ENSAMXG00000017549
ENSAMXG00000029054	ENSAMXG00000017407	ENSAMXG00000039489	ENSAMXG00000031147	ENSAMXG00000002587	ENSAMXG00000011762	ENSAMXG00000026014		ENSAMXG00000017642
ENSAMXG00000013166	ENSAMXG00000019687	ENSAMXG00000014162	ENSAMXG00000041267	ENSAMXG00000018973	ENSAMXG00000011713	ENSAMXG00000040854		ENSAMXG00000017658
ENSAMXG00000034780	ENSAMXG00000021211	ENSAMXG00000029764	ENSAMXG00000040847	ENSAMXG00000008893	ENSAMXG00000011202	ENSAMXG00000030698		ENSAMXG00000017679
ENSAMXG00000018055	ENSAMXG00000006145	ENSAMXG00000036387	ENSAMXG00000040789	ENSAMXG00000018829	ENSAMXG00000038004	ENSAMXG00000006326		ENSAMXG00000017683
ENSAMXG00000004882	ENSAMXG00000019435	ENSAMXG00000020571	ENSAMXG00000020954	ENSAMXG00000010411	ENSAMXG00000011018	ENSAMXG00000004425		ENSAMXG00000017739
ENSAMXG00000034052	ENSAMXG00000014320	ENSAMXG00000020533	ENSAMXG00000020843	ENSAMXG00000016575	ENSAMXG00000010987	ENSAMXG00000007974		ENSAMXG00000017776
ENSAMXG00000035794	ENSAMXG00000037325	ENSAMXG00000043671	ENSAMXG00000029299	ENSAMXG00000040322	ENSAMXG00000035770	ENSAMXG00000010298		ENSAMXG00000017785
ENSAMXG00000043257	ENSAMXG00000040402	ENSAMXG00000029508	ENSAMXG00000043065	ENSAMXG00000037369	ENSAMXG00000043256	ENSAMXG00000037143		ENSAMXG00000017788
ENSAMXG00000035342	ENSAMXG00000018097	ENSAMXG00000043213	ENSAMXG00000003667	ENSAMXG00000038891	ENSAMXG00000003875	ENSAMXG00000030206		ENSAMXG00000017791
ENSAMXG00000030964	ENSAMXG00000031688	ENSAMXG00000037002	ENSAMXG00000003663	ENSAMXG00000024724	ENSAMXG00000003822	ENSAMXG00000005241		ENSAMXG00000017798
ENSAMXG00000038497	ENSAMXG00000002438	ENSAMXG00000016391	ENSAMXG00000029452	ENSAMXG00000015681	ENSAMXG00000040381	ENSAMXG00000001079		ENSAMXG00000017810
ENSAMXG00000038898	ENSAMXG00000005369	ENSAMXG00000016465	ENSAMXG00000036255	ENSAMXG00000016775	ENSAMXG00000003439	ENSAMXG00000007622		ENSAMXG00000017874
ENSAMXG00000043220	ENSAMXG00000015732	ENSAMXG00000032122	ENSAMXG00000040303	ENSAMXG00000011511	ENSAMXG00000030928	ENSAMXG00000001884		ENSAMXG00000017884
ENSAMXG00000033768	ENSAMXG00000001029	ENSAMXG00000036441	ENSAMXG00000044110	ENSAMXG00000016029	ENSAMXG00000019021	ENSAMXG00000002110		ENSAMXG00000017893
ENSAMXG00000043332	ENSAMXG00000016074	ENSAMXG00000016641	ENSAMXG00000007007	ENSAMXG00000013853	ENSAMXG00000041988	ENSAMXG00000002943		ENSAMXG00000017899
ENSAMXG00000000193	ENSAMXG00000003398	ENSAMXG00000041046	ENSAMXG00000038827	ENSAMXG00000005342	ENSAMXG00000014906	ENSAMXG00000021364		ENSAMXG00000017902
ENSAMXG00000008598	ENSAMXG00000041966	ENSAMXG00000017438	ENSAMXG00000009304	ENSAMXG00000021258	ENSAMXG00000015197	ENSAMXG00000002051		ENSAMXG00000017913
ENSAMXG00000029435	ENSAMXG00000040888	ENSAMXG00000041470	ENSAMXG00000036112	ENSAMXG00000012852	ENSAMXG00000011185	ENSAMXG00000007299		ENSAMXG00000017914
ENSAMXG00000043980	ENSAMXG00000006735	ENSAMXG00000017889	ENSAMXG00000036154	ENSAMXG00000004245	ENSAMXG00000029933	ENSAMXG00000014337		ENSAMXG00000017941
ENSAMXG00000044124	ENSAMXG00000033394	ENSAMXG00000017902	ENSAMXG00000018274	ENSAMXG00000003499	ENSAMXG00000038497	ENSAMXG00000017353		ENSAMXG00000017949
ENSAMXG00000033591	ENSAMXG00000009455	ENSAMXG00000030018	ENSAMXG00000031563	ENSAMXG00000033261	ENSAMXG00000041250	ENSAMXG00000018758		ENSAMXG00000017958
ENSAMXG00000003846	ENSAMXG00000036994	ENSAMXG00000036010	ENSAMXG00000001356	ENSAMXG00000007834	ENSAMXG00000034296	ENSAMXG00000019034		ENSAMXG00000017963
ENSAMXG00000003970	ENSAMXG00000009425	ENSAMXG00000031014	ENSAMXG00000034354	ENSAMXG00000000718	ENSAMXG00000000980	ENSAMXG00000042530		ENSAMXG00000018018
ENSAMXG00000004014	ENSAMXG00000032444	ENSAMXG00000000866	ENSAMXG00000029660	ENSAMXG00000030607	ENSAMXG00000030687	ENSAMXG00000013033		ENSAMXG00000018055
ENSAMXG00000012885	ENSAMXG00000043191	ENSAMXG00000034272	ENSAMXG00000002038	ENSAMXG00000043269	ENSAMXG00000017051	ENSAMXG00000002900		ENSAMXG00000018075
ENSAMXG00000042370	ENSAMXG00000037576	ENSAMXG00000013905	ENSAMXG00000043699	ENSAMXG00000029830	ENSAMXG00000041037	ENSAMXG00000003687		ENSAMXG00000018097
ENSAMXG00000003546	ENSAMXG00000003912	ENSAMXG00000043813	ENSAMXG00000042433	ENSAMXG00000041849	ENSAMXG00000008598	ENSAMXG00000039429		ENSAMXG00000018100
ENSAMXG00000008167	ENSAMXG00000010274	ENSAMXG00000019218	ENSAMXG00000037607	ENSAMXG00000009013	ENSAMXG00000043980	ENSAMXG00000003034		ENSAMXG00000018109
ENSAMXG00000033239	ENSAMXG00000010240	ENSAMXG00000000809	ENSAMXG00000007388	ENSAMXG00000030950	ENSAMXG00000003036	ENSAMXG00000001053		ENSAMXG00000018110
ENSAMXG00000041991	ENSAMXG00000006105	ENSAMXG00000032509	ENSAMXG00000042638	ENSAMXG00000041129	ENSAMXG00000033591	ENSAMXG00000007557		ENSAMXG00000018111
ENSAMXG00000037258	ENSAMXG00000002681	ENSAMXG00000036693	ENSAMXG00000000255	ENSAMXG00000014679	ENSAMXG00000003624	ENSAMXG00000002456		ENSAMXG00000018114
ENSAMXG00000016292	ENSAMXG00000001865	ENSAMXG00000011680	ENSAMXG00000001747	ENSAMXG00000029051	ENSAMXG00000004179	ENSAMXG00000035068		ENSAMXG00000018121
ENSAMXG00000001697	ENSAMXG00000021280	ENSAMXG00000012507	ENSAMXG00000034101	ENSAMXG00000025873	ENSAMXG00000004275	ENSAMXG00000033408		ENSAMXG00000018122
ENSAMXG00000034819	ENSAMXG00000030160	ENSAMXG00000012179	ENSAMXG00000034582	ENSAMXG00000042800	ENSAMXG00000041821	ENSAMXG00000044014		ENSAMXG00000018143
ENSAMXG00000021213	ENSAMXG00000034963	ENSAMXG00000008138	ENSAMXG00000043816	ENSAMXG00000014708	ENSAMXG00000041188	ENSAMXG00000005521		ENSAMXG00000018157
ENSAMXG00000029081	ENSAMXG00000006858	ENSAMXG00000020173	ENSAMXG00000038408	ENSAMXG00000006793	ENSAMXG00000034754	ENSAMXG00000030909		ENSAMXG00000018162
ENSAMXG00000032742	ENSAMXG00000001929	ENSAMXG00000020213	ENSAMXG00000035362	ENSAMXG00000014147	ENSAMXG00000029537	ENSAMXG00000032107		ENSAMXG00000018171
ENSAMXG00000018670	ENSAMXG00000037293	ENSAMXG00000035607	ENSAMXG00000017155	ENSAMXG00000011137	ENSAMXG00000038137	ENSAMXG00000033130		ENSAMXG00000018174
ENSAMXG00000041655	ENSAMXG00000012687	ENSAMXG00000040320	ENSAMXG00000020380	ENSAMXG00000032322	ENSAMXG00000030407	ENSAMXG00000020087		ENSAMXG00000018196
ENSAMXG00000006122	ENSAMXG00000018162	ENSAMXG00000041359	ENSAMXG00000033481	ENSAMXG00000039565	ENSAMXG00000041854	ENSAMXG00000044125		ENSAMXG00000018210
ENSAMXG00000005862	ENSAMXG00000000871	ENSAMXG00000031958	ENSAMXG00000040210	ENSAMXG00000001072	ENSAMXG00000037550	ENSAMXG00000020888		ENSAMXG00000018212
ENSAMXG00000005823	ENSAMXG00000013124	ENSAMXG00000010978	ENSAMXG00000036585	ENSAMXG00000008516	ENSAMXG00000042209	ENSAMXG00000040916		ENSAMXG00000018215
ENSAMXG00000039421	ENSAMXG00000007206	ENSAMXG00000039647	ENSAMXG00000029710	ENSAMXG00000042589	ENSAMXG00000020655	ENSAMXG00000038379		ENSAMXG00000018216
ENSAMXG00000024302	ENSAMXG00000041571	ENSAMXG00000011757	ENSAMXG00000002708	ENSAMXG00000002027	ENSAMXG00000037646	ENSAMXG00000015965		ENSAMXG00000018227
ENSAMXG00000024287	ENSAMXG00000016957	ENSAMXG00000030205	ENSAMXG00000041370	ENSAMXG00000002493	ENSAMXG00000035143	ENSAMXG00000003253		ENSAMXG00000018270
ENSAMXG00000032309	ENSAMXG00000030415	ENSAMXG00000031737	ENSAMXG00000039832	ENSAMXG00000002501	ENSAMXG00000010800	ENSAMXG00000006067		ENSAMXG00000018274
ENSAMXG00000015260	ENSAMXG00000015268	ENSAMXG00000001712	ENSAMXG00000042308	ENSAMXG00000003157	ENSAMXG00000020111	ENSAMXG00000038129		ENSAMXG00000018284
ENSAMXG00000039808	ENSAMXG00000018284	ENSAMXG00000039363	ENSAMXG00000031606	ENSAMXG00000012290	ENSAMXG00000031551	ENSAMXG00000017467		ENSAMXG00000018302
ENSAMXG00000010905	ENSAMXG00000004711	ENSAMXG00000031248	ENSAMXG00000035744	ENSAMXG00000040382	ENSAMXG00000016292	ENSAMXG00000010531		ENSAMXG00000018329
ENSAMXG00000038503	ENSAMXG00000003606	ENSAMXG00000016963	ENSAMXG00000043079	ENSAMXG00000016703	ENSAMXG00000037679	ENSAMXG00000009251		ENSAMXG00000018337
ENSAMXG00000041086	ENSAMXG00000021450	ENSAMXG00000043700	ENSAMXG00000043678	ENSAMXG00000010641	ENSAMXG00000030840	ENSAMXG00000015807		ENSAMXG00000018350
ENSAMXG00000031750	ENSAMXG00000029275	ENSAMXG00000008202	ENSAMXG00000034316	ENSAMXG00000012757	ENSAMXG00000003627	ENSAMXG00000014048		ENSAMXG00000018356
ENSAMXG00000040292	ENSAMXG00000012992	ENSAMXG00000032957	ENSAMXG00000043512	ENSAMXG00000011513	ENSAMXG00000032742	ENSAMXG00000019194		ENSAMXG00000018368
ENSAMXG00000039195	ENSAMXG00000013305	ENSAMXG00000038074	ENSAMXG00000041807	ENSAMXG00000043349	ENSAMXG00000018670	ENSAMXG00000020014		ENSAMXG00000018401
ENSAMXG00000014566	ENSAMXG00000006170	ENSAMXG00000029795	ENSAMXG00000039663	ENSAMXG00000033091	ENSAMXG00000035139	ENSAMXG00000011658		ENSAMXG00000018419
ENSAMXG00000014536	ENSAMXG00000021303	ENSAMXG00000032110	ENSAMXG00000018821	ENSAMXG00000011027	ENSAMXG00000035376	ENSAMXG00000000528		ENSAMXG00000018441
ENSAMXG00000003468	ENSAMXG00000004698	ENSAMXG00000000668	ENSAMXG00000010907	ENSAMXG00000042365	ENSAMXG00000006154	ENSAMXG00000042221		ENSAMXG00000018451
ENSAMXG00000003288	ENSAMXG00000005969	ENSAMXG00000034103	ENSAMXG00000043919	ENSAMXG00000014907	ENSAMXG00000006128	ENSAMXG00000001286		ENSAMXG00000018463
ENSAMXG00000038845	ENSAMXG00000010628	ENSAMXG00000014557	ENSAMXG00000011174	ENSAMXG00000000146	ENSAMXG00000042843	ENSAMXG00000019063		ENSAMXG00000018477
ENSAMXG00000013458	ENSAMXG00000008295	ENSAMXG00000014305	ENSAMXG00000044000	ENSAMXG00000015593	ENSAMXG00000002089	ENSAMXG00000018088		ENSAMXG00000018505
ENSAMXG00000002337	ENSAMXG00000020531	ENSAMXG00000030578	ENSAMXG00000009308	ENSAMXG00000035358	ENSAMXG00000005775	ENSAMXG00000003261		ENSAMXG00000018527
ENSAMXG00000002207	ENSAMXG00000040803	ENSAMXG00000042249	ENSAMXG00000042048	ENSAMXG00000032247	ENSAMXG00000005727	ENSAMXG00000018815		ENSAMXG00000018543
ENSAMXG00000036571	ENSAMXG00000001995	ENSAMXG00000042523	ENSAMXG00000017026	ENSAMXG00000040227	ENSAMXG00000035265	ENSAMXG00000008880		ENSAMXG00000018560
ENSAMXG00000041761	ENSAMXG00000030221	ENSAMXG00000001755	ENSAMXG00000001406	ENSAMXG00000043681	ENSAMXG00000007463	ENSAMXG00000008144		ENSAMXG00000018562
ENSAMXG00000041418	ENSAMXG00000012010	ENSAMXG00000008641	ENSAMXG00000001892	ENSAMXG00000041552	ENSAMXG00000039808	ENSAMXG00000000049		ENSAMXG00000018574
ENSAMXG00000019357	ENSAMXG00000003706	ENSAMXG00000029332	ENSAMXG00000034788	ENSAMXG00000038239	ENSAMXG00000031750	ENSAMXG00000005512		ENSAMXG00000018577
ENSAMXG00000019219	ENSAMXG00000012965	ENSAMXG00000018982	ENSAMXG00000002096	ENSAMXG00000000826	ENSAMXG00000043262	ENSAMXG00000012382		ENSAMXG00000018589
ENSAMXG00000006728	ENSAMXG00000006743	ENSAMXG00000019088	ENSAMXG00000016930	ENSAMXG00000014559	ENSAMXG00000014566	ENSAMXG00000001715		ENSAMXG00000018605
ENSAMXG00000035775	ENSAMXG00000018752	ENSAMXG00000018998	ENSAMXG00000043006	ENSAMXG00000030592	ENSAMXG00000014536	ENSAMXG00000006298		ENSAMXG00000018614
ENSAMXG00000035578	ENSAMXG00000000459	ENSAMXG00000018584	ENSAMXG00000038281	ENSAMXG00000020818	ENSAMXG00000003151	ENSAMXG00000011885		ENSAMXG00000018623
ENSAMXG00000033797	ENSAMXG00000037374	ENSAMXG00000018408	ENSAMXG00000010666	ENSAMXG00000006454	ENSAMXG00000003122	ENSAMXG00000003834		ENSAMXG00000018625
ENSAMXG00000006444	ENSAMXG00000000826	ENSAMXG00000000066	ENSAMXG00000021358	ENSAMXG00000003672	ENSAMXG00000002838	ENSAMXG00000034189		ENSAMXG00000018641
ENSAMXG00000031826	ENSAMXG00000004320	ENSAMXG00000040597	ENSAMXG00000029266	ENSAMXG00000006545	ENSAMXG00000002621	ENSAMXG00000041337		ENSAMXG00000018645
ENSAMXG00000006400	ENSAMXG00000042491	ENSAMXG00000020206	ENSAMXG00000013292	ENSAMXG00000014086	ENSAMXG00000039943	ENSAMXG00000034214		ENSAMXG00000018646
ENSAMXG00000035557	ENSAMXG00000001238	ENSAMXG00000030403	ENSAMXG00000033208	ENSAMXG00000003669	ENSAMXG00000038717	ENSAMXG00000005278		ENSAMXG00000018664
ENSAMXG00000006394	ENSAMXG00000014532	ENSAMXG00000038242	ENSAMXG00000043163	ENSAMXG00000040928	ENSAMXG00000002337	ENSAMXG00000011595		ENSAMXG00000018670
ENSAMXG00000038417	ENSAMXG00000007924	ENSAMXG00000020361	ENSAMXG00000042591	ENSAMXG00000002847	ENSAMXG00000002207	ENSAMXG00000005864		ENSAMXG00000018696
ENSAMXG00000006342	ENSAMXG00000035958	ENSAMXG00000038829	ENSAMXG00000002691	ENSAMXG00000040836	ENSAMXG00000036571	ENSAMXG00000042966		ENSAMXG00000018704
ENSAMXG00000037804	ENSAMXG00000007766	ENSAMXG00000040401	ENSAMXG00000031146	ENSAMXG00000035289	ENSAMXG00000041418	ENSAMXG00000013854		ENSAMXG00000018708
ENSAMXG00000010155	ENSAMXG00000012255	ENSAMXG00000001691	ENSAMXG00000041928	ENSAMXG00000011392	ENSAMXG00000042736	ENSAMXG00000039583		ENSAMXG00000018741
ENSAMXG00000033331	ENSAMXG00000035082	ENSAMXG00000038342	ENSAMXG00000020110	ENSAMXG00000041304	ENSAMXG00000006760	ENSAMXG00000042493		ENSAMXG00000018752
ENSAMXG00000008481	ENSAMXG00000007277	ENSAMXG00000012654	ENSAMXG00000039849	ENSAMXG00000002412	ENSAMXG00000032633	ENSAMXG00000016205		ENSAMXG00000018758
ENSAMXG00000008870	ENSAMXG00000017213	ENSAMXG00000010025	ENSAMXG00000033106	ENSAMXG00000020215	ENSAMXG00000033797	ENSAMXG00000017679		ENSAMXG00000018767
ENSAMXG00000018589	ENSAMXG00000031356	ENSAMXG00000033038	ENSAMXG00000032507	ENSAMXG00000039962	ENSAMXG00000006444	ENSAMXG00000036844		ENSAMXG00000018778
ENSAMXG00000038560	ENSAMXG00000031520	ENSAMXG00000037485	ENSAMXG00000014764	ENSAMXG00000041381	ENSAMXG00000006416	ENSAMXG00000010507		ENSAMXG00000018779
ENSAMXG00000030266	ENSAMXG00000032421	ENSAMXG00000016146	ENSAMXG00000019801	ENSAMXG00000018215	ENSAMXG00000043741	ENSAMXG00000003576		ENSAMXG00000018793
ENSAMXG00000020473	ENSAMXG00000013697	ENSAMXG00000035156	ENSAMXG00000015694	ENSAMXG00000009370	ENSAMXG00000031826	ENSAMXG00000019559		ENSAMXG00000018798
ENSAMXG00000009836	ENSAMXG00000010243	ENSAMXG00000033686	ENSAMXG00000006089	ENSAMXG00000005264	ENSAMXG00000038594	ENSAMXG00000006938		ENSAMXG00000018802
ENSAMXG00000032339	ENSAMXG00000029403	ENSAMXG00000016282	ENSAMXG00000042272	ENSAMXG00000032545	ENSAMXG00000006394	ENSAMXG00000015892		ENSAMXG00000018813
ENSAMXG00000037409	ENSAMXG00000034394	ENSAMXG00000036517	ENSAMXG00000039899	ENSAMXG00000034856	ENSAMXG00000032814	ENSAMXG00000010665		ENSAMXG00000018829
ENSAMXG00000007880	ENSAMXG00000007359	ENSAMXG00000037393	ENSAMXG00000044010	ENSAMXG00000001212	ENSAMXG00000008870	ENSAMXG00000021391		ENSAMXG00000018831
ENSAMXG00000003388	ENSAMXG00000031440	ENSAMXG00000040152	ENSAMXG00000001241	ENSAMXG00000002058	ENSAMXG00000033373	ENSAMXG00000018570		ENSAMXG00000018834
ENSAMXG00000008421	ENSAMXG00000040539	ENSAMXG00000016438	ENSAMXG00000020019	ENSAMXG00000000190	ENSAMXG00000018463	ENSAMXG00000036103		ENSAMXG00000018847
ENSAMXG00000008270	ENSAMXG00000034044	ENSAMXG00000036663	ENSAMXG00000032793	ENSAMXG00000032306	ENSAMXG00000018589	ENSAMXG00000013251		ENSAMXG00000018861
ENSAMXG00000043669	ENSAMXG00000011581	ENSAMXG00000031141	ENSAMXG00000035250	ENSAMXG00000034120	ENSAMXG00000034700	ENSAMXG00000043531		ENSAMXG00000018864
ENSAMXG00000016626	ENSAMXG00000007321	ENSAMXG00000018302	ENSAMXG00000000672	ENSAMXG00000036342	ENSAMXG00000042660	ENSAMXG00000014841		ENSAMXG00000018868
ENSAMXG00000016777	ENSAMXG00000033607	ENSAMXG00000035026	ENSAMXG00000041330	ENSAMXG00000037138	ENSAMXG00000038951	ENSAMXG00000029119		ENSAMXG00000018871
ENSAMXG00000004056	ENSAMXG00000008923	ENSAMXG00000040662	ENSAMXG00000007764	ENSAMXG00000018284	ENSAMXG00000009836	ENSAMXG00000016561		ENSAMXG00000018882
ENSAMXG00000003878	ENSAMXG00000009768	ENSAMXG00000031315	ENSAMXG00000008047	ENSAMXG00000039306	ENSAMXG00000040431	ENSAMXG00000006986		ENSAMXG00000018888
ENSAMXG00000000814	ENSAMXG00000020612	ENSAMXG00000033729	ENSAMXG00000032072	ENSAMXG00000041963	ENSAMXG00000014872	ENSAMXG00000007141		ENSAMXG00000018892
ENSAMXG00000003407	ENSAMXG00000007921	ENSAMXG00000029883	ENSAMXG00000014477	ENSAMXG00000016479	ENSAMXG00000009270	ENSAMXG00000042127		ENSAMXG00000018894
ENSAMXG00000011149	ENSAMXG00000019878	ENSAMXG00000011982	ENSAMXG00000014068	ENSAMXG00000036314	ENSAMXG00000032660	ENSAMXG00000035459		ENSAMXG00000018895
ENSAMXG00000011119	ENSAMXG00000007394	ENSAMXG00000030396	ENSAMXG00000012558	ENSAMXG00000041956	ENSAMXG00000004056	ENSAMXG00000010088		ENSAMXG00000018904
ENSAMXG00000020618	ENSAMXG00000043752	ENSAMXG00000034850	ENSAMXG00000006163	ENSAMXG00000008028	ENSAMXG00000033970	ENSAMXG00000012750		ENSAMXG00000018920
ENSAMXG00000042321	ENSAMXG00000002139	ENSAMXG00000038207	ENSAMXG00000012941	ENSAMXG00000044058	ENSAMXG00000003878	ENSAMXG00000004272		ENSAMXG00000018922
ENSAMXG00000041855	ENSAMXG00000004674	ENSAMXG00000011545	ENSAMXG00000030281	ENSAMXG00000007068	ENSAMXG00000000814	ENSAMXG00000000207		ENSAMXG00000018930
ENSAMXG00000021633	ENSAMXG00000038834	ENSAMXG00000011098	ENSAMXG00000036206	ENSAMXG00000007030	ENSAMXG00000000794	ENSAMXG00000042588		ENSAMXG00000018932
ENSAMXG00000021654	ENSAMXG00000008983	ENSAMXG00000039685	ENSAMXG00000040858	ENSAMXG00000005081	ENSAMXG00000003407	ENSAMXG00000019813		ENSAMXG00000018973
ENSAMXG00000041640	ENSAMXG00000030909	ENSAMXG00000003562	ENSAMXG00000030378	ENSAMXG00000013990	ENSAMXG00000033698	ENSAMXG00000002520		ENSAMXG00000018988
ENSAMXG00000037099	ENSAMXG00000017490	ENSAMXG00000000449	ENSAMXG00000009909	ENSAMXG00000013776	ENSAMXG00000020132	ENSAMXG00000004455		ENSAMXG00000018998
ENSAMXG00000036018	ENSAMXG00000014845	ENSAMXG00000031002	ENSAMXG00000000308	ENSAMXG00000017088	ENSAMXG00000020618	ENSAMXG00000014184		ENSAMXG00000019026
ENSAMXG00000018193	ENSAMXG00000020742	ENSAMXG00000020651	ENSAMXG00000031400	ENSAMXG00000029291	ENSAMXG00000020741	ENSAMXG00000008134		ENSAMXG00000019028
ENSAMXG00000034261	ENSAMXG00000009508	ENSAMXG00000000813	ENSAMXG00000032380	ENSAMXG00000019595	ENSAMXG00000041855	ENSAMXG00000042470		ENSAMXG00000019063
ENSAMXG00000001436	ENSAMXG00000033357	ENSAMXG00000028119	ENSAMXG00000031630	ENSAMXG00000004303	ENSAMXG00000021654	ENSAMXG00000015828		ENSAMXG00000019073
ENSAMXG00000031333	ENSAMXG00000042484	ENSAMXG00000042824	ENSAMXG00000033524	ENSAMXG00000033525	ENSAMXG00000041076	ENSAMXG00000010211		ENSAMXG00000019085
ENSAMXG00000043590	ENSAMXG00000011646	ENSAMXG00000034931	ENSAMXG00000004713	ENSAMXG00000004320	ENSAMXG00000036018	ENSAMXG00000039889		ENSAMXG00000019086
ENSAMXG00000004021	ENSAMXG00000017057	ENSAMXG00000018641	ENSAMXG00000004701	ENSAMXG00000032594	ENSAMXG00000038643	ENSAMXG00000041805		ENSAMXG00000019088
ENSAMXG00000031467	ENSAMXG00000031433	ENSAMXG00000040876	ENSAMXG00000020201	ENSAMXG00000005978	ENSAMXG00000009119	ENSAMXG00000018543		ENSAMXG00000019091
ENSAMXG00000003999	ENSAMXG00000031980	ENSAMXG00000012433	ENSAMXG00000032591	ENSAMXG00000017190	ENSAMXG00000031333	ENSAMXG00000039088		ENSAMXG00000019140
ENSAMXG00000039793	ENSAMXG00000025152	ENSAMXG00000012487	ENSAMXG00000039139	ENSAMXG00000004704	ENSAMXG00000029740	ENSAMXG00000019624		ENSAMXG00000019181
ENSAMXG00000043656	ENSAMXG00000013776	ENSAMXG00000032928	ENSAMXG00000035733	ENSAMXG00000010839	ENSAMXG00000003077	ENSAMXG00000017525		ENSAMXG00000019185
ENSAMXG00000003077	ENSAMXG00000004027	ENSAMXG00000035354	ENSAMXG00000021573	ENSAMXG00000008734	ENSAMXG00000003071	ENSAMXG00000007267		ENSAMXG00000019194
ENSAMXG00000003071	ENSAMXG00000031616	ENSAMXG00000036780	ENSAMXG00000021600	ENSAMXG00000017880	ENSAMXG00000040138	ENSAMXG00000011752		ENSAMXG00000019201
ENSAMXG00000033401	ENSAMXG00000029726	ENSAMXG00000043584	ENSAMXG00000013125	ENSAMXG00000011582	ENSAMXG00000009165	ENSAMXG00000007488		ENSAMXG00000019218
ENSAMXG00000040659	ENSAMXG00000010288	ENSAMXG00000032743	ENSAMXG00000003811	ENSAMXG00000007368	ENSAMXG00000039369	ENSAMXG00000015135		ENSAMXG00000019225
ENSAMXG00000038064	ENSAMXG00000008517	ENSAMXG00000015888	ENSAMXG00000040509	ENSAMXG00000020961	ENSAMXG00000038064	ENSAMXG00000040800		ENSAMXG00000019228
ENSAMXG00000042113	ENSAMXG00000024351	ENSAMXG00000015898	ENSAMXG00000004443	ENSAMXG00000008094	ENSAMXG00000031117	ENSAMXG00000008158		ENSAMXG00000019229
ENSAMXG00000008944	ENSAMXG00000019278	ENSAMXG00000009357	ENSAMXG00000033456	ENSAMXG00000018645	ENSAMXG00000008950	ENSAMXG00000015368		ENSAMXG00000019242
ENSAMXG00000036884	ENSAMXG00000020470	ENSAMXG00000004281	ENSAMXG00000040754	ENSAMXG00000043729	ENSAMXG00000008944	ENSAMXG00000018861		ENSAMXG00000019245
ENSAMXG00000008879	ENSAMXG00000002991	ENSAMXG00000004274	ENSAMXG00000029671	ENSAMXG00000037949	ENSAMXG00000036884	ENSAMXG00000020396		ENSAMXG00000019256
ENSAMXG00000008840	ENSAMXG00000001998	ENSAMXG00000010106	ENSAMXG00000041481	ENSAMXG00000010037	ENSAMXG00000008879	ENSAMXG00000043101		ENSAMXG00000019269
ENSAMXG00000034881	ENSAMXG00000040355	ENSAMXG00000038793	ENSAMXG00000007111	ENSAMXG00000034616	ENSAMXG00000008840	ENSAMXG00000017549		ENSAMXG00000019278
ENSAMXG00000008799	ENSAMXG00000004818	ENSAMXG00000040380	ENSAMXG00000042610	ENSAMXG00000009363	ENSAMXG00000008820	ENSAMXG00000002420		ENSAMXG00000019300
ENSAMXG00000043307	ENSAMXG00000043144	ENSAMXG00000010637	ENSAMXG00000007619	ENSAMXG00000034671	ENSAMXG00000040289	ENSAMXG00000031692		ENSAMXG00000019310
ENSAMXG00000033274	ENSAMXG00000006937	ENSAMXG00000036683	ENSAMXG00000020291	ENSAMXG00000009910	ENSAMXG00000029780	ENSAMXG00000009466		ENSAMXG00000019325
ENSAMXG00000033131	ENSAMXG00000009684	ENSAMXG00000010060	ENSAMXG00000042382	ENSAMXG00000014452	ENSAMXG00000024729	ENSAMXG00000009021		ENSAMXG00000019327
ENSAMXG00000040289	ENSAMXG00000018212	ENSAMXG00000029197	ENSAMXG00000032441	ENSAMXG00000036464	ENSAMXG00000038988	ENSAMXG00000036122		ENSAMXG00000019330
ENSAMXG00000043831	ENSAMXG00000033879	ENSAMXG00000034624	ENSAMXG00000020231	ENSAMXG00000011473	ENSAMXG00000013706	ENSAMXG00000012742		ENSAMXG00000019345
ENSAMXG00000039686	ENSAMXG00000008664	ENSAMXG00000043623	ENSAMXG00000030459	ENSAMXG00000010744	ENSAMXG00000006971	ENSAMXG00000015887		ENSAMXG00000019362
ENSAMXG00000007263	ENSAMXG00000013370	ENSAMXG00000043431	ENSAMXG00000035352	ENSAMXG00000014569	ENSAMXG00000006946	ENSAMXG00000007424		ENSAMXG00000019379
ENSAMXG00000038615	ENSAMXG00000007496	ENSAMXG00000034094	ENSAMXG00000011810	ENSAMXG00000017913	ENSAMXG00000015355	ENSAMXG00000031549		ENSAMXG00000019418
ENSAMXG00000029985	ENSAMXG00000015276	ENSAMXG00000031861	ENSAMXG00000011733	ENSAMXG00000000835	ENSAMXG00000038781	ENSAMXG00000006180		ENSAMXG00000019498
ENSAMXG00000006865	ENSAMXG00000003943	ENSAMXG00000035122	ENSAMXG00000034803	ENSAMXG00000018779	ENSAMXG00000030622	ENSAMXG00000013661		ENSAMXG00000019502
ENSAMXG00000029646	ENSAMXG00000009160	ENSAMXG00000013407	ENSAMXG00000042372	ENSAMXG00000011717	ENSAMXG00000038351	ENSAMXG00000035698		ENSAMXG00000019507
ENSAMXG00000041468	ENSAMXG00000025173	ENSAMXG00000030427	ENSAMXG00000037813	ENSAMXG00000016770	ENSAMXG00000009926	ENSAMXG00000000354		ENSAMXG00000019541
ENSAMXG00000009926	ENSAMXG00000026267	ENSAMXG00000013162	ENSAMXG00000034672	ENSAMXG00000041310	ENSAMXG00000009789	ENSAMXG00000001746		ENSAMXG00000019559
ENSAMXG00000007984	ENSAMXG00000012490	ENSAMXG00000013157	ENSAMXG00000008564	ENSAMXG00000034879	ENSAMXG00000008097	ENSAMXG00000005387		ENSAMXG00000019572
ENSAMXG00000008332	ENSAMXG00000042593	ENSAMXG00000013111	ENSAMXG00000008603	ENSAMXG00000038621	ENSAMXG00000032685	ENSAMXG00000040747		ENSAMXG00000019581
ENSAMXG00000017381	ENSAMXG00000025747	ENSAMXG00000036153	ENSAMXG00000014812	ENSAMXG00000015410	ENSAMXG00000017381	ENSAMXG00000020758		ENSAMXG00000019583
ENSAMXG00000015859	ENSAMXG00000003819	ENSAMXG00000029639	ENSAMXG00000010556	ENSAMXG00000037522	ENSAMXG00000015859	ENSAMXG00000018337		ENSAMXG00000019584
ENSAMXG00000029611	ENSAMXG00000029541	ENSAMXG00000012599	ENSAMXG00000000556	ENSAMXG00000029088	ENSAMXG00000030690	ENSAMXG00000032397		ENSAMXG00000019593
ENSAMXG00000030003	ENSAMXG00000030076	ENSAMXG00000012530	ENSAMXG00000041986	ENSAMXG00000039539	ENSAMXG00000036295	ENSAMXG00000017642		ENSAMXG00000019595
ENSAMXG00000011798	ENSAMXG00000030128	ENSAMXG00000029900	ENSAMXG00000043094	ENSAMXG00000017399	ENSAMXG00000011365	ENSAMXG00000029474		ENSAMXG00000019610
ENSAMXG00000033437	ENSAMXG00000041122	ENSAMXG00000004368	ENSAMXG00000010961	ENSAMXG00000004172	ENSAMXG00000040084	ENSAMXG00000024707		ENSAMXG00000019616
ENSAMXG00000035780	ENSAMXG00000040961	ENSAMXG00000004514	ENSAMXG00000011617	ENSAMXG00000019793	ENSAMXG00000043753	ENSAMXG00000002892		ENSAMXG00000019618
ENSAMXG00000011538	ENSAMXG00000035197	ENSAMXG00000011421	ENSAMXG00000035613	ENSAMXG00000020809	ENSAMXG00000043961	ENSAMXG00000018150		ENSAMXG00000019623
ENSAMXG00000011452	ENSAMXG00000040151	ENSAMXG00000043158	ENSAMXG00000034084	ENSAMXG00000034441	ENSAMXG00000032062	ENSAMXG00000039522		ENSAMXG00000019667
ENSAMXG00000011254	ENSAMXG00000040619	ENSAMXG00000035338	ENSAMXG00000010086	ENSAMXG00000002393	ENSAMXG00000038776	ENSAMXG00000039598		ENSAMXG00000019690
ENSAMXG00000041021	ENSAMXG00000009699	ENSAMXG00000043986	ENSAMXG00000042000	ENSAMXG00000018157	ENSAMXG00000014416	ENSAMXG00000017719		ENSAMXG00000019730
ENSAMXG00000040084	ENSAMXG00000034368	ENSAMXG00000034652	ENSAMXG00000004040	ENSAMXG00000017256	ENSAMXG00000014687	ENSAMXG00000017139		ENSAMXG00000019744
ENSAMXG00000014687	ENSAMXG00000040903	ENSAMXG00000044075	ENSAMXG00000033968	ENSAMXG00000012250	ENSAMXG00000020548	ENSAMXG00000031499		ENSAMXG00000019762
ENSAMXG00000020624	ENSAMXG00000041876	ENSAMXG00000016497	ENSAMXG00000020847	ENSAMXG00000007404	ENSAMXG00000020616	ENSAMXG00000001279		ENSAMXG00000019763
ENSAMXG00000033241	ENSAMXG00000039121	ENSAMXG00000016490	ENSAMXG00000014439	ENSAMXG00000040176	ENSAMXG00000020624	ENSAMXG00000008444		ENSAMXG00000019769
ENSAMXG00000040446	ENSAMXG00000001802	ENSAMXG00000034476	ENSAMXG00000013644	ENSAMXG00000003560	ENSAMXG00000020643	ENSAMXG00000029321		ENSAMXG00000019783
ENSAMXG00000010355	ENSAMXG00000036336	ENSAMXG00000030263	ENSAMXG00000007501	ENSAMXG00000019300	ENSAMXG00000020663	ENSAMXG00000038415		ENSAMXG00000019794
ENSAMXG00000030924	ENSAMXG00000006182	ENSAMXG00000002268	ENSAMXG00000001974	ENSAMXG00000021254	ENSAMXG00000033241	ENSAMXG00000012849		ENSAMXG00000019797
ENSAMXG00000009950	ENSAMXG00000030684	ENSAMXG00000001694	ENSAMXG00000029037	ENSAMXG00000042547	ENSAMXG00000029087	ENSAMXG00000002026		ENSAMXG00000019813
ENSAMXG00000029706	ENSAMXG00000013644	ENSAMXG00000001387	ENSAMXG00000004117	ENSAMXG00000021815	ENSAMXG00000010228	ENSAMXG00000039466		ENSAMXG00000019827
ENSAMXG00000003921	ENSAMXG00000030918	ENSAMXG00000013020	ENSAMXG00000007916	ENSAMXG00000032188	ENSAMXG00000031207	ENSAMXG00000043040		ENSAMXG00000019836
ENSAMXG00000043519	ENSAMXG00000003340	ENSAMXG00000029262	ENSAMXG00000007716	ENSAMXG00000003847	ENSAMXG00000040040	ENSAMXG00000018097		ENSAMXG00000019847
ENSAMXG00000034411	ENSAMXG00000010511	ENSAMXG00000041968	ENSAMXG00000029292	ENSAMXG00000043601	ENSAMXG00000015028	ENSAMXG00000012967		ENSAMXG00000019856
ENSAMXG00000034682	ENSAMXG00000041938	ENSAMXG00000033622	ENSAMXG00000012405	ENSAMXG00000015646	ENSAMXG00000014278	ENSAMXG00000020545		ENSAMXG00000019864
ENSAMXG00000037290	ENSAMXG00000042106	ENSAMXG00000002607	ENSAMXG00000021485	ENSAMXG00000036650	ENSAMXG00000005760	ENSAMXG00000004233		ENSAMXG00000019888
ENSAMXG00000044092	ENSAMXG00000003636	ENSAMXG00000031912	ENSAMXG00000018270	ENSAMXG00000034426	ENSAMXG00000042705	ENSAMXG00000011744		ENSAMXG00000019914
ENSAMXG00000031655	ENSAMXG00000016721	ENSAMXG00000042990	ENSAMXG00000036804	ENSAMXG00000012708	ENSAMXG00000005608	ENSAMXG00000025553		ENSAMXG00000019937
ENSAMXG00000035312	ENSAMXG00000029489	ENSAMXG00000036101	ENSAMXG00000042536	ENSAMXG00000001622	ENSAMXG00000011629	ENSAMXG00000041449		ENSAMXG00000019960
ENSAMXG00000036953	ENSAMXG00000031626	ENSAMXG00000006059	ENSAMXG00000026314	ENSAMXG00000021450	ENSAMXG00000035662	ENSAMXG00000000100		ENSAMXG00000019981
ENSAMXG00000035191	ENSAMXG00000006702	ENSAMXG00000005923	ENSAMXG00000032174	ENSAMXG00000016782	ENSAMXG00000036104	ENSAMXG00000043596		ENSAMXG00000020010
ENSAMXG00000039465	ENSAMXG00000014520	ENSAMXG00000037423	ENSAMXG00000002091	ENSAMXG00000008991	ENSAMXG00000001572	ENSAMXG00000019827		ENSAMXG00000020014
ENSAMXG00000001572	ENSAMXG00000033700	ENSAMXG00000030703	ENSAMXG00000039635	ENSAMXG00000003131	ENSAMXG00000035227	ENSAMXG00000032208		ENSAMXG00000020045
ENSAMXG00000013879	ENSAMXG00000014715	ENSAMXG00000033735	ENSAMXG00000032018	ENSAMXG00000013984	ENSAMXG00000036552	ENSAMXG00000019783		ENSAMXG00000020054
ENSAMXG00000013612	ENSAMXG00000010090	ENSAMXG00000019847	ENSAMXG00000009655	ENSAMXG00000012984	ENSAMXG00000043837	ENSAMXG00000043752		ENSAMXG00000020061
ENSAMXG00000013133	ENSAMXG00000033716	ENSAMXG00000024377	ENSAMXG00000017152	ENSAMXG00000007573	ENSAMXG00000015752	ENSAMXG00000018646		ENSAMXG00000020084
ENSAMXG00000036490	ENSAMXG00000015631	ENSAMXG00000041052	ENSAMXG00000017116	ENSAMXG00000007541	ENSAMXG00000015697	ENSAMXG00000037371		ENSAMXG00000020087
ENSAMXG00000029954	ENSAMXG00000003629	ENSAMXG00000024361	ENSAMXG00000017103	ENSAMXG00000032291	ENSAMXG00000015621	ENSAMXG00000001851		ENSAMXG00000020090
ENSAMXG00000038623	ENSAMXG00000015304	ENSAMXG00000034792	ENSAMXG00000017435	ENSAMXG00000013675	ENSAMXG00000032882	ENSAMXG00000014800		ENSAMXG00000020092
ENSAMXG00000015767	ENSAMXG00000014639	ENSAMXG00000019244	ENSAMXG00000006863	ENSAMXG00000036370	ENSAMXG00000003339	ENSAMXG00000014818		ENSAMXG00000020104
ENSAMXG00000039070	ENSAMXG00000018477	ENSAMXG00000019140	ENSAMXG00000031208	ENSAMXG00000019498	ENSAMXG00000013803	ENSAMXG00000013600		ENSAMXG00000020110
ENSAMXG00000013803	ENSAMXG00000011717	ENSAMXG00000005573	ENSAMXG00000032515	ENSAMXG00000004262	ENSAMXG00000031268	ENSAMXG00000021533		ENSAMXG00000020111
ENSAMXG00000031268	ENSAMXG00000031997	ENSAMXG00000030495	ENSAMXG00000029675	ENSAMXG00000002715	ENSAMXG00000001961	ENSAMXG00000042895		ENSAMXG00000020129
ENSAMXG00000001835	ENSAMXG00000018669	ENSAMXG00000017108	ENSAMXG00000042484	ENSAMXG00000018616	ENSAMXG00000030226	ENSAMXG00000014955		ENSAMXG00000020132
ENSAMXG00000033571	ENSAMXG00000007381	ENSAMXG00000007109	ENSAMXG00000010295	ENSAMXG00000005828	ENSAMXG00000008201	ENSAMXG00000014300		ENSAMXG00000020135
ENSAMXG00000017148	ENSAMXG00000042436	ENSAMXG00000018171	ENSAMXG00000034378	ENSAMXG00000034037	ENSAMXG00000038768	ENSAMXG00000034469		ENSAMXG00000020153
ENSAMXG00000038738	ENSAMXG00000028392	ENSAMXG00000032439	ENSAMXG00000032674	ENSAMXG00000019881	ENSAMXG00000000047	ENSAMXG00000035330		ENSAMXG00000020161
ENSAMXG00000005590	ENSAMXG00000008798	ENSAMXG00000014494	ENSAMXG00000012070	ENSAMXG00000041287	ENSAMXG00000033216	ENSAMXG00000020434		ENSAMXG00000020170
ENSAMXG00000010283	ENSAMXG00000039094	ENSAMXG00000043965	ENSAMXG00000013583	ENSAMXG00000043214	ENSAMXG00000033571	ENSAMXG00000025836		ENSAMXG00000020193
ENSAMXG00000034110	ENSAMXG00000032966	ENSAMXG00000008069	ENSAMXG00000042854	ENSAMXG00000011585	ENSAMXG00000043358	ENSAMXG00000011145		ENSAMXG00000020200
ENSAMXG00000020884	ENSAMXG00000013039	ENSAMXG00000008089	ENSAMXG00000015146	ENSAMXG00000010908	ENSAMXG00000005367	ENSAMXG00000011794		ENSAMXG00000020201
ENSAMXG00000038796	ENSAMXG00000036982	ENSAMXG00000008139	ENSAMXG00000016767	ENSAMXG00000006319	ENSAMXG00000005303	ENSAMXG00000040355		ENSAMXG00000020210
ENSAMXG00000003084	ENSAMXG00000037933	ENSAMXG00000008579	ENSAMXG00000034756	ENSAMXG00000014623	ENSAMXG00000034110	ENSAMXG00000020887		ENSAMXG00000020235
ENSAMXG00000004611	ENSAMXG00000015063	ENSAMXG00000041107	ENSAMXG00000018180	ENSAMXG00000018373	ENSAMXG00000010267	ENSAMXG00000007370		ENSAMXG00000020243
ENSAMXG00000012029	ENSAMXG00000020944	ENSAMXG00000031308	ENSAMXG00000033476	ENSAMXG00000034957	ENSAMXG00000009802	ENSAMXG00000011806		ENSAMXG00000020244
ENSAMXG00000012052	ENSAMXG00000036374	ENSAMXG00000039662	ENSAMXG00000003152	ENSAMXG00000005474	ENSAMXG00000037168	ENSAMXG00000036127		ENSAMXG00000020274
ENSAMXG00000041442	ENSAMXG00000016356	ENSAMXG00000015545	ENSAMXG00000008271	ENSAMXG00000010341	ENSAMXG00000009451	ENSAMXG00000005705		ENSAMXG00000020283
ENSAMXG00000002088	ENSAMXG00000033707	ENSAMXG00000041218	ENSAMXG00000015199	ENSAMXG00000034226	ENSAMXG00000009633	ENSAMXG00000011156		ENSAMXG00000020291
ENSAMXG00000029072	ENSAMXG00000011321	ENSAMXG00000035998	ENSAMXG00000008040	ENSAMXG00000007946	ENSAMXG00000042919	ENSAMXG00000001940		ENSAMXG00000020300
ENSAMXG00000040989	ENSAMXG00000030996	ENSAMXG00000013000	ENSAMXG00000033145	ENSAMXG00000003160	ENSAMXG00000020884	ENSAMXG00000006229		ENSAMXG00000020307
ENSAMXG00000038436	ENSAMXG00000042838	ENSAMXG00000040266	ENSAMXG00000015685	ENSAMXG00000011672	ENSAMXG00000003084	ENSAMXG00000004970		ENSAMXG00000020314
ENSAMXG00000040003	ENSAMXG00000039804	ENSAMXG00000015325	ENSAMXG00000031277	ENSAMXG00000032803	ENSAMXG00000037131	ENSAMXG00000043378		ENSAMXG00000020316
ENSAMXG00000010958	ENSAMXG00000008747	ENSAMXG00000036777	ENSAMXG00000035000	ENSAMXG00000011291	ENSAMXG00000037235	ENSAMXG00000003749		ENSAMXG00000020325
ENSAMXG00000035262	ENSAMXG00000016346	ENSAMXG00000041199	ENSAMXG00000017958	ENSAMXG00000036235	ENSAMXG00000004611	ENSAMXG00000039793		ENSAMXG00000020337
ENSAMXG00000030591	ENSAMXG00000015691	ENSAMXG00000039479	ENSAMXG00000018904	ENSAMXG00000019507	ENSAMXG00000004496	ENSAMXG00000044120		ENSAMXG00000020339
ENSAMXG00000004205	ENSAMXG00000037140	ENSAMXG00000002866	ENSAMXG00000019066	ENSAMXG00000030526	ENSAMXG00000034070	ENSAMXG00000002674		ENSAMXG00000020361
ENSAMXG00000004239	ENSAMXG00000034620	ENSAMXG00000032407	ENSAMXG00000017383	ENSAMXG00000011603	ENSAMXG00000012091	ENSAMXG00000017450		ENSAMXG00000020380
ENSAMXG00000036165	ENSAMXG00000020045	ENSAMXG00000002787	ENSAMXG00000017498	ENSAMXG00000000803	ENSAMXG00000037797	ENSAMXG00000005578		ENSAMXG00000020386
ENSAMXG00000031914	ENSAMXG00000040948	ENSAMXG00000017268	ENSAMXG00000041878	ENSAMXG00000001480	ENSAMXG00000040314	ENSAMXG00000010199		ENSAMXG00000020390
ENSAMXG00000015735	ENSAMXG00000004892	ENSAMXG00000030203	ENSAMXG00000036638	ENSAMXG00000015190	ENSAMXG00000043652	ENSAMXG00000036962		ENSAMXG00000020396
ENSAMXG00000015025	ENSAMXG00000030398	ENSAMXG00000031280	ENSAMXG00000015631	ENSAMXG00000010147	ENSAMXG00000002227	ENSAMXG00000004449		ENSAMXG00000020432
ENSAMXG00000038371	ENSAMXG00000037518	ENSAMXG00000043255	ENSAMXG00000021585	ENSAMXG00000013399	ENSAMXG00000037674	ENSAMXG00000014796		ENSAMXG00000020444
ENSAMXG00000021435	ENSAMXG00000004023	ENSAMXG00000041227	ENSAMXG00000031216	ENSAMXG00000015216	ENSAMXG00000040003	ENSAMXG00000032156		ENSAMXG00000020466
ENSAMXG00000032830	ENSAMXG00000003097	ENSAMXG00000012547	ENSAMXG00000020865	ENSAMXG00000017647	ENSAMXG00000015735	ENSAMXG00000011535		ENSAMXG00000020467
ENSAMXG00000021006	ENSAMXG00000010074	ENSAMXG00000012621	ENSAMXG00000043529	ENSAMXG00000017401	ENSAMXG00000038727	ENSAMXG00000000859		ENSAMXG00000020473
ENSAMXG00000038795	ENSAMXG00000004769	ENSAMXG00000031119	ENSAMXG00000006615	ENSAMXG00000040527	ENSAMXG00000015025	ENSAMXG00000010243		ENSAMXG00000020474
ENSAMXG00000020993	ENSAMXG00000012235	ENSAMXG00000017022	ENSAMXG00000010089	ENSAMXG00000007230	ENSAMXG00000040789	ENSAMXG00000040843		ENSAMXG00000020519
ENSAMXG00000020954	ENSAMXG00000035798	ENSAMXG00000033905	ENSAMXG00000017204	ENSAMXG00000005984	ENSAMXG00000021243	ENSAMXG00000020520		ENSAMXG00000020528
ENSAMXG00000042186	ENSAMXG00000018741	ENSAMXG00000019769	ENSAMXG00000034177	ENSAMXG00000020510	ENSAMXG00000020954	ENSAMXG00000032840		ENSAMXG00000020536
ENSAMXG00000003073	ENSAMXG00000015625	ENSAMXG00000038832	ENSAMXG00000029831	ENSAMXG00000032069	ENSAMXG00000008714	ENSAMXG00000041455		ENSAMXG00000020542
ENSAMXG00000033590	ENSAMXG00000042127	ENSAMXG00000017495	ENSAMXG00000000036	ENSAMXG00000008381	ENSAMXG00000043065	ENSAMXG00000017820		ENSAMXG00000020545
ENSAMXG00000008714	ENSAMXG00000014006	ENSAMXG00000017536	ENSAMXG00000016533	ENSAMXG00000033452	ENSAMXG00000003663	ENSAMXG00000014572		ENSAMXG00000020548
ENSAMXG00000031083	ENSAMXG00000040281	ENSAMXG00000037630	ENSAMXG00000016435	ENSAMXG00000021005	ENSAMXG00000003637	ENSAMXG00000039460		ENSAMXG00000020563
ENSAMXG00000035880	ENSAMXG00000034888	ENSAMXG00000036675	ENSAMXG00000009472	ENSAMXG00000018892	ENSAMXG00000034855	ENSAMXG00000034500		ENSAMXG00000020569
ENSAMXG00000043065	ENSAMXG00000017271	ENSAMXG00000033930	ENSAMXG00000043786	ENSAMXG00000006778	ENSAMXG00000032624	ENSAMXG00000033897		ENSAMXG00000020574
ENSAMXG00000003663	ENSAMXG00000032098	ENSAMXG00000039884	ENSAMXG00000011681	ENSAMXG00000043610	ENSAMXG00000037981	ENSAMXG00000013587		ENSAMXG00000020580
ENSAMXG00000003637	ENSAMXG00000031516	ENSAMXG00000001940	ENSAMXG00000043195	ENSAMXG00000010061	ENSAMXG00000044110	ENSAMXG00000032618		ENSAMXG00000020587
ENSAMXG00000029258	ENSAMXG00000004046	ENSAMXG00000036850	ENSAMXG00000038069	ENSAMXG00000033093	ENSAMXG00000007007	ENSAMXG00000037063		ENSAMXG00000020607
ENSAMXG00000040336	ENSAMXG00000008736	ENSAMXG00000019087	ENSAMXG00000006119	ENSAMXG00000011114	ENSAMXG00000038827	ENSAMXG00000039033		ENSAMXG00000020616
ENSAMXG00000036296	ENSAMXG00000009708	ENSAMXG00000036659	ENSAMXG00000043229	ENSAMXG00000013643	ENSAMXG00000038763	ENSAMXG00000009629		ENSAMXG00000020618
ENSAMXG00000006431	ENSAMXG00000002187	ENSAMXG00000019245	ENSAMXG00000006007	ENSAMXG00000013602	ENSAMXG00000001514	ENSAMXG00000001591		ENSAMXG00000020624
ENSAMXG00000031541	ENSAMXG00000017951	ENSAMXG00000019362	ENSAMXG00000013051	ENSAMXG00000013991	ENSAMXG00000010377	ENSAMXG00000016540		ENSAMXG00000020625
ENSAMXG00000031357	ENSAMXG00000037715	ENSAMXG00000031546	ENSAMXG00000042479	ENSAMXG00000013462	ENSAMXG00000036154	ENSAMXG00000039745		ENSAMXG00000020634
ENSAMXG00000031989	ENSAMXG00000020580	ENSAMXG00000034607	ENSAMXG00000013552	ENSAMXG00000038060	ENSAMXG00000018274	ENSAMXG00000012946		ENSAMXG00000020643
ENSAMXG00000032861	ENSAMXG00000029407	ENSAMXG00000020912	ENSAMXG00000037819	ENSAMXG00000003561	ENSAMXG00000031563	ENSAMXG00000012664		ENSAMXG00000020653
ENSAMXG00000020346	ENSAMXG00000019969	ENSAMXG00000020970	ENSAMXG00000014958	ENSAMXG00000042174	ENSAMXG00000034354	ENSAMXG00000003362		ENSAMXG00000020663
ENSAMXG00000013080	ENSAMXG00000005061	ENSAMXG00000030937	ENSAMXG00000043653	ENSAMXG00000033259	ENSAMXG00000037595	ENSAMXG00000032450		ENSAMXG00000020703
ENSAMXG00000001506	ENSAMXG00000010029	ENSAMXG00000042025	ENSAMXG00000038183	ENSAMXG00000040834	ENSAMXG00000002038	ENSAMXG00000029296		ENSAMXG00000020710
ENSAMXG00000001226	ENSAMXG00000040159	ENSAMXG00000012357	ENSAMXG00000036088	ENSAMXG00000039142	ENSAMXG00000034248	ENSAMXG00000042625		ENSAMXG00000020711
ENSAMXG00000007291	ENSAMXG00000001023	ENSAMXG00000006343	ENSAMXG00000044076	ENSAMXG00000000155	ENSAMXG00000043699	ENSAMXG00000044045		ENSAMXG00000020723
ENSAMXG00000010377		ENSAMXG00000030945	ENSAMXG00000034660	ENSAMXG00000043897	ENSAMXG00000000973	ENSAMXG00000002256		ENSAMXG00000020737
ENSAMXG00000039517		ENSAMXG00000018211	ENSAMXG00000039975	ENSAMXG00000012431	ENSAMXG00000035307	ENSAMXG00000032058		ENSAMXG00000020775
ENSAMXG00000031563		ENSAMXG00000006229	ENSAMXG00000005707	ENSAMXG00000005895	ENSAMXG00000014119	ENSAMXG00000016057		ENSAMXG00000020809
ENSAMXG00000000891		ENSAMXG00000041972	ENSAMXG00000016433	ENSAMXG00000031997	ENSAMXG00000040725	ENSAMXG00000020466		ENSAMXG00000020813
ENSAMXG00000039250		ENSAMXG00000039237	ENSAMXG00000037815	ENSAMXG00000006789	ENSAMXG00000001076	ENSAMXG00000004892		ENSAMXG00000020816
ENSAMXG00000034248		ENSAMXG00000007173	ENSAMXG00000000988	ENSAMXG00000002864	ENSAMXG00000007388	ENSAMXG00000003112		ENSAMXG00000020818
ENSAMXG00000039082		ENSAMXG00000007236	ENSAMXG00000001581	ENSAMXG00000011924	ENSAMXG00000004211	ENSAMXG00000002968		ENSAMXG00000020828
ENSAMXG00000040791		ENSAMXG00000042808	ENSAMXG00000031247	ENSAMXG00000034404	ENSAMXG00000038873	ENSAMXG00000038445		ENSAMXG00000020847
ENSAMXG00000035439		ENSAMXG00000006429	ENSAMXG00000040306	ENSAMXG00000003910	ENSAMXG00000042199	ENSAMXG00000019960		ENSAMXG00000020852
ENSAMXG00000043867		ENSAMXG00000037245	ENSAMXG00000014467	ENSAMXG00000010096	ENSAMXG00000036233	ENSAMXG00000015447		ENSAMXG00000020884
ENSAMXG00000003849		ENSAMXG00000013847	ENSAMXG00000038201	ENSAMXG00000007612	ENSAMXG00000034582	ENSAMXG00000038482		ENSAMXG00000020887
ENSAMXG00000040725		ENSAMXG00000011802	ENSAMXG00000018988	ENSAMXG00000042776	ENSAMXG00000035841	ENSAMXG00000025209		ENSAMXG00000020891
ENSAMXG00000038696		ENSAMXG00000011713	ENSAMXG00000018864	ENSAMXG00000008792	ENSAMXG00000038626	ENSAMXG00000008726		ENSAMXG00000020912
ENSAMXG00000003638		ENSAMXG00000031666	ENSAMXG00000018529	ENSAMXG00000013686	ENSAMXG00000007905	ENSAMXG00000041863		ENSAMXG00000020921
ENSAMXG00000004242		ENSAMXG00000038173	ENSAMXG00000017352	ENSAMXG00000005356	ENSAMXG00000017155	ENSAMXG00000032786		ENSAMXG00000020926
ENSAMXG00000014767		ENSAMXG00000011018	ENSAMXG00000017687	ENSAMXG00000035817	ENSAMXG00000020380	ENSAMXG00000030495		ENSAMXG00000020929
ENSAMXG00000032354		ENSAMXG00000035770	ENSAMXG00000000587	ENSAMXG00000006817	ENSAMXG00000033481	ENSAMXG00000033185		ENSAMXG00000020935
ENSAMXG00000038581		ENSAMXG00000042790	ENSAMXG00000017914	ENSAMXG00000018210	ENSAMXG00000036585	ENSAMXG00000040096		ENSAMXG00000020954
ENSAMXG00000020737		ENSAMXG00000004974	ENSAMXG00000018890	ENSAMXG00000001829	ENSAMXG00000009764	ENSAMXG00000043239		ENSAMXG00000020955
ENSAMXG00000036233		ENSAMXG00000003875	ENSAMXG00000036875	ENSAMXG00000032285	ENSAMXG00000029710	ENSAMXG00000032806		ENSAMXG00000020968
ENSAMXG00000044087		ENSAMXG00000003822	ENSAMXG00000031022	ENSAMXG00000033868	ENSAMXG00000033114	ENSAMXG00000002769		ENSAMXG00000020970
ENSAMXG00000036413		ENSAMXG00000039211	ENSAMXG00000012794	ENSAMXG00000035066	ENSAMXG00000031890	ENSAMXG00000000165		ENSAMXG00000020973
ENSAMXG00000020380		ENSAMXG00000029539	ENSAMXG00000012754	ENSAMXG00000003755	ENSAMXG00000042308	ENSAMXG00000015416		ENSAMXG00000020975
ENSAMXG00000013785		ENSAMXG00000039965	ENSAMXG00000008399	ENSAMXG00000036910	ENSAMXG00000035744	ENSAMXG00000014522		ENSAMXG00000020976
ENSAMXG00000036585		ENSAMXG00000029313	ENSAMXG00000020200	ENSAMXG00000040854	ENSAMXG00000043678	ENSAMXG00000024808		ENSAMXG00000020980
ENSAMXG00000001845		ENSAMXG00000041988	ENSAMXG00000018623	ENSAMXG00000030698	ENSAMXG00000032402	ENSAMXG00000001247		ENSAMXG00000020995
ENSAMXG00000042308		ENSAMXG00000035704	ENSAMXG00000030108	ENSAMXG00000006326	ENSAMXG00000004497	ENSAMXG00000014990		ENSAMXG00000021005
ENSAMXG00000035934		ENSAMXG00000004882	ENSAMXG00000007547	ENSAMXG00000004425	ENSAMXG00000031327	ENSAMXG00000016224		ENSAMXG00000021009
ENSAMXG00000033077		ENSAMXG00000043257	ENSAMXG00000040326	ENSAMXG00000007974	ENSAMXG00000034316	ENSAMXG00000013027		ENSAMXG00000021015
ENSAMXG00000035744		ENSAMXG00000031411	ENSAMXG00000036185	ENSAMXG00000010298	ENSAMXG00000043512	ENSAMXG00000036582		ENSAMXG00000021028
ENSAMXG00000043079		ENSAMXG00000029933	ENSAMXG00000011754	ENSAMXG00000037143	ENSAMXG00000039663	ENSAMXG00000005764		ENSAMXG00000021100
ENSAMXG00000031327		ENSAMXG00000014074	ENSAMXG00000011766	ENSAMXG00000030113	ENSAMXG00000043919	ENSAMXG00000004983		ENSAMXG00000021121
ENSAMXG00000039663		ENSAMXG00000038898	ENSAMXG00000016894	ENSAMXG00000005241	ENSAMXG00000011174	ENSAMXG00000019345		ENSAMXG00000021132
ENSAMXG00000034898		ENSAMXG00000043220	ENSAMXG00000002057	ENSAMXG00000001079	ENSAMXG00000044000	ENSAMXG00000019699		ENSAMXG00000021135
ENSAMXG00000036906		ENSAMXG00000030687	ENSAMXG00000040049	ENSAMXG00000007998	ENSAMXG00000004619	ENSAMXG00000002591		ENSAMXG00000021143
ENSAMXG00000041340		ENSAMXG00000019797	ENSAMXG00000000555	ENSAMXG00000007622	ENSAMXG00000042048	ENSAMXG00000035552		ENSAMXG00000021151
ENSAMXG00000013666		ENSAMXG00000033768	ENSAMXG00000000774	ENSAMXG00000021364	ENSAMXG00000017026	ENSAMXG00000032151		ENSAMXG00000021162
ENSAMXG00000019751		ENSAMXG00000043332	ENSAMXG00000040547	ENSAMXG00000006057	ENSAMXG00000001406	ENSAMXG00000032091		ENSAMXG00000021165
ENSAMXG00000043569		ENSAMXG00000000193	ENSAMXG00000041852	ENSAMXG00000042535	ENSAMXG00000001948	ENSAMXG00000001213		ENSAMXG00000021179
ENSAMXG00000044015		ENSAMXG00000008598	ENSAMXG00000000857	ENSAMXG00000003549	ENSAMXG00000035511	ENSAMXG00000007396		ENSAMXG00000021188
ENSAMXG00000001406		ENSAMXG00000029435	ENSAMXG00000000875	ENSAMXG00000039140	ENSAMXG00000032575	ENSAMXG00000042563		ENSAMXG00000021198
ENSAMXG00000041720		ENSAMXG00000043980	ENSAMXG00000014579	ENSAMXG00000029342	ENSAMXG00000039919	ENSAMXG00000040184		ENSAMXG00000021199
ENSAMXG00000032575		ENSAMXG00000044124	ENSAMXG00000013630	ENSAMXG00000002051	ENSAMXG00000042166	ENSAMXG00000041362		ENSAMXG00000021203
ENSAMXG00000016930		ENSAMXG00000033591	ENSAMXG00000032199	ENSAMXG00000001388	ENSAMXG00000021358	ENSAMXG00000043726		ENSAMXG00000021206
ENSAMXG00000016774		ENSAMXG00000003624	ENSAMXG00000037794	ENSAMXG00000018196	ENSAMXG00000013642	ENSAMXG00000040114		ENSAMXG00000021207
ENSAMXG00000031169		ENSAMXG00000004014	ENSAMXG00000042039	ENSAMXG00000007299	ENSAMXG00000039488	ENSAMXG00000005382		ENSAMXG00000021243
ENSAMXG00000042166		ENSAMXG00000004179	ENSAMXG00000034076	ENSAMXG00000012262	ENSAMXG00000029266	ENSAMXG00000043671		ENSAMXG00000021254
ENSAMXG00000032255		ENSAMXG00000012885	ENSAMXG00000019037	ENSAMXG00000014337	ENSAMXG00000034297	ENSAMXG00000004974		ENSAMXG00000021258
ENSAMXG00000013642		ENSAMXG00000019574	ENSAMXG00000019085	ENSAMXG00000010129	ENSAMXG00000010447	ENSAMXG00000036859		ENSAMXG00000021266
ENSAMXG00000043613		ENSAMXG00000029537	ENSAMXG00000038218	ENSAMXG00000000499	ENSAMXG00000043163	ENSAMXG00000033075		ENSAMXG00000021280
ENSAMXG00000035015		ENSAMXG00000003559	ENSAMXG00000043903	ENSAMXG00000008219	ENSAMXG00000020780	ENSAMXG00000033697		ENSAMXG00000021284
ENSAMXG00000004222		ENSAMXG00000003546	ENSAMXG00000005039	ENSAMXG00000018758	ENSAMXG00000004222	ENSAMXG00000043905		ENSAMXG00000021288
ENSAMXG00000002691		ENSAMXG00000000503	ENSAMXG00000000221	ENSAMXG00000019034	ENSAMXG00000002691	ENSAMXG00000016480		ENSAMXG00000021299
ENSAMXG00000030168		ENSAMXG00000008167	ENSAMXG00000035476	ENSAMXG00000042530	ENSAMXG00000041928	ENSAMXG00000035046		ENSAMXG00000021306
ENSAMXG00000031218		ENSAMXG00000041991	ENSAMXG00000010470	ENSAMXG00000002900	ENSAMXG00000039849	ENSAMXG00000001678		ENSAMXG00000021338
ENSAMXG00000040032		ENSAMXG00000019553	ENSAMXG00000010657	ENSAMXG00000002343	ENSAMXG00000041367	ENSAMXG00000011501		ENSAMXG00000021348
ENSAMXG00000032507		ENSAMXG00000038124	ENSAMXG00000010798	ENSAMXG00000003687	ENSAMXG00000040032	ENSAMXG00000006258		ENSAMXG00000021378
ENSAMXG00000043686		ENSAMXG00000040665	ENSAMXG00000019668	ENSAMXG00000041057	ENSAMXG00000012191	ENSAMXG00000014441		ENSAMXG00000021427
ENSAMXG00000043286		ENSAMXG00000037258	ENSAMXG00000016487	ENSAMXG00000003708	ENSAMXG00000033106	ENSAMXG00000029959		ENSAMXG00000021450
ENSAMXG00000041649		ENSAMXG00000010827	ENSAMXG00000018554	ENSAMXG00000001053	ENSAMXG00000032507	ENSAMXG00000030126		ENSAMXG00000021464
ENSAMXG00000004298		ENSAMXG00000020111	ENSAMXG00000040616	ENSAMXG00000005439	ENSAMXG00000014764	ENSAMXG00000011759		ENSAMXG00000021485
ENSAMXG00000033250		ENSAMXG00000020784	ENSAMXG00000007306	ENSAMXG00000035068	ENSAMXG00000019801	ENSAMXG00000016202		ENSAMXG00000021533
ENSAMXG00000006011		ENSAMXG00000043216	ENSAMXG00000015461	ENSAMXG00000033408	ENSAMXG00000036305	ENSAMXG00000019077		ENSAMXG00000021550
ENSAMXG00000006089		ENSAMXG00000003113	ENSAMXG00000033951	ENSAMXG00000044014	ENSAMXG00000006089	ENSAMXG00000043869		ENSAMXG00000021557
ENSAMXG00000042272		ENSAMXG00000024640	ENSAMXG00000031492	ENSAMXG00000005521	ENSAMXG00000042272	ENSAMXG00000026157		ENSAMXG00000021560
ENSAMXG00000032585		ENSAMXG00000021119	ENSAMXG00000016249	ENSAMXG00000043523	ENSAMXG00000044010	ENSAMXG00000017867		ENSAMXG00000021578
ENSAMXG00000032043		ENSAMXG00000037679	ENSAMXG00000036581	ENSAMXG00000003929	ENSAMXG00000040155	ENSAMXG00000025192		ENSAMXG00000021580
ENSAMXG00000044010		ENSAMXG00000032742	ENSAMXG00000017432	ENSAMXG00000032107	ENSAMXG00000001241	ENSAMXG00000038343		ENSAMXG00000021582
ENSAMXG00000032834		ENSAMXG00000018670	ENSAMXG00000017667	ENSAMXG00000020087	ENSAMXG00000029289	ENSAMXG00000040485		ENSAMXG00000021595
ENSAMXG00000035442		ENSAMXG00000035139	ENSAMXG00000012334	ENSAMXG00000002760	ENSAMXG00000019907	ENSAMXG00000005451		ENSAMXG00000021600
ENSAMXG00000014221		ENSAMXG00000008759	ENSAMXG00000007630	ENSAMXG00000019100	ENSAMXG00000035442	ENSAMXG00000015055		ENSAMXG00000021601
ENSAMXG00000015713		ENSAMXG00000003350	ENSAMXG00000000572	ENSAMXG00000014047	ENSAMXG00000032793	ENSAMXG00000002352		ENSAMXG00000021605
ENSAMXG00000009649		ENSAMXG00000006128	ENSAMXG00000000591	ENSAMXG00000020888	ENSAMXG00000015713	ENSAMXG00000036205		ENSAMXG00000021606
ENSAMXG00000007764		ENSAMXG00000006122	ENSAMXG00000039456	ENSAMXG00000040916	ENSAMXG00000009649	ENSAMXG00000042951		ENSAMXG00000021617
ENSAMXG00000007769		ENSAMXG00000006051	ENSAMXG00000029524	ENSAMXG00000033743	ENSAMXG00000030214	ENSAMXG00000037228		ENSAMXG00000021629
ENSAMXG00000007903		ENSAMXG00000005862	ENSAMXG00000015598	ENSAMXG00000016670	ENSAMXG00000007668	ENSAMXG00000035542		ENSAMXG00000021631
ENSAMXG00000031971		ENSAMXG00000005823	ENSAMXG00000004319	ENSAMXG00000018574	ENSAMXG00000038971	ENSAMXG00000025954		ENSAMXG00000021635
ENSAMXG00000035183		ENSAMXG00000039421	ENSAMXG00000004146	ENSAMXG00000040687	ENSAMXG00000007741	ENSAMXG00000043579		ENSAMXG00000021636
ENSAMXG00000012941		ENSAMXG00000024302	ENSAMXG00000018385	ENSAMXG00000043182	ENSAMXG00000007764	ENSAMXG00000030749		ENSAMXG00000021654
ENSAMXG00000036206		ENSAMXG00000024287	ENSAMXG00000034610	ENSAMXG00000010531	ENSAMXG00000007997	ENSAMXG00000000514		ENSAMXG00000021657
ENSAMXG00000040858		ENSAMXG00000041946	ENSAMXG00000036241	ENSAMXG00000009251	ENSAMXG00000032072	ENSAMXG00000034224		ENSAMXG00000021658
ENSAMXG00000008165		ENSAMXG00000032309	ENSAMXG00000013415	ENSAMXG00000015807	ENSAMXG00000015953	ENSAMXG00000021209		ENSAMXG00000021664
ENSAMXG00000035088		ENSAMXG00000015260	ENSAMXG00000039940	ENSAMXG00000014048	ENSAMXG00000015748	ENSAMXG00000038824		ENSAMXG00000021777
ENSAMXG00000030544		ENSAMXG00000043862	ENSAMXG00000012398	ENSAMXG00000012404	ENSAMXG00000006163	ENSAMXG00000005769		ENSAMXG00000021797
ENSAMXG00000042909		ENSAMXG00000032183	ENSAMXG00000004373	ENSAMXG00000019618	ENSAMXG00000030281	ENSAMXG00000040961		ENSAMXG00000021798
ENSAMXG00000030233		ENSAMXG00000031750	ENSAMXG00000040688	ENSAMXG00000020014	ENSAMXG00000006864	ENSAMXG00000033709		ENSAMXG00000021799
ENSAMXG00000017069		ENSAMXG00000040292	ENSAMXG00000031677	ENSAMXG00000011658	ENSAMXG00000009281	ENSAMXG00000010082		ENSAMXG00000021800
ENSAMXG00000025837		ENSAMXG00000015265	ENSAMXG00000000799	ENSAMXG00000004038	ENSAMXG00000036206	ENSAMXG00000030917		ENSAMXG00000021815
ENSAMXG00000017500		ENSAMXG00000029736	ENSAMXG00000000907	ENSAMXG00000010672	ENSAMXG00000030378	ENSAMXG00000034853		ENSAMXG00000021820
ENSAMXG00000032480		ENSAMXG00000029102	ENSAMXG00000016554	ENSAMXG00000016566	ENSAMXG00000008187	ENSAMXG00000026110		ENSAMXG00000021832
ENSAMXG00000017635		ENSAMXG00000014566	ENSAMXG00000016537	ENSAMXG00000016466	ENSAMXG00000009909	ENSAMXG00000011274		ENSAMXG00000024246
ENSAMXG00000021260		ENSAMXG00000003468	ENSAMXG00000029034	ENSAMXG00000017286	ENSAMXG00000000308	ENSAMXG00000011499		ENSAMXG00000024302
ENSAMXG00000030692		ENSAMXG00000003240	ENSAMXG00000016210	ENSAMXG00000042221	ENSAMXG00000030233	ENSAMXG00000033351		ENSAMXG00000024339
ENSAMXG00000032955		ENSAMXG00000003122	ENSAMXG00000030985	ENSAMXG00000018695	ENSAMXG00000031400	ENSAMXG00000003610		ENSAMXG00000024377
ENSAMXG00000002926		ENSAMXG00000002838	ENSAMXG00000030676	ENSAMXG00000018762	ENSAMXG00000033524	ENSAMXG00000043715		ENSAMXG00000024390
ENSAMXG00000013125		ENSAMXG00000038845	ENSAMXG00000000267	ENSAMXG00000001286	ENSAMXG00000037747	ENSAMXG00000034509		ENSAMXG00000024498
ENSAMXG00000013004		ENSAMXG00000040488	ENSAMXG00000042351	ENSAMXG00000003665	ENSAMXG00000034142	ENSAMXG00000002033		ENSAMXG00000024500
ENSAMXG00000032902		ENSAMXG00000039943	ENSAMXG00000032833	ENSAMXG00000008144	ENSAMXG00000020201	ENSAMXG00000002280		ENSAMXG00000024516
ENSAMXG00000000828		ENSAMXG00000012443	ENSAMXG00000035847	ENSAMXG00000006298	ENSAMXG00000032591	ENSAMXG00000037904		ENSAMXG00000024523
ENSAMXG00000038775		ENSAMXG00000002337	ENSAMXG00000005920	ENSAMXG00000011941	ENSAMXG00000021600	ENSAMXG00000016145		ENSAMXG00000024525
ENSAMXG00000003221		ENSAMXG00000002213	ENSAMXG00000019914	ENSAMXG00000008471	ENSAMXG00000013125	ENSAMXG00000016510		ENSAMXG00000024529
ENSAMXG00000003379		ENSAMXG00000031873	ENSAMXG00000041734	ENSAMXG00000003834	ENSAMXG00000001563	ENSAMXG00000020631		ENSAMXG00000024611
ENSAMXG00000032980		ENSAMXG00000041761	ENSAMXG00000036629	ENSAMXG00000041337	ENSAMXG00000003811	ENSAMXG00000038087		ENSAMXG00000024629
ENSAMXG00000016789		ENSAMXG00000034894	ENSAMXG00000032056	ENSAMXG00000014894	ENSAMXG00000040509	ENSAMXG00000041717		ENSAMXG00000024698
ENSAMXG00000016947		ENSAMXG00000038252	ENSAMXG00000020300	ENSAMXG00000005864	ENSAMXG00000039474	ENSAMXG00000035566		ENSAMXG00000024703
ENSAMXG00000006830		ENSAMXG00000019378	ENSAMXG00000007073	ENSAMXG00000042966	ENSAMXG00000004443	ENSAMXG00000016112		ENSAMXG00000024707
ENSAMXG00000024629		ENSAMXG00000019357	ENSAMXG00000041396	ENSAMXG00000000341	ENSAMXG00000016947	ENSAMXG00000011314		ENSAMXG00000024731
ENSAMXG00000024623		ENSAMXG00000042736	ENSAMXG00000007151	ENSAMXG00000001197	ENSAMXG00000010930	ENSAMXG00000029412		ENSAMXG00000024795
ENSAMXG00000039690		ENSAMXG00000033076	ENSAMXG00000034013	ENSAMXG00000039583	ENSAMXG00000033456	ENSAMXG00000010984		ENSAMXG00000024804
ENSAMXG00000029671		ENSAMXG00000038194	ENSAMXG00000029270	ENSAMXG00000042493	ENSAMXG00000024632	ENSAMXG00000030912		ENSAMXG00000024809
ENSAMXG00000006312		ENSAMXG00000006728	ENSAMXG00000013241	ENSAMXG00000016205	ENSAMXG00000024629	ENSAMXG00000011152		ENSAMXG00000024835
ENSAMXG00000006285		ENSAMXG00000033400	ENSAMXG00000030406	ENSAMXG00000003085	ENSAMXG00000029671	ENSAMXG00000041500		ENSAMXG00000024876
ENSAMXG00000035327		ENSAMXG00000035775	ENSAMXG00000043853	ENSAMXG00000036844	ENSAMXG00000007111	ENSAMXG00000033550		ENSAMXG00000024883
ENSAMXG00000029147		ENSAMXG00000035578	ENSAMXG00000029991	ENSAMXG00000010507	ENSAMXG00000004412	ENSAMXG00000029989		ENSAMXG00000024911
ENSAMXG00000007643		ENSAMXG00000006444	ENSAMXG00000033986	ENSAMXG00000004584	ENSAMXG00000010089	ENSAMXG00000029440		ENSAMXG00000024915
ENSAMXG00000000068		ENSAMXG00000006430	ENSAMXG00000016255	ENSAMXG00000003576	ENSAMXG00000036673	ENSAMXG00000039448		ENSAMXG00000024916
ENSAMXG00000000075		ENSAMXG00000035534	ENSAMXG00000033684	ENSAMXG00000019559	ENSAMXG00000042610	ENSAMXG00000018741		ENSAMXG00000024924
ENSAMXG00000000079		ENSAMXG00000031826	ENSAMXG00000015666	ENSAMXG00000006938	ENSAMXG00000000068	ENSAMXG00000042273		ENSAMXG00000024940
ENSAMXG00000015064		ENSAMXG00000006400	ENSAMXG00000015491	ENSAMXG00000015892	ENSAMXG00000042382	ENSAMXG00000015338		ENSAMXG00000024964
ENSAMXG00000010359		ENSAMXG00000035557	ENSAMXG00000039739	ENSAMXG00000010665	ENSAMXG00000033634	ENSAMXG00000003386		ENSAMXG00000024980
ENSAMXG00000034175		ENSAMXG00000006342	ENSAMXG00000012845	ENSAMXG00000021391	ENSAMXG00000032441	ENSAMXG00000010251		ENSAMXG00000024982
ENSAMXG00000024876		ENSAMXG00000040685	ENSAMXG00000005456	ENSAMXG00000015563	ENSAMXG00000035352	ENSAMXG00000041022		ENSAMXG00000024998
ENSAMXG00000035352		ENSAMXG00000037804	ENSAMXG00000004238	ENSAMXG00000001998	ENSAMXG00000021009	ENSAMXG00000001431		ENSAMXG00000025008
ENSAMXG00000034672		ENSAMXG00000032814	ENSAMXG00000036788	ENSAMXG00000024703	ENSAMXG00000011810	ENSAMXG00000031319		ENSAMXG00000025038
ENSAMXG00000008881		ENSAMXG00000008419	ENSAMXG00000029886	ENSAMXG00000036103	ENSAMXG00000034803	ENSAMXG00000036728		ENSAMXG00000025057
ENSAMXG00000014812		ENSAMXG00000008481	ENSAMXG00000004536	ENSAMXG00000013251	ENSAMXG00000042372	ENSAMXG00000009612		ENSAMXG00000025065
ENSAMXG00000043717		ENSAMXG00000008870	ENSAMXG00000036116	ENSAMXG00000043531	ENSAMXG00000037813	ENSAMXG00000040998		ENSAMXG00000025076
ENSAMXG00000015603		ENSAMXG00000033373	ENSAMXG00000013308	ENSAMXG00000025089	ENSAMXG00000034672	ENSAMXG00000016131		ENSAMXG00000025088
ENSAMXG00000032711		ENSAMXG00000038560	ENSAMXG00000002830	ENSAMXG00000011972	ENSAMXG00000008546	ENSAMXG00000016218		ENSAMXG00000025089
ENSAMXG00000015465		ENSAMXG00000020492	ENSAMXG00000042871	ENSAMXG00000029119	ENSAMXG00000008564	ENSAMXG00000009063		ENSAMXG00000025095
ENSAMXG00000031791		ENSAMXG00000029260	ENSAMXG00000036100	ENSAMXG00000016561	ENSAMXG00000014812	ENSAMXG00000039385		ENSAMXG00000025101
ENSAMXG00000030437		ENSAMXG00000016055	ENSAMXG00000012672	ENSAMXG00000002473	ENSAMXG00000010556	ENSAMXG00000016233		ENSAMXG00000025114
ENSAMXG00000041068		ENSAMXG00000032339	ENSAMXG00000012804	ENSAMXG00000003799	ENSAMXG00000000556	ENSAMXG00000013062		ENSAMXG00000025120
ENSAMXG00000035613		ENSAMXG00000037409	ENSAMXG00000032424	ENSAMXG00000007141	ENSAMXG00000015465	ENSAMXG00000021502		ENSAMXG00000025135
ENSAMXG00000002031		ENSAMXG00000007880	ENSAMXG00000002373	ENSAMXG00000009754	ENSAMXG00000008438	ENSAMXG00000002341		ENSAMXG00000025163
ENSAMXG00000018246		ENSAMXG00000004318	ENSAMXG00000018445	ENSAMXG00000009745	ENSAMXG00000010055	ENSAMXG00000011765		ENSAMXG00000025172
ENSAMXG00000041747		ENSAMXG00000043002	ENSAMXG00000036282	ENSAMXG00000035459	ENSAMXG00000010961	ENSAMXG00000035830		ENSAMXG00000025175
ENSAMXG00000036929		ENSAMXG00000037304	ENSAMXG00000031060	ENSAMXG00000004272	ENSAMXG00000011617	ENSAMXG00000004207		ENSAMXG00000025203
ENSAMXG00000039123		ENSAMXG00000008854	ENSAMXG00000004363	ENSAMXG00000000207	ENSAMXG00000035613	ENSAMXG00000039711		ENSAMXG00000025276
ENSAMXG00000032345		ENSAMXG00000008849	ENSAMXG00000019819	ENSAMXG00000042588	ENSAMXG00000018380	ENSAMXG00000003932		ENSAMXG00000025298
ENSAMXG00000007362		ENSAMXG00000009270	ENSAMXG00000036252	ENSAMXG00000019813	ENSAMXG00000010086	ENSAMXG00000036794		ENSAMXG00000025369
ENSAMXG00000007403		ENSAMXG00000008421	ENSAMXG00000000917	ENSAMXG00000008848	ENSAMXG00000036753	ENSAMXG00000031350		ENSAMXG00000025386
ENSAMXG00000034380		ENSAMXG00000008270	ENSAMXG00000041937	ENSAMXG00000014373	ENSAMXG00000042000	ENSAMXG00000000217		ENSAMXG00000025399
ENSAMXG00000020847		ENSAMXG00000043669	ENSAMXG00000009453	ENSAMXG00000002520	ENSAMXG00000004040	ENSAMXG00000020094		ENSAMXG00000025424
ENSAMXG00000039564		ENSAMXG00000016626	ENSAMXG00000039622	ENSAMXG00000014184	ENSAMXG00000033968	ENSAMXG00000020066		ENSAMXG00000025444
ENSAMXG00000014439		ENSAMXG00000016708	ENSAMXG00000038938	ENSAMXG00000010945	ENSAMXG00000041917	ENSAMXG00000030241		ENSAMXG00000025454
ENSAMXG00000032573		ENSAMXG00000004056	ENSAMXG00000014806	ENSAMXG00000008134	ENSAMXG00000041120	ENSAMXG00000038754		ENSAMXG00000025520
ENSAMXG00000029037		ENSAMXG00000030244	ENSAMXG00000006995	ENSAMXG00000016752	ENSAMXG00000034380	ENSAMXG00000010517		ENSAMXG00000025522
ENSAMXG00000008070		ENSAMXG00000003878	ENSAMXG00000007242	ENSAMXG00000042470	ENSAMXG00000020847	ENSAMXG00000035867		ENSAMXG00000025524
ENSAMXG00000007888		ENSAMXG00000003407	ENSAMXG00000006468	ENSAMXG00000015828	ENSAMXG00000039985	ENSAMXG00000003702		ENSAMXG00000025553
ENSAMXG00000007716		ENSAMXG00000011119	ENSAMXG00000041951	ENSAMXG00000039889	ENSAMXG00000007501	ENSAMXG00000043439		ENSAMXG00000025558
ENSAMXG00000013896		ENSAMXG00000020193	ENSAMXG00000010934	ENSAMXG00000041805	ENSAMXG00000001974	ENSAMXG00000016257		ENSAMXG00000025580
ENSAMXG00000040080		ENSAMXG00000020618	ENSAMXG00000032118	ENSAMXG00000018543	ENSAMXG00000001828	ENSAMXG00000020627		ENSAMXG00000025585
ENSAMXG00000029292		ENSAMXG00000021633	ENSAMXG00000043300	ENSAMXG00000031787	ENSAMXG00000004100	ENSAMXG00000010183		ENSAMXG00000025605
ENSAMXG00000012405		ENSAMXG00000041640	ENSAMXG00000017515	ENSAMXG00000019624	ENSAMXG00000008070	ENSAMXG00000002123		ENSAMXG00000025634
ENSAMXG00000021485		ENSAMXG00000021664	ENSAMXG00000003901	ENSAMXG00000017525	ENSAMXG00000007916	ENSAMXG00000033094		ENSAMXG00000025640
ENSAMXG00000018122		ENSAMXG00000037099	ENSAMXG00000003630	ENSAMXG00000007267	ENSAMXG00000029292	ENSAMXG00000041096		ENSAMXG00000025641
ENSAMXG00000018001		ENSAMXG00000041076	ENSAMXG00000036429	ENSAMXG00000016266	ENSAMXG00000012405	ENSAMXG00000001995		ENSAMXG00000025724
ENSAMXG00000042271		ENSAMXG00000021816	ENSAMXG00000012218	ENSAMXG00000010617	ENSAMXG00000043398	ENSAMXG00000010634		ENSAMXG00000025725
ENSAMXG00000002000		ENSAMXG00000021795	ENSAMXG00000042073	ENSAMXG00000007488	ENSAMXG00000000452	ENSAMXG00000019567		ENSAMXG00000025727
ENSAMXG00000002091		ENSAMXG00000038643	ENSAMXG00000037499	ENSAMXG00000013350	ENSAMXG00000038907	ENSAMXG00000036256		ENSAMXG00000025756
ENSAMXG00000009655		ENSAMXG00000018193	ENSAMXG00000042655	ENSAMXG00000036766	ENSAMXG00000018270	ENSAMXG00000007491		ENSAMXG00000025761
ENSAMXG00000017152		ENSAMXG00000032739	ENSAMXG00000013492	ENSAMXG00000040800	ENSAMXG00000034208	ENSAMXG00000032719		ENSAMXG00000025764
ENSAMXG00000029732		ENSAMXG00000009171	ENSAMXG00000043022	ENSAMXG00000008158	ENSAMXG00000036804	ENSAMXG00000020045		ENSAMXG00000025808
ENSAMXG00000009383		ENSAMXG00000009119	ENSAMXG00000002971	ENSAMXG00000015368	ENSAMXG00000042536	ENSAMXG00000030328		ENSAMXG00000025812
ENSAMXG00000035686		ENSAMXG00000001436	ENSAMXG00000012055	ENSAMXG00000009227	ENSAMXG00000032174	ENSAMXG00000011050		ENSAMXG00000025836
ENSAMXG00000006497		ENSAMXG00000031333	ENSAMXG00000038115	ENSAMXG00000043101	ENSAMXG00000036513	ENSAMXG00000002206		ENSAMXG00000025865
ENSAMXG00000006450		ENSAMXG00000043590	ENSAMXG00000014917	ENSAMXG00000021091	ENSAMXG00000032018	ENSAMXG00000036856		ENSAMXG00000025901
ENSAMXG00000006378		ENSAMXG00000004021	ENSAMXG00000037346	ENSAMXG00000017549	ENSAMXG00000017103	ENSAMXG00000032679		ENSAMXG00000025915
ENSAMXG00000005939		ENSAMXG00000031467	ENSAMXG00000001706	ENSAMXG00000002420	ENSAMXG00000006378	ENSAMXG00000007239		ENSAMXG00000025929
ENSAMXG00000019189		ENSAMXG00000003999	ENSAMXG00000004952	ENSAMXG00000031692	ENSAMXG00000017435	ENSAMXG00000029552		ENSAMXG00000025932
ENSAMXG00000033985		ENSAMXG00000009165	ENSAMXG00000043352	ENSAMXG00000000057	ENSAMXG00000017420	ENSAMXG00000014030		ENSAMXG00000025933
ENSAMXG00000032515		ENSAMXG00000032574	ENSAMXG00000012157	ENSAMXG00000009466	ENSAMXG00000017145	ENSAMXG00000041435		ENSAMXG00000025960
ENSAMXG00000038151		ENSAMXG00000040659	ENSAMXG00000000961	ENSAMXG00000030770	ENSAMXG00000006863	ENSAMXG00000036136		ENSAMXG00000025984
ENSAMXG00000015120		ENSAMXG00000042113	ENSAMXG00000032413	ENSAMXG00000009021	ENSAMXG00000029675	ENSAMXG00000005415		ENSAMXG00000025985
ENSAMXG00000013335		ENSAMXG00000008944	ENSAMXG00000003465	ENSAMXG00000036122	ENSAMXG00000040413	ENSAMXG00000029082		ENSAMXG00000025998
ENSAMXG00000013353		ENSAMXG00000033721	ENSAMXG00000003926	ENSAMXG00000007448	ENSAMXG00000014390	ENSAMXG00000008085		ENSAMXG00000026028
ENSAMXG00000041238		ENSAMXG00000008840	ENSAMXG00000031605	ENSAMXG00000012742	ENSAMXG00000041238	ENSAMXG00000034197		ENSAMXG00000026072
ENSAMXG00000010235		ENSAMXG00000034881	ENSAMXG00000001000	ENSAMXG00000031549	ENSAMXG00000010295	ENSAMXG00000042581		ENSAMXG00000026096
ENSAMXG00000010295		ENSAMXG00000008820	ENSAMXG00000003658	ENSAMXG00000017810	ENSAMXG00000034378	ENSAMXG00000030799		ENSAMXG00000026106
ENSAMXG00000010492		ENSAMXG00000008799	ENSAMXG00000020432	ENSAMXG00000013661	ENSAMXG00000032674	ENSAMXG00000004994		ENSAMXG00000026162
ENSAMXG00000012070		ENSAMXG00000008389	ENSAMXG00000019584	ENSAMXG00000035698	ENSAMXG00000013583	ENSAMXG00000007350		ENSAMXG00000026285
ENSAMXG00000013583		ENSAMXG00000033131	ENSAMXG00000019630	ENSAMXG00000011683	ENSAMXG00000034756	ENSAMXG00000034375		ENSAMXG00000026308
ENSAMXG00000012543		ENSAMXG00000013712	ENSAMXG00000007430	ENSAMXG00000012744	ENSAMXG00000037857	ENSAMXG00000003867		ENSAMXG00000026345
ENSAMXG00000041680		ENSAMXG00000029593	ENSAMXG00000041282	ENSAMXG00000005387	ENSAMXG00000002999	ENSAMXG00000009569		ENSAMXG00000026487
ENSAMXG00000012164		ENSAMXG00000040493	ENSAMXG00000038974	ENSAMXG00000006170	ENSAMXG00000004967	ENSAMXG00000002254		ENSAMXG00000027682
ENSAMXG00000034287		ENSAMXG00000040289	ENSAMXG00000003365	ENSAMXG00000040747	ENSAMXG00000041589	ENSAMXG00000014654		ENSAMXG00000028119
ENSAMXG00000002955		ENSAMXG00000031983	ENSAMXG00000003290	ENSAMXG00000020758	ENSAMXG00000010452	ENSAMXG00000035259		ENSAMXG00000028392
ENSAMXG00000038714		ENSAMXG00000038615	ENSAMXG00000006174	ENSAMXG00000032397	ENSAMXG00000029835	ENSAMXG00000007489		ENSAMXG00000029037
ENSAMXG00000020293		ENSAMXG00000029985	ENSAMXG00000006114	ENSAMXG00000017642	ENSAMXG00000033476	ENSAMXG00000010359		ENSAMXG00000029051
ENSAMXG00000015308		ENSAMXG00000032243	ENSAMXG00000011069	ENSAMXG00000031770	ENSAMXG00000008271	ENSAMXG00000001503		ENSAMXG00000029054
ENSAMXG00000004662		ENSAMXG00000006865	ENSAMXG00000005504	ENSAMXG00000043963	ENSAMXG00000015199	ENSAMXG00000009846		ENSAMXG00000029056
ENSAMXG00000008271		ENSAMXG00000041468	ENSAMXG00000040993	ENSAMXG00000020244	ENSAMXG00000008040	ENSAMXG00000040608		ENSAMXG00000029058
ENSAMXG00000017958		ENSAMXG00000016416	ENSAMXG00000004920	ENSAMXG00000003852	ENSAMXG00000015685	ENSAMXG00000002209		ENSAMXG00000029074
ENSAMXG00000043682		ENSAMXG00000040770	ENSAMXG00000017497	ENSAMXG00000011731	ENSAMXG00000035000	ENSAMXG00000011046		ENSAMXG00000029077
ENSAMXG00000037724		ENSAMXG00000009926	ENSAMXG00000001550	ENSAMXG00000019520	ENSAMXG00000017958	ENSAMXG00000039864		ENSAMXG00000029078
ENSAMXG00000040593		ENSAMXG00000007984	ENSAMXG00000034670	ENSAMXG00000004957	ENSAMXG00000036056	ENSAMXG00000035692		ENSAMXG00000029082
ENSAMXG00000040337		ENSAMXG00000030231	ENSAMXG00000032639	ENSAMXG00000002511	ENSAMXG00000037716	ENSAMXG00000019702		ENSAMXG00000029088
ENSAMXG00000006615		ENSAMXG00000008097	ENSAMXG00000011298	ENSAMXG00000018633	ENSAMXG00000017383	ENSAMXG00000036149		ENSAMXG00000029091
ENSAMXG00000036274		ENSAMXG00000039253	ENSAMXG00000004412	ENSAMXG00000036375	ENSAMXG00000041878	ENSAMXG00000003854		ENSAMXG00000029102
ENSAMXG00000010089		ENSAMXG00000008332	ENSAMXG00000039297	ENSAMXG00000004681	ENSAMXG00000036638	ENSAMXG00000037321		ENSAMXG00000029108
ENSAMXG00000017204		ENSAMXG00000032685	ENSAMXG00000008827	ENSAMXG00000039377	ENSAMXG00000001817	ENSAMXG00000032650		ENSAMXG00000029119
ENSAMXG00000040690		ENSAMXG00000017381	ENSAMXG00000008719	ENSAMXG00000039598	ENSAMXG00000015631	ENSAMXG00000024807		ENSAMXG00000029137
ENSAMXG00000029831		ENSAMXG00000015859	ENSAMXG00000008695	ENSAMXG00000015212	ENSAMXG00000021595	ENSAMXG00000012306		ENSAMXG00000029149
ENSAMXG00000030638		ENSAMXG00000030003	ENSAMXG00000008686	ENSAMXG00000004469	ENSAMXG00000021571	ENSAMXG00000021253		ENSAMXG00000029165
ENSAMXG00000032721		ENSAMXG00000042979	ENSAMXG00000042540	ENSAMXG00000042183	ENSAMXG00000031216	ENSAMXG00000037845		ENSAMXG00000029172
ENSAMXG00000000036		ENSAMXG00000011798	ENSAMXG00000034508	ENSAMXG00000011439	ENSAMXG00000040593	ENSAMXG00000031542		ENSAMXG00000029190
ENSAMXG00000042346		ENSAMXG00000035780	ENSAMXG00000011126	ENSAMXG00000017719	ENSAMXG00000043529			ENSAMXG00000029209
ENSAMXG00000007680		ENSAMXG00000035483	ENSAMXG00000033559	ENSAMXG00000034886	ENSAMXG00000033683			ENSAMXG00000029218
ENSAMXG00000007456		ENSAMXG00000011538	ENSAMXG00000013101	ENSAMXG00000005388	ENSAMXG00000034177			ENSAMXG00000029220
ENSAMXG00000012830		ENSAMXG00000011452	ENSAMXG00000021652	ENSAMXG00000020084	ENSAMXG00000029831			ENSAMXG00000029226
ENSAMXG00000016533		ENSAMXG00000011254	ENSAMXG00000021658	ENSAMXG00000008444	ENSAMXG00000037455			ENSAMXG00000029245
ENSAMXG00000029188		ENSAMXG00000029386	ENSAMXG00000040087	ENSAMXG00000024339	ENSAMXG00000016463			ENSAMXG00000029258
ENSAMXG00000005239		ENSAMXG00000031279	ENSAMXG00000042329	ENSAMXG00000001987	ENSAMXG00000009472			ENSAMXG00000029260
ENSAMXG00000009472		ENSAMXG00000038776	ENSAMXG00000036786	ENSAMXG00000002026	ENSAMXG00000043786			ENSAMXG00000029276
ENSAMXG00000011666		ENSAMXG00000014687	ENSAMXG00000004474	ENSAMXG00000039466	ENSAMXG00000006119			ENSAMXG00000029280
ENSAMXG00000012793		ENSAMXG00000020542	ENSAMXG00000038617	ENSAMXG00000009215	ENSAMXG00000006007			ENSAMXG00000029283
ENSAMXG00000043195		ENSAMXG00000020548	ENSAMXG00000031525	ENSAMXG00000018097	ENSAMXG00000013051			ENSAMXG00000029291
ENSAMXG00000006255		ENSAMXG00000020599	ENSAMXG00000036394	ENSAMXG00000012967	ENSAMXG00000042479			ENSAMXG00000029292
ENSAMXG00000038069		ENSAMXG00000020622	ENSAMXG00000034107	ENSAMXG00000031048	ENSAMXG00000030415			ENSAMXG00000029297
ENSAMXG00000006119		ENSAMXG00000020643	ENSAMXG00000009177	ENSAMXG00000004233	ENSAMXG00000037819			ENSAMXG00000029311
[truncated: 4,240 more rows]

## Sheet: Molino_GO
GO biological process complete	Danio rerio - REFLIST (25704)	upload_1 (3903)	upload_1 (expected)	upload_1 (over/under)	upload_1 (fold Enrichment)	upload_1 (raw P-value)
biological_process (GO:0008150)	20346	3453	3089.42	+	1.12	5.02e-47
cellular process (GO:0009987)	15071	2740	2288.44	+	1.2	2.76e-44
developmental process (GO:0032502)	4819	1015	731.74	+	1.39	6.43e-25
anatomical structure development (GO:0048856)	4629	978	702.89	+	1.39	3.06e-24
multicellular organism development (GO:0007275)	4061	876	616.64	+	1.42	1.1e-23
multicellular organismal process (GO:0032501)	5021	1029	762.41	+	1.35	8.92e-22
system development (GO:0048731)	3449	745	523.71	+	1.42	7.61e-20
cellular component organization or biogenesis (GO:0071840)	4184	865	635.32	+	1.36	9.8e-19
animal organ development (GO:0048513)	2727	608	414.08	+	1.47	1.64e-18
primary metabolic process (GO:0044238)	6477	1241	983.49	+	1.26	9.18e-18
metabolic process (GO:0008152)	7262	1361	1102.69	+	1.23	6.88e-17
cellular component organization (GO:0016043)	4005	820	608.14	+	1.35	1.06e-16
cellular metabolic process (GO:0044237)	5741	1107	871.74	+	1.27	3.35e-16
localization (GO:0051179)	3502	729	531.76	+	1.37	3.85e-16
organic substance metabolic process (GO:0071704)	6852	1288	1040.44	+	1.24	4.3e-16
establishment of localization (GO:0051234)	3179	666	482.71	+	1.38	3.72e-15
nitrogen compound metabolic process (GO:0006807)	5927	1127	899.98	+	1.25	6.5e-15
transport (GO:0006810)	3107	650	471.78	+	1.38	1.26e-14
cell differentiation (GO:0030154)	2418	523	367.16	+	1.42	7.08e-14
cellular developmental process (GO:0048869)	2433	524	369.44	+	1.42	1.26e-13
macromolecule metabolic process (GO:0043170)	5187	989	787.62	+	1.26	4.49e-13
anatomical structure morphogenesis (GO:0009653)	2179	471	330.87	+	1.42	2.04e-12
organic substance transport (GO:0071702)	1353	312	205.45	+	1.52	4.52e-11
cellular nitrogen compound metabolic process (GO:0034641)	2474	513	375.66	+	1.37	4.9e-11
cellular localization (GO:0051641)	1663	367	252.52	+	1.45	9.28e-11
organelle organization (GO:0006996)	2218	462	336.79	+	1.37	3e-10
nucleobase-containing compound metabolic process (GO:0006139)	1892	404	287.29	+	1.41	3.46e-10
macromolecule localization (GO:0033036)	1441	323	218.81	+	1.48	3.76e-10
embryo development (GO:0009790)	1169	271	177.51	+	1.53	6.65e-10
heterocycle metabolic process (GO:0046483)	1994	419	302.78	+	1.38	1.03e-09
tissue development (GO:0009888)	1490	329	226.25	+	1.45	1.06e-09
cellular aromatic compound metabolic process (GO:0006725)	2017	421	306.27	+	1.37	1.83e-09
cellular macromolecule metabolic process (GO:0044260)	1960	410	297.61	+	1.38	2.46e-09
organic cyclic compound metabolic process (GO:1901360)	2143	442	325.4	+	1.36	2.74e-09
nucleic acid metabolic process (GO:0090304)	1472	322	223.51	+	1.44	3.23e-09
cell development (GO:0048468)	1439	316	218.5	+	1.45	3.43e-09
hematopoietic or lymphoid organ development (GO:0048534)	482	134	73.19	+	1.83	3.83e-09
immune system development (GO:0002520)	490	134	74.4	+	1.8	7.26e-09
embryonic morphogenesis (GO:0048598)	727	181	110.39	+	1.64	8.32e-09
nitrogen compound transport (GO:0071705)	1008	233	153.06	+	1.52	1.36e-08
hemopoiesis (GO:0030097)	465	127	70.61	+	1.8	1.87e-08
nervous system development (GO:0007399)	1770	370	268.76	+	1.38	1.92e-08
cellular macromolecule localization (GO:0070727)	1128	254	171.28	+	1.48	2.19e-08
protein localization (GO:0008104)	1126	252	170.98	+	1.47	4.2e-08
establishment of localization in cell (GO:0051649)	1154	256	175.23	+	1.46	5.93e-08
organonitrogen compound metabolic process (GO:1901564)	4643	845	705.01	+	1.2	1.25e-07
organic substance biosynthetic process (GO:1901576)	1727	356	262.23	+	1.36	1.27e-07
tube development (GO:0035295)	772	183	117.22	+	1.56	1.34e-07
gene expression (GO:0010467)	1416	301	215.01	+	1.4	1.37e-07
protein transport (GO:0015031)	764	181	116.01	+	1.56	1.53e-07
establishment of protein localization (GO:0045184)	791	186	120.11	+	1.55	1.82e-07
biosynthetic process (GO:0009058)	1773	361	269.22	+	1.34	2.99e-07
cell projection organization (GO:0030030)	978	219	148.5	+	1.47	3.11e-07
transmembrane transport (GO:0055085)	1106	242	167.94	+	1.44	3.72e-07
cellular biosynthetic process (GO:0044249)	1665	341	252.82	+	1.35	4.04e-07
animal organ morphogenesis (GO:0009887)	845	194	128.31	+	1.51	4.16e-07
intracellular transport (GO:0046907)	970	216	147.29	+	1.47	5.49e-07
circulatory system development (GO:0072359)	977	217	148.35	+	1.46	5.99e-07
RNA metabolic process (GO:0016070)	1023	225	155.34	+	1.45	6.67e-07
cellular component biogenesis (GO:0044085)	1728	350	262.39	+	1.33	7.36e-07
embryonic organ development (GO:0048568)	623	150	94.6	+	1.59	8.53e-07
plasma membrane bounded cell projection organization (GO:0120036)	955	212	145.01	+	1.46	8.86e-07
neurogenesis (GO:0022008)	1105	238	167.79	+	1.42	1.29e-06
regulation of cellular component organization (GO:0051128)	891	198	135.29	+	1.46	1.93e-06
anatomical structure formation involved in morphogenesis (GO:0048646)	827	186	125.58	+	1.48	2.13e-06
mitotic cell cycle process (GO:1903047)	294	83	44.64	+	1.86	2.36e-06
protein metabolic process (GO:0019538)	3787	689	575.03	+	1.2	3.24e-06
epithelium development (GO:0060429)	907	199	137.72	+	1.44	3.63e-06
cytoskeleton organization (GO:0007010)	1040	223	157.92	+	1.41	4.16e-06
macromolecule biosynthetic process (GO:0009059)	936	203	142.13	+	1.43	6.08e-06
regulation of developmental process (GO:0050793)	920	200	139.7	+	1.43	6.32e-06
ion transport (GO:0006811)	1048	223	159.13	+	1.4	6.68e-06
cell cycle (GO:0007049)	692	158	105.08	+	1.5	7.03e-06
RNA processing (GO:0006396)	673	153	102.19	+	1.5	1.1e-05
tissue morphogenesis (GO:0048729)	566	133	85.94	+	1.55	1.21e-05
embryonic organ morphogenesis (GO:0048562)	438	108	66.51	+	1.62	1.29e-05
microtubule-based process (GO:0007017)	585	136	88.83	+	1.53	1.3e-05
neuron differentiation (GO:0030182)	947	202	143.8	+	1.4	1.53e-05
negative regulation of cellular component organization (GO:0051129)	216	62	32.8	+	1.89	2.47e-05
organonitrogen compound biosynthetic process (GO:1901566)	1103	228	167.48	+	1.36	2.72e-05
neuron development (GO:0048666)	765	167	116.16	+	1.44	3.4e-05
generation of neurons (GO:0048699)	979	205	148.66	+	1.38	3.62e-05
regulation of signal transduction (GO:0009966)	1418	281	215.31	+	1.31	4.07e-05
cellular component assembly (GO:0022607)	1538	302	233.54	+	1.29	4.17e-05
cell cycle process (GO:0022402)	465	110	70.61	+	1.56	4.9e-05
regulation of signaling (GO:0023051)	1602	312	243.25	+	1.28	4.97e-05
peptidyl-amino acid modification (GO:0018193)	508	118	77.14	+	1.53	5.88e-05
tube morphogenesis (GO:0035239)	594	134	90.2	+	1.49	6.11e-05
regulation of response to stimulus (GO:0048583)	1881	358	285.62	+	1.25	7.25e-05
heart development (GO:0007507)	576	130	87.46	+	1.49	7.63e-05
negative regulation of growth (GO:0045926)	67	27	10.17	+	2.65	8.04e-05
regulation of biological quality (GO:0065008)	1945	368	295.34	+	1.25	8.12e-05
negative regulation of developmental growth (GO:0048640)	57	24	8.66	+	2.77	9.19e-05
mitotic cell cycle (GO:0000278)	369	90	56.03	+	1.61	9.35e-05
regulation of cell communication (GO:0010646)	1595	308	242.19	+	1.27	9.92e-05
gastrulation (GO:0007369)	239	64	36.29	+	1.76	0.000111
macromolecule modification (GO:0043412)	2730	497	414.53	+	1.2	0.000113
regulation of plasma membrane bounded cell projection organization (GO:0120035)	252	67	38.26	+	1.75	0.000114
cation transport (GO:0006812)	666	145	101.13	+	1.43	0.000117
organelle assembly (GO:0070925)	629	138	95.51	+	1.44	0.00012
chordate embryonic development (GO:0043009)	526	119	79.87	+	1.49	0.000126
regulation of cell projection organization (GO:0031344)	255	67	38.72	+	1.73	0.000127
sensory organ morphogenesis (GO:0090596)	312	78	47.38	+	1.65	0.000152
digestive system development (GO:0055123)	140	43	21.26	+	2.02	0.000157
biological regulation (GO:0065007)	11111	1813	1687.14	+	1.07	0.000159
ameboidal-type cell migration (GO:0001667)	241	64	36.59	+	1.75	0.000161
embryo development ending in birth or egg hatching (GO:0009792)	528	119	80.17	+	1.48	0.000161
cellular macromolecule biosynthetic process (GO:0034645)	697	150	105.84	+	1.42	0.000162
skeletal system development (GO:0001501)	374	90	56.79	+	1.58	0.000174
negative regulation of cell projection organization (GO:0031345)	63	25	9.57	+	2.61	0.00018
morphogenesis of an epithelium (GO:0002009)	478	109	72.58	+	1.5	0.000206
cellular nitrogen compound biosynthetic process (GO:0044271)	928	190	140.91	+	1.35	0.000213
blood vessel development (GO:0001568)	411	96	62.41	+	1.54	0.000254
homeostatic process (GO:0042592)	693	147	105.23	+	1.4	0.000286
cellular component morphogenesis (GO:0032989)	614	133	93.23	+	1.43	0.000289
ncRNA metabolic process (GO:0034660)	408	95	61.95	+	1.53	0.000312
protein localization to organelle (GO:0033365)	347	83	52.69	+	1.58	0.000314
intracellular protein transport (GO:0006886)	502	112	76.23	+	1.47	0.000359
metal ion transport (GO:0030001)	537	118	81.54	+	1.45	0.000359
semaphorin-plexin signaling pathway (GO:0071526)	58	23	8.81	+	2.61	0.000369
stem cell differentiation (GO:0048863)	236	61	35.84	+	1.7	0.000378
negative regulation of axonogenesis (GO:0050771)	52	21	7.9	+	2.66	0.00038
neuron projection development (GO:0031175)	594	128	90.2	+	1.42	0.000436
negative regulation of neuron projection development (GO:0010977)	60	23	9.11	+	2.52	0.000447
ncRNA processing (GO:0034470)	309	75	46.92	+	1.6	0.000449
protein modification process (GO:0036211)	2584	465	392.37	+	1.19	0.000455
vasculature development (GO:0001944)	490	109	74.4	+	1.46	0.000483
negative regulation of cell growth (GO:0030308)	61	23	9.26	+	2.48	0.000504
actin filament-based process (GO:0030029)	598	128	90.8	+	1.41	0.000557
supramolecular fiber organization (GO:0097435)	545	118	82.76	+	1.43	0.0006
regulation of neuron projection development (GO:0010975)	185	50	28.09	+	1.78	0.000629
cell motility (GO:0048870)	741	153	112.52	+	1.36	0.000629
neuron projection morphogenesis (GO:0048812)	495	109	75.16	+	1.45	0.000641
regionalization (GO:0003002)	409	93	62.1	+	1.5	0.00066
plasma membrane bounded cell projection morphogenesis (GO:0120039)	497	109	75.47	+	1.44	0.000663
pattern specification process (GO:0007389)	639	135	97.03	+	1.39	0.000673
actin cytoskeleton organization (GO:0030036)	580	124	88.07	+	1.41	0.000698
developmental growth involved in morphogenesis (GO:0060560)	119	36	18.07	+	1.99	0.000728
plasma membrane bounded cell projection assembly (GO:0120031)	351	82	53.3	+	1.54	0.000729
ion transmembrane transport (GO:0034220)	675	141	102.49	+	1.38	0.000762
calcium ion transport (GO:0006816)	169	46	25.66	+	1.79	0.000776
cilium organization (GO:0044782)	342	80	51.93	+	1.54	0.000812
cell projection morphogenesis (GO:0048858)	501	109	76.07	+	1.43	0.000859
negative regulation of multicellular organismal process (GO:0051241)	195	51	29.61	+	1.72	0.000873
phosphorus metabolic process (GO:0006793)	1927	353	292.6	+	1.21	0.0009
vesicle-mediated transport (GO:0016192)	972	192	147.59	+	1.3	0.000905
cell part morphogenesis (GO:0032990)	507	110	76.98	+	1.43	0.000914
calcium ion transmembrane transport (GO:0070588)	142	40	21.56	+	1.86	0.000918
inorganic ion transmembrane transport (GO:0098660)	528	114	80.17	+	1.42	0.000925
neural crest cell development (GO:0014032)	154	43	23.38	+	1.84	0.000937
stem cell development (GO:0048864)	154	43	23.38	+	1.84	0.000937
cilium assembly (GO:0060271)	319	75	48.44	+	1.55	0.000937
axon development (GO:0061564)	458	101	69.54	+	1.45	0.000992
connective tissue development (GO:0061448)	156	43	23.69	+	1.82	0.00101
cell projection assembly (GO:0030031)	372	85	56.49	+	1.5	0.00101
eye morphogenesis (GO:0048592)	227	57	34.47	+	1.65	0.00105
cartilage development (GO:0051216)	147	41	22.32	+	1.84	0.00106
cell migration (GO:0016477)	694	143	105.38	+	1.36	0.00107
DNA metabolic process (GO:0006259)	483	105	73.34	+	1.43	0.00108
regulation of anatomical structure morphogenesis (GO:0022603)	396	89	60.13	+	1.48	0.00113
mesenchyme development (GO:0060485)	244	60	37.05	+	1.62	0.00117
axonogenesis (GO:0007409)	435	96	66.05	+	1.45	0.00118
phosphate-containing compound metabolic process (GO:0006796)	1912	349	290.33	+	1.2	0.00121
cell morphogenesis involved in neuron differentiation (GO:0048667)	463	101	70.3	+	1.44	0.00131
blood vessel morphogenesis (GO:0048514)	356	81	54.06	+	1.5	0.00132
photoreceptor cell differentiation (GO:0046530)	97	30	14.73	+	2.04	0.00137
regulation of developmental growth (GO:0048638)	124	36	18.83	+	1.91	0.00137
growth (GO:0040007)	297	70	45.1	+	1.55	0.00139
developmental growth (GO:0048589)	297	70	45.1	+	1.55	0.00139
otolith development (GO:0048840)	54	20	8.2	+	2.44	0.00148
microtubule cytoskeleton organization involved in mitosis (GO:1902850)	81	26	12.3	+	2.11	0.00151
mesenchymal cell migration (GO:0090497)	117	34	17.77	+	1.91	0.00154
neural crest cell differentiation (GO:0014033)	170	45	25.81	+	1.74	0.00157
hematopoietic progenitor cell differentiation (GO:0002244)	99	30	15.03	+	2	0.00158
response to abiotic stimulus (GO:0009628)	389	87	59.07	+	1.47	0.00161
negative regulation of neurogenesis (GO:0050768)	68	23	10.33	+	2.23	0.00164
sensory organ development (GO:0007423)	732	148	111.15	+	1.33	0.00169
mRNA metabolic process (GO:0016071)	412	91	62.56	+	1.45	0.00172
embryonic skeletal system morphogenesis (GO:0048704)	186	48	28.24	+	1.7	0.00177
cell maturation (GO:0048469)	77	25	11.69	+	2.14	0.00178
negative regulation of axon extension (GO:0030517)	50	19	7.59	+	2.5	0.00183
negative regulation of nervous system development (GO:0051961)	69	23	10.48	+	2.2	0.00184
erythrocyte differentiation (GO:0030218)	112	33	17.01	+	1.94	0.00184
organelle localization (GO:0051640)	300	70	45.55	+	1.54	0.00189
regulation of cellular component biogenesis (GO:0044087)	332	76	50.41	+	1.51	0.00189
erythrocyte homeostasis (GO:0034101)	113	33	17.16	+	1.92	0.00191
mesenchymal cell differentiation (GO:0048762)	188	48	28.55	+	1.68	0.00191
negative regulation of developmental process (GO:0051093)	202	51	30.67	+	1.66	0.00194
microtubule cytoskeleton organization (GO:0000226)	386	86	58.61	+	1.47	0.00195
regulation of organelle organization (GO:0033043)	525	111	79.72	+	1.39	0.00201
nucleobase-containing compound biosynthetic process (GO:0034654)	465	100	70.61	+	1.42	0.00204
cellular response to endogenous stimulus (GO:0071495)	409	90	62.1	+	1.45	0.00207
developmental maturation (GO:0021700)	115	33	17.46	+	1.89	0.00212
neural crest cell migration (GO:0001755)	115	33	17.46	+	1.89	0.00212
ribosome biogenesis (GO:0042254)	234	57	35.53	+	1.6	0.00218
axon extension (GO:0048675)	52	19	7.9	+	2.41	0.0022
response to endogenous stimulus (GO:0009719)	454	98	68.94	+	1.42	0.00223
embryonic cranial skeleton morphogenesis (GO:0048701)	170	44	25.81	+	1.7	0.00228
negative regulation of response to stimulus (GO:0048585)	629	129	95.51	+	1.35	0.00228
skeletal system morphogenesis (GO:0048705)	211	52	32.04	+	1.62	0.00244
positive regulation of nitrogen compound metabolic process (GO:0051173)	1025	197	155.64	+	1.27	0.00248
enzyme-linked receptor protein signaling pathway (GO:0007167)	445	96	67.57	+	1.42	0.0025
mitotic cell cycle phase transition (GO:0044772)	75	24	11.39	+	2.11	0.00256
cell cycle phase transition (GO:0044770)	75	24	11.39	+	2.11	0.00256
ribonucleoprotein complex biogenesis (GO:0022613)	337	76	51.17	+	1.49	0.00258
negative regulation of locomotion (GO:0040013)	93	28	14.12	+	1.98	0.00269
urogenital system development (GO:0001655)	202	50	30.67	+	1.63	0.00269
positive regulation of cellular process (GO:0048522)	2219	395	336.94	+	1.17	0.00271
brain development (GO:0007420)	515	108	78.2	+	1.38	0.00272
negative regulation of cellular process (GO:0048523)	2086	373	316.75	+	1.18	0.00279
central nervous system development (GO:0007417)	736	147	111.76	+	1.32	0.00284
neuron projection extension (GO:1990138)	62	21	9.41	+	2.23	0.00286
morphogenesis of a polarized epithelium (GO:0001738)	19	10	2.89	+	3.47	0.00288
peptidyl-tyrosine modification (GO:0018212)	19	10	2.89	+	3.47	0.00288
negative regulation of axon extension involved in axon guidance (GO:0048843)	42	16	6.38	+	2.51	0.00299
microtubule-based movement (GO:0007018)	253	60	38.42	+	1.56	0.00313
tRNA modification (GO:0006400)	71	23	10.78	+	2.13	0.00314
myeloid cell homeostasis (GO:0002262)	126	35	19.13	+	1.83	0.00318
gland development (GO:0048732)	254	60	38.57	+	1.56	0.00318
chondroitin sulfate proteoglycan biosynthetic process (GO:0050650)	23	11	3.49	+	3.15	0.00319
head development (GO:0060322)	535	111	81.24	+	1.37	0.00323
histone modification (GO:0016570)	212	52	32.19	+	1.62	0.00326
cell-cell signaling by wnt (GO:0198738)	173	44	26.27	+	1.67	0.00331
peptidyl-tyrosine phosphorylation (GO:0018108)	16	9	2.43	+	3.7	0.00332
chondroitin sulfate proteoglycan metabolic process (GO:0050654)	27	12	4.1	+	2.93	0.00337
glial cell differentiation (GO:0010001)	128	35	19.44	+	1.8	0.0034
positive regulation of cellular metabolic process (GO:0031325)	1067	203	162.02	+	1.25	0.0034
digestive tract development (GO:0048565)	99	29	15.03	+	1.93	0.00353
amide biosynthetic process (GO:0043604)	419	90	63.62	+	1.41	0.00356
regulation of axonogenesis (GO:0050770)	109	31	16.55	+	1.87	0.00359
cell division (GO:0051301)	261	61	39.63	+	1.54	0.00359
cell surface receptor signaling pathway (GO:0007166)	1350	250	204.99	+	1.22	0.00385
transforming growth factor beta receptor signaling pathway (GO:0007179)	39	15	5.92	+	2.53	0.00387
export from cell (GO:0140352)	237	56	35.99	+	1.56	0.00403
regulation of calcium ion transmembrane transport (GO:1903169)	46	17	6.98	+	2.43	0.00405
ear development (GO:0043583)	181	45	27.48	+	1.64	0.00409
regulation of transmembrane receptor protein serine/threonine kinase signaling pathway (GO:0090092)	170	43	25.81	+	1.67	0.00418
ensheathment of neurons (GO:0007272)	68	22	10.33	+	2.13	0.00423
axon ensheathment (GO:0008366)	68	22	10.33	+	2.13	0.00423
microtubule-based transport (GO:0099111)	124	34	18.83	+	1.81	0.00426
chemical homeostasis (GO:0048878)	437	93	66.36	+	1.4	0.00426
muscle structure development (GO:0061061)	378	82	57.4	+	1.43	0.0043
neuron projection guidance (GO:0097485)	306	69	46.46	+	1.49	0.00432
Wnt signaling pathway (GO:0016055)	171	43	25.97	+	1.66	0.00433
cellular response to transforming growth factor beta stimulus (GO:0071560)	40	15	6.07	+	2.47	0.00451
response to transforming growth factor beta (GO:0071559)	40	15	6.07	+	2.47	0.00451
cation transmembrane transport (GO:0098655)	508	105	77.14	+	1.36	0.00453
retina development in camera-type eye (GO:0060041)	276	63	41.91	+	1.5	0.00458
gliogenesis (GO:0042063)	137	36	20.8	+	1.73	0.00466
regulation of cellular response to stress (GO:0080135)	162	41	24.6	+	1.67	0.00475
regulation of growth (GO:0040008)	176	44	26.72	+	1.65	0.00481
exocrine pancreas development (GO:0031017)	48	17	7.29	+	2.33	0.00485
exocrine system development (GO:0035272)	48	17	7.29	+	2.33	0.00485
anatomical structure maturation (GO:0071695)	97	28	14.73	+	1.9	0.00486
post-anal tail morphogenesis (GO:0036342)	21	10	3.19	+	3.14	0.00497
retina morphogenesis in camera-type eye (GO:0060042)	128	34	19.44	+	1.75	0.00504
embryonic skeletal system development (GO:0048706)	207	50	31.43	+	1.59	0.0052
anion transport (GO:0006820)	320	71	48.59	+	1.46	0.0052
neural tube patterning (GO:0021532)	56	19	8.5	+	2.23	0.00521
angiogenesis (GO:0001525)	284	64	43.12	+	1.48	0.00521
response to light stimulus (GO:0009416)	142	37	21.56	+	1.72	0.00525
inner ear development (GO:0048839)	179	44	27.18	+	1.62	0.00531
regulation of axon extension involved in axon guidance (GO:0048841)	49	17	7.44	+	2.28	0.00541
axon guidance (GO:0007411)	305	68	46.31	+	1.47	0.00541
sensory system development (GO:0048880)	658	131	99.91	+	1.31	0.00546
establishment of organelle localization (GO:0051656)	210	50	31.89	+	1.57	0.00557
protein methylation (GO:0006479)	90	26	13.67	+	1.9	0.00559
embryonic hemopoiesis (GO:0035162)	90	26	13.67	+	1.9	0.00559
protein alkylation (GO:0008213)	90	26	13.67	+	1.9	0.00559
tRNA metabolic process (GO:0006399)	169	42	25.66	+	1.64	0.00565
positive regulation of metabolic process (GO:0009893)	1245	230	189.05	+	1.22	0.0057
cell growth (GO:0016049)	72	22	10.93	+	2.01	0.00573
phosphatidylethanolamine biosynthetic process (GO:0006646)	11	7	1.67	+	4.19	0.00579
negative regulation of biological process (GO:0048519)	2390	418	362.91	+	1.15	0.00583
actin filament organization (GO:0007015)	312	69	47.38	+	1.46	0.00593
formation of cytoplasmic translation initiation complex (GO:0001732)	18	9	2.73	+	3.29	0.00596
camera-type eye morphogenesis (GO:0048593)	185	45	28.09	+	1.6	0.00597
organophosphate ester transport (GO:0015748)	91	26	13.82	+	1.88	0.00601
neuromuscular junction development (GO:0007528)	44	16	6.68	+	2.39	0.00602
translational initiation (GO:0006413)	66	21	10.02	+	2.1	0.00603
developmental cell growth (GO:0048588)	66	21	10.02	+	2.1	0.00603
myelination (GO:0042552)	66	21	10.02	+	2.1	0.00603
secretion by cell (GO:0032940)	215	51	32.65	+	1.56	0.00605
amino sugar biosynthetic process (GO:0046349)	8	6	1.21	+	4.94	0.00609
pronephros development (GO:0048793)	135	35	20.5	+	1.71	0.00621
organic substance catabolic process (GO:1901575)	1276	235	193.75	+	1.21	0.00625
aromatic compound biosynthetic process (GO:0019438)	530	108	80.48	+	1.34	0.0064
negative regulation of protein-containing complex assembly (GO:0031333)	67	21	10.17	+	2.06	0.00641
cellular chemical homeostasis (GO:0055082)	249	57	37.81	+	1.51	0.00643
regulation of cell differentiation (GO:0045595)	463	96	70.3	+	1.37	0.00654
photoreceptor cell outer segment organization (GO:0035845)	26	11	3.95	+	2.79	0.00656
negative regulation of cell development (GO:0010721)	76	23	11.54	+	1.99	0.00656
response to radiation (GO:0009314)	176	43	26.72	+	1.61	0.00662
regulation of cytoskeleton organization (GO:0051493)	340	74	51.63	+	1.43	0.00662
negative regulation of cellular biosynthetic process (GO:0031327)	510	104	77.44	+	1.34	0.00664
regulation of extent of cell growth (GO:0061387)	95	27	14.43	+	1.87	0.00667
glycerolipid metabolic process (GO:0046486)	269	61	40.85	+	1.49	0.0067
negative regulation of biosynthetic process (GO:0009890)	513	105	77.9	+	1.35	0.00673
catabolic process (GO:0009056)	1467	266	222.76	+	1.19	0.00676
peptidyl-lysine modification (GO:0018205)	180	44	27.33	+	1.61	0.00707
methylation (GO:0032259)	224	52	34.01	+	1.53	0.00718
definitive hemopoiesis (GO:0060216)	60	19	9.11	+	2.09	0.00729
myeloid cell differentiation (GO:0030099)	196	47	29.76	+	1.58	0.00734
kidney development (GO:0001822)	197	47	29.91	+	1.57	0.00749
renal system development (GO:0072001)	198	47	30.07	+	1.56	0.00768
inorganic cation transmembrane transport (GO:0098662)	461	95	70	+	1.36	0.00776
lipid metabolic process (GO:0006629)	873	166	132.56	+	1.25	0.00777
muscle cell development (GO:0055001)	214	50	32.49	+	1.54	0.00782
inorganic anion transport (GO:0015698)	132	34	20.04	+	1.7	0.00787
locomotory behavior (GO:0007626)	98	27	14.88	+	1.81	0.00788
heterocycle biosynthetic process (GO:0018130)	535	108	81.24	+	1.33	0.0079
negative regulation of chemotaxis (GO:0050922)	47	16	7.14	+	2.24	0.00799
regulation of cellular component size (GO:0032535)	247	56	37.51	+	1.49	0.00804
anterior/posterior pattern specification (GO:0009952)	247	56	37.51	+	1.49	0.00804
secretion (GO:0046903)	231	53	35.08	+	1.51	0.00807
eye photoreceptor cell differentiation (GO:0001754)	63	20	9.57	+	2.09	0.00817
regulation of cell size (GO:0008361)	122	32	18.52	+	1.73	0.00819
cell morphogenesis involved in differentiation (GO:0000904)	541	109	82.15	+	1.33	0.00822
chloride transport (GO:0006821)	101	28	15.34	+	1.83	0.00837
neural tube development (GO:0021915)	112	30	17.01	+	1.76	0.00846
tRNA processing (GO:0008033)	112	30	17.01	+	1.76	0.00846
organophosphate metabolic process (GO:0019637)	709	138	107.66	+	1.28	0.00849
positive regulation of macromolecule metabolic process (GO:0010604)	1111	206	168.7	+	1.22	0.00861
regulation of membrane lipid distribution (GO:0097035)	56	18	8.5	+	2.12	0.00874
establishment of protein localization to organelle (GO:0072594)	205	48	31.13	+	1.54	0.00874
regulation of microtubule cytoskeleton organization (GO:0070507)	92	26	13.97	+	1.86	0.00876
protein secretion (GO:0009306)	48	16	7.29	+	2.2	0.00896
establishment of protein localization to extracellular region (GO:0035592)	48	16	7.29	+	2.2	0.00896
rostrocaudal neural tube patterning (GO:0021903)	48	16	7.29	+	2.2	0.00896
cell migration in hindbrain (GO:0021535)	9	6	1.37	+	4.39	0.00903
mitotic chromosome condensation (GO:0007076)	9	6	1.37	+	4.39	0.00903
UDP-N-acetylglucosamine biosynthetic process (GO:0006048)	6	5	0.91	+	5.49	0.0092
organic cyclic compound biosynthetic process (GO:1901362)	612	121	92.93	+	1.3	0.00925
mRNA processing (GO:0006397)	334	72	50.72	+	1.42	0.0095
cellular amide metabolic process (GO:0043603)	618	122	93.84	+	1.3	0.00958
phospholipid transport (GO:0015914)	75	22	11.39	+	1.93	0.00975
lipid homeostasis (GO:0055088)	66	20	10.02	+	2	0.00979
translation (GO:0006412)	318	69	48.29	+	1.43	0.00988
semicircular canal morphogenesis (GO:0048752)	20	9	3.04	+	2.96	0.00998
regulation of ARF protein signal transduction (GO:0032012)	24	10	3.64	+	2.74	0.0102
negative chemotaxis (GO:0050919)	51	17	7.74	+	2.2	0.0104
cranial skeletal system development (GO:1904888)	232	53	35.23	+	1.5	0.0104
SMAD protein signal transduction (GO:0060395)	58	18	8.81	+	2.04	0.0105
regulation of supramolecular fiber organization (GO:1902903)	201	47	30.52	+	1.54	0.0105
glycerophospholipid metabolic process (GO:0006650)	217	50	32.95	+	1.52	0.0106
carbohydrate metabolic process (GO:0005975)	365	77	55.42	+	1.39	0.0106
cell morphogenesis (GO:0000902)	635	124	96.42	+	1.29	0.0106
peptide biosynthetic process (GO:0043043)	325	70	49.35	+	1.42	0.0107
retrograde transport, endosome to Golgi (GO:0042147)	52	17	7.9	+	2.15	0.0109
regulation of cell growth (GO:0001558)	120	31	18.22	+	1.7	0.0109
cell surface receptor signaling pathway involved in cell-cell signaling (GO:1905114)	187	44	28.39	+	1.55	0.0109
peptidyl-serine modification (GO:0018209)	134	34	20.35	+	1.67	0.0112
cellular metal ion homeostasis (GO:0006875)	175	42	26.57	+	1.58	0.0113
ribosomal large subunit biogenesis (GO:0042273)	61	19	9.26	+	2.05	0.0116
peptidyl-threonine phosphorylation (GO:0018107)	32	12	4.86	+	2.47	0.0117
endothelial cell migration (GO:0043542)	32	12	4.86	+	2.47	0.0117
mitotic spindle organization (GO:0007052)	53	17	8.05	+	2.11	0.0117
proteoglycan metabolic process (GO:0006029)	70	21	10.63	+	1.98	0.0118
lipid transport (GO:0006869)	258	57	39.18	+	1.45	0.0119
regulation of axon extension (GO:0030516)	80	23	12.15	+	1.89	0.012
convergent extension (GO:0060026)	150	37	22.78	+	1.62	0.012
eye development (GO:0001654)	548	109	83.21	+	1.31	0.012
visual system development (GO:0150063)	548	109	83.21	+	1.31	0.012
cytosolic transport (GO:0016482)	71	21	10.78	+	1.95	0.0122
cellular response to growth factor stimulus (GO:0071363)	178	42	27.03	+	1.55	0.0122
negative regulation of macromolecule biosynthetic process (GO:0010558)	498	100	75.62	+	1.32	0.0122
positive regulation of catalytic activity (GO:0043085)	476	96	72.28	+	1.33	0.0124
regulation of multicellular organismal development (GO:2000026)	453	92	68.79	+	1.34	0.0125
erythrocyte maturation (GO:0043249)	21	9	3.19	+	2.82	0.0126
mesoderm development (GO:0007498)	102	27	15.49	+	1.74	0.0128
phosphorylation (GO:0016310)	1167	213	177.2	+	1.2	0.0129
regulation of biological process (GO:0050789)	10373	1657	1575.08	+	1.05	0.013
regulation of microtubule-based process (GO:0032886)	127	32	19.28	+	1.66	0.0132
positive regulation of hydrolase activity (GO:0051345)	269	59	40.85	+	1.44	0.0135
regulation of calcium ion transmembrane transport via high voltage-gated calcium channel (GO:1902514)	4	4	0.61	+	6.59	0.0136
ketone body metabolic process (GO:1902224)	4	4	0.61	+	6.59	0.0136
branching morphogenesis of a nerve (GO:0048755)	4	4	0.61	+	6.59	0.0136
post-embryonic animal organ development (GO:0048569)	4	4	0.61	+	6.59	0.0136
cellular ketone body metabolic process (GO:0046950)	4	4	0.61	+	6.59	0.0136
positive regulation of Wnt signaling pathway (GO:0030177)	73	21	11.08	+	1.89	0.0136
cellular ion homeostasis (GO:0006873)	233	52	35.38	+	1.47	0.0137
protein N-linked glycosylation (GO:0006487)	55	17	8.35	+	2.04	0.0138
transition metal ion transport (GO:0000041)	83	23	12.6	+	1.82	0.0139
lipid import into cell (GO:0140354)	7	5	1.06	+	4.7	0.0141
choline transport (GO:0015871)	7	5	1.06	+	4.7	0.0141
organophosphate biosynthetic process (GO:0090407)	398	82	60.43	+	1.36	0.0141
homeostasis of number of cells (GO:0048872)	144	35	21.87	+	1.6	0.0146
carbohydrate derivative metabolic process (GO:1901135)	802	151	121.78	+	1.24	0.0149
protein localization to extracellular region (GO:0071692)	49	16	7.44	+	2.15	0.015
peptidyl-threonine modification (GO:0018210)	34	12	5.16	+	2.32	0.0155
synapse organization (GO:0050808)	148	36	22.47	+	1.6	0.0155
cytoskeleton-dependent intracellular transport (GO:0030705)	134	33	20.35	+	1.62	0.0156
tRNA wobble base modification (GO:0002097)	18	8	2.73	+	2.93	0.0157
organic cation transport (GO:0015695)	18	8	2.73	+	2.93	0.0157
cytoplasmic translational initiation (GO:0002183)	29	11	4.4	+	2.5	0.0157
midbrain-hindbrain boundary development (GO:0030917)	42	14	6.38	+	2.2	0.0157
glial cell development (GO:0021782)	98	26	14.88	+	1.75	0.0158
glycerolipid biosynthetic process (GO:0045017)	149	36	22.62	+	1.59	0.0159
response to growth factor (GO:0070848)	179	42	27.18	+	1.55	0.016
rRNA processing (GO:0006364)	164	39	24.9	+	1.57	0.0161
proteoglycan biosynthetic process (GO:0030166)	59	18	8.96	+	2.01	0.0164
muscle cell differentiation (GO:0042692)	267	58	40.54	+	1.43	0.0165
glycoprotein biosynthetic process (GO:0009101)	267	58	40.54	+	1.43	0.0165
phospholipid biosynthetic process (GO:0008654)	166	39	25.21	+	1.55	0.0169
actomyosin structure organization (GO:0031032)	151	36	22.93	+	1.57	0.017
regulation of calcium ion transport (GO:0051924)	60	18	9.11	+	1.98	0.0172
cellular response to light stimulus (GO:0071482)	60	18	9.11	+	1.98	0.0172
epithelial cell migration (GO:0010631)	43	14	6.53	+	2.14	0.0173
negative regulation of organelle organization (GO:0010639)	125	31	18.98	+	1.63	0.0173
small GTPase mediated signal transduction (GO:0007264)	215	48	32.65	+	1.47	0.0173
lipid localization (GO:0010876)	273	59	41.45	+	1.42	0.0176
peptide metabolic process (GO:0006518)	427	86	64.84	+	1.33	0.0177
carbohydrate derivative biosynthetic process (GO:1901137)	505	100	76.68	+	1.3	0.0177
peripheral nervous system development (GO:0007422)	70	20	10.63	+	1.88	0.0179
positive regulation of transmembrane receptor protein serine/threonine kinase signaling pathway (GO:0090100)	70	20	10.63	+	1.88	0.0179
Ras protein signal transduction (GO:0007265)	155	37	23.54	+	1.57	0.0179
phospholipid translocation (GO:0045332)	52	16	7.9	+	2.03	0.0182
positive regulation of biological process (GO:0048518)	2565	438	389.48	+	1.12	0.0182
axo-dendritic transport (GO:0008088)	37	13	5.62	+	2.31	0.0184
RNA splicing (GO:0008380)	258	56	39.18	+	1.43	0.0185
peptidyl-serine phosphorylation (GO:0018105)	129	32	19.59	+	1.63	0.0186
negative regulation of signal transduction (GO:0009968)	513	101	77.9	+	1.3	0.0186
negative regulation of cellular metabolic process (GO:0031324)	724	137	109.94	+	1.25	0.0186
transmembrane receptor protein tyrosine kinase signaling pathway (GO:0007169)	298	63	45.25	+	1.39	0.0187
positive regulation of RNA metabolic process (GO:0051254)	600	116	91.11	+	1.27	0.0187
lipid biosynthetic process (GO:0008610)	415	84	63.02	+	1.33	0.0193
response to hexose (GO:0009746)	19	8	2.89	+	2.77	0.0197
response to carbohydrate (GO:0009743)	19	8	2.89	+	2.77	0.0197
response to monosaccharide (GO:0034284)	19	8	2.89	+	2.77	0.0197
protein demethylation (GO:0006482)	25	10	3.8	+	2.63	0.0197
non-motile cilium assembly (GO:1905515)	25	10	3.8	+	2.63	0.0197
protein dealkylation (GO:0008214)	25	10	3.8	+	2.63	0.0197
cellular cation homeostasis (GO:0030003)	226	50	34.32	+	1.46	0.0197
lipid translocation (GO:0034204)	53	16	8.05	+	1.99	0.0198
negative regulation of RNA biosynthetic process (GO:1902679)	394	80	59.83	+	1.34	0.0198
negative regulation of nucleic acid-templated transcription (GO:1903507)	394	80	59.83	+	1.34	0.0198
ribosomal large subunit export from nucleus (GO:0000055)	8	5	1.21	+	4.12	0.0204
inner ear morphogenesis (GO:0042472)	95	25	14.43	+	1.73	0.0204
positive regulation of nucleobase-containing compound metabolic process (GO:0045935)	649	124	98.55	+	1.26	0.0204
cellular homeostasis (GO:0019725)	309	65	46.92	+	1.39	0.0207
negative regulation of cell communication (GO:0010648)	532	104	80.78	+	1.29	0.0207
negative regulation of signaling (GO:0023057)	532	104	80.78	+	1.29	0.0207
macromolecule methylation (GO:0043414)	163	38	24.75	+	1.54	0.0209
ear morphogenesis (GO:0042471)	96	25	14.58	+	1.72	0.0211
regulation of voltage-gated calcium channel activity (GO:1901385)	26	10	3.95	+	2.53	0.0215
positive regulation of biosynthetic process (GO:0009891)	599	115	90.95	+	1.26	0.0216
glycerophospholipid biosynthetic process (GO:0046474)	136	33	20.65	+	1.6	0.0217
nucleocytoplasmic transport (GO:0006913)	122	30	18.52	+	1.62	0.0218
nuclear transport (GO:0051169)	122	30	18.52	+	1.62	0.0218
long-chain fatty acid import into cell (GO:0044539)	5	4	0.76	+	5.27	0.0219
hydrocarbon catabolic process (GO:0120253)	5	4	0.76	+	5.27	0.0219
hydrocarbon metabolic process (GO:0120252)	5	4	0.76	+	5.27	0.0219
carotene catabolic process (GO:0016121)	5	4	0.76	+	5.27	0.0219
carotene metabolic process (GO:0016119)	5	4	0.76	+	5.27	0.0219
terpene metabolic process (GO:0042214)	5	4	0.76	+	5.27	0.0219
terpene catabolic process (GO:0046247)	5	4	0.76	+	5.27	0.0219
positive regulation of macromolecule biosynthetic process (GO:0010557)	574	111	87.16	+	1.27	0.0221
organelle fission (GO:0048285)	185	42	28.09	+	1.5	0.0229
muscle organ development (GO:0007517)	185	42	28.09	+	1.5	0.0229
positive regulation of GTPase activity (GO:0043547)	219	48	33.25	+	1.44	0.023
T cell differentiation (GO:0030217)	40	13	6.07	+	2.14	0.0231
primitive hemopoiesis (GO:0060215)	57	17	8.66	+	1.96	0.0231
positive regulation of RNA biosynthetic process (GO:1902680)	524	102	79.57	+	1.28	0.0231
positive regulation of nucleic acid-templated transcription (GO:1903508)	524	102	79.57	+	1.28	0.0231
positive regulation of DNA-templated transcription (GO:0045893)	524	102	79.57	+	1.28	0.0231
protein-containing complex organization (GO:0043933)	746	140	113.28	+	1.24	0.0231
regulation of GTPase activity (GO:0043087)	279	59	42.36	+	1.39	0.0233
fructose 6-phosphate metabolic process (GO:0006002)	12	6	1.82	+	3.29	0.0236
regulation of establishment of planar polarity (GO:0090175)	12	6	1.82	+	3.29	0.0236
regulation of neuron projection regeneration (GO:0070570)	12	6	1.82	+	3.29	0.0236
regulation of axon regeneration (GO:0048679)	12	6	1.82	+	3.29	0.0236
lipid catabolic process (GO:0016042)	203	45	30.82	+	1.46	0.0236
negative regulation of DNA-templated transcription (GO:0045892)	393	79	59.67	+	1.32	0.0236
heart morphogenesis (GO:0003007)	241	52	36.59	+	1.42	0.0239
positive regulation of cell division (GO:0051781)	27	10	4.1	+	2.44	0.024
regulation of pathway-restricted SMAD protein phosphorylation (GO:0060393)	49	15	7.44	+	2.02	0.0242
RNA export from nucleus (GO:0006405)	49	15	7.44	+	2.02	0.0242
regulation of microtubule polymerization or depolymerization (GO:0031110)	49	15	7.44	+	2.02	0.0242
positive regulation of cellular biosynthetic process (GO:0031328)	594	114	90.2	+	1.26	0.0243
macromolecule catabolic process (GO:0009057)	759	142	115.25	+	1.23	0.0243
postreplication repair (GO:0006301)	20	8	3.04	+	2.63	0.0245
detection of mechanical stimulus involved in sensory perception (GO:0050974)	20	8	3.04	+	2.63	0.0245
peripheral nervous system axon ensheathment (GO:0032292)	20	8	3.04	+	2.63	0.0245
thymus development (GO:0048538)	20	8	3.04	+	2.63	0.0245
tRNA wobble uridine modification (GO:0002098)	16	7	2.43	+	2.88	0.0247
response to cold (GO:0009409)	16	7	2.43	+	2.88	0.0247
hemoglobin biosynthetic process (GO:0042541)	16	7	2.43	+	2.88	0.0247
cellular response to DNA damage stimulus (GO:0006974)	427	85	64.84	+	1.31	0.0248
pigmentation (GO:0043473)	143	34	21.71	+	1.57	0.025
behavior (GO:0007610)	191	43	29	+	1.48	0.025
positive regulation of molecular function (GO:0044093)	568	109	86.25	+	1.26	0.025
non-membrane-bounded organelle assembly (GO:0140694)	248	53	37.66	+	1.41	0.0259
regulation of cellular process (GO:0050794)	9827	1565	1492.17	+	1.05	0.0261
cellular response to radiation (GO:0071478)	69	19	10.48	+	1.81	0.0262
regulation of cell population proliferation (GO:0042127)	338	69	51.32	+	1.34	0.0267
cholesterol homeostasis (GO:0042632)	28	10	4.25	+	2.35	0.0271
sterol homeostasis (GO:0055092)	28	10	4.25	+	2.35	0.0271
peptide transport (GO:0015833)	28	10	4.25	+	2.35	0.0271
extracellular transport (GO:0006858)	35	12	5.31	+	2.26	0.0271
convergent extension involved in axis elongation (GO:0060028)	35	12	5.31	+	2.26	0.0271
digestive tract morphogenesis (GO:0048546)	35	12	5.31	+	2.26	0.0271
epithelial cilium movement involved in extracellular fluid movement (GO:0003351)	35	12	5.31	+	2.26	0.0271
glycoprotein metabolic process (GO:0009100)	316	65	47.98	+	1.35	0.0271
rRNA metabolic process (GO:0016072)	181	41	27.48	+	1.49	0.0277
camera-type eye development (GO:0043010)	471	92	71.52	+	1.29	0.0277
regulation of chemotaxis (GO:0050920)	82	22	12.45	+	1.77	0.0278
metal ion homeostasis (GO:0055065)	236	51	35.84	+	1.42	0.0278
actin filament capping (GO:0051693)	42	13	6.38	+	2.04	0.0282
anterior/posterior axis specification (GO:0009948)	42	13	6.38	+	2.04	0.0282
cellular transition metal ion homeostasis (GO:0046916)	51	15	7.74	+	1.94	0.0283
protein localization to vacuole (GO:0072665)	51	15	7.74	+	1.94	0.0283
facial nucleus development (GO:0021754)	9	5	1.37	+	3.66	0.0284
otolith formation (GO:0032475)	9	5	1.37	+	3.66	0.0284
post-translational protein modification (GO:0043687)	9	5	1.37	+	3.66	0.0284
insulin-like growth factor receptor signaling pathway (GO:0048009)	9	5	1.37	+	3.66	0.0284
regulation of actin filament organization (GO:0110053)	166	38	25.21	+	1.51	0.0284
regulation of cation channel activity (GO:2001257)	83	22	12.6	+	1.75	0.0286
regulation of calcium ion transmembrane transporter activity (GO:1901019)	36	12	5.47	+	2.2	0.0289
dorsal/ventral pattern formation (GO:0009953)	151	35	22.93	+	1.53	0.029
cellular response to hormone stimulus (GO:0032870)	184	41	27.94	+	1.47	0.0293
negative regulation of cell differentiation (GO:0045596)	136	32	20.65	+	1.55	0.0294
cellular lipid metabolic process (GO:0044255)	706	132	107.2	+	1.23	0.0294
cellular response to abiotic stimulus (GO:0071214)	84	22	12.75	+	1.72	0.0296
cellular response to environmental stimulus (GO:0104004)	84	22	12.75	+	1.72	0.0296
nuclear export (GO:0051168)	73	20	11.08	+	1.8	0.0297
response to organic substance (GO:0010033)	941	171	142.89	+	1.2	0.03
cellular catabolic process (GO:0044248)	1213	216	184.19	+	1.17	0.0303
axonal transport (GO:0098930)	29	10	4.4	+	2.27	0.0307
translesion synthesis (GO:0019985)	13	6	1.97	+	3.04	0.0308
positive regulation of pathway-restricted SMAD protein phosphorylation (GO:0010862)	45	14	6.83	+	2.05	0.0309
establishment of protein localization to vacuole (GO:0072666)	45	14	6.83	+	2.05	0.0309
T cell differentiation in thymus (GO:0033077)	17	7	2.58	+	2.71	0.031
DNA synthesis involved in DNA repair (GO:0000731)	17	7	2.58	+	2.71	0.031
hemoglobin metabolic process (GO:0020027)	17	7	2.58	+	2.71	0.031
protein localization to microtubule cytoskeleton (GO:0072698)	17	7	2.58	+	2.71	0.031
regulation of cellular response to growth factor stimulus (GO:0090287)	172	39	26.12	+	1.49	0.0312
transmembrane receptor protein serine/threonine kinase signaling pathway (GO:0007178)	126	30	19.13	+	1.57	0.0319
photoreceptor cell development (GO:0042461)	75	20	11.39	+	1.76	0.032
activation of GTPase activity (GO:0090630)	86	22	13.06	+	1.68	0.0323
chloride transmembrane transport (GO:1902476)	65	18	9.87	+	1.82	0.0326
leukocyte cell-cell adhesion (GO:0007159)	6	4	0.91	+	4.39	0.0328
phosphatidylcholine biosynthetic process (GO:0006656)	6	4	0.91	+	4.39	0.0328
establishment of epithelial cell apical/basal polarity (GO:0045198)	6	4	0.91	+	4.39	0.0328
protein retention in Golgi apparatus (GO:0045053)	6	4	0.91	+	4.39	0.0328
regulation of Wnt signaling pathway, planar cell polarity pathway (GO:2000095)	6	4	0.91	+	4.39	0.0328
spontaneous synaptic transmission (GO:0098814)	6	4	0.91	+	4.39	0.0328
pigment cell development (GO:0070285)	6	4	0.91	+	4.39	0.0328
negative regulation of lipid biosynthetic process (GO:0051055)	6	4	0.91	+	4.39	0.0328
amyloid-beta metabolic process (GO:0050435)	6	4	0.91	+	4.39	0.0328
post-translational protein targeting to membrane, translocation (GO:0031204)	6	4	0.91	+	4.39	0.0328
spontaneous neurotransmitter secretion (GO:0061669)	6	4	0.91	+	4.39	0.0328
semicircular canal formation (GO:0060876)	6	4	0.91	+	4.39	0.0328
early endosome to Golgi transport (GO:0034498)	6	4	0.91	+	4.39	0.0328
cellular divalent inorganic cation homeostasis (GO:0072503)	127	30	19.28	+	1.56	0.0329
response to hormone (GO:0009725)	230	49	34.92	+	1.4	0.0329
phospholipid metabolic process (GO:0006644)	295	61	44.79	+	1.36	0.0329
otolith morphogenesis (GO:0032474)	24	9	3.64	+	2.47	0.0331
odontogenesis (GO:0042476)	24	9	3.64	+	2.47	0.0331
regulation of renal system process (GO:0098801)	3	3	0.46	+	6.59	0.0336
positive regulation of cytoplasmic mRNA processing body assembly (GO:0010606)	3	3	0.46	+	6.59	0.0336
regulation of cytoplasmic mRNA processing body assembly (GO:0010603)	3	3	0.46	+	6.59	0.0336
cation homeostasis (GO:0055080)	297	61	45.1	+	1.35	0.0337
negative regulation of protein depolymerization (GO:1901880)	56	16	8.5	+	1.88	0.0341
cell-cell signaling (GO:0007267)	640	120	97.18	+	1.23	0.0341
epithelium migration (GO:0090132)	47	14	7.14	+	1.96	0.0347
swimming behavior (GO:0036269)	30	10	4.56	+	2.2	0.035
neural retina development (GO:0003407)	102	25	15.49	+	1.61	0.0352
limb development (GO:0060173)	77	20	11.69	+	1.71	0.0353
negative regulation of supramolecular fiber organization (GO:1902904)	77	20	11.69	+	1.71	0.0353
protein-containing complex assembly (GO:0065003)	652	122	99	+	1.23	0.0356
regulation of cell cycle phase transition (GO:1901987)	132	31	20.04	+	1.55	0.0357
extracellular structure organization (GO:0043062)	219	47	33.25	+	1.41	0.0358
extracellular matrix organization (GO:0030198)	219	47	33.25	+	1.41	0.0358
somite development (GO:0061053)	148	34	22.47	+	1.51	0.0359
pectoral fin development (GO:0033339)	67	18	10.17	+	1.77	0.0361
regulation of protein depolymerization (GO:1901879)	67	18	10.17	+	1.77	0.0361
signal release (GO:0023061)	91	23	13.82	+	1.66	0.0361
external encapsulating structure organization (GO:0045229)	220	47	33.41	+	1.41	0.0364
Schwann cell development (GO:0014044)	25	9	3.8	+	2.37	0.0367
Schwann cell differentiation (GO:0014037)	25	9	3.8	+	2.37	0.0367
DNA repair (GO:0006281)	333	67	50.56	+	1.33	0.0371
regulation of locomotion (GO:0040012)	310	63	47.07	+	1.34	0.0373
transport along microtubule (GO:0010970)	92	23	13.97	+	1.65	0.0375
Wnt signaling pathway, planar cell polarity pathway (GO:0060071)	10	5	1.52	+	3.29	0.0381
histone H3-K9 methylation (GO:0051567)	10	5	1.52	+	3.29	0.0381
UDP-N-acetylglucosamine metabolic process (GO:0006047)	10	5	1.52	+	3.29	0.0381
histone H3-K9 modification (GO:0061647)	10	5	1.52	+	3.29	0.0381
motor neuron migration (GO:0097475)	10	5	1.52	+	3.29	0.0381
regulation of epithelial to mesenchymal transition (GO:0010717)	10	5	1.52	+	3.29	0.0381
myelination in peripheral nervous system (GO:0022011)	18	7	2.73	+	2.56	0.0383
epithelial cilium movement involved in determination of left/right asymmetry (GO:0060287)	18	7	2.73	+	2.56	0.0383
response to glucose (GO:0009749)	18	7	2.73	+	2.56	0.0383
nucleotide-sugar biosynthetic process (GO:0009226)	18	7	2.73	+	2.56	0.0383
phosphatidylethanolamine metabolic process (GO:0046337)	18	7	2.73	+	2.56	0.0383
negative regulation of cytoskeleton organization (GO:0051494)	81	21	12.3	+	1.71	0.0383
negative regulation of protein polymerization (GO:0032272)	58	16	8.81	+	1.82	0.0384
negative regulation of actin filament polymerization (GO:0030837)	58	16	8.81	+	1.82	0.0384
determination of bilateral symmetry (GO:0009855)	314	64	47.68	+	1.34	0.0384
specification of symmetry (GO:0009799)	314	64	47.68	+	1.34	0.0384
sprouting angiogenesis (GO:0002040)	107	26	16.25	+	1.6	0.0387
negative regulation of response to external stimulus (GO:0032102)	107	26	16.25	+	1.6	0.0387
protein polyubiquitination (GO:0000209)	170	38	25.81	+	1.47	0.0388
neurotransmitter transport (GO:0006836)	93	23	14.12	+	1.63	0.0391
regulation of BMP signaling pathway (GO:0030510)	93	23	14.12	+	1.63	0.0391
ribosome localization (GO:0033750)	14	6	2.13	+	2.82	0.0392
mitotic spindle assembly checkpoint signaling (GO:0007094)	14	6	2.13	+	2.82	0.0392
cell cycle G2/M phase transition (GO:0044839)	14	6	2.13	+	2.82	0.0392
positive regulation of organelle assembly (GO:1902117)	14	6	2.13	+	2.82	0.0392
mitotic spindle checkpoint signaling (GO:0071174)	14	6	2.13	+	2.82	0.0392
spindle assembly checkpoint signaling (GO:0071173)	14	6	2.13	+	2.82	0.0392
intracellular sterol transport (GO:0032366)	14	6	2.13	+	2.82	0.0392
spindle checkpoint signaling (GO:0031577)	14	6	2.13	+	2.82	0.0392
G2/M transition of mitotic cell cycle (GO:0000086)	14	6	2.13	+	2.82	0.0392
ribosomal subunit export from nucleus (GO:0000054)	14	6	2.13	+	2.82	0.0392
superoxide anion generation (GO:0042554)	14	6	2.13	+	2.82	0.0392
plasma membrane tubulation (GO:0097320)	14	6	2.13	+	2.82	0.0392
negative regulation of mitotic metaphase/anaphase transition (GO:0045841)	14	6	2.13	+	2.82	0.0392
regulation of protein-containing complex assembly (GO:0043254)	154	35	23.38	+	1.5	0.0395
convergent extension involved in gastrulation (GO:0060027)	82	21	12.45	+	1.69	0.0397
inorganic anion transmembrane transport (GO:0098661)	82	21	12.45	+	1.69	0.0397
camera-type eye photoreceptor cell differentiation (GO:0060219)	33	11	5.01	+	2.2	0.04
axis elongation (GO:0003401)	49	14	7.44	+	1.88	0.0402
negative regulation of transmembrane receptor protein serine/threonine kinase signaling pathway (GO:0090101)	71	19	10.78	+	1.76	0.0403
regulation of DNA replication (GO:0006275)	26	9	3.95	+	2.28	0.0411
establishment of melanosome localization (GO:0032401)	26	9	3.95	+	2.28	0.0411
myotube differentiation (GO:0014902)	83	21	12.6	+	1.67	0.0413
regulation of molecular function (GO:0065009)	1043	186	158.37	+	1.17	0.0428
tissue homeostasis (GO:0001894)	73	19	11.08	+	1.71	0.0433
actin polymerization or depolymerization (GO:0008154)	73	19	11.08	+	1.71	0.0433
pancreas development (GO:0031016)	161	36	24.45	+	1.47	0.0438
inorganic ion homeostasis (GO:0098771)	307	62	46.62	+	1.33	0.0438
protein glycosylation (GO:0006486)	218	46	33.1	+	1.39	0.0443
macromolecule glycosylation (GO:0043413)	218	46	33.1	+	1.39	0.0443
anatomical structure homeostasis (GO:0060249)	99	24	15.03	+	1.6	0.0445
mitotic nuclear division (GO:0140014)	99	24	15.03	+	1.6	0.0445
cellular macromolecule catabolic process (GO:0044265)	642	119	97.48	+	1.22	0.0446
regulation of intracellular signal transduction (GO:1902531)	682	126	103.56	+	1.22	0.0449
divalent inorganic cation homeostasis (GO:0072507)	146	33	22.17	+	1.49	0.0452
axis specification (GO:0009798)	74	19	11.24	+	1.69	0.0454
RNA modification (GO:0009451)	130	30	19.74	+	1.52	0.0454
oligosaccharide metabolic process (GO:0009311)	35	11	5.31	+	2.07	0.0457
chromatin organization (GO:0006325)	313	63	47.53	+	1.33	0.0457
appendage development (GO:0048736)	115	27	17.46	+	1.55	0.0461
endocytosis (GO:0006897)	314	63	47.68	+	1.32	0.0461
neurofilament bundle assembly (GO:0033693)	7	4	1.06	+	3.76	0.0462
regulation of cholesterol transport (GO:0032374)	7	4	1.06	+	3.76	0.0462
regulation of sterol transport (GO:0032371)	7	4	1.06	+	3.76	0.0462
protein localization to microtubule end (GO:1905725)	7	4	1.06	+	3.76	0.0462
neuromuscular process controlling balance (GO:0050885)	7	4	1.06	+	3.76	0.0462
positive regulation of myelination (GO:0031643)	7	4	1.06	+	3.76	0.0462
protein localization to microtubule plus-end (GO:1904825)	7	4	1.06	+	3.76	0.0462
polarized epithelial cell differentiation (GO:0030859)	7	4	1.06	+	3.76	0.0462
establishment or maintenance of monopolar cell polarity (GO:0061339)	7	4	1.06	+	3.76	0.0462
establishment of apical/basal cell polarity (GO:0035089)	7	4	1.06	+	3.76	0.0462
glyoxylate metabolic process (GO:0046487)	7	4	1.06	+	3.76	0.0462
establishment of monopolar cell polarity (GO:0061162)	7	4	1.06	+	3.76	0.0462
sclerotome development (GO:0061056)	7	4	1.06	+	3.76	0.0462
nucleobase-containing small molecule metabolic process (GO:0055086)	423	82	64.23	+	1.28	0.0463
maintenance of protein location in cell (GO:0032507)	27	9	4.1	+	2.2	0.0464
semicircular canal development (GO:0060872)	27	9	4.1	+	2.2	0.0464
histone methylation (GO:0016571)	64	17	9.72	+	1.75	0.047
nuclear division (GO:0000280)	167	37	25.36	+	1.46	0.0475
tissue migration (GO:0090130)	54	15	8.2	+	1.83	0.0476
histone lysine methylation (GO:0034968)	54	15	8.2	+	1.83	0.0476
RNA localization (GO:0006403)	89	22	13.51	+	1.63	0.0478
regulation of cell motility (GO:2000145)	296	60	44.95	+	1.33	0.0483
negative regulation of mitotic sister chromatid separation (GO:2000816)	15	6	2.28	+	2.63	0.049
spinal cord patterning (GO:0021511)	15	6	2.28	+	2.63	0.049
negative regulation of metaphase/anaphase transition of cell cycle (GO:1902100)	15	6	2.28	+	2.63	0.049
negative regulation of mitotic sister chromatid segregation (GO:0033048)	15	6	2.28	+	2.63	0.049
negative regulation of sister chromatid segregation (GO:0033046)	15	6	2.28	+	2.63	0.049
histone lysine demethylation (GO:0070076)	15	6	2.28	+	2.63	0.049
regulation of JNK cascade (GO:0046328)	36	11	5.47	+	2.01	0.0495
mitotic cytokinesis (GO:0000281)	45	13	6.83	+	1.9	0.0495
negative regulation of actin filament depolymerization (GO:0030835)	45	13	6.83	+	1.9	0.0495
phosphatidic acid biosynthetic process (GO:0006654)	11	5	1.67	+	2.99	0.0496
cristae formation (GO:0042407)	11	5	1.67	+	2.99	0.0496
phosphatidic acid metabolic process (GO:0046473)	11	5	1.67	+	2.99	0.0496

## Sheet: CabMoro_GO
GO biological process complete	Danio rerio - REFLIST (25704)	upload_1 (4371)	upload_1 (expected)	upload_1 (over/under)	upload_1 (fold Enrichment)	upload_1 (raw P-value)
embryonic skeletal joint morphogenesis (GO:0060272)	3	3	0.51	+	5.88	0.0435
cellular response to corticotropin-releasing hormone stimulus (GO:0071376)	4	4	0.68	+	5.88	0.0191
fatty acid derivative catabolic process (GO:1901569)	3	3	0.51	+	5.88	0.0435
regulation of neural crest formation (GO:0090299)	3	3	0.51	+	5.88	0.0435
branching morphogenesis of a nerve (GO:0048755)	4	4	0.68	+	5.88	0.0191
response to corticotropin-releasing hormone (GO:0043435)	4	4	0.68	+	5.88	0.0191
neuromuscular junction development, skeletal muscle fiber (GO:0098529)	3	3	0.51	+	5.88	0.0435
regulation of histone H3-K9 dimethylation (GO:1900109)	3	3	0.51	+	5.88	0.0435
regulation of phospholipid metabolic process (GO:1903725)	4	4	0.68	+	5.88	0.0191
BMP signaling pathway involved in heart development (GO:0061312)	3	3	0.51	+	5.88	0.0435
choline metabolic process (GO:0019695)	3	3	0.51	+	5.88	0.0435
eukaryotic translation initiation factor 4F complex assembly (GO:0097010)	3	3	0.51	+	5.88	0.0435
spontaneous synaptic transmission (GO:0098814)	6	5	1.02	+	4.9	0.0139
post-translational protein targeting to membrane, translocation (GO:0031204)	6	5	1.02	+	4.9	0.0139
spontaneous neurotransmitter secretion (GO:0061669)	6	5	1.02	+	4.9	0.0139
embryonic body morphogenesis (GO:0010172)	5	4	0.85	+	4.7	0.0305
actomyosin contractile ring organization (GO:0044837)	5	4	0.85	+	4.7	0.0305
actomyosin contractile ring assembly (GO:0000915)	5	4	0.85	+	4.7	0.0305
assembly of actomyosin apparatus involved in cytokinesis (GO:0000912)	5	4	0.85	+	4.7	0.0305
myelin assembly (GO:0032288)	5	4	0.85	+	4.7	0.0305
attachment of mitotic spindle microtubules to kinetochore (GO:0051315)	5	4	0.85	+	4.7	0.0305
septin cytoskeleton organization (GO:0032185)	5	4	0.85	+	4.7	0.0305
septin ring organization (GO:0031106)	5	4	0.85	+	4.7	0.0305
regulation of histone H3-K9 methylation (GO:0051570)	8	6	1.36	+	4.41	0.00987
late nucleophagy (GO:0044805)	7	5	1.19	+	4.2	0.021
neuromuscular process controlling balance (GO:0050885)	7	5	1.19	+	4.2	0.021
cardiac atrium development (GO:0003230)	7	5	1.19	+	4.2	0.021
establishment of tissue polarity (GO:0007164)	10	7	1.7	+	4.12	0.00693
establishment of planar polarity (GO:0001736)	10	7	1.7	+	4.12	0.00693
morphogenesis of a polarized epithelium (GO:0001738)	19	13	3.23	+	4.02	0.00029
leukocyte cell-cell adhesion (GO:0007159)	6	4	1.02	+	3.92	0.0451
establishment of epithelial cell apical/basal polarity (GO:0045198)	6	4	1.02	+	3.92	0.0451
V(D)J recombination (GO:0033151)	6	4	1.02	+	3.92	0.0451
protein retention in Golgi apparatus (GO:0045053)	6	4	1.02	+	3.92	0.0451
negative regulation of ERBB signaling pathway (GO:1901185)	6	4	1.02	+	3.92	0.0451
platelet-derived growth factor receptor signaling pathway (GO:0048008)	12	8	2.04	+	3.92	0.00485
negative regulation of cellular response to insulin stimulus (GO:1900077)	9	6	1.53	+	3.92	0.0145
embryonic medial fin morphogenesis (GO:0035122)	6	4	1.02	+	3.92	0.0451
negative regulation of insulin receptor signaling pathway (GO:0046627)	9	6	1.53	+	3.92	0.0145
epithelial cell morphogenesis (GO:0003382)	9	6	1.53	+	3.92	0.0145
negative regulation of epidermal growth factor receptor signaling pathway (GO:0042059)	6	4	1.02	+	3.92	0.0451
phosphatidylethanolamine biosynthetic process (GO:0006646)	11	7	1.87	+	3.74	0.00994
positive regulation of protein autophosphorylation (GO:0031954)	11	7	1.87	+	3.74	0.00994
regulation of skeletal muscle fiber development (GO:0048742)	11	7	1.87	+	3.74	0.00994
regulation of lipid transport (GO:0032368)	11	7	1.87	+	3.74	0.00994
regulation of insulin receptor signaling pathway (GO:0046626)	13	8	2.21	+	3.62	0.00685
post-translational protein targeting to endoplasmic reticulum membrane (GO:0006620)	10	6	1.7	+	3.53	0.0203
regulation of intrinsic apoptotic signaling pathway by p53 class mediator (GO:1902253)	10	6	1.7	+	3.53	0.0203
motor neuron migration (GO:0097475)	10	6	1.7	+	3.53	0.0203
regulation of epithelial to mesenchymal transition (GO:0010717)	10	6	1.7	+	3.53	0.0203
regulation of plasma lipoprotein particle levels (GO:0097006)	10	6	1.7	+	3.53	0.0203
DNA biosynthetic process (GO:0071897)	34	20	5.78	+	3.46	3.66e-05
regulation of protein autophosphorylation (GO:0031952)	12	7	2.04	+	3.43	0.0138
regulation of neuron projection regeneration (GO:0070570)	12	7	2.04	+	3.43	0.0138
regulation of axon regeneration (GO:0048679)	12	7	2.04	+	3.43	0.0138
regulation of cellular response to insulin stimulus (GO:1900076)	12	7	2.04	+	3.43	0.0138
dorsal convergence (GO:0060030)	16	9	2.72	+	3.31	0.00645
inositol phosphate catabolic process (GO:0071545)	16	9	2.72	+	3.31	0.00645
inositol phosphate dephosphorylation (GO:0046855)	16	9	2.72	+	3.31	0.00645
phosphorylated carbohydrate dephosphorylation (GO:0046838)	16	9	2.72	+	3.31	0.00645
medial fin morphogenesis (GO:0035141)	16	9	2.72	+	3.31	0.00645
nuclear pore organization (GO:0006999)	9	5	1.53	+	3.27	0.0414
cell migration in hindbrain (GO:0021535)	9	5	1.53	+	3.27	0.0414
caudal fin morphogenesis (GO:0035143)	9	5	1.53	+	3.27	0.0414
telomere maintenance via telomerase (GO:0007004)	11	6	1.87	+	3.21	0.0276
RNA-templated DNA biosynthetic process (GO:0006278)	11	6	1.87	+	3.21	0.0276
cholesterol efflux (GO:0033344)	15	8	2.55	+	3.14	0.0126
thyroid gland development (GO:0030878)	15	8	2.55	+	3.14	0.0126
lipid storage (GO:0019915)	17	9	2.89	+	3.11	0.00861
post-anal tail morphogenesis (GO:0036342)	21	11	3.57	+	3.08	0.00405
notochord cell differentiation (GO:0060034)	20	10	3.4	+	2.94	0.00771
body morphogenesis (GO:0010171)	18	9	3.06	+	2.94	0.0113
homotypic cell-cell adhesion (GO:0034109)	12	6	2.04	+	2.94	0.0365
manganese ion transport (GO:0006828)	18	9	3.06	+	2.94	0.0113
positive regulation of synaptic transmission, glutamatergic (GO:0051968)	12	6	2.04	+	2.94	0.0365
peptidyl-arginine methylation (GO:0018216)	12	6	2.04	+	2.94	0.0365
neurotransmitter receptor internalization (GO:0099590)	12	6	2.04	+	2.94	0.0365
peptidyl-tyrosine phosphorylation (GO:0018108)	16	8	2.72	+	2.94	0.0166
regulation of insulin-like growth factor receptor signaling pathway (GO:0043567)	12	6	2.04	+	2.94	0.0365
telomere maintenance via telomere lengthening (GO:0010833)	14	7	2.38	+	2.94	0.0245
cellular response to alcohol (GO:0097306)	14	7	2.38	+	2.94	0.0245
chondroitin sulfate proteoglycan metabolic process (GO:0050654)	27	13	4.59	+	2.83	0.0051
positive regulation of MAP kinase activity (GO:0043406)	25	12	4.25	+	2.82	0.00768
polyol catabolic process (GO:0046174)	23	11	3.91	+	2.81	0.00681
chondroitin sulfate proteoglycan biosynthetic process (GO:0050650)	23	11	3.91	+	2.81	0.00681
medial fin development (GO:0033338)	21	10	3.57	+	2.8	0.00993
determination of ventral identity (GO:0048264)	21	10	3.57	+	2.8	0.00993
peptidyl-tyrosine modification (GO:0018212)	19	9	3.23	+	2.79	0.0145
regulation of histone methylation (GO:0031060)	19	9	3.23	+	2.79	0.0145
DNA synthesis involved in DNA repair (GO:0000731)	17	8	2.89	+	2.77	0.0213
larval behavior (GO:0030537)	17	8	2.89	+	2.77	0.0213
embryonic appendage morphogenesis (GO:0035113)	34	16	5.78	+	2.77	0.00176
larval locomotory behavior (GO:0008345)	17	8	2.89	+	2.77	0.0213
regulation of neuron migration (GO:2001222)	15	7	2.55	+	2.74	0.0315
spinal cord patterning (GO:0021511)	15	7	2.55	+	2.74	0.0315
phosphate ion transmembrane transport (GO:0035435)	15	7	2.55	+	2.74	0.0315
regulation of myotube differentiation (GO:0010830)	15	7	2.55	+	2.74	0.0315
regulation of phosphatidylinositol 3-kinase signaling (GO:0014066)	28	13	4.76	+	2.73	0.00572
caudal fin development (GO:0033336)	13	6	2.21	+	2.71	0.047
positive regulation of phosphatidylinositol 3-kinase signaling (GO:0014068)	26	12	4.42	+	2.71	0.00852
neurotransmitter receptor transport, postsynaptic endosome to lysosome (GO:0098943)	13	6	2.21	+	2.71	0.047
translesion synthesis (GO:0019985)	13	6	2.21	+	2.71	0.047
response to copper ion (GO:0046688)	13	6	2.21	+	2.71	0.047
ammonium ion metabolic process (GO:0097164)	13	6	2.21	+	2.71	0.047
positive regulation of protein serine/threonine kinase activity (GO:0071902)	33	15	5.61	+	2.67	0.00303
dorsal/ventral axis specification (GO:0009950)	20	9	3.4	+	2.65	0.0289
detection of mechanical stimulus involved in sensory perception (GO:0050974)	20	9	3.4	+	2.65	0.0289
double-strand break repair via nonhomologous end joining (GO:0006303)	18	8	3.06	+	2.61	0.0438
peptidyl-threonine phosphorylation (GO:0018107)	32	14	5.44	+	2.57	0.00522
endosome organization (GO:0007032)	23	10	3.91	+	2.56	0.0214
regulation of lipid localization (GO:1905952)	21	9	3.57	+	2.52	0.0319
positive regulation of actin filament bundle assembly (GO:0032233)	21	9	3.57	+	2.52	0.0319
mesodermal cell differentiation (GO:0048333)	21	9	3.57	+	2.52	0.0319
actin filament severing (GO:0051014)	21	9	3.57	+	2.52	0.0319
cardiac chamber morphogenesis (GO:0003206)	26	11	4.42	+	2.49	0.0165
cartilage morphogenesis (GO:0060536)	26	11	4.42	+	2.49	0.0165
regulation of signal transduction by p53 class mediator (GO:1901796)	19	8	3.23	+	2.48	0.048
regulation of striated muscle cell differentiation (GO:0051153)	19	8	3.23	+	2.48	0.048
regulation of ARF protein signal transduction (GO:0032012)	24	10	4.08	+	2.45	0.0243
vasculogenesis (GO:0001570)	53	22	9.01	+	2.44	0.000846
peptidyl-threonine modification (GO:0018210)	34	14	5.78	+	2.42	0.00735
N-glycan processing (GO:0006491)	22	9	3.74	+	2.41	0.036
DNA replication initiation (GO:0006270)	22	9	3.74	+	2.41	0.036
skeletal myofibril assembly (GO:0014866)	22	9	3.74	+	2.41	0.036
neuromuscular junction development (GO:0007528)	44	18	7.48	+	2.41	0.00313
establishment of spindle orientation (GO:0051294)	27	11	4.59	+	2.4	0.0191
embryonic pectoral fin morphogenesis (GO:0035118)	27	11	4.59	+	2.4	0.0191
alcohol catabolic process (GO:0046164)	32	13	5.44	+	2.39	0.0106
midbrain-hindbrain boundary development (GO:0030917)	42	17	7.14	+	2.38	0.00453
negative regulation of axonogenesis (GO:0050771)	52	21	8.84	+	2.37	0.00141
negative regulation of developmental growth (GO:0048640)	57	23	9.69	+	2.37	0.00114
non-motile cilium assembly (GO:1905515)	25	10	4.25	+	2.35	0.0279
mitotic cytokinesis (GO:0000281)	45	18	7.65	+	2.35	0.00357
establishment of mitotic spindle orientation (GO:0000132)	25	10	4.25	+	2.35	0.0279
negative regulation of neuron projection development (GO:0010977)	60	24	10.2	+	2.35	0.000878
rostrocaudal neural tube patterning (GO:0021903)	48	19	8.16	+	2.33	0.00287
endosome to lysosome transport (GO:0008333)	38	15	6.46	+	2.32	0.00946
neural tube patterning (GO:0021532)	56	22	9.52	+	2.31	0.00179
regulation of muscle cell differentiation (GO:0051147)	23	9	3.91	+	2.3	0.041
glomerular epithelial cell differentiation (GO:0072311)	31	12	5.27	+	2.28	0.0266
podocyte differentiation (GO:0072112)	31	12	5.27	+	2.28	0.0266
glomerular epithelium development (GO:0072010)	31	12	5.27	+	2.28	0.0266
renal filtration cell differentiation (GO:0061318)	31	12	5.27	+	2.28	0.0266
glomerular epithelial cell development (GO:0072310)	26	10	4.42	+	2.26	0.0323
podocyte development (GO:0072015)	26	10	4.42	+	2.26	0.0323
axon extension (GO:0048675)	52	20	8.84	+	2.26	0.00366
negative regulation of neurogenesis (GO:0050768)	68	26	11.56	+	2.25	0.001
negative regulation of axon extension involved in axon guidance (GO:0048843)	42	16	7.14	+	2.24	0.00836
negative regulation of cell projection organization (GO:0031345)	63	24	10.71	+	2.24	0.00189
negative regulation of axon extension (GO:0030517)	50	19	8.5	+	2.23	0.00523
semaphorin-plexin signaling pathway (GO:0071526)	58	22	9.86	+	2.23	0.00225
inositol phosphate metabolic process (GO:0043647)	37	14	6.29	+	2.23	0.0152
negative regulation of nervous system development (GO:0051961)	69	26	11.73	+	2.22	0.0011
establishment of mitotic spindle localization (GO:0040001)	32	12	5.44	+	2.21	0.0287
epithelial cell differentiation involved in kidney development (GO:0035850)	40	15	6.8	+	2.21	0.0119
regulation of histone modification (GO:0031056)	40	15	6.8	+	2.21	0.0119
T cell differentiation (GO:0030217)	40	15	6.8	+	2.21	0.0119
odontogenesis (GO:0042476)	24	9	4.08	+	2.21	0.0471
closure of optic fissure (GO:0061386)	24	9	4.08	+	2.21	0.0471
regulation of epidermal growth factor receptor signaling pathway (GO:0042058)	24	9	4.08	+	2.21	0.0471
neuron projection extension (GO:1990138)	62	23	10.54	+	2.18	0.00285
response to fibroblast growth factor (GO:0071774)	46	17	7.82	+	2.17	0.0106
cellular response to fibroblast growth factor stimulus (GO:0044344)	46	17	7.82	+	2.17	0.0106
regulation of axon extension involved in axon guidance (GO:0048841)	49	18	8.33	+	2.16	0.00812
ventricular system development (GO:0021591)	30	11	5.1	+	2.16	0.0415
digestion (GO:0007586)	30	11	5.1	+	2.16	0.0415
cell differentiation involved in kidney development (GO:0061005)	41	15	6.97	+	2.15	0.0203
fin morphogenesis (GO:0033334)	63	23	10.71	+	2.15	0.00308
bone morphogenesis (GO:0060349)	33	12	5.61	+	2.14	0.0314
regulation of DNA-templated transcription elongation (GO:0032784)	33	12	5.61	+	2.14	0.0314
developmental cell growth (GO:0048588)	66	24	11.22	+	2.14	0.00241
cholesterol transport (GO:0030301)	33	12	5.61	+	2.14	0.0314
pectoral fin morphogenesis (GO:0035138)	33	12	5.61	+	2.14	0.0314
appendage morphogenesis (GO:0035107)	66	24	11.22	+	2.14	0.00241
cardiac chamber development (GO:0003205)	44	16	7.48	+	2.14	0.0151
positive regulation of protein kinase activity (GO:0045860)	69	25	11.73	+	2.13	0.00192
negative regulation of protein polymerization (GO:0032272)	58	21	9.86	+	2.13	0.00567
negative regulation of actin filament polymerization (GO:0030837)	58	21	9.86	+	2.13	0.00567
negative regulation of chemotaxis (GO:0050922)	47	17	7.99	+	2.13	0.0115
negative regulation of cell growth (GO:0030308)	61	22	10.37	+	2.12	0.00433
embryonic skeletal system morphogenesis (GO:0048704)	186	67	31.63	+	2.12	5.99e-07
negative regulation of growth (GO:0045926)	67	24	11.39	+	2.11	0.00268
microtubule cytoskeleton organization involved in mitosis (GO:1902850)	81	29	13.77	+	2.11	0.00102
actin filament capping (GO:0051693)	42	15	7.14	+	2.1	0.0215
negative regulation of actin filament depolymerization (GO:0030835)	45	16	7.65	+	2.09	0.0163
embryonic hemopoiesis (GO:0035162)	90	32	15.3	+	2.09	0.00069
negative regulation of cell development (GO:0010721)	76	27	12.92	+	2.09	0.00179
embryonic cranial skeleton morphogenesis (GO:0048701)	170	60	28.91	+	2.08	4.79e-06
mesoderm morphogenesis (GO:0048332)	51	18	8.67	+	2.08	0.00999
calcium ion transmembrane transport (GO:0070588)	142	50	24.15	+	2.07	3.07e-05
lysosomal transport (GO:0007041)	54	19	9.18	+	2.07	0.0112
lymphocyte differentiation (GO:0030098)	54	19	9.18	+	2.07	0.0112
axis specification (GO:0009798)	74	26	12.58	+	2.07	0.0025
skeletal system morphogenesis (GO:0048705)	211	74	35.88	+	2.06	4.37e-07
negative regulation of supramolecular fiber organization (GO:1902904)	77	27	13.09	+	2.06	0.00197
eye photoreceptor cell differentiation (GO:0001754)	63	22	10.71	+	2.05	0.00521
cell growth (GO:0016049)	72	25	12.24	+	2.04	0.00347
regulation of actin filament depolymerization (GO:0030834)	49	17	8.33	+	2.04	0.014
negative regulation of cytoskeleton organization (GO:0051494)	81	28	13.77	+	2.03	0.00237
endothelial cell migration (GO:0043542)	32	11	5.44	+	2.02	0.0496
digestive tract morphogenesis (GO:0048546)	35	12	5.95	+	2.02	0.0388
eye photoreceptor cell development (GO:0042462)	44	15	7.48	+	2	0.025
fibroblast growth factor receptor signaling pathway (GO:0008543)	44	15	7.48	+	2	0.025
pronephros development (GO:0048793)	135	46	22.96	+	2	0.000116
mitotic spindle organization (GO:0007052)	53	18	9.01	+	2	0.0166
regulation of regulated secretory pathway (GO:1903305)	53	18	9.01	+	2	0.0166
nephron epithelium development (GO:0072009)	56	19	9.52	+	2	0.0128
negative regulation of protein depolymerization (GO:1901880)	56	19	9.52	+	2	0.0128
neural tube development (GO:0021915)	112	38	19.05	+	2	0.00044
mononuclear cell differentiation (GO:1903131)	59	20	10.03	+	1.99	0.0101
embryonic skeletal system development (GO:0048706)	207	70	35.2	+	1.99	2.83e-06
calcium ion transport (GO:0006816)	169	57	28.74	+	1.98	2.44e-05
locomotory behavior (GO:0007626)	98	33	16.67	+	1.98	0.00114
chloride transport (GO:0006821)	101	34	17.18	+	1.98	0.00126
primitive hemopoiesis (GO:0060215)	57	19	9.69	+	1.96	0.014
negative chemotaxis (GO:0050919)	51	17	8.67	+	1.96	0.0232
sterol transport (GO:0015918)	39	13	6.63	+	1.96	0.0458
inorganic anion transport (GO:0015698)	132	44	22.45	+	1.96	0.00023
telomere maintenance (GO:0000723)	42	14	7.14	+	1.96	0.0351
anterior/posterior axis specification (GO:0009948)	42	14	7.14	+	1.96	0.0351
exocrine pancreas development (GO:0031017)	48	16	8.16	+	1.96	0.0306
exocrine system development (GO:0035272)	48	16	8.16	+	1.96	0.0306
cranial skeletal system development (GO:1904888)	232	77	39.45	+	1.95	1.32e-06
neural crest cell differentiation (GO:0014033)	170	56	28.91	+	1.94	4.06e-05
regulation of chemotaxis (GO:0050920)	82	27	13.94	+	1.94	0.00407
inorganic anion transmembrane transport (GO:0098661)	82	27	13.94	+	1.94	0.00407
kidney epithelium development (GO:0072073)	67	22	11.39	+	1.93	0.00991
negative regulation of protein-containing complex assembly (GO:0031333)	67	22	11.39	+	1.93	0.00991
hematopoietic stem cell differentiation (GO:0060218)	55	18	9.35	+	1.92	0.0193
motor neuron axon guidance (GO:0008045)	55	18	9.35	+	1.92	0.0193
fin development (GO:0033333)	107	35	18.2	+	1.92	0.00169
phospholipid translocation (GO:0045332)	52	17	8.84	+	1.92	0.0247
negative regulation of developmental process (GO:0051093)	202	66	34.35	+	1.92	1.12e-05
inner ear receptor cell differentiation (GO:0060113)	46	15	7.82	+	1.92	0.0425
mesoderm formation (GO:0001707)	43	14	7.31	+	1.91	0.0383
telomere organization (GO:0032200)	43	14	7.31	+	1.91	0.0383
transition metal ion transport (GO:0000041)	83	27	14.11	+	1.91	0.00606
spindle localization (GO:0051653)	40	13	6.8	+	1.91	0.0492
establishment of spindle localization (GO:0051293)	40	13	6.8	+	1.91	0.0492
regulation of MAP kinase activity (GO:0043405)	40	13	6.8	+	1.91	0.0492
regulation of calcium ion-dependent exocytosis (GO:0017158)	40	13	6.8	+	1.91	0.0492
neuron recognition (GO:0008038)	40	13	6.8	+	1.91	0.0492
neural crest cell development (GO:0014032)	154	50	26.19	+	1.91	0.000192
stem cell development (GO:0048864)	154	50	26.19	+	1.91	0.000192
Kupffer's vesicle development (GO:0070121)	77	25	13.09	+	1.91	0.00702
mesenchymal cell differentiation (GO:0048762)	188	61	31.97	+	1.91	2.81e-05
cytosolic transport (GO:0016482)	71	23	12.07	+	1.9	0.0116
negative regulation of cell differentiation (GO:0045596)	136	44	23.13	+	1.9	0.00041
stem cell differentiation (GO:0048863)	236	76	40.13	+	1.89	4.9e-06
proteoglycan biosynthetic process (GO:0030166)	59	19	10.03	+	1.89	0.0226
appendage development (GO:0048736)	115	37	19.56	+	1.89	0.00117
monocarboxylic acid transport (GO:0015718)	56	18	9.52	+	1.89	0.0297
embryonic viscerocranium morphogenesis (GO:0048703)	109	35	18.54	+	1.89	0.00185
cell migration involved in gastrulation (GO:0042074)	81	26	13.77	+	1.89	0.00824
lipid translocation (GO:0034204)	53	17	9.01	+	1.89	0.0267
establishment of cell polarity (GO:0030010)	53	17	9.01	+	1.89	0.0267
notochord development (GO:0030903)	78	25	13.26	+	1.88	0.00757
connective tissue development (GO:0061448)	156	50	26.53	+	1.88	0.00021
MAPK cascade (GO:0000165)	50	16	8.5	+	1.88	0.0342
cartilage development (GO:0051216)	147	47	25	+	1.88	0.000312
organophosphate ester transport (GO:0015748)	91	29	15.47	+	1.87	0.00584
myelination (GO:0042552)	66	21	11.22	+	1.87	0.0208
regulation of small molecule metabolic process (GO:0062012)	66	21	11.22	+	1.87	0.0208
mitotic sister chromatid segregation (GO:0000070)	63	20	10.71	+	1.87	0.0186
endothelium development (GO:0003158)	63	20	10.71	+	1.87	0.0186
embryonic organ morphogenesis (GO:0048562)	438	139	74.48	+	1.87	8.39e-10
convergent extension involved in gastrulation (GO:0060027)	82	26	13.94	+	1.86	0.00862
response to peptide hormone (GO:0043434)	82	26	13.94	+	1.86	0.00862
bone development (GO:0060348)	60	19	10.2	+	1.86	0.0238
regulation of Notch signaling pathway (GO:0008593)	60	19	10.2	+	1.86	0.0238
mesenchymal cell migration (GO:0090497)	117	37	19.9	+	1.86	0.00177
hormone-mediated signaling pathway (GO:0009755)	57	18	9.69	+	1.86	0.0309
skeletal system development (GO:0001501)	374	118	63.6	+	1.86	2.19e-08
glycosyl compound metabolic process (GO:1901657)	54	17	9.18	+	1.85	0.0406
proteoglycan metabolic process (GO:0006029)	70	22	11.9	+	1.85	0.0166
myeloid cell development (GO:0061515)	70	22	11.9	+	1.85	0.0166
mesoderm development (GO:0007498)	102	32	17.35	+	1.84	0.0043
pectoral fin development (GO:0033339)	67	21	11.39	+	1.84	0.0215
response to peptide (GO:1901652)	83	26	14.11	+	1.84	0.00911
hematopoietic progenitor cell differentiation (GO:0002244)	99	31	16.84	+	1.84	0.00556
digestive tract development (GO:0048565)	99	31	16.84	+	1.84	0.00556
neural crest cell migration (GO:0001755)	115	36	19.56	+	1.84	0.00238
canonical Wnt signaling pathway (GO:0060070)	80	25	13.6	+	1.84	0.0117
regulation of axon extension (GO:0030516)	80	25	13.6	+	1.84	0.0117
cellular component assembly involved in morphogenesis (GO:0010927)	112	35	19.05	+	1.84	0.00304
limb development (GO:0060173)	77	24	13.09	+	1.83	0.0151
mesenchyme development (GO:0060485)	244	76	41.49	+	1.83	1.01e-05
embryonic organ development (GO:0048568)	623	194	105.94	+	1.83	1.68e-12
developmental growth involved in morphogenesis (GO:0060560)	119	37	20.24	+	1.83	0.002
leukocyte differentiation (GO:0002521)	103	32	17.52	+	1.83	0.00451
cytoskeleton-dependent cytokinesis (GO:0061640)	71	22	12.07	+	1.82	0.0176
otic vesicle development (GO:0071599)	55	17	9.35	+	1.82	0.0421
ensheathment of neurons (GO:0007272)	68	21	11.56	+	1.82	0.0225
axon ensheathment (GO:0008366)	68	21	11.56	+	1.82	0.0225
chloride transmembrane transport (GO:1902476)	65	20	11.05	+	1.81	0.0292
negative regulation of multicellular organismal process (GO:0051241)	195	60	33.16	+	1.81	0.000114
regulation of actin filament organization (GO:0110053)	166	51	28.23	+	1.81	0.000446
digestive system development (GO:0055123)	140	43	23.81	+	1.81	0.00144
urogenital system development (GO:0001655)	202	62	34.35	+	1.8	0.000101
regulation of lipid metabolic process (GO:0019216)	75	23	12.75	+	1.8	0.0203
cytokinesis (GO:0000910)	75	23	12.75	+	1.8	0.0203
phospholipid transport (GO:0015914)	75	23	12.75	+	1.8	0.0203
skeletal muscle fiber development (GO:0048741)	62	19	10.54	+	1.8	0.0273
maintenance of location (GO:0051235)	62	19	10.54	+	1.8	0.0273
negative regulation of protein-containing complex disassembly (GO:0043242)	62	19	10.54	+	1.8	0.0273
gene silencing by RNA (GO:0031047)	62	19	10.54	+	1.8	0.0273
myotube cell development (GO:0014904)	62	19	10.54	+	1.8	0.0273
mitotic cell cycle process (GO:1903047)	294	90	50	+	1.8	3.65e-06
epithelial cell development (GO:0002064)	98	30	16.67	+	1.8	0.0077
regulation of extent of cell growth (GO:0061387)	95	29	16.15	+	1.8	0.00992
embryonic morphogenesis (GO:0048598)	727	221	123.63	+	1.79	2.64e-13
regulation of membrane lipid distribution (GO:0097035)	56	17	9.52	+	1.79	0.0442
regulation of cell size (GO:0008361)	122	37	20.75	+	1.78	0.00313
mitotic nuclear division (GO:0140014)	99	30	16.84	+	1.78	0.00804
cellular response to peptide hormone stimulus (GO:0071375)	66	20	11.22	+	1.78	0.0304
cellular response to peptide (GO:1901653)	66	20	11.22	+	1.78	0.0304
regulation of cell division (GO:0051302)	66	20	11.22	+	1.78	0.0304
hematopoietic or lymphoid organ development (GO:0048534)	482	146	81.96	+	1.78	4.15e-09
morphogenesis of an epithelial sheet (GO:0002011)	96	29	16.32	+	1.78	0.0102
positive regulation of cell migration (GO:0030335)	136	41	23.13	+	1.77	0.00252
positive regulation of Wnt signaling pathway (GO:0030177)	73	22	12.41	+	1.77	0.0272
gastrulation (GO:0007369)	239	72	40.64	+	1.77	4.64e-05
negative regulation of locomotion (GO:0040013)	93	28	15.81	+	1.77	0.0132
hemopoiesis (GO:0030097)	465	140	79.07	+	1.77	1.24e-08
myofibril assembly (GO:0030239)	103	31	17.52	+	1.77	0.00676
immune system development (GO:0002520)	490	147	83.33	+	1.76	7.3e-09
kidney development (GO:0001822)	197	59	33.5	+	1.76	0.000242
ameboidal-type cell migration (GO:0001667)	241	72	40.98	+	1.76	6.83e-05
regulation of protein depolymerization (GO:1901879)	67	20	11.39	+	1.76	0.032
peptidyl-serine modification (GO:0018209)	134	40	22.79	+	1.76	0.00331
Wnt signaling pathway (GO:0016055)	171	51	29.08	+	1.75	0.000753
actomyosin structure organization (GO:0031032)	151	45	25.68	+	1.75	0.00151
renal system development (GO:0072001)	198	59	33.67	+	1.75	0.000338
cell population proliferation (GO:0008283)	141	42	23.98	+	1.75	0.00215
regulation of neuron projection development (GO:0010975)	185	55	31.46	+	1.75	0.000449
tube development (GO:0035295)	772	229	131.28	+	1.74	7.82e-13
growth (GO:0040007)	297	88	50.51	+	1.74	1.11e-05
developmental growth (GO:0048589)	297	88	50.51	+	1.74	1.11e-05
negative regulation of cellular component organization (GO:0051129)	216	64	36.73	+	1.74	0.000223
cell fate commitment (GO:0045165)	176	52	29.93	+	1.74	0.000876
cell-cell signaling by wnt (GO:0198738)	173	51	29.42	+	1.73	0.00111
vacuole organization (GO:0007033)	95	28	16.15	+	1.73	0.0142
striated muscle cell development (GO:0055002)	112	33	19.05	+	1.73	0.00878
peptidyl-serine phosphorylation (GO:0018105)	129	38	21.94	+	1.73	0.00403
positive regulation of kinase activity (GO:0033674)	146	43	24.83	+	1.73	0.00249
organic hydroxy compound transport (GO:0015850)	68	20	11.56	+	1.73	0.034
regulation of axonogenesis (GO:0050770)	109	32	18.54	+	1.73	0.00826
convergent extension (GO:0060026)	150	44	25.51	+	1.72	0.00209
dorsal/ventral pattern formation (GO:0009953)	151	44	25.68	+	1.71	0.00289
positive regulation of transferase activity (GO:0051347)	165	48	28.06	+	1.71	0.00168
diencephalon development (GO:0021536)	86	25	14.62	+	1.71	0.0214
anion transport (GO:0006820)	320	93	54.42	+	1.71	1.17e-05
heart morphogenesis (GO:0003007)	241	70	40.98	+	1.71	0.000179
regulation of developmental growth (GO:0048638)	124	36	21.09	+	1.71	0.00661
skeletal muscle tissue development (GO:0007519)	124	36	21.09	+	1.71	0.00661
anion transmembrane transport (GO:0098656)	162	47	27.55	+	1.71	0.0021
muscle cell development (GO:0055001)	214	62	36.39	+	1.7	0.000399
chordate embryonic development (GO:0043009)	526	152	89.45	+	1.7	2.9e-08
positive regulation of locomotion (GO:0040017)	149	43	25.34	+	1.7	0.00376
regulation of supramolecular fiber organization (GO:1902903)	201	58	34.18	+	1.7	0.000704
actin filament organization (GO:0007015)	312	90	53.06	+	1.7	2.32e-05
embryo development ending in birth or egg hatching (GO:0009792)	528	152	89.79	+	1.69	3.16e-08
mechanoreceptor differentiation (GO:0042490)	66	19	11.22	+	1.69	0.0454
regulation of apoptotic signaling pathway (GO:2001233)	73	21	12.41	+	1.69	0.0392
positive regulation of cell population proliferation (GO:0008284)	153	44	26.02	+	1.69	0.0031
regulation of cellular component size (GO:0032535)	247	71	42	+	1.69	0.000212
mitotic cell cycle (GO:0000278)	369	106	62.75	+	1.69	5.17e-06
embryonic heart tube development (GO:0035050)	171	49	29.08	+	1.69	0.00199
myeloid cell homeostasis (GO:0002262)	126	36	21.43	+	1.68	0.0096
regeneration (GO:0031099)	189	54	32.14	+	1.68	0.00128
amino acid transmembrane transport (GO:0003333)	70	20	11.9	+	1.68	0.0498
animal organ morphogenesis (GO:0009887)	845	241	143.69	+	1.68	5.86e-12
inner ear development (GO:0048839)	179	51	30.44	+	1.68	0.00182
positive regulation of cell motility (GO:2000147)	144	41	24.49	+	1.67	0.00463
regulation of actin filament polymerization (GO:0030833)	116	33	19.73	+	1.67	0.0137
inner ear morphogenesis (GO:0042472)	95	27	16.15	+	1.67	0.0275
tissue regeneration (GO:0042246)	134	38	22.79	+	1.67	0.00873
regulation of cell growth (GO:0001558)	120	34	20.41	+	1.67	0.0112
heart development (GO:0007507)	576	163	97.95	+	1.66	3.21e-08
tissue morphogenesis (GO:0048729)	566	160	96.25	+	1.66	4.49e-08
fin regeneration (GO:0031101)	85	24	14.45	+	1.66	0.0396
transmembrane receptor protein tyrosine kinase signaling pathway (GO:0007169)	298	84	50.68	+	1.66	7.5e-05
ear development (GO:0043583)	181	51	30.78	+	1.66	0.00198
ear morphogenesis (GO:0042471)	96	27	16.32	+	1.65	0.0281
regulation of actin polymerization or depolymerization (GO:0008064)	121	34	20.58	+	1.65	0.0117
nephron development (GO:0072006)	89	25	15.13	+	1.65	0.0322
muscle cell differentiation (GO:0042692)	267	75	45.4	+	1.65	0.000201
myeloid cell differentiation (GO:0030099)	196	55	33.33	+	1.65	0.00156
regulation of cell development (GO:0060284)	214	60	36.39	+	1.65	0.001
sprouting angiogenesis (GO:0002040)	107	30	18.2	+	1.65	0.0202
negative regulation of organelle organization (GO:0010639)	125	35	21.26	+	1.65	0.0127
embryo development (GO:0009790)	1169	327	198.79	+	1.64	6.34e-15
striated muscle cell differentiation (GO:0051146)	211	59	35.88	+	1.64	0.00124
secretion by cell (GO:0032940)	215	60	36.56	+	1.64	0.00104
regionalization (GO:0003002)	409	114	69.55	+	1.64	7.84e-06
regulation of exocytosis (GO:0017157)	97	27	16.49	+	1.64	0.029
photoreceptor cell differentiation (GO:0046530)	97	27	16.49	+	1.64	0.029
exocytosis (GO:0006887)	169	47	28.74	+	1.64	0.00469
regulation of cell population proliferation (GO:0042127)	338	94	57.48	+	1.64	4.59e-05
blood vessel morphogenesis (GO:0048514)	356	99	60.54	+	1.64	2.96e-05
cell surface receptor signaling pathway involved in cell-cell signaling (GO:1905114)	187	52	31.8	+	1.64	0.0023
receptor-mediated endocytosis (GO:0006898)	90	25	15.3	+	1.63	0.0335
actin cytoskeleton organization (GO:0030036)	580	161	98.63	+	1.63	1.11e-07
behavior (GO:0007610)	191	53	32.48	+	1.63	0.00247
cardiac muscle tissue development (GO:0048738)	101	28	17.18	+	1.63	0.0243
cellular response to hormone stimulus (GO:0032870)	184	51	31.29	+	1.63	0.00283
secretion (GO:0046903)	231	64	39.28	+	1.63	0.00085
erythrocyte differentiation (GO:0030218)	112	31	19.05	+	1.63	0.0229
regulation of actin filament length (GO:0030832)	123	34	20.92	+	1.63	0.0164
cytoskeleton-dependent intracellular transport (GO:0030705)	134	37	22.79	+	1.62	0.0119
actin filament-based process (GO:0030029)	598	165	101.69	+	1.62	9.6e-08
organic acid transport (GO:0015849)	174	48	29.59	+	1.62	0.00401
glial cell development (GO:0021782)	98	27	16.67	+	1.62	0.0302
anterior/posterior pattern specification (GO:0009952)	247	68	42	+	1.62	0.000694
calcium ion homeostasis (GO:0055074)	120	33	20.41	+	1.62	0.0206
epithelium development (GO:0060429)	907	249	154.24	+	1.61	6.05e-11
positive regulation of protein phosphorylation (GO:0001934)	204	56	34.69	+	1.61	0.00251
erythrocyte homeostasis (GO:0034101)	113	31	19.22	+	1.61	0.0235
morphogenesis of an epithelium (GO:0002009)	478	131	81.28	+	1.61	3e-06
response to hormone (GO:0009725)	230	63	39.11	+	1.61	0.00112
regulation of plasma membrane bounded cell projection organization (GO:0120035)	252	69	42.85	+	1.61	0.000773
retina morphogenesis in camera-type eye (GO:0060042)	128	35	21.77	+	1.61	0.0185
eye morphogenesis (GO:0048592)	227	62	38.6	+	1.61	0.00138
amino acid transport (GO:0006865)	88	24	14.96	+	1.6	0.0436
carboxylic acid transport (GO:0046942)	132	36	22.45	+	1.6	0.0152
tube morphogenesis (GO:0035239)	594	162	101.01	+	1.6	2.63e-07
blood vessel development (GO:0001568)	411	112	69.89	+	1.6	1.9e-05
skeletal muscle organ development (GO:0060538)	136	37	23.13	+	1.6	0.0166
carboxylic acid transmembrane transport (GO:1905039)	92	25	15.64	+	1.6	0.0472
organic acid transmembrane transport (GO:1903825)	92	25	15.64	+	1.6	0.0472
regulation of cellular response to stress (GO:0080135)	162	44	27.55	+	1.6	0.00726
regulation of locomotion (GO:0040012)	310	84	52.72	+	1.59	0.000233
regulation of cell migration (GO:0030334)	277	75	47.1	+	1.59	0.000581
regulation of cell projection organization (GO:0031344)	255	69	43.36	+	1.59	0.00109
regulation of anatomical structure size (GO:0090066)	318	86	54.08	+	1.59	0.00021
export from cell (GO:0140352)	237	64	40.3	+	1.59	0.00169
cellular response to growth factor stimulus (GO:0071363)	178	48	30.27	+	1.59	0.00586
developmental maturation (GO:0021700)	115	31	19.56	+	1.59	0.0252
muscle tissue development (GO:0060537)	219	59	37.24	+	1.58	0.00263
striated muscle tissue development (GO:0014706)	104	28	17.69	+	1.58	0.0349
circulatory system development (GO:0072359)	977	263	166.14	+	1.58	8.77e-11
forebrain development (GO:0030900)	145	39	24.66	+	1.58	0.0152
neurotransmitter transport (GO:0006836)	93	25	15.81	+	1.58	0.0486
positive regulation of phosphorylation (GO:0042327)	283	76	48.12	+	1.58	0.000658
cellular calcium ion homeostasis (GO:0006874)	108	29	18.37	+	1.58	0.0377
vacuolar transport (GO:0007034)	108	29	18.37	+	1.58	0.0377
cell fate specification (GO:0001708)	108	29	18.37	+	1.58	0.0377
response to growth factor (GO:0070848)	179	48	30.44	+	1.58	0.00779
regulation of actin filament-based process (GO:0032970)	239	64	40.64	+	1.57	0.00178
gland development (GO:0048732)	254	68	43.19	+	1.57	0.0014
angiogenesis (GO:0001525)	284	76	48.29	+	1.57	0.000676
tissue development (GO:0009888)	1490	398	253.38	+	1.57	2.19e-15
regulation of neurogenesis (GO:0050767)	176	47	29.93	+	1.57	0.00742
microtubule-based transport (GO:0099111)	124	33	21.09	+	1.56	0.03
sensory organ morphogenesis (GO:0090596)	312	83	53.06	+	1.56	0.000528
regulation of actin cytoskeleton organization (GO:0032956)	237	63	40.3	+	1.56	0.00224
camera-type eye morphogenesis (GO:0048593)	185	49	31.46	+	1.56	0.00878
cell division (GO:0051301)	261	69	44.38	+	1.55	0.00161
supramolecular fiber organization (GO:0097435)	545	144	92.68	+	1.55	5.15e-06
DNA replication (GO:0006260)	129	34	21.94	+	1.55	0.0256
positive regulation of protein modification process (GO:0031401)	258	68	43.87	+	1.55	0.00196
regulation of cell motility (GO:2000145)	296	78	50.34	+	1.55	0.000854
regulation of protein polymerization (GO:0032271)	133	35	22.62	+	1.55	0.0273
protein transport (GO:0015031)	764	201	129.92	+	1.55	8.24e-08
cellular metal ion homeostasis (GO:0006875)	175	46	29.76	+	1.55	0.0123
regulation of Wnt signaling pathway (GO:0030111)	198	52	33.67	+	1.54	0.00669
epithelial cell differentiation (GO:0030855)	263	69	44.72	+	1.54	0.00215
glycerolipid biosynthetic process (GO:0045017)	149	39	25.34	+	1.54	0.0217
negative regulation of response to external stimulus (GO:0032102)	107	28	18.2	+	1.54	0.0492
vasculature development (GO:0001944)	490	128	83.33	+	1.54	3.05e-05
cellular carbohydrate metabolic process (GO:0044262)	115	30	19.56	+	1.53	0.0437
endocrine system development (GO:0035270)	119	31	20.24	+	1.53	0.0366
divalent inorganic cation homeostasis (GO:0072507)	146	38	24.83	+	1.53	0.0268
response to endogenous stimulus (GO:0009719)	454	118	77.2	+	1.53	7.2e-05
cellular divalent inorganic cation homeostasis (GO:0072503)	127	33	21.6	+	1.53	0.0325
pattern specification process (GO:0007389)	639	166	108.66	+	1.53	2.21e-06
cellular response to endogenous stimulus (GO:0071495)	409	106	69.55	+	1.52	0.000187
import into cell (GO:0098657)	139	36	23.64	+	1.52	0.0306
animal organ development (GO:0048513)	2727	706	463.73	+	1.52	1.87e-24
negative regulation of intracellular signal transduction (GO:1902532)	174	45	29.59	+	1.52	0.0157
metal ion homeostasis (GO:0055065)	236	61	40.13	+	1.52	0.00475
enzyme-linked receptor protein signaling pathway (GO:0007167)	445	115	75.67	+	1.52	0.000101
positive regulation of phosphorus metabolic process (GO:0010562)	298	77	50.68	+	1.52	0.00147
positive regulation of phosphate metabolic process (GO:0045937)	298	77	50.68	+	1.52	0.00147
non-membrane-bounded organelle assembly (GO:0140694)	248	64	42.17	+	1.52	0.0036
head development (GO:0060322)	535	138	90.98	+	1.52	2.44e-05
cellular ion homeostasis (GO:0006873)	233	60	39.62	+	1.51	0.00577
anatomical structure morphogenesis (GO:0009653)	2179	561	370.54	+	1.51	8.8e-19
glycerophospholipid biosynthetic process (GO:0046474)	136	35	23.13	+	1.51	0.0377
nitrogen compound transport (GO:0071705)	1008	259	171.41	+	1.51	6.42e-09
homeostasis of number of cells (GO:0048872)	144	37	24.49	+	1.51	0.0335
phosphatidylinositol metabolic process (GO:0046488)	148	38	25.17	+	1.51	0.0279
cellular cation homeostasis (GO:0030003)	226	58	38.43	+	1.51	0.00661
establishment of protein localization (GO:0045184)	791	203	134.51	+	1.51	3.41e-07
muscle structure development (GO:0061061)	378	97	64.28	+	1.51	0.00048
anatomical structure formation involved in morphogenesis (GO:0048646)	827	212	140.63	+	1.51	1.83e-07
brain development (GO:0007420)	515	132	87.58	+	1.51	4.59e-05
transmembrane transport (GO:0055085)	1106	282	188.08	+	1.5	2.14e-09
regulation of cell differentiation (GO:0045595)	463	118	78.73	+	1.5	0.000135
endocytosis (GO:0006897)	314	80	53.4	+	1.5	0.00189
RNA modification (GO:0009451)	130	33	22.11	+	1.49	0.0443
embryonic heart tube morphogenesis (GO:0003143)	142	36	24.15	+	1.49	0.0418
regulation of response to external stimulus (GO:0032101)	229	58	38.94	+	1.49	0.00883
metal ion transport (GO:0030001)	537	136	91.32	+	1.49	5.12e-05
cellular response to nitrogen compound (GO:1901699)	162	41	27.55	+	1.49	0.0274
phospholipid biosynthetic process (GO:0008654)	166	42	28.23	+	1.49	0.0232
cellular chemical homeostasis (GO:0055082)	249	63	42.34	+	1.49	0.00593
intracellular protein transport (GO:0006886)	502	127	85.37	+	1.49	9.63e-05
lipid localization (GO:0010876)	273	69	46.42	+	1.49	0.00419
cation homeostasis (GO:0055080)	297	75	50.51	+	1.48	0.00297
ribosome biogenesis (GO:0042254)	234	59	39.79	+	1.48	0.00953
small molecule catabolic process (GO:0044282)	238	60	40.47	+	1.48	0.00802
inorganic ion transmembrane transport (GO:0098660)	528	133	89.79	+	1.48	8.85e-05
neuron projection guidance (GO:0097485)	306	77	52.04	+	1.48	0.00271
Ras protein signal transduction (GO:0007265)	155	39	26.36	+	1.48	0.0316
nucleobase-containing compound biosynthetic process (GO:0034654)	465	117	79.07	+	1.48	0.000222
cell cycle process (GO:0022402)	465	117	79.07	+	1.48	0.000222
regulation of system process (GO:0044057)	163	41	27.72	+	1.48	0.028
regulation of nervous system development (GO:0051960)	207	52	35.2	+	1.48	0.0164
small GTPase mediated signal transduction (GO:0007264)	215	54	36.56	+	1.48	0.0117
inorganic ion homeostasis (GO:0098771)	307	77	52.21	+	1.47	0.00278
organic substance transport (GO:0071702)	1353	339	230.08	+	1.47	2.3e-10
ion transmembrane transport (GO:0034220)	675	169	114.78	+	1.47	1.22e-05
cellular developmental process (GO:0048869)	2433	609	413.73	+	1.47	3.76e-18
regulation of cytoskeleton organization (GO:0051493)	340	85	57.82	+	1.47	0.00221
retina development in camera-type eye (GO:0060041)	276	69	46.93	+	1.47	0.00552
regulation of growth (GO:0040008)	176	44	29.93	+	1.47	0.0267
cell differentiation (GO:0030154)	2418	604	411.18	+	1.47	6.35e-18
system development (GO:0048731)	3449	860	586.51	+	1.47	6.89e-26
cellular homeostasis (GO:0019725)	309	77	52.55	+	1.47	0.00354
axon guidance (GO:0007411)	305	76	51.87	+	1.47	0.00419
glycerophospholipid metabolic process (GO:0006650)	217	54	36.9	+	1.46	0.015
cell development (GO:0048468)	1439	358	244.7	+	1.46	1.49e-10
establishment of protein localization to organelle (GO:0072594)	205	51	34.86	+	1.46	0.0201
muscle organ development (GO:0007517)	185	46	31.46	+	1.46	0.0242
cell cycle (GO:0007049)	692	172	117.68	+	1.46	1.24e-05
peptidyl-amino acid modification (GO:0018193)	508	126	86.39	+	1.46	0.000206
organelle assembly (GO:0070925)	629	156	106.96	+	1.46	3.82e-05
cilium assembly (GO:0060271)	319	79	54.25	+	1.46	0.0033
cellular component morphogenesis (GO:0032989)	614	152	104.41	+	1.46	4.89e-05
organic anion transport (GO:0015711)	182	45	30.95	+	1.45	0.0292
ion transport (GO:0006811)	1048	259	178.21	+	1.45	1.08e-07
cytoskeleton organization (GO:0007010)	1040	256	176.85	+	1.45	1.86e-07
establishment of localization in cell (GO:0051649)	1154	284	196.24	+	1.45	3.12e-08
epithelial tube morphogenesis (GO:0060562)	252	62	42.85	+	1.45	0.0123
central nervous system development (GO:0007417)	736	181	125.16	+	1.45	1.4e-05
multicellular organism development (GO:0007275)	4061	998	690.58	+	1.45	1.18e-28
regulation of protein kinase activity (GO:0045859)	171	42	29.08	+	1.44	0.0397
positive regulation of protein metabolic process (GO:0051247)	399	98	67.85	+	1.44	0.00161
nuclear division (GO:0000280)	167	41	28.4	+	1.44	0.0379
aromatic compound biosynthetic process (GO:0019438)	530	130	90.13	+	1.44	0.000272
protein targeting (GO:0006605)	151	37	25.68	+	1.44	0.0485
plasma membrane bounded cell projection assembly (GO:0120031)	351	86	59.69	+	1.44	0.00319
cation transport (GO:0006812)	666	163	113.25	+	1.44	4.91e-05
ion homeostasis (GO:0050801)	327	80	55.61	+	1.44	0.00451
cell projection assembly (GO:0030031)	372	91	63.26	+	1.44	0.0027
regulation of developmental process (GO:0050793)	920	225	156.45	+	1.44	1.57e-06
regulation of secretion (GO:0051046)	168	41	28.57	+	1.44	0.048
RNA biosynthetic process (GO:0032774)	209	51	35.54	+	1.43	0.0266
response to nitrogen compound (GO:1901698)	291	71	49.48	+	1.43	0.00843
regulation of cellular component biogenesis (GO:0044087)	332	81	56.46	+	1.43	0.00479
DNA-templated transcription (GO:0006351)	205	50	34.86	+	1.43	0.0254
nucleic acid-templated transcription (GO:0097659)	205	50	34.86	+	1.43	0.0254
positive regulation of catalytic activity (GO:0043085)	476	116	80.94	+	1.43	0.000759
organelle fission (GO:0048285)	185	45	31.46	+	1.43	0.0381
regulation of multicellular organismal development (GO:2000026)	453	110	77.03	+	1.43	0.00108
ncRNA metabolic process (GO:0034660)	408	99	69.38	+	1.43	0.00182
negative regulation of cell communication (GO:0010648)	532	129	90.47	+	1.43	0.000423
negative regulation of signaling (GO:0023057)	532	129	90.47	+	1.43	0.000423
intracellular transport (GO:0046907)	970	235	164.95	+	1.42	1.52e-06
determination of bilateral symmetry (GO:0009855)	314	76	53.4	+	1.42	0.00729
specification of symmetry (GO:0009799)	314	76	53.4	+	1.42	0.00729
cellular macromolecule localization (GO:0070727)	1128	273	191.82	+	1.42	2.26e-07
negative regulation of response to stimulus (GO:0048585)	629	152	106.96	+	1.42	0.000136
protein localization (GO:0008104)	1126	272	191.48	+	1.42	2.7e-07
lipid catabolic process (GO:0016042)	203	49	34.52	+	1.42	0.0309
nervous system development (GO:0007399)	1770	427	300.99	+	1.42	6.82e-11
heterocycle biosynthetic process (GO:0018130)	535	129	90.98	+	1.42	0.000537
regulation of intracellular signal transduction (GO:1902531)	682	164	115.98	+	1.41	8.95e-05
lipid transport (GO:0006869)	258	62	43.87	+	1.41	0.0165
chemical homeostasis (GO:0048878)	437	105	74.31	+	1.41	0.00204
anatomical structure development (GO:0048856)	4629	1112	787.17	+	1.41	3.54e-29
macromolecule localization (GO:0033036)	1441	346	245.04	+	1.41	8.51e-09
regulation of signal transduction (GO:0009966)	1418	340	241.13	+	1.41	1.48e-08
cilium organization (GO:0044782)	342	82	58.16	+	1.41	0.00665
negative regulation of signal transduction (GO:0009968)	513	123	87.24	+	1.41	0.000776
developmental process (GO:0032502)	4819	1153	819.48	+	1.41	7.11e-30
regulation of phosphorylation (GO:0042325)	431	103	73.29	+	1.41	0.00235
vesicle-mediated transport (GO:0016192)	972	232	165.29	+	1.4	4.25e-06
cellular localization (GO:0051641)	1663	396	282.8	+	1.4	1.54e-09
regulation of cellular component organization (GO:0051128)	891	212	151.52	+	1.4	1.56e-05
glycerolipid metabolic process (GO:0046486)	269	64	45.74	+	1.4	0.0187
determination of left/right symmetry (GO:0007368)	286	68	48.63	+	1.4	0.015
regulation of kinase activity (GO:0043549)	257	61	43.7	+	1.4	0.0204
regulation of protein modification process (GO:0031399)	451	107	76.69	+	1.4	0.00239
mitochondrion organization (GO:0007005)	253	60	43.02	+	1.39	0.0237
regulation of response to stress (GO:0080134)	291	69	49.48	+	1.39	0.0158
cell part morphogenesis (GO:0032990)	507	120	86.22	+	1.39	0.00132
homeostatic process (GO:0042592)	693	164	117.85	+	1.39	0.000181
positive regulation of RNA biosynthetic process (GO:1902680)	524	124	89.11	+	1.39	0.00128
positive regulation of nucleic acid-templated transcription (GO:1903508)	524	124	89.11	+	1.39	0.00128
positive regulation of DNA-templated transcription (GO:0045893)	524	124	89.11	+	1.39	0.00128
inorganic cation transmembrane transport (GO:0098662)	461	109	78.39	+	1.39	0.00263
transport (GO:0006810)	3107	734	528.35	+	1.39	8.06e-17
cation transmembrane transport (GO:0098655)	508	120	86.39	+	1.39	0.00161
neurogenesis (GO:0022008)	1105	261	187.91	+	1.39	2.29e-06
axon development (GO:0061564)	458	108	77.88	+	1.39	0.00258
[truncated: 151 more rows]

## Sheet: Vasquez_GO
GO biological process complete	Danio rerio - REFLIST (25704)	upload_1 (1222)	upload_1 (expected)	upload_1 (over/under)	upload_1 (fold Enrichment)	upload_1 (raw P-value)
[truncated: 551 more rows]

[truncated: 7 more sheets: Pachon_GO, Yerbaniz_GO, Tinaja_GO, PalmaSeca_GO, L1L2_overlap_GO, Genes_SweepCave_NeutSurf_List, GO.Term.Overlaps.All.7.Caves]
