# Supplementary material for: Selection-driven trait loss in independently evolved cavefish populations
Source: Nat Commun. 2023 May 3;14:2557. doi: 10.1038/s41467-023-37909-8 (PMC10156726; doi:10.1038/s41467-023-37909-8)
Supplement: Supplementary file 7 — Supplementary Data 3 [file 41467_2023_37909_MOESM7_ESM.xlsx]

## Sheet: Genes_surf.sweeps_neutral.caves
Supplementary Data 3. List of genes with sweeps in two surface populations (Lineage 1: Mante , Lineage 2: Rascón) and neutral evolution in three cave populations (Lineage 1: Molino, Lineage 2: Pachón and Tinaja), results of GO enrichment analysis for these genes (using the Gene Ontology Consortium online tool, http://geneontology.org) for the two individual surface populations (Mante and Rascón),…
Gene_ID	Gene_Symbol	Scaffold	Start	End	QTL_Marker_ID	GO_Terms	Rascon_5kb_diplo_filtered	Mante_5kb_diplo_filtered	Pachon_5kb_diplo	Tinaja_5kb_diplo_filtered	Molino_5kb_diplo_filtered
ENSAMXG00000029801	prss16	NW_019170535.1	3966978	4005241		hydrolase activity;proteolysis;serine-type peptidase activity	linked, soft, linked, linked, soft, linked, linked, soft, soft	linked, linked, linked, linked, linked, hard, linked, linked, linked	linked, linked, linked, linked	linked, linked, linked, linked	linked, linked, linked
ENSAMXG00000010415	wsb1	NW_019170535.1	14941080	14953199		intracellular signal transduction;protein ubiquitination;protein binding	linked, hard, linked, linked	linked, linked, linked, soft	linked, linked, linked, linked	neutral, linked, linked, neutral	linked, linked, linked, linked
ENSAMXG00000031127		NW_019170535.1	15795669	15815388		negative regulation of endopeptidase activity;endopeptidase inhibitor activity	soft, neutral, neutral, neutral, neutral	hard, neutral, linked, neutral, soft	linked, linked, linked, linked, linked	linked, linked, linked, linked, linked	linked, linked, linked, linked, linked
ENSAMXG00000003757	GUCY1A2	NW_019170535.1	22520116	22540443		cGMP biosynthetic process;guanylate cyclase activity;phosphorus-oxygen lyase activity;cyclic nucleotide biosynthetic process;intracellular signal transduction;nucleotide binding;cytoplasm;GTP binding;heme binding;lyase activity	neutral, neutral, soft, neutral, linked	neutral, neutral, soft, linked, neutral	linked, linked, linked, linked, linked	linked, linked, linked, linked, linked	linked, linked, linked, linked, linked
ENSAMXG00000043518		NW_019170536.1	540375	551273		membrane;integral component of membrane;extracellular region;extracellular space;plasma membrane;binding of sperm to zona pellucida;structural constituent of egg coat;egg coat formation;positive regulation of acrosome reaction	linked, linked, hard	linked, linked, hard	linked, linked, linked	linked, linked, linked	linked, linked, linked
ENSAMXG00000041119	spc24	NW_019170536.1	11754245	11760193	LG15_Condition, Anal_Fin_Rays, Melanophore_Protas2008	nucleus;chromosome;cell cycle;cell division;"chromosome, centromeric region";kinetochore;condensed chromosome kinetochore	hard, linked	soft, linked	linked, linked	linked, linked	linked, linked
ENSAMXG00000034363		NW_019170536.1	15710109	15713556		metal ion binding;ferric iron binding;iron ion transport;cellular iron ion homeostasis	linked, soft	soft, linked	linked	linked, linked	linked, linked
ENSAMXG00000014069		NW_019170537.1	21759013	21766640	LG2_Eyesize,Melanophore,Ribs,PeduncleDepth,SO3Width,ToothCount.Protas2008_LensL,Eyesize,MelD, MelA.Protas2007_EyeSize,VAB,SNO.Yoshizawa2012,2015_INL.O'Quin2012	NA	soft, soft	hard, hard	linked, linked	linked, linked	linked, linked
ENSAMXG00000032627	si:rp71-1f1.4	NW_019170537.1	21767024	21767812	LG2_Eyesize,Melanophore,Ribs,PeduncleDepth,SO3Width,ToothCount.Protas2008_LensL,Eyesize,MelD, MelA.Protas2007_EyeSize,VAB,SNO.Yoshizawa2012,2015_INL.O'Quin2012	acetyltransferase activity;transferase activity;"transferase activity, transferring acyl groups";arylamine N-acetyltransferase activity	soft, soft	linked, hard	linked, linked	linked, linked	linked, linked
ENSAMXG00000014396	urad	NW_019170537.1	21975844	21978747	LG2_Eyesize,Melanophore,Ribs,PeduncleDepth,SO3Width,ToothCount.Protas2008_LensL,Eyesize,MelD, MelA.Protas2007_EyeSize,VAB,SNO.Yoshizawa2012,2015_INL.O'Quin2012	allantoin biosynthetic process;purine nucleobase metabolic process;lyase activity;carboxy-lyase activity;urate catabolic process;2-oxo-4-hydroxy-4-carboxy-5-ureidoimidazoline decarboxylase activity	soft, neutral	soft, soft	linked, linked	linked, linked	linked, linked
ENSAMXG00000031179	pdx1	NW_019170537.1	21978754	21987345	LG2_Eyesize,Melanophore,Ribs,PeduncleDepth,SO3Width,ToothCount.Protas2008_LensL,Eyesize,MelD, MelA.Protas2007_EyeSize,VAB,SNO.Yoshizawa2012,2015_INL.O'Quin2012	DNA binding;DNA-binding transcription factor activity;"regulation of transcription, DNA-templated";nucleus;"DNA-binding transcription factor activity, RNA polymerase II-specific";regulation of transcription by RNA polymerase II;pancreas development;endocrine pancreas development;determination of pancreatic left/right asymmetry;glucose homeostasis;determination of digestive tract left/right asymme…	neutral, soft	soft, soft	linked, linked	linked, linked	linked, linked
ENSAMXG00000036170	si:ch211-161h7.8	NW_019170537.1	22608208	22613936	LG2_Eyesize,Melanophore,Ribs,PeduncleDepth,SO3Width,ToothCount.Protas2008_LensL,Eyesize,MelD, MelA.Protas2007_EyeSize,VAB,SNO.Yoshizawa2012,2015_INL.O'Quin2012	NA	soft, linked	linked, soft	linked, linked	linked, linked	linked, linked
ENSAMXG00000004766	si:ch211-195d17.2	NW_019170537.1	41621705	41632445	LG2_Eyesize,Melanophore,Ribs,PeduncleDepth,SO3Width,ToothCount.Protas2008_LensL,Eyesize,MelD, MelA.Protas2007_EyeSize,VAB,SNO.Yoshizawa2012,2015_INL.O'Quin2012	metal ion binding;DNA binding;"regulation of transcription, DNA-templated";nucleus;protein dimerization activity;regulation of transcription by RNA polymerase II;transcription regulator complex;RNA polymerase II cis-regulatory region sequence-specific DNA binding;DNA-binding transcription factor activity	soft, soft, linked	soft, linked, linked	linked, linked, linked	linked, linked, linked	linked, linked, linked
ENSAMXG00000019647	aqp4	NW_019170537.1	62050255	62057908	LG2_Eyesize,Melanophore,Ribs,PeduncleDepth,SO3Width,ToothCount.Protas2008_LensL,Eyesize,MelD, MelA.Protas2007_EyeSize,VAB,SNO.Yoshizawa2012,2015_INL.O'Quin2012	membrane;integral component of membrane;transmembrane transport;channel activity;water transport;water transmembrane transporter activity	linked, hard, linked	neutral, neutral, soft	linked, linked, linked	linked, linked, linked	linked, linked, linked
ENSAMXG00000031728	srd5a3	NW_019170537.1	64394050	64399988	LG2_Eyesize,Melanophore,Ribs,PeduncleDepth,SO3Width,ToothCount.Protas2008_LensL,Eyesize,MelD, MelA.Protas2007_EyeSize,VAB,SNO.Yoshizawa2012,2015_INL.O'Quin2012	membrane;integral component of membrane;endoplasmic reticulum;endoplasmic reticulum membrane;oxidoreductase activity;"oxidoreductase activity, acting on the CH-CH group of donors";lipid metabolic process;protein glycosylation;dolichol-linked oligosaccharide biosynthetic process;3-oxo-5-alpha-steroid 4-dehydrogenase activity;cholestenone 5-alpha-reductase activity;dolichol metabolic process;"oxido…	hard, hard	soft, soft	neutral, linked	linked, linked	linked, linked
ENSAMXG00000029637		NW_019170538.1	393079	398059		NA	linked, soft	linked, soft	linked, linked	linked, linked	linked
ENSAMXG00000030393	stx4	NW_019170538.1	2098658	2109026	LG24_ONL.O'Quin2012__FinPlacement.Protas2008	membrane;integral component of membrane;vesicle-mediated transport;intracellular protein transport;SNAP receptor activity;membrane fusion	hard, neutral, linked	neutral, soft, linked	linked, linked, linked	linked, linked, linked	linked, linked, linked
ENSAMXG00000041328	si:ch211-194k22.8	NW_019170538.1	3803589	3806429	LG24_ONL.O'Quin2012__FinPlacement.Protas2008	transcription corepressor activity;positive regulation of neuron differentiation;negative regulation of Notch signaling pathway;"negative regulation of transcription, DNA-templated"	hard	soft	linked	linked	linked
ENSAMXG00000038557		NW_019170538.1	16882502	16886147	LG24_ONL.O'Quin2012__FinPlacement.Protas2008	NA	soft	soft	linked	linked	linked
ENSAMXG00000042008		NW_019170538.1	16882936	16884716	LG24_ONL.O'Quin2012__FinPlacement.Protas2008	metalloendopeptidase activity;metallopeptidase activity;proteolysis	soft	soft	linked	linked	linked
ENSAMXG00000008707	tnrc6b	NW_019170538.1	17326873	17339229		nucleic acid binding;miRNA mediated inhibition of translation	soft, hard, hard	linked, neutral, soft, neutral	linked, linked, linked, linked	linked, linked, linked, linked	linked, linked, linked, linked
ENSAMXG00000021218	si:dkey-94f20.4	NW_019170538.1	18332436	18343336		cytoplasm	linked, linked, linked, hard	linked, linked, soft, linked	linked, linked, linked, linked	linked, linked, linked, linked	linked, linked, linked, linked
ENSAMXG00000039859		NW_019170539.1	4420865	4424045	LG22_Activity.Yoshizawa2015_Eyesize.Kowalko2013	catalytic activity	soft, soft	soft, soft	linked, linked	linked, linked	linked, linked
ENSAMXG00000019658	lmnl3	NW_019170539.1	4516893	4532483	LG22_Activity.Yoshizawa2015_Eyesize.Kowalko2013	intermediate filament	hard, linked, linked, linked	linked, linked, hard, linked	linked, linked, linked, linked	linked, linked, linked, linked	linked, linked, linked, linked
ENSAMXG00000018967		NW_019170539.1	16781506	16795354	LG22_Activity.Yoshizawa2015_Eyesize.Kowalko2013	intracellular transport	soft, neutral, neutral, neutral	linked, linked, soft, linked	linked, linked, linked, linked	linked, linked, linked, linked	linked, linked, linked, linked
ENSAMXG00000018975	ctns	NW_019170539.1	16795375	16800356	LG22_Activity.Yoshizawa2015_Eyesize.Kowalko2013	membrane;integral component of membrane;glomerular filtration;regulation of autophagy;renal absorption	soft, neutral	soft, soft	linked, linked	linked, linked	linked, linked
ENSAMXG00000019058	abhd8b	NW_019170539.1	17014378	17028540	LG22_Activity.Yoshizawa2015_Eyesize.Kowalko2013	catalytic activity	linked, neutral, hard, neutral	linked, neutral, neutral, soft	linked, linked, linked, linked	linked, linked, linked, linked	linked, linked, linked, linked
ENSAMXG00000041351	C1orf53	NW_019170539.1	18987305	18994070	LG22_Activity.Yoshizawa2015_Eyesize.Kowalko2013	NA	linked, hard, linked	linked, linked, soft	linked, linked, linked	linked, linked, linked	linked, linked, linked
ENSAMXG00000016228	insrb	NW_019170539.1	24615456	24684290	LG22_Activity.Yoshizawa2015_Eyesize.Kowalko2013	membrane;integral component of membrane;nucleotide binding;ATP binding;transferase activity;protein kinase activity;protein phosphorylation;protein tyrosine kinase activity;transmembrane receptor protein tyrosine kinase activity;kinase activity;transmembrane receptor protein tyrosine kinase signaling pathway;phosphorylation;peptidyl-tyrosine phosphorylation;phosphatidylinositol 3-kinase binding;i…	linked, neutral, neutral, soft	soft, soft, linked, linked	linked, linked, linked, linked	linked, linked, linked, linked	linked, linked, linked, linked, linked
ENSAMXG00000021641	zfr2	NW_019170539.1	24963781	24984044	LG22_Activity.Yoshizawa2015_Eyesize.Kowalko2013	zinc ion binding;nucleic acid binding	hard, hard, neutral, linked, soft	neutral, soft, neutral, soft, neutral	linked, linked, linked, linked, linked	linked, linked, linked, linked, linked	linked, linked, linked, linked, linked
ENSAMXG00000031533	mapk14a	NW_019170540.1	6283188	6315759		nucleotide binding;ATP binding;transferase activity;protein kinase activity;protein serine/threonine kinase activity;protein phosphorylation;kinase activity;phosphorylation;MAP kinase activity;somitogenesis;regulation of protein stability;cellular response to UV;p38MAPK cascade;embryonic cleavage;regulation of collateral sprouting in absence of injury;protein serine kinase activity;protein threon…	hard, linked, linked, linked, hard, linked, linked	linked, linked, linked, hard, linked, hard, linked	linked, linked, linked, linked, linked, linked, linked	linked, linked, linked, linked, linked, linked, linked	linked, linked, linked, linked, linked, linked, linked
ENSAMXG00000039574		NW_019170540.1	20442338	20445892	LG17_FinPlacement,Ribs.Protas2008_MaxTth.Protas2007_VAB,SNO,EyeSize.Yoshizawa2012_ONL_O'Quin2012_EyeSize,FeedingAngle.Kowalko2013	NA	hard, linked	linked, soft	linked, linked	linked, linked	linked, linked
ENSAMXG00000012999		NW_019170540.1	39524718	39528604	LG17_FinPlacement,Ribs.Protas2008_MaxTth.Protas2007_VAB,SNO,EyeSize.Yoshizawa2012_ONL_O'Quin2012_EyeSize,FeedingAngle.Kowalko2013	G protein-coupled neurotensin receptor activity;membrane;integral component of membrane;G protein-coupled receptor activity;signal transduction;G protein-coupled receptor signaling pathway;neuropeptide signaling pathway;plasma membrane	soft, linked	soft, linked	linked	linked, linked	linked
ENSAMXG00000014611		NW_019170540.1	42996766	43007583	LG17_FinPlacement,Ribs.Protas2008_MaxTth.Protas2007_VAB,SNO,EyeSize.Yoshizawa2012_ONL_O'Quin2012_EyeSize,FeedingAngle.Kowalko2013	transferase activity;sulfotransferase activity	linked, linked, hard, linked	linked, linked, hard, linked	linked, linked, linked, linked	linked, linked, linked, linked	linked, linked, linked, linked
ENSAMXG00000029918		NW_019170541.1	4107023	4110872	LG3_Eyesize,MaxIl.Protas2007_FinPlacement,Chemical,Sense.Protas2008_Eyesize,JawAngle.Kowalko2013	regulation of osteoblast differentiation;extracellular region	soft, linked	soft, soft	linked, linked	linked, linked	linked, linked
ENSAMXG00000025270	ost4	NW_019170541.1	21572412	21572525	LG3_Eyesize,MaxIl.Protas2007_FinPlacement,Chemical,Sense.Protas2008_Eyesize,JawAngle.Kowalko2013	membrane;integral component of membrane;endoplasmic reticulum membrane	soft, linked	soft, soft	linked, linked	linked, linked	linked, neutral
ENSAMXG00000018234	aldh1l2	NW_019170541.1	38283228	38311828	LG3_Eyesize,MaxIl.Protas2007_FinPlacement,Chemical,Sense.Protas2008_Eyesize,JawAngle.Kowalko2013	10-formyltetrahydrofolate catabolic process;one-carbon metabolic process;formyltetrahydrofolate dehydrogenase activity;oxidoreductase activity;catalytic activity;cytoplasm;biosynthetic process;"oxidoreductase activity, acting on the aldehyde or oxo group of donors, NAD or NADP as acceptor";"hydroxymethyl-, formyl- and related transferase activity";oxidation-reduction process	linked, linked, linked, hard, linked, soft	linked, linked, linked, linked, soft, linked	linked, linked, linked, linked, linked, linked	linked, linked, linked, neutral, linked, linked	linked, linked, linked, linked, linked, linked
ENSAMXG00000040248		NW_019170542.1	177049	196639		sialyltransferase activity;protein glycosylation	linked, linked, linked, soft, linked	soft, linked, linked, linked, neutral	linked, linked, linked, linked, linked	linked, linked, linked, linked, linked	linked, linked, linked, linked, linked
ENSAMXG00000015873	pcdh2ac	NW_019170542.1	9010510	9032731		membrane;integral component of membrane;cell adhesion;calcium ion binding;homophilic cell adhesion via plasma membrane adhesion molecules;plasma membrane;nervous system development	linked, linked, linked, linked, linked, hard	linked, linked, hard, linked, linked, linked	linked, linked, linked, linked, linked, linked	linked, linked, linked, linked, linked, linked	linked, linked, linked, linked, linked, linked
ENSAMXG00000000904		NW_019170542.1	19057283	19080288	LG3_ChemicalSense.Protas2008_Eyesize, MaxIL.Protas2007	nucleus;actin binding;actin filament organization;positive regulation of Arp2/3 complex-mediated actin nucleation	linked, neutral, neutral, linked, neutral, soft	linked, linked, neutral, linked, linked, soft	linked, linked, linked, linked, linked, linked	linked, neutral, linked, linked, linked, linked	linked, linked, linked, linked, linked, linked
ENSAMXG00000042074	fezf1	NW_019170542.1	19329879	19335118	LG3_ChemicalSense.Protas2008_Eyesize, MaxIL.Protas2007	NA	soft, soft	soft, soft	linked, linked	linked, linked	linked, linked
ENSAMXG00000001030	brd1b	NW_019170542.1	19861073	19871309	LG3_ChemicalSense.Protas2008_Eyesize, MaxIL.Protas2007	metal ion binding;nucleus;protein binding	linked, linked, soft	linked, linked, soft	linked, linked, linked	linked, linked, linked	linked, linked, linked
ENSAMXG00000002359	acss1	NW_019170543.1	6930053	6963357		acetate-CoA ligase activity;propionate-CoA ligase activity	hard, linked	linked, hard	linked, linked	linked, linked	linked, linked
ENSAMXG00000031715		NW_019170543.1	11556489	11558923		nucleic acid binding;DNA integration	soft, linked	linked, soft	linked, linked	linked, linked	linked, linked
ENSAMXG00000039971	snap23.1	NW_019170543.1	16568063	16585198		synapse;neuron projection	linked, hard, linked, linked	linked, linked, linked, soft	linked, linked, linked, linked	linked, linked, linked, linked	linked, linked, linked, linked
ENSAMXG00000042375		NW_019170543.1	22666456	22668558	LG20_Condition.Protas2008_MelA.Protas2007_HeadDepth.Kowalko2013	defense response to bacterium	linked, hard	hard, linked	linked, linked	linked, linked	linked, linked
ENSAMXG00000010920	cpb1	NW_019170544.1	1253034	1267571		peptidase activity;metallopeptidase activity;zinc ion binding;hydrolase activity;metal ion binding;proteolysis;metallocarboxypeptidase activity;carboxypeptidase activity;cellular response to xenobiotic stimulus	hard, linked, linked, linked	linked, soft, linked, linked	linked, linked, linked, linked	linked, linked, linked, linked	linked, linked, linked, linked
ENSAMXG00000005058		NW_019170544.1	7750630	7761219		nucleic acid binding;multicellular organism development;RNA binding;mRNA binding;cell differentiation;spermatogenesis	soft, linked, linked	soft, linked, neutral	linked, linked, linked	linked, linked, linked	linked, linked, linked
ENSAMXG00000032114	rgn	NW_019170544.1	7786240	7798106		calcium ion binding;regulation of catalytic activity;enzyme regulator activity;gluconolactonase activity	linked, linked, linked, hard	soft, linked, linked, neutral	linked, linked, linked, linked	linked, linked, linked, linked	linked, linked, linked, linked
ENSAMXG00000004978	htr2ab	NW_019170544.1	8604319	8628902		membrane;integral component of membrane;G protein-coupled receptor activity;signal transduction;G protein-coupled receptor signaling pathway;integral component of plasma membrane;plasma membrane;G protein-coupled serotonin receptor activity;G protein-coupled serotonin receptor signaling pathway;cytoplasmic vesicle;caveola;axon;dendrite;presynapse	neutral, soft, linked, neutral, neutral, soft	neutral, neutral, soft, linked, soft, neutral	linked	linked, linked, linked, linked, linked, linked	linked, linked, linked, linked, linked, linked
ENSAMXG00000029779	ptpn2a	NW_019170544.1	9203054	9211211		membrane;integral component of membrane;endoplasmic reticulum;hydrolase activity;phosphoprotein phosphatase activity;protein tyrosine phosphatase activity;phosphatase activity;protein dephosphorylation;dephosphorylation;peptidyl-tyrosine dephosphorylation	soft, soft	soft, soft	linked, linked	linked, linked	linked, linked
ENSAMXG00000029653	kcnj14	NW_019170544.1	10167008	10172838		membrane;integral component of membrane;ion transport;ion transmembrane transport;voltage-gated ion channel activity;potassium ion transport;regulation of ion transmembrane transport;potassium ion transmembrane transport;inward rectifier potassium channel activity	soft, soft, soft	linked, soft, soft	linked, linked, linked	linked, linked, linked	linked, linked, linked
ENSAMXG00000018817	vps72b	NW_019170544.1	10683792	10694552		regulation of transcription, DNA-templated;nucleus;chromatin remodeling;histone exchange	neutral, soft, neutral	neutral, soft, linked	linked, linked, linked	linked, linked, linked	linked, linked, linked
ENSAMXG00000000498		NW_019170544.1	12901625	12926792		positive regulation of CREB transcription factor activity;protein homotetramerization;cAMP response element binding protein binding;cytoplasm;nucleus	linked, linked, hard, linked, linked, linked	linked, soft, soft, linked, soft, linked	linked, linked, linked, linked, linked, linked	linked, linked, linked, linked, linked, linked	linked, linked, linked, linked, linked, linked
ENSAMXG00000026039		NW_019170544.1	14263146	14264339		membrane;integral component of membrane;GTP binding	hard	soft	linked	linked	linked
ENSAMXG00000001283		NW_019170544.1	14267249	14271545		membrane;GTP binding	hard, linked	linked, soft	linked, linked	linked, linked	linked, linked
ENSAMXG00000006424	c1ql3a	NW_019170544.1	14646033	14649162		extracellular region;protein binding	hard, linked	linked, soft	linked, linked	linked, linked	linked, linked
ENSAMXG00000000120	f3a	NW_019170544.1	15155435	15160940		membrane;integral component of membrane;blood coagulation;hemostasis;protein binding	hard, linked	linked, hard	linked, linked	linked, linked	linked, linked
ENSAMXG00000033498	cmtm8b	NW_019170544.1	16745376	16751687		membrane;integral component of membrane	neutral, soft, neutral, neutral	neutral, soft, neutral, neutral	linked, linked, linked, linked	linked, linked, linked, linked	linked, linked, linked, linked
ENSAMXG00000020315	rragca	NW_019170544.1	18328382	18335756		nucleotide binding;cytoplasm;GTP binding;lysosome;positive regulation of TOR signaling;cellular response to amino acid stimulus	hard, linked	linked, hard	linked, linked	linked, linked	linked, linked
ENSAMXG00000016757	soga3a	NW_019170544.1	24193287	24202022		membrane;integral component of membrane;extracellular space;regulation of autophagy	hard, hard	soft, soft	linked, linked	linked, linked	linked
ENSAMXG00000016772	elovl4a	NW_019170544.1	24214042	24222916		very long-chain fatty acid biosynthetic process;"fatty acid elongation, saturated fatty acid";fatty acid elongase activity;endoplasmic reticulum;integral component of membrane	soft, linked, linked	soft, linked, linked	linked, linked, linked	linked, linked, linked	linked, linked, linked
ENSAMXG00000016788	dctn3	NW_019170544.1	24229893	24233217		cytoskeleton-dependent cytokinesis;dynactin complex	hard, soft	soft, soft	linked, linked	linked, linked	linked, linked
ENSAMXG00000043179	zbtb7b	NW_019170544.1	25492970	25521644		protein binding	linked, linked, linked, linked, hard, neutral	soft, linked, linked, soft, linked, linked	linked, linked, linked, linked, linked, linked	linked, neutral, neutral, linked, linked, linked	linked, linked, linked, linked, neutral, linked
ENSAMXG00000037631		NW_019170544.1	28319387	28326023		NA	linked, hard	soft, linked	linked, linked	linked, linked	linked, neutral
ENSAMXG00000037154		NW_019170546.1	1061373	1070527		NA	hard, soft, linked	linked, hard, hard	linked, linked, linked	linked, linked, linked	linked, linked, linked
ENSAMXG00000036035		NW_019170546.1	4976686	4984380		NA	linked, soft, soft	linked, linked, hard	linked, linked, linked	linked, linked, linked	linked, linked, linked
ENSAMXG00000025890	irs2a	NW_019170546.1	17842849	17857824	LG21_Eye.MaxTth.Protas2007	insulin receptor binding;insulin receptor signaling pathway;response to hypoxia	neutral, hard, linked, linked	soft, linked, linked, neutral	linked, linked, linked, linked	linked, linked, linked, linked	linked
ENSAMXG00000040319		NW_019170546.1	19014390	19023075	LG21_Eye.MaxTth.Protas2007	NA	linked, linked, soft	linked, linked, hard	linked, linked, linked	linked, linked, linked	linked, linked, linked
ENSAMXG00000016125	prozb	NW_019170546.1	20314634	20323600	LG21_Eye.MaxTth.Protas2007	proteolysis;calcium ion binding;extracellular region;serine-type endopeptidase activity;blood coagulation	hard, linked, linked	neutral, neutral, soft	linked, linked, linked	linked, linked, linked	linked, linked, linked
ENSAMXG00000037516		NW_019170546.1	28689421	28707507		NA	linked, soft, linked, soft, neutral	soft, linked, neutral, linked, linked	linked, linked, linked, linked, linked	linked, linked, linked, linked, linked	linked, linked, linked, linked, linked
ENSAMXG00000032848		NW_019170546.1	28693781	28700891		NA	neutral, soft	soft, neutral	linked, linked	linked, linked	linked, linked
ENSAMXG00000033167	atf4a	NW_019170547.1	19522642	19530777	LG1_ChemicalSense,EyeSize, Ribs, SO3Width.Protas2008_EyeSize,TasteBuds.Protas2007	DNA binding;DNA-binding transcription factor activity;"regulation of transcription, DNA-templated";nucleus;regulation of transcription by RNA polymerase II;cytoplasm	linked, hard	soft, soft	linked, linked	linked, linked	linked, linked
ENSAMXG00000031560	ap1m2	NW_019170547.1	19997340	20008797	LG1_ChemicalSense,EyeSize, Ribs, SO3Width.Protas2008_EyeSize,TasteBuds.Protas2007	membrane;vesicle-mediated transport;Golgi apparatus;intracellular protein transport;protein transport;cytoplasmic vesicle;clathrin adaptor complex;clathrin-coated vesicle membrane;kidney development;post-Golgi vesicle-mediated transport;brain development;animal organ morphogenesis;digestive tract development	linked, hard, hard, linked	linked, linked, linked, soft	linked, neutral, neutral, linked	linked, linked, linked, linked	linked, linked, linked, linked
ENSAMXG00000016665	tarbp2	NW_019170547.1	29953449	29958519	LG1_ChemicalSense,EyeSize, Ribs, SO3Width.Protas2008_EyeSize,TasteBuds.Protas2007	RISC-loading complex;regulation of production of miRNAs involved in gene silencing by miRNA;regulation of production of siRNA involved in RNA interference;pre-miRNA binding;regulation of viral transcription;siRNA binding;double-stranded RNA binding	linked, soft	hard, linked	linked, linked	linked, linked	linked, linked
ENSAMXG00000029064	rsph3	NW_019170547.1	29960739	29963784	LG1_ChemicalSense,EyeSize, Ribs, SO3Width.Protas2008_EyeSize,TasteBuds.Protas2007	cytoplasm;cytoskeleton;cell projection	soft, soft	linked, hard	linked, linked	linked, linked	linked, linked
ENSAMXG00000016622		NW_019170547.1	30032740	30050371	LG1_ChemicalSense,EyeSize, Ribs, SO3Width.Protas2008_EyeSize,TasteBuds.Protas2007	protein binding	linked, hard, linked, hard	hard, hard, linked, linked	linked, linked, linked, linked	linked, linked, linked, linked	linked, linked, linked, linked
ENSAMXG00000035170	si:dkey-156n14.3	NW_019170547.1	32590959	32600095	LG1_ChemicalSense,EyeSize, Ribs, SO3Width.Protas2008_EyeSize,TasteBuds.Protas2007	NA	hard, linked, linked	linked, hard, linked	linked, linked, linked	linked, linked, linked	linked, linked, linked
ENSAMXG00000011460	mier1a	NW_019170547.1	40799318	40809499	LG1_ChemicalSense,EyeSize, Ribs, SO3Width.Protas2008_EyeSize,TasteBuds.Protas2007	histone deacetylase binding;transcription repressor complex;"regulation of transcription, DNA-templated";nucleus	hard, linked, linked	linked, linked, soft	linked, linked, linked	linked, linked, linked	linked, linked, linked
ENSAMXG00000000297		NW_019170548.1	135787	163898		nucleus;RNA binding;cytoplasm	hard, linked, linked, linked, linked, linked, linked	linked, hard, hard, linked, linked, linked, linked	linked, linked, linked, linked, linked, linked, linked	linked, linked, linked, linked, linked, linked, linked	linked, linked, linked, linked
ENSAMXG00000029656	epdl2	NW_019170548.1	7575242	7581456		calcium ion binding;extracellular region;cell-matrix adhesion	linked, hard	linked, hard	linked, linked	linked, linked	linked, linked
ENSAMXG00000014670	atp5fa1	NW_019170548.1	26422568	26428531	LG7_SO3Width, Eyesize,Condition.Protas2008_Eyesize.Protas2007_OPL.O'Quin2012	membrane;nucleotide binding;ATP binding;ion transport;adenyl ribonucleotide binding;ATP synthesis coupled proton transport;ATP metabolic process;proton transmembrane transport;"proton-transporting ATP synthase activity, rotational mechanism";ATP biosynthetic process;"proton-transporting ATP synthase complex, catalytic core F(1)";lipoteichoic acid binding;defense response to bacterium	linked, hard	linked, soft	linked, linked	linked, linked	linked, linked
ENSAMXG00000041471	grasp	NW_019170549.1	3350178	3384215		protein binding	neutral, neutral, neutral, soft, soft, neutral, neutral, neutral	linked, soft, linked, linked, neutral, linked, linked, linked	linked, linked, linked, linked, linked, linked, linked, linked	linked, linked, linked, linked, linked, linked, linked, linked	linked, linked, linked, linked, linked, linked, linked, linked
ENSAMXG00000039312	mxra8b	NW_019170549.1	7931900	7944429		membrane;integral component of membrane;cell adhesion;plasma membrane	hard, linked, linked, linked	hard, linked, linked, linked	linked, linked, linked, linked	linked, linked, linked, linked	linked, linked, linked, linked
ENSAMXG00000031142	RSBN1	NW_019170549.1	10750038	10759738		nucleus	linked, hard, linked	linked, hard, hard	linked, linked, linked	neutral, neutral, neutral	linked, linked
ENSAMXG00000002220	sla2	NW_019170549.1	20414769	20430559	LG18_Condition,AnalFinRays,Melanophore.Protas2008_MelA, MelD, Tbuds, LEnsLProtas2007	regulation of signal transduction;protein binding	linked, soft, linked, neutral	linked, hard, linked, linked	linked, linked, linked, linked	neutral, linked, linked, neutral	linked, linked, linked, linked
ENSAMXG00000024788	lactbl1a	NW_019170549.1	27179751	27190933		membrane;integral component of membrane	linked, soft	linked, soft	linked, linked	linked, linked	linked, linked
ENSAMXG00000039728	e2f5	NW_019170550.1	11784333	11797346		DNA binding;DNA-binding transcription factor activity;"regulation of transcription, DNA-templated";nucleus;protein dimerization activity;regulation of transcription by RNA polymerase II;regulation of cell cycle;transcription regulator complex;RNA polymerase II cis-regulatory region sequence-specific DNA binding	linked, linked, soft	linked, hard, linked	linked, linked, linked	neutral, linked, linked	linked, linked, linked
ENSAMXG00000017508	sox17	NW_019170550.1	21662261	21666259	LG13_SO3Width.Protas2008	determination of pancreatic left/right asymmetry;primitive hemopoiesis;determination of heart left/right asymmetry;Kupffer's vesicle development	soft, linked	soft, linked	linked, linked	neutral, neutral	linked, linked
ENSAMXG00000025011	si:dkey-6n21.13	NW_019170550.1	29415858	29417123	LG13_SO3Width.Protas2008	membrane;integral component of membrane;G protein-coupled receptor activity;signal transduction;G protein-coupled receptor signaling pathway	hard	hard	linked	linked	linked
ENSAMXG00000042897		NW_019170550.1	31005068	31013510	LG13_SO3Width.Protas2008	membrane;integral component of membrane	linked, soft, linked	linked, hard, linked	linked, linked, linked	linked, linked, linked	linked, linked, linked
ENSAMXG00000032428	sf3a2	NW_019170551.1	9816861	9829135		zinc ion binding;nucleus;nucleic acid binding;mRNA processing;RNA splicing;spliceosomal complex	linked, linked, linked, hard	linked, hard, linked, neutral	linked, linked, linked, linked	linked, linked, linked, linked	linked, linked, linked, linked
ENSAMXG00000041982		NW_019170551.1	11616009	11616305	LG16_PeduncleDepth,Condition.Protas2008	NA	hard	soft	linked	linked	linked
ENSAMXG00000015314	rreb1b	NW_019170551.1	15413857	15429236		NA	soft	soft	linked	linked	linked
ENSAMXG00000000974	ralab	NW_019170551.1	20534812	20536750		membrane;nucleotide binding;hydrolase activity;GTP binding;GTPase activity;plasma membrane;signal transduction;Ras protein signal transduction;obsolete small monomeric GTPase activity	hard	soft	linked	linked	linked
ENSAMXG00000012940	mapk8ip2	NW_019170552.1	8438069	8489670	LG5_Melanophore.Ribs.PeduncleLength.Weightloss.ToothCount.ChemicalSense.Protas2008_MelD, MelE, MelIL, MelA.Protas2007	protein binding	hard, linked, linked, hard, linked, linked, linked, linked, hard, hard, hard	hard, hard, linked, linked, linked, linked, linked, linked, linked, linked, linked	linked, linked, linked, linked, linked, linked, linked, linked, linked, linked, linked	linked, linked, linked, linked, linked, linked, linked, linked, linked, linked, linked	linked, linked, linked, linked, linked, linked, linked, linked, linked, linked, linked
ENSAMXG00000003257	si:dkey-73n10.1	NW_019170552.1	16800432	16807845		NA	soft, linked, soft	soft, linked, soft	linked, linked, linked	linked, linked, linked	linked, linked, linked
ENSAMXG00000029227	kbtbd4	NW_019170552.1	17961832	17972761		protein binding	hard, soft, linked, hard	soft, soft, linked, soft	linked, linked, linked, linked	linked, linked, linked, linked	linked, linked, linked, linked
ENSAMXG00000000477	wee2	NW_019170552.1	18024457	18030164		nucleotide binding;ATP binding;metal ion binding;nucleus;transferase activity;protein kinase activity;protein phosphorylation;protein tyrosine kinase activity;kinase activity;phosphorylation;peptidyl-tyrosine phosphorylation;non-membrane spanning protein tyrosine kinase activity;magnesium ion binding;mitotic cell cycle;transmembrane receptor protein tyrosine kinase activity	hard, linked	linked, soft	linked, linked	linked, linked	linked, linked
ENSAMXG00000000470	bcl2l13	NW_019170552.1	18045093	18101399		membrane;integral component of membrane;apoptotic process;regulation of apoptotic process;multicellular organism development;Wnt signaling pathway;extracellular region;signaling receptor binding	soft, neutral, linked, linked, soft, neutral, neutral, linked, soft, soft, neutral, neutral	neutral, neutral, linked, soft, linked, soft, neutral, neutral, linked, soft, linked, linked	linked	linked	linked
ENSAMXG00000019728	spred3	NW_019170552.1	25525407	25535862		membrane;multicellular organism development;regulation of signal transduction	soft, soft, soft	soft, soft, neutral	linked, linked, linked	linked, linked, linked	linked, linked, linked
ENSAMXG00000009990	tbr1b	NW_019170553.1	660478	665962	LG11_Chemical Sense, Ribs.Protas2008_Eye diameter, Pupil diameter.Kowalko2013_GCL.O'Quin2012	DNA binding;DNA-binding transcription factor activity;"regulation of transcription, DNA-templated";nucleus	hard, hard	linked, hard	linked, linked	linked, linked	linked, linked
ENSAMXG00000033450		NW_019170553.1	2333926	2335808	LG11_GCL.O'Quin2012, LG11_Chemical Sense, Ribs.Protas2008_Eye diameter, Pupil diameter.Kowalko2013_GCL.O'Quin2012	DNA integration;DNA binding;"transposition, DNA-mediated"	hard	soft	linked	linked	linked
ENSAMXG00000036218		NW_019170553.1	10728120	10735932	LG11_Chemical Sense, Ribs.Protas2008_Eye diameter, Pupil diameter.Kowalko2013_GCL.O'Quin2012, LG11_GCL.O'Quin2012	NA	hard, hard	hard, linked	linked, linked	linked, linked	linked, linked
ENSAMXG00000006895	hoxd12a	NW_019170553.1	15184487	15187209	LG11_GCL.O'Quin2012, LG11_Chemical Sense, Ribs.Protas2008_Eye diameter, Pupil diameter.Kowalko2013_GCL.O'Quin2012	DNA binding;"regulation of transcription, DNA-templated";nucleus;"DNA-binding transcription factor activity, RNA polymerase II-specific";regulation of transcription by RNA polymerase II	soft	soft	linked	linked	linked
ENSAMXG00000033966	HOXD13	NW_019170553.1	15188401	15192127	LG11_Chemical Sense, Ribs.Protas2008_Eye diameter, Pupil diameter.Kowalko2013_GCL.O'Quin2012, LG11_GCL.O'Quin2012	DNA-binding transcription factor activity, RNA polymerase II-specific;"regulation of transcription, DNA-templated";DNA binding	soft	soft	linked	linked	linked
ENSAMXG00000037231	dlx1a	NW_019170553.1	16145553	16151079	LG11_Chemical Sense, Ribs.Protas2008_Eye diameter, Pupil diameter.Kowalko2013_GCL.O'Quin2012, LG11_GCL.O'Quin2012	DNA binding;"regulation of transcription, DNA-templated";nucleus;"DNA-binding transcription factor activity, RNA polymerase II-specific";regulation of transcription by RNA polymerase II;embryonic viscerocranium morphogenesis;cartilage development	hard, hard	linked, soft	linked, linked	linked, linked	linked, linked
ENSAMXG00000036621	vgll3	NW_019170553.1	18180670	18186295	LG11_Chemical Sense, Ribs.Protas2008_Eye diameter, Pupil diameter.Kowalko2013_GCL.O'Quin2012, LG11_GCL.O'Quin2012	regulation of transcription, DNA-templated;nucleus	linked, soft	linked, soft	linked, linked	linked, linked	linked, linked
ENSAMXG00000014449	trim13	NW_019170553.1	27846008	27847351	LG11_GCL.O'Quin2012	membrane;integral component of membrane;zinc ion binding;metal ion binding	hard	soft	linked	linked	linked
ENSAMXG00000002186	satb2	NW_019170553.1	35183957	35236683		DNA binding;nucleus;chromatin remodeling;epiboly involved in gastrulation with mouth forming second	linked, neutral, soft, neutral, soft, linked, neutral, soft, neutral	linked, soft, linked, neutral, linked, linked, linked, neutral, soft, neutral, soft	linked, linked	linked, linked	linked, linked
ENSAMXG00000037500		NW_019170554.1	19147177	19148790		NA	soft, linked	linked, soft	linked, linked	linked, linked	linked, linked
ENSAMXG00000020994	spp1	NW_019170554.1	20038459	20096996		ossification;cell adhesion;bone development	linked, linked, soft, soft, linked, linked, linked, soft, linked, linked, linked, linked	linked, soft, linked, linked, linked, linked, soft, linked, linked, linked, linked, linked	linked	linked	linked
ENSAMXG00000004628		NW_019170554.1	27541457	27560661		nucleotide binding;ATP binding;ATPase activity	hard, linked, linked, linked, linked	soft, linked, linked, linked, soft	linked, linked, linked, linked, linked	linked, linked, linked, linked, linked	linked, linked, linked, linked, linked
ENSAMXG00000031523		NW_019170554.1	32073764	32085683		metal ion binding	linked, linked, hard	hard, linked, linked	linked, linked, linked	neutral, neutral, linked	linked, linked, linked
ENSAMXG00000032904	ufm1	NW_019170554.1	33050492	33071600		protein ufmylation	neutral, linked, neutral, soft, soft	soft, linked, soft, linked, neutral	linked, linked, linked, linked, linked	linked, linked, linked, linked, linked	linked, linked, linked, linked, linked
ENSAMXG00000004356	sec13	NW_019170556.1	979838	991018	LG14_PeduncleDepth,Length,Melanophore,SO3Width.Protas2008_MelE, Dent.Protas2007	positive regulation of TORC1 signaling;COPII-coated vesicle budding;vesicle-mediated transport;structural molecule activity;protein transport;lysosome;lysosomal membrane;mRNA transport;nuclear pore;COPII vesicle coat;liver development;endoplasmic reticulum organization;retina layer formation;opsin transport;eye photoreceptor cell development;cartilage development;digestive system development;extr…	hard, hard, hard	hard, linked, linked	linked, linked, linked	linked, neutral, linked	linked, linked, linked
ENSAMXG00000036846	vamp3	NW_019170556.1	4975297	4989460	LG14_PeduncleDepth,Length,Melanophore,SO3Width.Protas2008_MelE, Dent.Protas2007	membrane;integral component of membrane;vesicle-mediated transport	linked, hard, linked, linked	linked, soft, neutral, soft	linked, linked, linked, linked	linked, linked, linked, linked	linked, linked, linked, linked
ENSAMXG00000005979	timeless	NW_019170556.1	13315696	13343208	LG14_PeduncleDepth,Length,Melanophore,SO3Width.Protas2008_MelE, Dent.Protas2007	nucleus;rhythmic process	linked, linked, linked, hard, linked, linked, linked	linked, linked, soft, linked, linked, linked, linked	linked, linked, linked, linked, linked, linked, linked	linked, linked, neutral, neutral, linked, linked, linked	linked, linked, linked, linked, linked, linked, linked
ENSAMXG00000004590	ampd2a	NW_019170556.1	17131613	17148160	LG14_PeduncleDepth,Length,Melanophore,SO3Width.Protas2008_MelE, Dent.Protas2007	hydrolase activity;metal ion binding;IMP salvage;deaminase activity;AMP deaminase activity;purine ribonucleoside monophosphate biosynthetic process	hard, linked, linked, hard, linked	linked, linked, linked, hard, linked	linked, linked, linked, linked, linked	neutral, linked, neutral, linked, neutral	linked, linked, linked, linked, linked
ENSAMXG00000008933	dennd2db	NW_019170556.1	17469421	17488498	LG14_PeduncleDepth,Length,Melanophore,SO3Width.Protas2008_MelE, Dent.Protas2007	guanyl-nucleotide exchange factor activity;regulation of catalytic activity	hard, linked, linked, hard, linked	hard, linked, hard, linked, linked	linked, linked, linked, linked, linked	linked, linked, linked, linked, linked	linked, linked, linked, linked, linked
ENSAMXG00000037534	ssu72	NW_019170556.1	18165521	18174867	LG14_PeduncleDepth,Length,Melanophore,SO3Width.Protas2008_MelE, Dent.Protas2007	nucleus;mRNA processing;protein dephosphorylation;phosphoprotein phosphatase activity;protein serine/threonine phosphatase activity;protein serine phosphatase activity;protein threonine phosphatase activity	linked, linked, hard	linked, hard, linked	neutral, linked, neutral	linked, linked, linked	linked, linked, linked
ENSAMXG00000042462		NW_019170556.1	18234597	18240725	LG14_PeduncleDepth,Length,Melanophore,SO3Width.Protas2008_MelE, Dent.Protas2007	microfibril	soft, soft	hard, linked	neutral, neutral	linked, linked	linked, linked
ENSAMXG00000033748		NW_019170556.1	22448122	22452859	LG14_PeduncleDepth,Length,Melanophore,SO3Width.Protas2008_MelE, Dent.Protas2007	metal ion binding;transferase activity;cytoplasm;protein ubiquitination;Notch signaling pathway;ubiquitin protein ligase activity	linked, soft	hard, linked	linked, linked	linked, linked	linked, linked
ENSAMXG00000043143	bloc1s4	NW_019170557.1	14787201	14792842	LG25_Length.Protas2008	NA	hard, linked, linked	linked, soft, linked	linked, neutral, linked	linked, linked, linked	linked, linked, linked
ENSAMXG00000032051	slc25a18	NW_019170558.1	22654121	22665853	LG6_ChemicalSense.ToothCount(marker perhaps misplaced),FinPlacement.Protas2008_Dent.Protas2007_EyeSize.Yoshizawa2012_Feeding Angle.Kowalko2013	membrane;integral component of membrane;transmembrane transport	linked, hard, hard	soft, soft, soft	linked, linked, linked	linked, linked, linked	linked, linked, linked
ENSAMXG00000033162		NW_019170558.1	26717110	26757572	LG6_ChemicalSense.ToothCount(marker perhaps misplaced),FinPlacement.Protas2008_Dent.Protas2007_EyeSize.Yoshizawa2012_Feeding Angle.Kowalko2013	membrane;integral component of membrane;endoplasmic reticulum;protein glycosylation;protein binding;dolichyl-phosphate-mannose-protein mannosyltransferase activity;protein O-linked mannosylation	hard, hard	linked, hard	linked, linked	linked, linked	linked, linked
ENSAMXG00000039344	ehd1a	NW_019170558.1	39519885	39535571	LG6_Dent.Protas2007_FinPlacement.Protas2008	membrane;nucleotide binding;ATP binding;GTP binding;calcium ion binding;plasma membrane;endosome;endosome membrane;cilium assembly;protein binding	hard, linked, linked, linked	soft, linked, linked, linked	linked, linked, linked, linked	linked, linked, linked, linked	linked, linked, linked, linked
ENSAMXG00000032190	tmx2b	NW_019170559.1	7883263	7891158		mitochondrion;membrane;integral component of membrane;endoplasmic reticulum membrane;mitochondrial membrane	soft, linked	linked, soft	linked, linked	neutral, neutral	linked, linked
ENSAMXG00000003488	abcb10	NW_019170559.1	13381980	13392746		membrane;integral component of membrane;nucleotide binding;ATP binding;transmembrane transport;ATPase-coupled transmembrane transporter activity;erythrocyte differentiation;ATPase activity	linked, linked, soft, linked	linked, neutral, soft, neutral	linked, linked, linked, linked	linked, linked, linked, linked	linked, linked, linked, linked
ENSAMXG00000035908		NW_019170559.1	21859913	21867134	LG4_LensL,MaxTth,MelE,MaxIL.Protas2007_Eyesize.Yoshizawa2012	ATP binding;hydrolase activity;nucleosome-dependent ATPase activity	soft, linked	soft, linked	linked, linked	linked, linked	linked, linked
ENSAMXG00000038628		NW_019170559.1	21886581	21898336	LG4_LensL,MaxTth,MelE,MaxIL.Protas2007_Eyesize.Yoshizawa2012	ATP binding;hydrolase activity;nucleosome-dependent ATPase activity	neutral, soft, soft, soft	soft, neutral, linked, linked	linked, linked, linked, linked	linked, linked	linked, linked, linked, linked
ENSAMXG00000034170		NW_019170622.1	21930	44214		NA	soft	linked, linked, soft	linked, linked, linked	linked, linked, linked	linked, linked
ENSAMXG00000006456	nrd1a	NW_019170736.1	197502	222894		peptidase activity;metallopeptidase activity;hydrolase activity;proteolysis;metal ion binding	soft, linked, linked, linked, linked	neutral, soft	linked, linked	linked, linked	linked
ENSAMXG00000018119	chmp1a	NW_019170789.1	133658	139296		membrane;vesicle-mediated transport;cytoplasm;vacuolar transport;endosome membrane;mitotic chromosome condensation;ESCRT III complex;nuclear matrix	soft, soft	hard, neutral	linked, linked	linked, linked	linked, linked
ENSAMXG00000005622		NW_019170804.1	20407	27318		NA	hard	hard	linked	linked	linked
ENSAMXG00000041024		NW_019171123.1	22554	38808		membrane;integral component of membrane;protein binding	linked, hard	linked, hard	linked, linked	linked, linked	linked, linked
ENSAMXG00000041782		NW_019171166.1	82655	103025		membrane;integral component of membrane	hard, linked	linked, soft	linked, linked	linked, linked	linked, linked
ENSAMXG00000038513	HNMT	NW_019171228.1	96651	105896		N-methyltransferase activity	linked, linked, hard	linked, linked, hard	linked, linked, linked	linked, linked, linked	linked, linked, linked
ENSAMXG00000008148	mpv17	NW_019171399.1	35397	49187		membrane;integral component of membrane	soft, neutral, neutral, neutral	soft, neutral, linked, soft	linked	linked, linked	linked, linked, linked
ENSAMXG00000033503	trappc1	NW_019171551.1	89001	92842		endoplasmic reticulum;vesicle-mediated transport;Golgi apparatus;TRAPP complex;endoplasmic reticulum to Golgi vesicle-mediated transport	soft, neutral	soft, linked	linked, linked	linked, linked	linked, linked
ENSAMXG00000019135	si:ch211-37e10.2	NW_019171716.1	691209	700074		protein binding	linked, linked, hard	hard, hard, linked	neutral, neutral, neutral	linked, linked, linked	linked, linked, linked
ENSAMXG00000033485		NW_019172359.1	33466	34592		nucleus;DNA binding	hard	hard	linked	linked	linked
ENSAMXG00000038788	zgc:194221	NW_019172359.1	35228	37091		metal ion binding	hard	hard	linked	linked	linked
ENSAMXG00000030318		NW_019172441.1	264970	275270		NA	linked, hard, linked	linked, soft, linked	linked, linked, linked	linked, linked, linked	linked, linked, linked
ENSAMXG00000013772	gbp1	NW_019172608.1	141798	163155	LG11_GCL.O'Quin2012	GTP binding;GTPase activity	linked, linked, hard, linked, linked, linked	linked, linked, linked, linked, hard, linked	linked, linked, linked, linked, linked, linked	linked, linked, linked, linked, linked, linked	linked, linked, linked, linked, linked, linked
ENSAMXG00000014968	sestd1	NW_019172676.1	778989	815105		blood vessel morphogenesis	linked, linked, linked, linked, linked, hard, linked, linked	linked, linked, hard, linked, linked, linked, linked, hard	linked, linked, linked, linked, linked, linked, linked, linked	linked, linked, linked, linked, linked, linked, linked	linked, linked, linked, linked, linked, linked, linked, linked
ENSAMXG00000001243	tfb2m	NW_019172820.1	1107843	1120260		rRNA methylation;transcription initiation from mitochondrial promoter;mitochondrion;"regulation of transcription, DNA-templated";transferase activity;RNA binding;methyltransferase activity;methylation;transcription coregulator activity;rRNA processing;"rRNA (adenine-N6,N6-)-dimethyltransferase activity";rRNA methyltransferase activity;rRNA modification	neutral, soft, neutral	neutral, soft, neutral	linked, linked, linked	linked, linked, linked	linked, linked, linked
ENSAMXG00000007910	ccz1	NW_019172823.1	547506	559138		Mon1-Ccz1 complex;vesicle-mediated transport;lysosomal membrane	hard, linked, linked	soft, soft, neutral	linked, linked, linked	linked, linked, linked	linked, linked, linked
ENSAMXG00000007789	eif2ak1	NW_019172823.1	590839	608499		nucleotide binding;ATP binding;protein kinase activity;protein phosphorylation	neutral, soft, soft, soft, neutral	soft, soft, soft, neutral, neutral	linked, linked, linked, linked, linked	linked, linked, linked, linked, linked	linked, linked, linked, linked, linked
ENSAMXG00000009276	si:ch211-120g10.1	NW_019172828.1	5170689	5187645		protein binding	hard, hard	hard, hard	linked, linked	linked, linked	linked, linked
ENSAMXG00000004733	sgsh	NW_019172833.1	3438159	3455087		hydrolase activity;catalytic activity;sulfuric ester hydrolase activity	soft, neutral, neutral, neutral	soft, linked, soft, linked	neutral, linked, neutral, neutral	linked, linked, linked, linked	linked, linked, linked, linked
ENSAMXG00000001574	dspa	NW_019172834.1	2266267	2303966		cell junction;cytoplasm;cytoskeleton;cell-cell adhesion;cell adhesion molecule binding;intermediate filament cytoskeleton organization;protein binding	linked, soft, linked, linked, soft, soft, linked	linked, linked, soft, linked	linked	linked	linked
ENSAMXG00000035674	rcvrn3	NW_019172854.1	713680	725148		calcium ion binding;cone photoresponse recovery	linked, hard, linked	neutral, soft, linked	linked, linked, linked	linked, linked, linked	neutral, neutral, neutral
ENSAMXG00000039454	u2af2b	NW_019172854.1	744127	755554		nucleus;nucleic acid binding;RNA binding;mRNA processing;RNA splicing	hard, linked, linked	neutral, neutral, soft	linked, linked, linked	linked, linked, linked	neutral, neutral, neutral
ENSAMXG00000039186	si:ch211-256e16.10	NW_019172856.1	192139	200340		membrane;integral component of membrane;ion channel activity;ion transport;transmembrane signaling receptor activity;extracellular ligand-gated ion channel activity;ion transmembrane transport	soft, linked, linked	soft, linked, neutral	linked, linked, linked	linked, linked, linked	linked, linked, linked
ENSAMXG00000020078	trip13	NW_019172864.1	894277	911267		nucleotide binding;ATP binding;ATPase activity;meiotic cell cycle;spermatogenesis;oogenesis	linked, soft, soft, soft	hard, linked, linked, hard	linked	linked	linked
ENSAMXG00000043458	kcnk15	NW_019172866.1	598519	602456		membrane;integral component of membrane;ion transport;potassium channel activity;potassium ion transport;potassium ion transmembrane transport	hard	hard	linked	linked	linked
ENSAMXG00000001782	vps51	NW_019172880.1	310465	322624		Golgi apparatus;protein transport;endosome;lipid transport;cytosol;recycling endosome;Golgi organization;endocytic recycling;"retrograde transport, endosome to Golgi";GARP complex;EARP complex	soft, hard, linked, soft	soft, soft, soft, linked	linked, linked, linked, linked	linked, linked, linked, linked	linked, linked, linked, linked
ENSAMXG00000041536	bdnf	NW_019172890.1	6000322	6026781		extracellular region;signal transduction;signaling receptor binding;growth factor activity;brain development;multicellular organismal response to stress;dopaminergic neuron differentiation;presynapse assembly	hard, linked, linked, linked, linked, soft	linked, hard, linked, linked, linked, hard	linked, linked, linked, linked, linked, linked	linked, linked, linked, linked, linked, linked	linked, linked, linked, linked, linked, linked
ENSAMXG00000037098	tph1b	NW_019172890.1	6424608	6440487		metal ion binding;monooxygenase activity;iron ion binding;oxidoreductase activity;"oxidoreductase activity, acting on paired donors, with incorporation or reduction of molecular oxygen, reduced pteridine as one donor, and incorporation of one atom of oxygen";aromatic amino acid family metabolic process;tryptophan 5-monooxygenase activity;serotonin biosynthetic process;regulation of hematopoietic …	linked, linked, linked, hard	linked, hard, linked, linked	linked, linked, linked, linked	linked, linked, linked, linked	linked, linked, linked, linked
ENSAMXG00000042565	elac2	NW_019172898.1	100597	148843		membrane;integral component of membrane	linked, soft, linked, neutral, neutral, soft, linked, soft, hard, neutral, linked	hard, linked, neutral, linked, soft, soft, linked, linked, linked, linked, linked	linked, linked	linked, linked	linked
ENSAMXG00000033665	prdm12b	NW_019172906.1	2538797	2544571	LG19_Eyesize.Kowalko2013	metal ion binding;DNA binding;nucleus;transferase activity;methyltransferase activity;methylation;positive regulation of histone H3-K9 dimethylation;protein binding;negative regulation of transcription by RNA polymerase II;hematopoietic progenitor cell differentiation;ventral spinal cord interneuron specification;primitive erythrocyte differentiation	soft, linked	hard, hard	linked, linked	linked, linked	linked, linked
ENSAMXG00000037972		NW_019172907.1	1975683	1984464		NA	hard, neutral, soft	linked, soft, linked	linked, linked, linked	linked, linked, linked	linked, linked, linked
ENSAMXG00000042819	pts	NW_019172914.1	125123	128978		6-pyruvoyltetrahydropterin synthase activity;metal ion binding;tetrahydrobiopterin biosynthetic process;lyase activity	hard, hard	soft, neutral	linked, linked	linked, linked	linked, linked
ENSAMXG00000031177	cdk5r1a	NW_019172922.1	201722	210309		membrane;plasma membrane;cyclin-dependent protein serine/threonine kinase activator activity;positive regulation of cyclin-dependent protein serine/threonine kinase activity;protein kinase 5 complex;intrahepatic bile duct development	soft, neutral, linked	soft, neutral, neutral	linked, linked, linked	linked, linked, linked	linked, linked, linked
ENSAMXG00000021591	ptprja	NW_019172925.1	2422908	2448251		membrane;integral component of membrane;hydrolase activity;phosphoprotein phosphatase activity;protein tyrosine phosphatase activity;phosphatase activity;protein dephosphorylation;dephosphorylation;peptidyl-tyrosine dephosphorylation;artery morphogenesis;protein binding	neutral, neutral, hard, linked, hard	soft, neutral, linked, neutral, soft	linked, linked, linked, linked, linked	linked, linked, linked, linked, linked	linked, linked, linked, linked, linked
ENSAMXG00000008593	pir	NW_019172925.1	3709159	3740568		NA	neutral, neutral, soft, soft, linked, linked, neutral	linked, hard, linked, hard, linked, linked, linked	linked, linked, linked, linked, linked, linked, linked	linked, linked, linked, linked, linked, linked, linked	linked, linked, linked, linked, linked, linked, linked
ENSAMXG00000007171		NW_019172928.1	17893	55483		membrane;integral component of membrane	linked, soft, hard, linked, linked, linked, linked	hard, linked, linked, linked, linked, linked, linked	linked, linked, linked, linked, linked, linked, linked	linked, linked, linked, linked, linked, linked	linked, linked
ENSAMXG00000019370	xrn1	NW_019172929.1	1198361	1249671		exonuclease activity;nuclear-transcribed mRNA catabolic process;hydrolase activity;nucleic acid binding;cytoplasm;RNA binding;nucleic acid phosphodiester bond hydrolysis;nuclease activity;5'-3' exonuclease activity;membrane;integral component of membrane	linked, linked, linked, neutral, linked, hard, hard, soft, linked, hard, soft	linked, neutral, linked, linked, linked, linked, linked, soft, neutral, linked, linked	linked, linked	linked, linked	linked, linked
ENSAMXG00000034347	kctd13	NW_019172936.1	188777	199830		protein homooligomerization;brain development;central nervous system projection neuron axonogenesis;negative regulation of Rho protein signal transduction;positive regulation of apoptotic process;head development;neural precursor cell proliferation;protein binding	soft, linked, linked	linked, linked, soft	linked, linked, linked	linked, linked, linked	linked, linked, linked
ENSAMXG00000042720	hoxb1a	NW_019172936.1	1472413	1474054		DNA binding;"regulation of transcription, DNA-templated";nucleus;"DNA-binding transcription factor activity, RNA polymerase II-specific";regulation of transcription by RNA polymerase II	hard, soft	soft, soft	linked, linked	linked, linked	linked, linked
ENSAMXG00000037495	hoxb8a	NW_019172936.1	1548164	1549686		DNA binding;DNA-binding transcription factor activity;"regulation of transcription, DNA-templated";nucleus;"DNA-binding transcription factor activity, RNA polymerase II-specific";regulation of transcription by RNA polymerase II;multicellular organism development;cell population proliferation;posterior lateral line neuromast primordium migration	soft	soft	linked	linked	linked

## Sheet: surface.sweeps_dmc.results
locus	selected_site	sels	cle	gs	times	migs	sources	sel_pops	model		Model	Count	Prop
ENSAMXG00000000974	2.05353e+07	0.01	14702.1	NA	NA	1e-05	Mante	Choy-Mante-Rascon	migration		standing	163	0.947674
ENSAMXG00000037098	6.43149e+06	0.15	83717.4	NA	NA	1e-05	Mante	Choy-Mante-Rascon	migration		independent	3	0.0174419
ENSAMXG00000012940	8.45809e+06	0.6	337440	NA	NA	0.1	Choy	Choy-Mante-Rascon	migration		migration	6	0.0348837
ENSAMXG00000000297	135787	0.6	141495	NA	NA	0.1	Choy	Choy-Mante-Rascon	migration
ENSAMXG00000018234	3.82996e+07	0.2	123351	NA	NA	1e-05	Choy	Choy-Mante-Rascon	migration
ENSAMXG00000041982	1.16162e+07	0.0001	2644.08	NA	NA	0.1	Mante	Choy-Mante-Rascon	migration
ENSAMXG00000000470	1.80727e+07	0.5	312503	0.001	5	NA	Choy	Choy-Mante-Rascon	standing_source
ENSAMXG00000020994	2.00683e+07	0.6	243505	0.001	5	NA	Mante	Choy-Mante-Rascon	standing_source
ENSAMXG00000015314	1.54223e+07	0.6	127492	0.01	50	NA	Mante	Choy-Mante-Rascon	standing_source
ENSAMXG00000002186	3.52195e+07	0.6	301728	0.001	5	NA	Mante	Choy-Mante-Rascon	standing_source
ENSAMXG00000001574	2.28858e+06	0.25	165676	0.0001	5	NA	Mante	Choy-Mante-Rascon	standing_source
ENSAMXG00000042565	109456	0.6	193686	0.1	5	NA	Rascon	Choy-Mante-Rascon	standing_source
ENSAMXG00000006456	210661	0.14	148340	0.001	5	NA	Mante	Choy-Mante-Rascon	standing_source
ENSAMXG00000025890	17857814	0.6	121900	0.001	5	NA	Rascon	Choy-Mante-Rascon	standing_source
ENSAMXG00000020078	905373	0.4	38834.2	0.01	50	NA	Choy	Choy-Mante-Rascon	standing_source
ENSAMXG00000033162	2.67315e+07	0.4	185738	0.001	5	NA	Choy	Choy-Mante-Rascon	standing_source
ENSAMXG00000002359	6.94297e+06	0.4	160126	0.001	5	NA	Rascon	Choy-Mante-Rascon	standing_source
ENSAMXG00000038557	1.68857e+07	0.02	24101.5	0.001	5	NA	Choy	Choy-Mante-Rascon	standing_source
ENSAMXG00000016757	24202022	0.15	76718	0.001	5	NA	Choy	Choy-Mante-Rascon	standing_source
ENSAMXG00000033966	1.51907e+07	0.01	30177.4	0.01	5	NA	Mante	Choy-Mante-Rascon	standing_source
ENSAMXG00000006895	15186027	0.01	24959.5	0.01	100	NA	Choy	Choy-Mante-Rascon	standing_source
ENSAMXG00000042008	1.68846e+07	0.01	13807.7	0.01	100	NA	Mante	Choy-Mante-Rascon	standing_source
ENSAMXG00000005622	20432	0.12	36235.9	0.01	50	NA	Mante	Choy-Mante-Rascon	standing_source
ENSAMXG00000014069	2.17612e+07	0.03	60679	0.01	100	NA	Mante	Choy-Mante-Rascon	standing_source
ENSAMXG00000037495	1.54902e+06	0.6	8989.1	0.1	500	NA	Mante	Choy-Mante-Rascon	standing_source
ENSAMXG00000012999	3.95268e+07	0.3	34587.4	0.01	50	NA	Rascon	Choy-Mante-Rascon	standing_source
ENSAMXG00000016665	2.99571e+07	0.05	35773.5	0.01	50	NA	Rascon	Choy-Mante-Rascon	standing_source
ENSAMXG00000041328	3803619	0.03	19427.2	0.01	50	NA	Mante	Choy-Mante-Rascon	standing_source
ENSAMXG00000043458	599872	0.04	14551.9	0.01	50	NA	Choy	Choy-Mante-Rascon	standing_source
ENSAMXG00000025011	2.94161e+07	0.01	11905.9	0.01	50	NA	Mante	Choy-Mante-Rascon	standing_source
ENSAMXG00000019370	1.23186e+06	0.6	182874	0.001	5	NA	Mante	Choy-Mante-Rascon	standing_source
ENSAMXG00000014449	27847341	0.01	20660.5	0.1	100	NA	Choy	Choy-Mante-Rascon	standing_source
ENSAMXG00000026039	14263146	0.07	13809.9	0.1	50	NA	Rascon	Choy-Mante-Rascon	standing_source
ENSAMXG00000034170	34634	0.06	156650	0.001	50	NA	Mante	Choy-Mante-Rascon	standing_source
ENSAMXG00000031179	2.19818e+07	0.06	57519.8	0.01	100	NA	Mante	Choy-Mante-Rascon	standing_source
ENSAMXG00000018119	136769	0.02	55333.9	0.1	100	NA	Mante	Choy-Mante-Rascon	standing_source
ENSAMXG00000029637	394768	0.01	18122.9	0.1	50	NA	Rascon	Choy-Mante-Rascon	standing_source
ENSAMXG00000033665	2.53938e+06	0.07	50014.5	0.01	50	NA	Choy	Choy-Mante-Rascon	standing_source
ENSAMXG00000034363	1.57123e+07	0.01	15331.3	0.01	100	NA	Choy	Choy-Mante-Rascon	standing_source
ENSAMXG00000032627	21767812	0.4	12674.9	0.1	500	NA	Choy	Choy-Mante-Rascon	standing_source
ENSAMXG00000018975	1.67964e+07	0.03	39917.3	0.01	50	NA	Choy	Choy-Mante-Rascon	standing_source
ENSAMXG00000033748	22452842	0.07	21388	0.01	50	NA	Mante	Choy-Mante-Rascon	standing_source
ENSAMXG00000039859	4.42242e+06	0.04	37692.7	0.01	5	NA	Rascon	Choy-Mante-Rascon	standing_source
ENSAMXG00000036170	2.261e+07	0.02	33051.5	0.01	5	NA	Choy	Choy-Mante-Rascon	standing_source
ENSAMXG00000024788	2.71846e+07	0.6	61283.1	0.01	50	NA	Rascon	Choy-Mante-Rascon	standing_source
ENSAMXG00000014396	2.19769e+07	0.01	23085.4	0.01	5	NA	Rascon	Choy-Mante-Rascon	standing_source
ENSAMXG00000042074	19329879	0.07	42680.9	0.001	5	NA	Mante	Choy-Mante-Rascon	standing_source
ENSAMXG00000029779	9.20559e+06	0.04	50042.1	0.001	5	NA	Choy	Choy-Mante-Rascon	standing_source
ENSAMXG00000036621	18181025	0.09	37050.1	0.01	50	NA	Mante	Choy-Mante-Rascon	standing_source
ENSAMXG00000029918	4.10792e+06	0.02	23551.5	0.01	50	NA	Mante	Choy-Mante-Rascon	standing_source
ENSAMXG00000035908	2.18628e+07	0.05	42342.5	0.01	100	NA	Choy	Choy-Mante-Rascon	standing_source
ENSAMXG00000041782	90890.8	0.13	95291.8	0.001	5	NA	Choy	Choy-Mante-Rascon	standing_source
ENSAMXG00000009276	5.17832e+06	0.15	72811.2	0.001	5	NA	Mante	Choy-Mante-Rascon	standing_source
ENSAMXG00000009990	663828	0.1	57623.1	0.01	100	NA	Choy	Choy-Mante-Rascon	standing_source
ENSAMXG00000031715	1.1557e+07	0.01	13205.6	0.01	50	NA	Choy	Choy-Mante-Rascon	standing_source
ENSAMXG00000029656	7.57929e+06	0.04	42812.8	0.01	50	NA	Rascon	Choy-Mante-Rascon	standing_source
ENSAMXG00000020315	1.83312e+07	0.05	44102.7	0.01	100	NA	Choy	Choy-Mante-Rascon	standing_source
ENSAMXG00000033503	91050.6	0.03	28470.9	0.01	50	NA	Rascon	Choy-Mante-Rascon	standing_source
ENSAMXG00000032848	2.86969e+07	0.03	10531.1	0.01	5	NA	Mante	Choy-Mante-Rascon	standing_source
ENSAMXG00000033167	1.95248e+07	0.1	65288.5	0.01	50	NA	Rascon	Choy-Mante-Rascon	standing_source
ENSAMXG00000000120	1.51607e+07	0.6	21527.7	0.01	100	NA	Mante	Choy-Mante-Rascon	standing_source
ENSAMXG00000001283	14267264	0.06	44627.3	0.001	5	NA	Mante	Choy-Mante-Rascon	standing_source
ENSAMXG00000041119	1.17573e+07	0.04	39072.5	0.01	5	NA	Choy	Choy-Mante-Rascon	standing_source
ENSAMXG00000042375	2.26673e+07	0.03	9629.95	0.1	500	NA	Mante	Choy-Mante-Rascon	standing_source
ENSAMXG00000014670	2.64255e+07	0.02	42743.3	0.001	5	NA	Mante	Choy-Mante-Rascon	standing_source
ENSAMXG00000000477	1.80257e+07	0.06	48399.2	0.01	100	NA	Choy	Choy-Mante-Rascon	standing_source
ENSAMXG00000037231	1.61479e+07	0.07	46660.6	0.1	100	NA	Mante	Choy-Mante-Rascon	standing_source
ENSAMXG00000031142	1.0755e+07	0.4	74071.9	0.01	50	NA	Rascon	Choy-Mante-Rascon	standing_source
ENSAMXG00000039574	2.04446e+07	0.01	8650.58	0.001	100	NA	Mante	Choy-Mante-Rascon	standing_source
ENSAMXG00000016788	2.42308e+07	0.11	26214.7	0.01	100	NA	Choy	Choy-Mante-Rascon	standing_source
ENSAMXG00000041024	28412.9	0.11	13499.6	0.001	5	NA	Choy	Choy-Mante-Rascon	standing_source
ENSAMXG00000006424	1.46462e+07	0.2	23811	0.1	100	NA	Mante	Choy-Mante-Rascon	standing_source
ENSAMXG00000008148	43841	0.03	70874	0.1	5	NA	Rascon	Choy-Mante-Rascon	standing_source
ENSAMXG00000031728	6.43984e+07	0.07	35770.4	0.01	100	NA	Choy	Choy-Mante-Rascon	standing_source
ENSAMXG00000017508	2.16659e+07	0.13	41353.9	0.1	5	NA	Rascon	Choy-Mante-Rascon	standing_source
ENSAMXG00000042819	126775	0.05	22979.4	0.01	50	NA	Rascon	Choy-Mante-Rascon	standing_source
ENSAMXG00000032190	7883263	0.3	45645.5	0.001	5	NA	Rascon	Choy-Mante-Rascon	standing_source
ENSAMXG00000007910	553156	0.08	110193	0.01	5	NA	Choy	Choy-Mante-Rascon	standing_source
ENSAMXG00000003257	1.68036e+07	0.03	85026.7	0.01	50	NA	Choy	Choy-Mante-Rascon	standing_source
ENSAMXG00000019728	25535810	0.12	94884.6	0.001	5	NA	Choy	Choy-Mante-Rascon	standing_source
ENSAMXG00000007171	38623.2	0.2	25383.4	0.001	5	NA	Choy	Choy-Mante-Rascon	standing_source
ENSAMXG00000042720	1.47301e+06	0.6	12010.9	0.1	5	NA	Choy	Choy-Mante-Rascon	standing_source
ENSAMXG00000004766	4.16276e+07	0.6	61381.2	0.01	100	NA	Choy	Choy-Mante-Rascon	standing_source
ENSAMXG00000042462	1.82383e+07	0.07	10631.3	0.001	5	NA	Rascon	Choy-Mante-Rascon	standing_source
ENSAMXG00000016772	24222903	0.15	65023.1	0.1	5	NA	Choy	Choy-Mante-Rascon	standing_source
ENSAMXG00000018817	10694552	0.13	58848	0.001	5	NA	Mante	Choy-Mante-Rascon	standing_source
ENSAMXG00000001030	1.98672e+07	0.2	51668.2	0.01	5	NA	Rascon	Choy-Mante-Rascon	standing_source
ENSAMXG00000042897	3.10132e+07	0.11	34850.7	0.1	5	NA	Rascon	Choy-Mante-Rascon	standing_source
ENSAMXG00000029653	10167028	0.08	49911.6	0.001	5	NA	Choy	Choy-Mante-Rascon	standing_source
ENSAMXG00000040319	1.90197e+07	0.6	33567.3	0.1	5	NA	Choy	Choy-Mante-Rascon	standing_source
ENSAMXG00000005058	7759635	0.3	45465.4	0.1	5	NA	Rascon	Choy-Mante-Rascon	standing_source
ENSAMXG00000035170	32600076	0.09	73262.9	0.001	5	NA	Choy	Choy-Mante-Rascon	standing_source
ENSAMXG00000034347	199805	0.6	69232.4	0.001	5	NA	Rascon	Choy-Mante-Rascon	standing_source
ENSAMXG00000039186	194065	0.04	59397.4	0.01	5	NA	Rascon	Choy-Mante-Rascon	standing_source
ENSAMXG00000030393	2.10377e+06	0.6	58583.2	0.01	50	NA	Rascon	Choy-Mante-Rascon	standing_source
ENSAMXG00000043518	544601	0.25	50431.3	0.01	50	NA	Choy	Choy-Mante-Rascon	standing_source
ENSAMXG00000029801	3.99497e+06	0.6	104388	0.001	5	NA	Rascon	Choy-Mante-Rascon	standing_source
ENSAMXG00000001243	1.11442e+06	0.09	37802.2	0.001	5	NA	Mante	Choy-Mante-Rascon	standing_source
ENSAMXG00000019647	6.2054e+07	0.03	40537.3	0.01	50	NA	Choy	Choy-Mante-Rascon	standing_source
ENSAMXG00000016125	2.03207e+07	0.03	45756.6	0.001	5	NA	Choy	Choy-Mante-Rascon	standing_source
ENSAMXG00000037154	1.0659e+06	0.04	29137.5	0.001	5	NA	Choy	Choy-Mante-Rascon	standing_source
ENSAMXG00000038513	102695	0.6	31084.2	0.01	100	NA	Rascon	Choy-Mante-Rascon	standing_source
ENSAMXG00000041351	1.89892e+07	0.6	39528.2	0.01	50	NA	Rascon	Choy-Mante-Rascon	standing_source
ENSAMXG00000032051	22662252	0.15	51408	0.001	5	NA	Rascon	Choy-Mante-Rascon	standing_source
ENSAMXG00000011460	4.0806e+07	0.15	43695.3	0.01	50	NA	Choy	Choy-Mante-Rascon	standing_source
ENSAMXG00000019135	695924	0.06	55261.9	0.001	5	NA	Mante	Choy-Mante-Rascon	standing_source
ENSAMXG00000004356	991017	0.12	62672.9	0.001	5	NA	Choy	Choy-Mante-Rascon	standing_source
ENSAMXG00000037534	1.81691e+07	0.6	50962.1	0.1	5	NA	Rascon	Choy-Mante-Rascon	standing_source
ENSAMXG00000039728	11784334	0.2	76578.8	0.001	5	NA	Choy	Choy-Mante-Rascon	standing_source
ENSAMXG00000043143	1.47895e+07	0.05	39210.1	0.01	50	NA	Rascon	Choy-Mante-Rascon	standing_source
ENSAMXG00000018967	16781517	0.12	90034.1	0.001	5	NA	Mante	Choy-Mante-Rascon	standing_source
ENSAMXG00000037972	1.98032e+06	0.6	34135.5	0.01	100	NA	Mante	Choy-Mante-Rascon	standing_source
ENSAMXG00000016228	2.46576e+07	0.6	233253	0.001	5	NA	Mante	Choy-Mante-Rascon	standing_source
ENSAMXG00000038628	21898288	0.15	82183.5	0.001	5	NA	Mante	Choy-Mante-Rascon	standing_source
ENSAMXG00000019658	4.52542e+06	0.4	95394.5	0.01	50	NA	Mante	Choy-Mante-Rascon	standing_source
ENSAMXG00000030318	266239	0.04	15544	0.01	5	NA	Rascon	Choy-Mante-Rascon	standing_source
ENSAMXG00000016622	3.00417e+07	0.6	98401.8	0.1	5	NA	Rascon	Choy-Mante-Rascon	standing_source
ENSAMXG00000031523	3.20794e+07	0.11	61289.1	0.1	5	NA	Rascon	Choy-Mante-Rascon	standing_source
ENSAMXG00000014611	42997008	0.6	74071.8	0.001	5	NA	Rascon	Choy-Mante-Rascon	standing_source
ENSAMXG00000003488	1.33908e+07	0.14	75231.3	0.01	5	NA	Choy	Choy-Mante-Rascon	standing_source
ENSAMXG00000008707	17326873	0.3	98337.9	0.001	5	NA	Choy	Choy-Mante-Rascon	standing_source
ENSAMXG00000032428	9829113	0.2	62090.1	0.01	5	NA	Rascon	Choy-Mante-Rascon	standing_source
ENSAMXG00000033498	1.67503e+07	0.05	44944.8	0.001	5	NA	Choy	Choy-Mante-Rascon	standing_source
ENSAMXG00000039312	7.93574e+06	0.4	75691.1	0.01	50	NA	Choy	Choy-Mante-Rascon	standing_source
ENSAMXG00000019058	1.7021e+07	0.12	94803.3	0.001	5	NA	Mante	Choy-Mante-Rascon	standing_source
ENSAMXG00000039344	3.95272e+07	0.06	112093	0.001	5	NA	Choy	Choy-Mante-Rascon	standing_source
ENSAMXG00000001782	318412	0.05	94762	0.001	50	NA	Mante	Choy-Mante-Rascon	standing_source
ENSAMXG00000010920	1261589	0.6	80267.2	0.01	50	NA	Choy	Choy-Mante-Rascon	standing_source
ENSAMXG00000039971	1.65775e+07	0.13	76529	0.001	5	NA	Mante	Choy-Mante-Rascon	standing_source
ENSAMXG00000003757	2.25342e+07	0.14	145687	0.01	5	NA	Choy	Choy-Mante-Rascon	standing_source
ENSAMXG00000032114	7.79279e+06	0.05	71521	0.001	5	NA	Choy	Choy-Mante-Rascon	standing_source
ENSAMXG00000029227	1.79641e+07	0.06	62397.5	0.001	50	NA	Mante	Choy-Mante-Rascon	standing_source
ENSAMXG00000036846	4989460	0.5	73127.5	0.1	5	NA	Rascon	Choy-Mante-Rascon	standing_source
ENSAMXG00000031560	2.00074e+07	0.6	83828.2	0.01	50	NA	Choy	Choy-Mante-Rascon	standing_source
ENSAMXG00000015873	9.01867e+06	0.07	169558	0.001	50	NA	Mante	Choy-Mante-Rascon	standing_source
ENSAMXG00000010415	1.49495e+07	0.15	95903.1	0.001	5	NA	Rascon	Choy-Mante-Rascon	standing_source
ENSAMXG00000002220	20414769	0.15	84262.8	0.001	5	NA	Choy	Choy-Mante-Rascon	standing_source
ENSAMXG00000004733	3.44852e+06	0.6	83568	0.01	50	NA	Mante	Choy-Mante-Rascon	standing_source
ENSAMXG00000007789	603106	0.2	105970	0.0001	5	NA	Mante	Choy-Mante-Rascon	standing_source
ENSAMXG00000021591	2422908	0.5	160223	0.001	5	NA	Choy	Choy-Mante-Rascon	standing_source
ENSAMXG00000031127	1.58081e+07	0.09	58866.4	0.001	5	NA	Choy	Choy-Mante-Rascon	standing_source
ENSAMXG00000032904	3.30595e+07	0.15	81145.4	0.001	5	NA	Mante	Choy-Mante-Rascon	standing_source
ENSAMXG00000021641	2.49799e+07	0.15	123805	0.1	5	NA	Rascon	Choy-Mante-Rascon	standing_source
ENSAMXG00000040248	177173	0.6	56406.7	0.001	5	NA	Rascon	Choy-Mante-Rascon	standing_source
ENSAMXG00000041536	6000322	0.5	202856	0.001	5	NA	Mante	Choy-Mante-Rascon	standing_source
ENSAMXG00000043179	2.54995e+07	0.4	194021	0.001	5	NA	Rascon	Choy-Mante-Rascon	standing_source
ENSAMXG00000008933	1.74795e+07	0.11	84300.9	0.001	5	NA	Mante	Choy-Mante-Rascon	standing_source
ENSAMXG00000041471	3.35157e+06	0.6	182177	0.1	5	NA	Rascon	Choy-Mante-Rascon	standing_source
ENSAMXG00000004628	2.75505e+07	0.6	108217	0.01	50	NA	Choy	Choy-Mante-Rascon	standing_source
ENSAMXG00000000498	12926783	0.4	177280	0.001	5	NA	Mante	Choy-Mante-Rascon	standing_source
ENSAMXG00000037516	2.86972e+07	0.08	24441.6	0.01	5	NA	Choy	Choy-Mante-Rascon	standing_source
ENSAMXG00000008593	3723902	0.25	156004	0.001	5	NA	Mante	Choy-Mante-Rascon	standing_source
ENSAMXG00000005979	1.33297e+07	0.2	155624	0.001	5	NA	Choy	Choy-Mante-Rascon	standing_source
ENSAMXG00000000904	1.90718e+07	0.13	147325	0.001	5	NA	Choy	Choy-Mante-Rascon	standing_source
ENSAMXG00000031533	6283251	0.5	151461	0.001	5	NA	Mante	Choy-Mante-Rascon	standing_source
ENSAMXG00000004590	17140842	0.2	78113.6	0.001	5	NA	Rascon	Choy-Mante-Rascon	standing_source
ENSAMXG00000014968	804790	0.5	137183	0.001	5	NA	Mante	Choy-Mante-Rascon	standing_source
ENSAMXG00000004978	8.62337e+06	0.11	100541	0.001	5	NA	Choy	Choy-Mante-Rascon	standing_source
ENSAMXG00000013772	157024	0.6	91543	0.1	5	NA	Mante	Choy-Mante-Rascon	standing_source
ENSAMXG00000039454	751360	0.05	64644.6	0.001	5	NA	Choy	Choy-Mante-Rascon	standing_source
ENSAMXG00000035674	719765	0.08	64865.6	0.001	5	NA	Mante	Choy-Mante-Rascon	standing_source
ENSAMXG00000037631	2.83233e+07	0.08	45579.4	0.01	100	NA	Mante	Choy-Mante-Rascon	standing_source
ENSAMXG00000029064	2.9962e+07	0.01	6269.66	0.1	5	NA	Rascon	Choy-Mante-Rascon	standing_source
ENSAMXG00000036218	1.07322e+07	0.13	7322.27	0.1	50	NA	Choy	Choy-Mante-Rascon	standing_source
ENSAMXG00000033450	2.3356e+06	0.001	4160.38	0.1	500	NA	Choy	Choy-Mante-Rascon	standing_source
ENSAMXG00000033485	33651.3	0.01	1668.12	0.1	100	NA	Mante	Choy-Mante-Rascon	standing_source
ENSAMXG00000036035	4.97855e+06	0.04	1472.79	0.01	5	NA	Mante	Choy-Mante-Rascon	standing_source
ENSAMXG00000038788	35969.1	0.01	370.905	0.01	500	NA	Mante	Choy-Mante-Rascon	standing_source
ENSAMXG00000037500	1.91484e+07	0.6	45.7929	0.1	50	NA	Rascon	Choy-Mante-Rascon	standing_source
ENSAMXG00000031177	201743	0.02	63911.8	0.1	5	1e-05	Rascon	Choy_Mante-Rascon	standing_source-standing_source-independent
ENSAMXG00000021218	1.83387e+07	0.01	71634.2	0.1	5	1e-05	Rascon	Choy_Mante-Rascon	standing_source-standing_source-independent
ENSAMXG00000025270	2.15725e+07	0.0001	1960.67	0.1	5	1e-05	Rascon	Choy_Mante-Rascon	standing_source-standing_source-independent

## Sheet: Rascon_Sweeps_Only
Gene_ID	Gene_Symbol	Scaffold	Start	End	Rascon_5kb_diplo_filtered	Pachon_5kb_diplo_filtered	Tinaja_5kb_diplo_filtered	PalmaSeca_5kb_diplo_filtered	Yerbaniz_5kb_diplo_filtered
ENSAMXG00000004880	cops3	NW_019170538.1	20781645	20798088	hard, linked, linked, hard, linked	neutral, neutral, neutral, neutral, neutral	linked, linked, linked, linked, linked		linked, linked, linked, linked, neutral
ENSAMXG00000014717	poglut2	NW_019170553.1	27779418	27793797	linked, linked, hard, hard	neutral, neutral, neutral, neutral	linked, linked, linked, linked
ENSAMXG00000010501	rarres3l	NW_019170558.1	39474445	39489924	soft, neutral, neutral, neutral	neutral, neutral, neutral, neutral	linked, linked, linked, linked
ENSAMXG00000038017	si:ch211-153l6.6	NW_019170535.1	3490445	3509132	linked, linked, linked, hard, hard	neutral, neutral, neutral, linked, linked	linked, linked, neutral, linked, linked	linked, neutral, neutral, neutral	linked, linked, neutral, linked
ENSAMXG00000021593	uhrf1	NW_019170539.1	25303714	25316288	hard, linked, hard	neutral, neutral, neutral	neutral, linked, linked
ENSAMXG00000040081	cybc1	NW_019170540.1	21886526	21893246	linked, linked, hard	neutral, neutral, neutral	linked, linked, linked		linked, linked, linked
ENSAMXG00000039530	thap12b	NW_019170536.1	19229864	19237997	hard, linked, linked	neutral, neutral, neutral	linked, linked, linked
ENSAMXG00000036998	mef2b	NW_019170539.1	11721542	11731919	hard, linked, linked	neutral, neutral, neutral	linked, linked, linked
ENSAMXG00000029444	shisa3	NW_019170558.1	39635335	39643132	linked, hard, hard	neutral, neutral, neutral	linked, linked, linked
ENSAMXG00000019135	si:ch211-37e10.2	NW_019171716.1	691209	700074	linked, linked, hard	neutral, neutral, neutral	linked, linked, linked
ENSAMXG00000031872	hdr	NW_019172884.1	1695365	1714759	neutral, hard, linked, linked, linked	neutral, neutral, linked, neutral, linked	neutral, linked, neutral, neutral, neutral		linked, linked, linked, neutral, linked
ENSAMXG00000041719	MC4R	NW_019170538.1	13255559	13260201	hard, linked	neutral, neutral	neutral, neutral	neutral, neutral	linked, linked
ENSAMXG00000020640	tmem120b	NW_019170554.1	19057297	19061714	linked, hard	neutral, neutral	neutral, linked
ENSAMXG00000010537	eif1ad	NW_019170558.1	39215995	39218790	soft, neutral	neutral, neutral	linked, linked		linked, linked
ENSAMXG00000032305	nanog	NW_019172885.1	796967	800294	hard, linked	neutral, neutral	linked, linked		linked, linked
ENSAMXG00000019294		NW_019170537.1	59700273	59704241	hard, hard	neutral, neutral	linked, linked
ENSAMXG00000035402	SOX1	NW_019170546.1	11632064	11633203	neutral, soft	neutral, neutral	linked, linked
ENSAMXG00000005733	kcnk4a	NW_019170558.1	10164577	10171649	linked, soft	neutral, neutral	linked, linked
ENSAMXG00000034368		NW_019170559.1	9651432	9657162	linked, hard	neutral, neutral	linked, linked
ENSAMXG00000021323	hnrnph3	NW_019170559.1	9681831	9686607	soft, neutral	neutral, neutral	linked, linked
ENSAMXG00000035606	prph2b	NW_019170559.1	30149266	30152768	hard, linked	neutral, neutral	linked, linked
ENSAMXG00000012067	ldb1b	NW_019170539.1	27903627	27940869	linked, linked, linked, hard, linked, linked, linked, linked	neutral, linked, neutral, linked, linked, linked, neutral, linked	linked, linked, linked, linked, linked, linked, linked, linked	linked
ENSAMXG00000037456		NW_019170541.1	8252409	8264543	linked, linked, soft, linked	neutral, linked, neutral, linked	linked, neutral, linked, linked		linked, linked, linked, linked
ENSAMXG00000039741	lysmd4	NW_019170552.1	20745187	20755760	linked, hard, linked	neutral, linked, neutral	linked, linked, linked
ENSAMXG00000037534	ssu72	NW_019170556.1	18165521	18174867	linked, linked, hard	neutral, linked, neutral	linked, linked, linked
ENSAMXG00000016743	zgc:172302	NW_019170539.1	17155108	17189411	linked, linked, soft, linked, linked, soft, linked, soft	neutral, linked, linked, neutral, linked, neutral, linked, linked	linked, linked, linked, linked, linked, linked, linked, linked
ENSAMXG00000043131		NW_019170553.1	27801811	27813234	linked, hard, linked, linked	neutral, linked, linked, neutral	linked, linked, linked, linked
ENSAMXG00000014887		NW_019170551.1	14009232	14036427	linked, linked, linked, hard, hard, linked	neutral, linked, linked, linked, linked, linked	linked, linked, linked, linked, linked, linked		linked
ENSAMXG00000006626	btbd2b	NW_019170551.1	9259790	9272494	hard, linked, linked	neutral, linked, linked	linked, linked, linked	linked, linked, linked
ENSAMXG00000015175	wipf1a	NW_019170553.1	15588085	15595579	hard, neutral	neutral, linked	neutral, neutral	linked, linked
ENSAMXG00000018514	si:ch211-214c7.5	NW_019170546.1	11189835	11196651	linked, hard	neutral, linked	linked, linked	linked, linked
ENSAMXG00000034260		NW_019170547.1	8343604	8347692	hard, linked	neutral, linked	linked, linked	linked, linked
ENSAMXG00000012421		NW_019170539.1	28440721	28443842	hard, linked	neutral, linked	linked, linked		neutral, neutral
ENSAMXG00000031728	srd5a3	NW_019170537.1	64394050	64399988	hard, hard	neutral, linked	linked, linked
ENSAMXG00000034186	tep1	NW_019170535.1	2441419	2453844	linked, linked, linked, hard	neutral	linked, linked, linked, linked	neutral, linked, neutral	linked
ENSAMXG00000035854		NW_019170558.1	39870628	39872136	soft	neutral	linked	linked	linked
ENSAMXG00000026286	KCNA3	NW_019171583.1	179231	180847	soft	neutral	linked	linked	linked
ENSAMXG00000025210	socs3b	NW_019170538.1	6183087	6183761	hard	neutral	linked		linked
ENSAMXG00000032761	im:6904045	NW_019170541.1	18627946	18630050	hard	neutral	linked		linked
ENSAMXG00000034978		NW_019170546.1	12559014	12560650	hard	neutral	linked		linked
ENSAMXG00000002692		NW_019170550.1	9709397	9710335	hard	neutral	linked
ENSAMXG00000035840	morn3	NW_019170554.1	19053058	19055443	hard	neutral	linked
ENSAMXG00000015256	ddx39aa	NW_019170546.1	10990691	11005087	hard, linked, linked, hard	linked, neutral, neutral, neutral	linked, linked, linked, linked		linked
ENSAMXG00000031560	ap1m2	NW_019170547.1	19997340	20008797	linked, hard, hard, linked	linked, neutral, neutral, linked	linked, linked, linked, linked		linked, linked, linked, linked
ENSAMXG00000013689	pdia3	NW_019170558.1	39982191	39988064	linked, linked, soft	linked, neutral, neutral	linked, linked, linked	linked	linked, linked, linked
ENSAMXG00000010535	ctsf	NW_019170558.1	39220991	39232253	soft, soft, neutral	linked, neutral, neutral	linked, linked, linked		linked, linked, linked
ENSAMXG00000021446	si:ch211-106j24.1	NW_019170539.1	27173634	27201311	hard, linked, linked, linked, hard, linked	linked, neutral, linked, neutral, neutral, neutral	linked, linked, linked, linked, linked, linked
ENSAMXG00000035502	slc37a1	NW_019170553.1	6417387	6446707	linked, hard, linked, linked, linked	linked, neutral, linked, neutral, linked	linked, linked, linked, linked	linked, linked, linked, linked	linked, linked, linked, linked
ENSAMXG00000037820	ppwd1	NW_019170554.1	19432352	19450341	soft, linked, soft, soft, soft	linked, neutral, linked, linked, linked	linked, linked, linked, linked, linked
ENSAMXG00000043143	bloc1s4	NW_019170557.1	14787201	14792842	hard, linked, linked	linked, neutral, linked	linked, linked, linked		linked, linked
ENSAMXG00000042669	napaa	NW_019170537.1	11625801	11629609	linked, hard	linked, neutral	neutral, neutral	linked, linked	neutral, neutral
ENSAMXG00000032065		NW_019171465.1	141809	145196	linked, hard	linked, neutral	neutral, neutral
ENSAMXG00000034997		NW_019172876.1	1150845	1154924	linked, hard	linked, neutral	linked, linked		linked, linked
ENSAMXG00000038221		NW_019170559.1	9932529	9975990	linked, linked, linked, linked, hard, linked, linked, linked, linked	linked, linked, neutral, neutral, neutral, neutral, neutral, linked, neutral	linked, linked, linked, linked, linked, linked, linked, linked, linked
ENSAMXG00000003715	slc29a1a	NW_019171261.1	26230	101174	linked, linked, hard, linked, linked	linked, linked, neutral, linked	linked, linked, linked, linked, linked	linked	linked, linked, linked, linked, linked
ENSAMXG00000041567	map6b	NW_019170536.1	19217406	19230525	linked, hard, linked, hard	linked, linked, neutral, linked	linked, linked, linked, linked
ENSAMXG00000014636	cep57l1	NW_019170537.1	69441269	69451954	hard, linked, hard	linked, linked, neutral	linked, linked, linked		linked, linked, linked
ENSAMXG00000034993	mpp3b	NW_019170538.1	304914	337510	soft, neutral, neutral, neutral, linked, linked, neutral, neutral	linked, linked, linked, neutral, linked, linked, linked, linked	linked, linked, linked		linked, linked, linked, linked, linked, linked, linked, linked
ENSAMXG00000003771	cwf19l2	NW_019170535.1	22554609	22572216	soft, soft, linked, linked	linked, linked, linked, neutral	linked, linked, linked, linked	linked, linked, linked, linked
ENSAMXG00000004376	trpv4	NW_019172860.1	1461438	1488838	hard, linked, linked, linked, linked, linked, linked	linked, linked, linked, linked, linked, linked, neutral	linked, linked, neutral, neutral, linked, linked, linked	linked, linked, linked, neutral, neutral, neutral, linked	neutral, neutral, neutral, neutral, linked, linked, linked
ENSAMXG00000005561	zgc:154142	NW_019170559.1	4663254	4732162	linked, linked, hard, linked, linked, hard, linked, linked, linked, linked, linked, linked, linked, linked	linked, linked, linked, linked, linked, linked, linked, linked, linked, linked, linked, linked, linked, linked	linked, linked, neutral, linked, linked, neutral, neutral, linked, linked, neutral, neutral, neutral, neutral, linked	linked, linked, linked, linked, linked, linked, linked, linked, linked, linked, linked, linked, linked, linked	linked, linked, linked
ENSAMXG00000018669	rorb	NW_019172927.1	262340	314910	linked, hard, linked, hard, linked, linked, linked, linked, linked, linked, linked, hard	linked, linked, linked, linked, linked, linked, linked, linked, linked, linked, linked, linked	linked, linked, linked, linked, linked, linked, linked, linked, linked, linked, linked, linked	linked, linked, linked, linked
ENSAMXG00000009392	syt17	NW_019171545.1	86005	135348	linked, linked, linked, hard, linked, hard, hard, linked, linked, linked, linked	linked, linked, linked, linked, linked, linked, linked, linked, linked, linked, linked	linked, linked, linked, linked, linked, linked, linked, linked, linked, linked, linked	linked, linked, linked, linked
ENSAMXG00000012940	mapk8ip2	NW_019170552.1	8438069	8489670	hard, linked, linked, hard, linked, linked, linked, linked, hard, hard, hard	linked, linked, linked, linked, linked, linked, linked, linked, linked, linked, linked	linked, linked, linked, linked, linked, linked, linked, linked, linked, linked, linked
ENSAMXG00000038146	gart	NW_019170546.1	30672043	30712886	linked, linked, linked, linked, linked, hard, linked, hard, linked, linked	linked, linked, linked, linked, linked, linked, linked, linked, linked, linked	neutral, neutral, neutral, neutral, neutral, neutral, neutral, linked, linked, linked	linked, linked, linked, linked, linked	linked, linked, linked, linked, linked, linked, linked, linked, linked, linked
ENSAMXG00000011915		NW_019172906.1	903157	952464	linked, linked, linked, linked, linked, linked, linked, linked, linked, hard	linked, linked, linked, linked, linked, linked, linked, linked, linked, linked	linked, linked, linked, linked, linked, linked, linked, linked, linked, linked	linked, linked, neutral, linked, neutral, neutral, linked, neutral, linked
ENSAMXG00000032320		NW_019170553.1	18061019	18104766	hard, linked, linked, soft, linked, linked, linked, linked, linked, linked	linked, linked, linked, linked, linked, linked, linked, linked, linked, linked
ENSAMXG00000013009	lmbr1l	NW_019170549.1	5630654	5672457	neutral, linked, linked, linked, neutral, linked, linked, soft, soft	linked, linked, linked, linked, linked, linked, linked, linked, linked	linked, neutral, linked, linked, linked, linked, linked, linked, linked
ENSAMXG00000009654	angpt4	NW_019170547.1	6844137	6884497	linked, linked, linked, hard, linked, linked, linked, linked, linked	linked, linked, linked, linked, linked, linked, linked, linked, linked	linked, linked, linked, linked, linked, linked, linked, linked, linked	linked, linked
ENSAMXG00000032261	jph1b	NW_019170551.1	21004187	21046768	linked, linked, linked, hard, hard, linked, linked, linked, linked	linked, linked, linked, linked, linked, linked, linked, linked, linked	linked, linked, linked, linked, linked, linked, linked, linked, linked		linked
ENSAMXG00000009747	tgfb1a	NW_019170551.1	14910917	14942831	linked, linked, linked, linked, linked, linked, hard, linked	linked, linked, linked, linked, linked, linked, linked, linked	linked, neutral, neutral, neutral, neutral, neutral, linked, neutral	linked, linked, linked, linked, linked, linked, linked, linked	linked, linked, linked, linked, linked, linked, linked, linked
ENSAMXG00000043982		NW_019170559.1	35495508	35558596	neutral, linked, neutral, soft, linked, linked, linked, linked, linked, linked, linked, linked, linked, linked	linked, linked, linked, linked, linked, linked, linked, linked	linked, linked, linked, linked, linked, linked, linked, linked, linked, linked, linked, linked, linked, linked		linked, linked
ENSAMXG00000043647		NW_019170540.1	32059208	32151127	linked, linked, linked, linked, linked, hard, hard, linked	linked, linked, linked, linked, linked, linked, linked, linked	linked, linked, linked, linked, linked, linked, linked, linked	neutral, linked, linked	linked, linked, neutral, linked
ENSAMXG00000012388	cep170b	NW_019170543.1	1876051	1910993	linked, linked, linked, linked, linked, neutral, soft, linked	linked, linked, linked, linked, linked, linked, linked, linked	linked, linked, linked, linked, linked, linked, linked, linked	linked, linked, linked
ENSAMXG00000012641	cntnap1	NW_019172896.1	221271	254468	linked, linked, linked, hard, linked, hard, linked, linked	linked, linked, linked, linked, linked, linked, linked, linked	linked, linked, linked, linked, linked, linked, linked, linked	linked, linked	linked, linked, linked, linked
ENSAMXG00000041471	grasp	NW_019170549.1	3350178	3384215	neutral, neutral, neutral, soft, soft, neutral, neutral, neutral	linked, linked, linked, linked, linked, linked, linked, linked	linked, linked, linked, linked, linked, linked, linked, linked	linked, linked
ENSAMXG00000033357	pax2a	NW_019170559.1	18004205	18039380	linked, linked, neutral, linked, linked, linked, soft, linked	linked, linked, linked, linked, linked, linked, linked, linked	linked, linked, linked, linked, linked, linked, linked, linked		neutral, linked, linked, linked
ENSAMXG00000042857	slco1d1	NW_019170541.1	12563824	12598951	linked, linked, linked, linked, hard, hard, linked, linked	linked, linked, linked, linked, linked, linked, linked, linked	linked, linked, linked, linked, linked, linked, linked, linked		linked, linked, linked, linked, linked, linked
ENSAMXG00000015729	col28a1a	NW_019170557.1	14302911	14338541	linked, linked, linked, hard, linked, linked, linked, linked	linked, linked, linked, linked, linked, linked, linked, linked	linked, linked, linked, linked, linked, linked, linked, linked
ENSAMXG00000021330	LRRC9	NW_019170559.1	36827332	36858805	linked, linked, linked, linked, hard, linked, linked, hard	linked, linked, linked, linked, linked, linked, linked, linked	linked, linked, linked, linked, linked, linked, linked, linked
ENSAMXG00000014968	sestd1	NW_019172676.1	778989	815105	linked, linked, linked, linked, linked, hard, linked, linked	linked, linked, linked, linked, linked, linked, linked, linked	linked, linked, linked, linked, linked, linked, linked		linked, linked, linked, linked, linked
ENSAMXG00000014081	fam169ab	NW_019170548.1	25201269	25232451	linked, linked, linked, hard, linked, linked, hard	linked, linked, linked, linked, linked, linked, linked	neutral, neutral, neutral, neutral, neutral, neutral, neutral
ENSAMXG00000030315		NW_019170548.1	11830692	11859953	linked, linked, linked, hard, linked, linked, linked	linked, linked, linked, linked, linked, linked, linked	neutral, linked, linked, linked, neutral, linked, linked	neutral, linked, linked	linked, neutral, linked
ENSAMXG00000005979	timeless	NW_019170556.1	13315696	13343208	linked, linked, linked, hard, linked, linked, linked	linked, linked, linked, linked, linked, linked, linked	linked, linked, neutral, neutral, linked, linked, linked	neutral, neutral, linked, linked
ENSAMXG00000003438	dusp22a	NW_019170552.1	6067494	6094471	neutral, neutral, linked, neutral, neutral, soft, soft	linked, linked, linked, linked, linked, linked, linked	linked, linked, linked, linked, neutral, neutral, neutral
ENSAMXG00000004807	slka	NW_019170559.1	13835095	13862941	hard, hard, linked, linked, linked, linked, linked	linked, linked, linked, linked, linked, linked, linked	linked, linked, linked, linked, linked, linked, linked	linked, linked, linked, linked, linked, linked, linked
ENSAMXG00000038837	cry2	NW_019170558.1	25063542	25095946	linked, linked, linked, linked, linked, linked, hard	linked, linked, linked, linked, linked, linked, linked	linked, linked, linked, linked, linked, linked, linked	linked, linked, linked
ENSAMXG00000039261	etv1	NW_019170535.1	11583737	11614757	linked, linked, neutral, linked, linked, hard, hard	linked, linked, linked, linked, linked, linked, linked	linked, linked, linked, linked, linked, linked, linked	linked, linked	linked
ENSAMXG00000000297		NW_019170548.1	135787	163898	hard, linked, linked, linked, linked, linked, linked	linked, linked, linked, linked, linked, linked, linked	linked, linked, linked, linked, linked, linked, linked		linked, linked, linked, linked, linked, linked, linked
ENSAMXG00000016552	slc43a2b	NW_019170554.1	25556951	25584637	linked, linked, linked, hard, hard, linked, linked	linked, linked, linked, linked, linked, linked, linked	linked, linked, linked, linked, linked, linked, linked		linked, linked, linked, linked, linked, linked, linked
ENSAMXG00000008593	pir	NW_019172925.1	3709159	3740568	neutral, neutral, soft, soft, linked, linked, neutral	linked, linked, linked, linked, linked, linked, linked	linked, linked, linked, linked, linked, linked, linked		linked, linked, linked, linked
ENSAMXG00000006267	esr1	NW_019170537.1	55889691	55920998	linked, linked, linked, linked, linked, linked, hard	linked, linked, linked, linked, linked, linked, linked	linked, linked, linked, linked, linked, linked, linked		linked, linked, linked
ENSAMXG00000039368		NW_019170536.1	9724136	9756199	hard, linked, hard, hard, linked, hard, linked	linked, linked, linked, linked, linked, linked, linked	linked, linked, linked, linked, linked, linked, linked
ENSAMXG00000031533	mapk14a	NW_019170540.1	6283188	6315759	hard, linked, linked, linked, hard, linked, linked	linked, linked, linked, linked, linked, linked, linked	linked, linked, linked, linked, linked, linked, linked
ENSAMXG00000020379	trmt11	NW_019170544.1	18777744	18808496	linked, linked, linked, linked, linked, hard, linked	linked, linked, linked, linked, linked, linked, linked	linked, linked, linked, linked, linked, linked, linked
ENSAMXG00000043572		NW_019170554.1	9540490	9571846	hard, linked, linked, soft, soft, soft, linked	linked, linked, linked, linked, linked, linked, linked	linked, linked, linked, linked, linked, linked, linked
ENSAMXG00000018285	dctn1b	NW_019171651.1	156582	207009	hard, linked, linked, linked, hard, linked, linked	linked, linked, linked, linked, linked, linked, linked	linked, linked, linked, linked, linked, linked, linked
ENSAMXG00000011341	pklr	NW_019170544.1	25407753	25437911	linked, linked, soft, linked, soft, linked, linked	linked, linked, linked, linked, linked, linked, linked	linked, linked, linked, linked	linked, linked, linked, linked, linked	linked, linked, linked, linked, linked, linked, linked
ENSAMXG00000019706		NW_019172844.1	3563263	3597482	neutral, linked, hard, linked, linked, linked, linked	linked, linked, linked, linked, linked, linked, linked	linked, linked		linked, linked, linked, linked, linked, linked, linked
ENSAMXG00000013469		NW_019171363.1	187509	307650	soft, soft, soft, soft, soft, soft, soft	linked, linked, linked, linked, linked, linked, linked			linked
ENSAMXG00000017714	ambra1b	NW_019170542.1	23887457	23907897	linked, linked, hard, linked, linked, linked	linked, linked, linked, linked, linked, linked	neutral, neutral, neutral, neutral, linked, neutral	neutral, neutral, neutral, neutral, neutral, neutral	linked, linked, linked, linked, linked, linked
ENSAMXG00000019609	cdon	NW_019170552.1	25187633	25215948	linked, linked, hard, linked, linked, linked	linked, linked, linked, linked, linked, linked	neutral, linked, linked, linked, linked, linked	linked	neutral, linked, neutral, linked, neutral, neutral
ENSAMXG00000043179	zbtb7b	NW_019170544.1	25492970	25521644	linked, linked, linked, linked, hard, neutral	linked, linked, linked, linked, linked, linked	linked, neutral, neutral, linked, linked, linked
ENSAMXG00000042242	TMCC3	NW_019170558.1	28360385	28382609	neutral, neutral, soft, soft, neutral, neutral	linked, linked, linked, linked, linked, linked	linked, linked, linked, linked, linked, linked	neutral, neutral, neutral, neutral, neutral	neutral, linked, linked, neutral, neutral
ENSAMXG00000019223	arvcfa	NW_019170554.1	3099178	3124278	linked, linked, hard, linked, linked, linked	linked, linked, linked, linked, linked, linked	linked, linked, linked, linked, linked, linked	linked, linked, linked, neutral, linked
ENSAMXG00000015873	pcdh2ac	NW_019170542.1	9010510	9032731	linked, linked, linked, linked, linked, hard	linked, linked, linked, linked, linked, linked	linked, linked, linked, linked, linked, linked	linked, linked, linked, linked, linked, linked	linked, linked, linked, linked, linked, linked
ENSAMXG00000004929	fra10ac1	NW_019170538.1	21082300	21105352	linked, linked, linked, neutral, linked, hard	linked, linked, linked, linked, linked, linked	linked, linked, linked, linked, linked, linked	linked, linked, linked, linked, linked, linked	linked
ENSAMXG00000014778	gramd1c	NW_019170537.1	22460306	22483545	neutral, linked, linked, hard, neutral, linked	linked, linked, linked, linked, linked, linked	linked, linked, linked, linked, linked, linked	linked, linked, linked, linked, linked, linked
ENSAMXG00000043617		NW_019170545.1	10120269	10144533	linked, linked, linked, linked, linked, hard	linked, linked, linked, linked, linked, linked	linked, linked, linked, linked, linked, linked	linked, linked, linked, linked, linked, linked
ENSAMXG00000013772	gbp1	NW_019172608.1	141798	163155	linked, linked, hard, linked, linked, linked	linked, linked, linked, linked, linked, linked	linked, linked, linked, linked, linked, linked	linked, linked, linked, linked, linked, linked
ENSAMXG00000003410	sf3b3	NW_019170552.1	16624501	16650716	linked, linked, linked, linked, soft, linked	linked, linked, linked, linked, linked, linked	linked, linked, linked, linked, linked, linked	linked, linked, linked, linked	linked, linked, linked, linked, linked, linked
ENSAMXG00000003219		NW_019170536.1	9942698	9971969	linked, hard, linked, hard, linked, hard	linked, linked, linked, linked, linked, linked	linked, linked, linked, linked, linked, linked	linked, linked	neutral
ENSAMXG00000030307	si:ch1073-13h15.3	NW_019170538.1	19162452	19185178	linked, linked, linked, soft, linked, neutral	linked, linked, linked, linked, linked, linked	linked, linked, linked, linked, linked, linked		linked, linked, linked, linked, linked, linked
ENSAMXG00000000023	slc16a1b	NW_019170540.1	5029966	5056195	linked, linked, linked, linked, hard, linked	linked, linked, linked, linked, linked, linked	linked, linked, linked, linked, linked, linked		linked, linked, linked, linked, linked, linked
ENSAMXG00000042220	lsp1a	NW_019170542.1	11961979	11983732	hard, linked, linked, hard, linked, linked	linked, linked, linked, linked, linked, linked	linked, linked, linked, linked, linked, linked		linked, linked, linked, linked, linked, linked
ENSAMXG00000008928		NW_019170550.1	17021199	17044423	linked, hard, linked, linked, linked, linked	linked, linked, linked, linked, linked, linked	linked, linked, linked, linked, linked, linked		linked, linked, linked, linked, linked, linked
ENSAMXG00000019134	ATG2A	NW_019170558.1	10121322	10144077	hard, linked, hard, linked, linked, hard	linked, linked, linked, linked, linked, linked	linked, linked, linked, linked, linked, linked		linked, linked, linked, linked, linked, linked
ENSAMXG00000013067	peak1	NW_019170541.1	29668292	29697069	linked, linked, hard, linked, linked, hard	linked, linked, linked, linked, linked, linked	linked, linked, linked, linked, linked, linked
ENSAMXG00000013662	si:dkeyp-47f9.4	NW_019170543.1	32963971	33026135	linked, linked, linked, linked, hard, linked	linked, linked, linked, linked, linked, linked	linked, linked, linked, linked, linked, linked
ENSAMXG00000000498		NW_019170544.1	12901625	12926792	linked, linked, hard, linked, linked, linked	linked, linked, linked, linked, linked, linked	linked, linked, linked, linked, linked, linked
ENSAMXG00000041183	kank4	NW_019170547.1	42658965	42684047	linked, linked, linked, hard, linked, linked	linked, linked, linked, linked, linked, linked	linked, linked, linked, linked, linked, linked
ENSAMXG00000003730	si:dkey-183c6.7	NW_019170550.1	37944877	37969206	linked, linked, linked, linked, hard, linked	linked, linked, linked, linked, linked, linked	linked, linked, linked, linked, linked, linked
ENSAMXG00000037297		NW_019170551.1	1414617	1437539	linked, linked, linked, hard, linked, hard	linked, linked, linked, linked, linked, linked	linked, linked, linked, linked, linked, linked
ENSAMXG00000009527	pgbd5	NW_019170559.1	8463880	8489787	hard, linked, hard, linked, linked, hard	linked, linked, linked, linked, linked, linked	linked, linked, linked, linked, linked, linked
ENSAMXG00000021094	si:dkey-191g9.5	NW_019170559.1	10529629	10556007	linked, hard, hard, linked, linked, linked	linked, linked, linked, linked, linked, linked	linked, linked, linked, linked, linked, linked
ENSAMXG00000031610	pdgfab	NW_019172856.1	746825	771782	linked, linked, hard, linked, linked, linked	linked, linked, linked, linked, linked, linked	linked, linked, linked, linked, linked, linked
ENSAMXG00000035815	creb3l1	NW_019172925.1	1557498	1616290	linked, soft, neutral, neutral, linked, linked, linked, linked, linked, neutral, neutral, neutral, soft	linked, linked, linked, linked, linked, linked	linked, linked, linked, linked, linked, linked
ENSAMXG00000034238	slc43a2a	NW_019170535.1	13544089	13569252	linked, linked, hard	linked, linked, linked, linked, linked, linked	linked, linked, linked
ENSAMXG00000029788	smo	NW_019170541.1	36785689	36802900	linked, linked, hard, linked, hard	linked, linked, linked, linked, linked	neutral, neutral, neutral, neutral, neutral
ENSAMXG00000008092		NW_019170557.1	11083322	11103768	neutral, linked, soft, linked, linked	linked, linked, linked, linked, linked	neutral, neutral, neutral, linked, neutral
ENSAMXG00000040510	abcd1	NW_019170540.1	52310226	52331611	linked, linked, hard, linked, linked	linked, linked, linked, linked, linked	neutral, neutral, linked, neutral, neutral
ENSAMXG00000030837	rictora	NW_019172824.1	6943835	6964811	linked, linked, linked, linked, soft	linked, linked, linked, linked, linked	neutral, neutral, linked, linked, neutral	neutral, neutral, linked, linked, neutral	linked, linked, neutral, neutral, neutral
ENSAMXG00000012973	lmnb1	NW_019170554.1	24524456	24543701	linked, linked, hard, linked, linked	linked, linked, linked, linked, linked	neutral, linked, neutral, neutral, neutral	linked, neutral, neutral, neutral, neutral	linked, linked, linked, linked, linked
ENSAMXG00000000681	serinc2	NW_019170557.1	4786567	4805684	linked, linked, hard, linked, linked	linked, linked, linked, linked, linked	neutral, linked, neutral, linked, linked	linked, linked, linked, linked, linked
ENSAMXG00000030540	ghrb	NW_019170548.1	566830	587301	linked, hard, linked, hard, hard	linked, linked, linked, linked, linked	neutral, linked, linked, neutral, neutral	linked, linked
ENSAMXG00000002105	smek1	NW_019170537.1	68024855	68044481	linked, linked, linked, linked, hard	linked, linked, linked, linked, linked	linked, neutral, linked, linked, linked	neutral, linked, neutral, linked	linked
ENSAMXG00000006409	sel1l	NW_019170537.1	58172427	58191784	hard, linked, linked, linked, linked	linked, linked, linked, linked, linked	linked, linked, linked, neutral, linked		linked, linked, linked, linked, linked
ENSAMXG00000037466		NW_019170549.1	28380591	28406813	neutral, neutral, neutral, neutral, soft, linked	linked, linked, linked, linked, linked	linked, linked, linked, linked, linked, linked	linked, linked, linked, linked, linked, neutral
ENSAMXG00000011649	pds5b	NW_019172946.1	42872	64514	linked, hard, linked, hard, linked	linked, linked, linked, linked, linked	linked, linked, linked, linked, linked	linked, neutral, neutral, linked, neutral	neutral, linked, linked, linked, linked
ENSAMXG00000003757	GUCY1A2	NW_019170535.1	22520116	22540443	neutral, neutral, soft, neutral, linked	linked, linked, linked, linked, linked	linked, linked, linked, linked, linked	linked, linked, linked, linked, neutral
ENSAMXG00000031874		NW_019170544.1	7960575	7980495	linked, linked, linked, linked, hard	linked, linked, linked, linked, linked	linked, linked, linked, linked, linked	linked, linked, linked, linked, linked	linked, linked, linked, linked, linked
ENSAMXG00000032904	ufm1	NW_019170554.1	33050492	33071600	neutral, linked, neutral, soft, soft	linked, linked, linked, linked, linked	linked, linked, linked, linked, linked	linked, linked, linked, linked, linked	linked, linked, linked, linked, linked
ENSAMXG00000015056	plbd1	NW_019172934.1	95378	113442	linked, linked, linked, linked, hard	linked, linked, linked, linked, linked	linked, linked, linked, linked, linked	linked, linked, linked, linked, linked	linked, linked, linked, linked, linked
ENSAMXG00000038412	epn2	NW_019170557.1	32454921	32475518	hard, linked, neutral, linked, linked	linked, linked, linked, linked, linked	linked, linked, linked, linked, linked	linked, linked, linked, linked, linked
ENSAMXG00000031127		NW_019170535.1	15795669	15815388	soft, neutral, neutral, neutral, neutral	linked, linked, linked, linked, linked	linked, linked, linked, linked, linked	linked, linked, linked	linked, linked
ENSAMXG00000038871	si:ch73-267c23.10	NW_019170556.1	14987749	15017214	hard, linked, linked, linked, linked	linked, linked, linked, linked, linked	linked, linked, linked, linked, linked	linked, linked, linked	linked, linked
ENSAMXG00000004129		NW_019170546.1	29004268	29026380	linked, linked, hard, linked, linked	linked, linked, linked, linked, linked	linked, linked, linked, linked, linked	linked, linked, linked
ENSAMXG00000004380		NW_019170554.1	27568308	27592083	linked, hard, linked, linked, linked	linked, linked, linked, linked, linked	linked, linked, linked, linked, linked	linked, linked, linked
ENSAMXG00000037837	grifin	NW_019170557.1	35445912	35463076	linked, hard, linked, hard, hard	linked, linked, linked, linked, linked	linked, linked, linked, linked, linked	linked, linked, linked
ENSAMXG00000014938	lrtm1	NW_019170540.1	48330136	48349091	linked, linked, linked, hard, linked	linked, linked, linked, linked, linked	linked, linked, linked, linked, linked	linked, linked
ENSAMXG00000024355	slc47a2.1	NW_019170548.1	9221252	9241428	hard, hard, linked, hard, linked	linked, linked, linked, linked, linked	linked, linked, linked, linked, linked	linked, linked
ENSAMXG00000041630	xk	NW_019172925.1	3557804	3581796	linked, linked, hard, linked, linked	linked, linked, linked, linked, linked	linked, linked, linked, linked, linked	linked, linked
ENSAMXG00000039525	44076	NW_019170535.1	2016495	2036325	linked, linked, linked, hard, linked	linked, linked, linked, linked, linked	linked, linked, linked, linked, linked	linked	linked, linked, linked, linked, linked
ENSAMXG00000040678		NW_019170535.1	16313894	16335230	linked, linked, linked, hard, linked	linked, linked, linked, linked, linked	linked, linked, linked, linked, linked	linked
ENSAMXG00000012459	pald1b	NW_019170559.1	18319711	18337691	linked, linked, hard, linked, linked	linked, linked, linked, linked, linked	linked, linked, linked, linked, linked	linked
ENSAMXG00000001383	ccar1	NW_019170559.1	23861769	23878167	soft, linked, linked, soft, linked	linked, linked, linked, linked, linked	linked, linked, linked, linked, linked	linked
ENSAMXG00000036157		NW_019172828.1	1334021	1353436	linked, linked, linked, hard, linked	linked, linked, linked, linked, linked	linked, linked, linked, linked, linked	linked
ENSAMXG00000029896	rab40b	NW_019170538.1	7246888	7265747	linked, hard, hard, hard, linked	linked, linked, linked, linked, linked	linked, linked, linked, linked, linked		linked, linked, linked, linked, linked
ENSAMXG00000029759	ythdf2	NW_019170543.1	10201962	10222498	linked, hard, hard, linked, linked	linked, linked, linked, linked, linked	linked, linked, linked, linked, linked		linked, linked, linked, linked, linked
ENSAMXG00000030865		NW_019170556.1	21409400	21428880	linked, hard, linked, linked, linked	linked, linked, linked, linked, linked	linked, linked, linked, linked, linked		linked, linked, linked, linked, linked
ENSAMXG00000003277	pygl	NW_019170559.1	13127166	13145734	linked, linked, hard, linked, hard	linked, linked, linked, linked, linked	linked, linked, linked, linked, linked		linked, linked, linked, linked, linked
ENSAMXG00000042139	tut1	NW_019170538.1	15407422	15422673	linked, linked, hard, hard, linked	linked, linked, linked, linked, linked	linked, linked, linked, linked, linked		linked, linked, linked
ENSAMXG00000016230	cel.2	NW_019170548.1	36738329	36759296	linked, hard, linked, linked, hard	linked, linked, linked, linked, linked	linked, linked, linked, linked, linked		linked, linked
ENSAMXG00000041372	jam3a	NW_019170536.1	19784316	19803093	linked, hard, linked, linked, linked	linked, linked, linked, linked, linked	linked, linked, linked, linked, linked		linked
ENSAMXG00000013404	mlf1	NW_019170551.1	5915499	5933951	hard, linked, linked, linked, linked	linked, linked, linked, linked, linked	linked, linked, linked, linked, linked		linked
ENSAMXG00000009762	gkup	NW_019170536.1	20969619	20989390	linked, hard, linked, linked, linked	linked, linked, linked, linked, linked	linked, linked, linked, linked, linked
ENSAMXG00000042244	kcnj19b	NW_019170538.1	458173	482005	neutral, linked, neutral, soft, neutral	linked, linked, linked, linked, linked	linked, linked, linked, linked, linked
ENSAMXG00000006630	glrx3	NW_019170538.1	12073373	12094508	linked, linked, linked, linked, hard	linked, linked, linked, linked, linked	linked, linked, linked, linked, linked
ENSAMXG00000012125	top2a	NW_019170538.1	15117041	15132892	neutral, neutral, neutral, neutral, soft	linked, linked, linked, linked, linked	linked, linked, linked, linked, linked
ENSAMXG00000004936	lgi1b	NW_019170538.1	21109212	21129248	neutral, linked, soft, linked, linked	linked, linked, linked, linked, linked	linked, linked, linked, linked, linked
ENSAMXG00000021641	zfr2	NW_019170539.1	24963781	24984044	hard, hard, neutral, linked, soft	linked, linked, linked, linked, linked	linked, linked, linked, linked, linked
ENSAMXG00000011005	minpp1a	NW_019170543.1	12952409	12971474	hard, linked, linked, linked, linked	linked, linked, linked, linked, linked	linked, linked, linked, linked, linked
ENSAMXG00000040525		NW_019170543.1	29989653	30011744	linked, linked, hard, linked, linked	linked, linked, linked, linked, linked	linked, linked, linked, linked, linked
ENSAMXG00000034798	TEX264	NW_019170556.1	21115245	21135933	linked, linked, linked, hard, linked	linked, linked, linked, linked, linked	linked, linked, linked, linked, linked
ENSAMXG00000005996	pdlim3b	NW_019170558.1	41883991	41905039	linked, linked, linked, hard, linked	linked, linked, linked, linked, linked	linked, linked, linked, linked, linked
ENSAMXG00000012670	hk1	NW_019170559.1	9518590	9541796	linked, linked, linked, hard, linked	linked, linked, linked, linked, linked	linked, linked, linked, linked, linked
ENSAMXG00000021444	lgmn	NW_019170559.1	35465828	35483830	soft, soft, soft, neutral, soft	linked, linked, linked, linked, linked	linked, linked, linked, linked, linked
ENSAMXG00000013082	anxa5a	NW_019170882.1	91948	110442	soft, neutral, neutral, linked, neutral	linked, linked, linked, linked, linked	linked, linked, linked, linked, linked
ENSAMXG00000007789	eif2ak1	NW_019172823.1	590839	608499	neutral, soft, soft, soft, neutral	linked, linked, linked, linked, linked	linked, linked, linked, linked, linked
ENSAMXG00000007753		NW_019172823.1	706462	725761	linked, linked, linked, linked, hard	linked, linked, linked, linked, linked	linked, linked, linked, linked, linked
ENSAMXG00000013740	RSF1	NW_019172850.1	1416217	1433220	hard, linked, linked, linked, linked	linked, linked, linked, linked, linked	linked, linked, linked, linked, linked
ENSAMXG00000021591	ptprja	NW_019172925.1	2422908	2448251	neutral, neutral, hard, linked, hard	linked, linked, linked, linked, linked	linked, linked, linked, linked, linked
ENSAMXG00000037365	brat1	NW_019172627.1	164057	199255	neutral, soft, neutral, linked, neutral, neutral, neutral	linked, linked, linked, linked, linked	linked		linked, linked, linked, linked
ENSAMXG00000030680	nfe2l1a	NW_019172936.1	1165163	1183460	neutral, soft, neutral, soft, linked	linked, linked, linked, linked, linked			linked
ENSAMXG00000002102	cep85	NW_019172339.1	564085	582021	hard, linked, linked, hard	linked, linked, linked, linked	neutral, neutral, neutral, neutral	neutral, linked, neutral, neutral	linked, neutral, neutral, neutral
ENSAMXG00000007403	pou2f3	NW_019170537.1	2299511	2313427	linked, linked, soft, neutral	linked, linked, linked, linked	neutral, neutral, neutral, neutral	linked, linked, linked, linked
ENSAMXG00000005135	si:dkey-260c8.8	NW_019170536.1	7872534	7889698	soft, soft, linked, linked	linked, linked, linked, linked	neutral, neutral, neutral, neutral
ENSAMXG00000011993		NW_019170545.1	778172	794215	linked, hard, linked, hard	linked, linked, linked, linked	neutral, neutral, neutral, neutral
ENSAMXG00000034858	abi1b	NW_019170550.1	2448044	2464469	hard, hard, linked, hard	linked, linked, linked, linked	neutral, neutral, linked, linked
ENSAMXG00000010415	wsb1	NW_019170535.1	14941080	14953199	linked, hard, linked, linked	linked, linked, linked, linked	neutral, linked, linked, neutral	linked	linked, linked, linked, linked
ENSAMXG00000033078	STAC2	NW_019170557.1	11142733	11161838	soft, linked, linked, linked	linked, linked, linked, linked	neutral, linked, linked, linked
ENSAMXG00000006569	si:dkey-177p2.18	NW_019170537.1	58160341	58174725	linked, hard, linked, linked	linked, linked, linked, linked	linked, neutral, neutral, neutral		linked, linked, linked, linked
ENSAMXG00000008099	dnajc21	NW_019170548.1	33492657	33508468	hard, linked, linked, linked	linked, linked, linked, linked	linked, neutral, neutral, neutral		linked, linked, linked, linked
ENSAMXG00000029388	tnfrsf18	NW_019172911.1	164096	181805	hard, linked, linked, hard	linked, linked, linked, linked	linked, neutral, linked, linked	linked	linked, linked
ENSAMXG00000035327	znf644a	NW_019170535.1	1951906	1964641	linked, linked, hard, linked	linked, linked, linked, linked	linked, neutral, linked, linked		linked, linked
ENSAMXG00000013866	si:ch211-57i17.1	NW_019170537.1	39230268	39246756	linked, linked, linked, hard	linked, linked, linked, linked	linked, neutral, linked, linked
ENSAMXG00000013030	stat2	NW_019170547.1	36994104	37008857	linked, linked, linked, soft	linked, linked, linked, linked	linked, linked, neutral, linked	linked, linked, linked, linked	linked, linked, linked, linked
ENSAMXG00000037872	osgn1	NW_019170547.1	6297859	6312551	linked, linked, hard, linked	linked, linked, linked, linked	linked, linked, linked, neutral	neutral, neutral, neutral, linked	linked, linked, linked, linked
ENSAMXG00000000640	adgrf3a	NW_019170543.1	24682074	24697451	soft, linked, soft, soft	linked, linked, linked, linked	linked, linked, linked, neutral	linked, linked, linked, linked
ENSAMXG00000035253	rwdd1	NW_019170543.1	31812022	31823727	linked, linked, linked, hard	linked, linked, linked, linked	linked, linked, linked, neutral
ENSAMXG00000043364	fhdc2	NW_019170558.1	18192088	18206472	linked, linked, hard, linked	linked, linked, linked, linked	linked, linked, linked, neutral
ENSAMXG00000031953		NW_019170547.1	7965605	7981439	linked, linked, hard, linked	linked, linked, linked, linked	linked, linked, linked, linked	linked, linked, linked, neutral
ENSAMXG00000011502		NW_019170535.1	22146242	22161638	soft, linked, linked, linked	linked, linked, linked, linked	linked, linked, linked, linked	linked, linked, linked, linked	linked, linked, linked, linked
ENSAMXG00000030366	ythdf3	NW_019170537.1	21448762	21466525	neutral, linked, linked, soft	linked, linked, linked, linked	linked, linked, linked, linked	linked, linked, linked, linked	linked, linked, linked, linked
ENSAMXG00000007653		NW_019170540.1	1772763	1789985	linked, linked, linked, hard	linked, linked, linked, linked	linked, linked, linked, linked	linked, linked, linked, linked	linked, linked, linked, linked
ENSAMXG00000010918	exo1	NW_019170543.1	12533792	12549096	linked, linked, linked, hard	linked, linked, linked, linked	linked, linked, linked, linked	linked, linked, linked, linked	linked, linked, linked, linked
ENSAMXG00000034882		NW_019170549.1	18971936	18984625	linked, linked, hard, linked	linked, linked, linked, linked	linked, linked, linked, linked	linked, linked, linked, linked	linked, linked, linked, linked
ENSAMXG00000035638		NW_019170636.1	30605	68223	linked, linked, hard, linked	linked, linked, linked, linked	linked, linked, linked, linked	linked, linked, linked, linked	linked, linked, linked, linked
ENSAMXG00000001362	zgc:154046	NW_019172275.1	570190	585329	neutral, hard, neutral, neutral	linked, linked, linked, linked	linked, linked, linked, linked	linked, linked, linked, linked	linked, linked, linked, linked
ENSAMXG00000029177	apol1	NW_019170550.1	1069826	1083334	linked, hard, linked, linked	linked, linked, linked, linked	linked, linked, linked, linked	linked, linked, linked, linked	linked, linked, linked
ENSAMXG00000005447	ccn1l2	NW_019170540.1	34601294	34617169	hard, linked, linked, linked	linked, linked, linked, linked	linked, linked, linked, linked	linked, linked, linked, linked	linked, linked
ENSAMXG00000032114	rgn	NW_019170544.1	7786240	7798106	linked, linked, linked, hard	linked, linked, linked, linked	linked, linked, linked, linked	linked, linked, linked, linked	linked, linked
ENSAMXG00000043032	ctxn3	NW_019170554.1	24725488	24740087	soft, linked, linked, soft	linked, linked, linked, linked	linked, linked, linked, linked	linked, linked, linked, linked	linked, linked
ENSAMXG00000029801	prss16	NW_019170535.1	3966978	4005241	linked, soft, linked, linked, soft, linked, linked, soft, soft	linked, linked, linked, linked	linked, linked, linked, linked	linked, linked, linked, linked
ENSAMXG00000021218	si:dkey-94f20.4	NW_019170538.1	18332436	18343336	linked, linked, linked, hard	linked, linked, linked, linked	linked, linked, linked, linked	linked, linked, linked, linked
ENSAMXG00000015395		NW_019170547.1	24986930	25000042	hard, linked, hard, hard	linked, linked, linked, linked	linked, linked, linked, linked	linked, linked, linked, linked
ENSAMXG00000002271	EIF4ENIF1	NW_019170547.1	35675531	35687619	hard, linked, linked, linked	linked, linked, linked, linked	linked, linked, linked, linked	linked, linked, linked, linked
ENSAMXG00000038525	il7r	NW_019170548.1	2287140	2299347	neutral, soft, neutral, linked	linked, linked, linked, linked	linked, linked, linked, linked	linked, linked, linked, linked
ENSAMXG00000013240	bgnb	NW_019170549.1	25446620	25462172	hard, linked, linked, linked	linked, linked, linked, linked	linked, linked, linked, linked	linked, linked, linked, linked
ENSAMXG00000005348	nuf2	NW_019170556.1	12925329	12940034	linked, soft, soft, soft	linked, linked, linked, linked	linked, linked, linked, linked	linked, linked, linked, linked
ENSAMXG00000041390	stx12	NW_019170557.1	6564328	6578598	linked, linked, hard, linked	linked, linked, linked, linked	linked, linked, linked, linked	linked, linked, linked, linked
ENSAMXG00000032129	tmco4	NW_019170775.1	146159	158335	neutral, neutral, linked, soft	linked, linked, linked, linked	linked, linked, linked, linked	linked, linked, linked, linked
ENSAMXG00000032428	sf3a2	NW_019170551.1	9816861	9829135	linked, linked, linked, hard	linked, linked, linked, linked	linked, linked, linked, linked	linked, linked, linked	neutral, neutral, neutral, neutral
ENSAMXG00000016834	tmem62	NW_019170543.1	20184811	20199393	linked, linked, linked, hard	linked, linked, linked, linked	linked, linked, linked, linked	linked, linked, linked	linked, linked, linked, linked
ENSAMXG00000021804	khnyn	NW_019170555.1	17244644	17258485	linked, hard, linked, linked	linked, linked, linked, linked	linked, linked, linked, linked	linked, linked, linked
ENSAMXG00000003716	eif2ak2	NW_019170559.1	45172165	45183828	linked, linked, linked, hard	linked, linked, linked, linked	linked, linked, linked, linked	linked, linked	linked, linked, linked, neutral
ENSAMXG00000037098	tph1b	NW_019172890.1	6424608	6440487	linked, linked, linked, hard	linked, linked, linked, linked	linked, linked, linked, linked	linked, linked	linked, linked, linked, linked
ENSAMXG00000011646	nr3c1	NW_019170542.1	7608837	7652914	neutral, linked, soft, linked	linked, linked, linked, linked	linked, linked, linked, linked	linked, linked
ENSAMXG00000030358	arhgap20	NW_019170553.1	25760541	25773750	linked, linked, hard, linked	linked, linked, linked, linked	linked, linked, linked, linked	linked	neutral, linked, neutral, linked
ENSAMXG00000033751	slc45a3	NW_019170556.1	6276066	6290422	linked, hard, linked, linked	linked, linked, linked, linked	linked, linked, linked, linked	linked	linked, linked, linked, linked
ENSAMXG00000016652		NW_019170892.1	15810	70602	soft, linked, neutral, soft	linked, linked, linked, linked	linked, linked, linked, linked	linked	linked, linked, linked, linked
ENSAMXG00000040273	abtb1	NW_019170540.1	51600109	51616904	linked, hard, linked, linked	linked, linked, linked, linked	linked, linked, linked, linked	linked	linked, linked, linked
ENSAMXG00000025890	irs2a	NW_019170546.1	17842849	17857824	neutral, hard, linked, linked	linked, linked, linked, linked	linked, linked, linked, linked	linked	linked
ENSAMXG00000003433	capslb	NW_019170548.1	2272195	2283115	neutral, linked, soft, soft	linked, linked, linked, linked	linked, linked, linked, linked	linked	linked
ENSAMXG00000019658	lmnl3	NW_019170539.1	4516893	4532483	hard, linked, linked, linked	linked, linked, linked, linked	linked, linked, linked, linked	linked
ENSAMXG00000016534	st7l	NW_019170547.1	31293746	31311630	linked, hard, hard, hard	linked, linked, linked, linked	linked, linked, linked, linked	linked
ENSAMXG00000011476	il12rb2	NW_019170547.1	40735200	40750203	soft, neutral, linked, neutral	linked, linked, linked, linked	linked, linked, linked, linked	linked
ENSAMXG00000039145	si:dkey-42i9.6	NW_019170556.1	12907576	12923194	soft, neutral, linked, neutral	linked, linked, linked, linked	linked, linked, linked, linked	linked
ENSAMXG00000039913	bloc1s1	NW_019172491.1	95092	107710	soft, soft, neutral, neutral	linked, linked, linked, linked	linked, linked, linked, linked	linked
ENSAMXG00000000508	etfa	NW_019170542.1	17962066	17976018	linked, linked, linked, hard	linked, linked, linked, linked	linked, linked, linked, linked		linked, linked, neutral, linked
ENSAMXG00000030179	rraga	NW_019170558.1	20177132	20189094	hard, linked, linked, linked	linked, linked, linked, linked	linked, linked, linked, linked		linked, linked, neutral
ENSAMXG00000029375		NW_019170546.1	3946692	3958246	hard, linked, linked, linked	linked, linked, linked, linked	linked, linked, linked, linked		linked, linked, linked, neutral
ENSAMXG00000005471	odr4	NW_019170535.1	3100680	3114846	hard, linked, linked, linked	linked, linked, linked, linked	linked, linked, linked, linked		linked, linked, linked, linked
ENSAMXG00000043672	SERPINB8	NW_019170537.1	7857128	7870272	hard, linked, linked, linked	linked, linked, linked, linked	linked, linked, linked, linked		linked, linked, linked, linked
ENSAMXG00000036477		NW_019170537.1	13752103	13764272	linked, linked, linked, soft	linked, linked, linked, linked	linked, linked, linked, linked		linked, linked, linked, linked
ENSAMXG00000005409	arid5a	NW_019170540.1	34971289	34985181	linked, neutral, soft, linked	linked, linked, linked, linked	linked, linked, linked, linked		linked, linked, linked, linked
ENSAMXG00000019249	bbs4	NW_019170542.1	25615166	25631897	hard, linked, linked, linked	linked, linked, linked, linked	linked, linked, linked, linked		linked, linked, linked, linked
ENSAMXG00000016622		NW_019170547.1	30032740	30050371	linked, hard, linked, hard	linked, linked, linked, linked	linked, linked, linked, linked		linked, linked, linked, linked
ENSAMXG00000000541	kif23	NW_019170552.1	17926139	17937955	hard, linked, linked, linked	linked, linked, linked, linked	linked, linked, linked, linked		linked, linked, linked, linked
ENSAMXG00000015996	ctbp1	NW_019170558.1	6058016	6073740	linked, linked, soft, linked	linked, linked, linked, linked	linked, linked, linked, linked		linked, linked, linked, linked
ENSAMXG00000003488	abcb10	NW_019170559.1	13381980	13392746	linked, linked, soft, linked	linked, linked, linked, linked	linked, linked, linked, linked		linked, linked, linked, linked
ENSAMXG00000042831		NW_019170789.1	236234	289294	neutral, soft, neutral, neutral	linked, linked, linked, linked	linked, linked, linked, linked		linked, linked, linked, linked
ENSAMXG00000040604	RAB35	NW_019172844.1	1452364	1463724	hard, linked, linked, linked	linked, linked, linked, linked	linked, linked, linked, linked		linked, linked, linked, linked
ENSAMXG00000039981	zgc:86896	NW_019172846.1	947108	965771	hard, linked, hard, linked	linked, linked, linked, linked	linked, linked, linked, linked		linked, linked, linked, linked
ENSAMXG00000001782	vps51	NW_019172880.1	310465	322624	soft, hard, linked, soft	linked, linked, linked, linked	linked, linked, linked, linked		linked, linked, linked, linked
ENSAMXG00000042405	pmm2	NW_019172943.1	403280	417571	linked, hard, linked, linked	linked, linked, linked, linked	linked, linked, linked, linked		linked, linked, linked, linked
ENSAMXG00000041623	tpi1b	NW_019170545.1	9566810	9579371	linked, linked, hard, linked	linked, linked, linked, linked	linked, linked, linked, linked		linked, linked
ENSAMXG00000016038	mmd2b	NW_019170546.1	21899751	21915896	linked, linked, linked, hard	linked, linked, linked, linked	linked, linked, linked, linked		linked, linked
ENSAMXG00000006407	igsf5a	NW_019170554.1	8517668	8534920	linked, hard, linked, linked	linked, linked, linked, linked	linked, linked, linked, linked		linked, linked
ENSAMXG00000013098	smc1b	NW_019170558.1	22690100	22705575	hard, hard, linked, linked	linked, linked, linked, linked	linked, linked, linked, linked		linked, linked
ENSAMXG00000009471	ccdc135	NW_019170558.1	25212626	25229085	linked, linked, linked, hard	linked, linked, linked, linked	linked, linked, linked, linked		linked, linked
ENSAMXG00000038946	rdh5	NW_019172491.1	81433	93131	neutral, soft, soft, soft	linked, linked, linked, linked	linked, linked, linked, linked		linked, linked
ENSAMXG00000037800		NW_019170535.1	22896429	22912017	linked, soft, linked, linked	linked, linked, linked, linked	linked, linked, linked, linked		linked
ENSAMXG00000003979	mcm10	NW_019170541.1	4084036	4099003	soft, linked, hard, hard	linked, linked, linked, linked	linked, linked, linked, linked		linked
ENSAMXG00000034362		NW_019170545.1	9540519	9554622	hard, hard, linked, hard	linked, linked, linked, linked	linked, linked, linked, linked		linked
ENSAMXG00000010111	rfx1b	NW_019170546.1	3093497	3110241	soft, linked, neutral, neutral	linked, linked, linked, linked	linked, linked, linked, linked		linked
ENSAMXG00000004677		NW_019170539.1	139106	154149	linked, hard, linked, hard	linked, linked, linked, linked	linked, linked, linked, linked
ENSAMXG00000016228	insrb	NW_019170539.1	24615456	24684290	linked, neutral, neutral, soft	linked, linked, linked, linked	linked, linked, linked, linked
ENSAMXG00000007680	inavaa	NW_019170540.1	6392222	6404773	linked, neutral, soft, linked	linked, linked, linked, linked	linked, linked, linked, linked
ENSAMXG00000014611		NW_019170540.1	42996766	43007583	linked, linked, hard, linked	linked, linked, linked, linked	linked, linked, linked, linked
ENSAMXG00000016252	pidd1	NW_019170542.1	24345347	24359066	neutral, neutral, soft, neutral	linked, linked, linked, linked	linked, linked, linked, linked
ENSAMXG00000030733	pjvk	NW_019170547.1	4156302	4170444	hard, linked, linked, hard	linked, linked, linked, linked	linked, linked, linked, linked
ENSAMXG00000029279	hyal2a	NW_019170547.1	23277195	23289508	hard, linked, linked, linked	linked, linked, linked, linked	linked, linked, linked, linked
ENSAMXG00000030730	endou	NW_019170547.1	36430123	36443245	soft, neutral, neutral, neutral	linked, linked, linked, linked	linked, linked, linked, linked
ENSAMXG00000011307	mpl	NW_019170547.1	41307722	41323813	linked, linked, linked, hard	linked, linked, linked, linked	linked, linked, linked, linked
ENSAMXG00000010591	slc22a5	NW_019170548.1	29225675	29241681	neutral, soft, soft, neutral	linked, linked, linked, linked	linked, linked, linked, linked
ENSAMXG00000043189		NW_019170549.1	1656854	1668636	linked, linked, linked, hard	linked, linked, linked, linked	linked, linked, linked, linked
ENSAMXG00000039312	mxra8b	NW_019170549.1	7931900	7944429	hard, linked, linked, linked	linked, linked, linked, linked	linked, linked, linked, linked
ENSAMXG00000017956	fam120c	NW_019170549.1	24147513	24167309	hard, hard, hard, hard	linked, linked, linked, linked	linked, linked, linked, linked
ENSAMXG00000011381	fam113	NW_019170550.1	30799630	30814121	hard, hard, linked, linked	linked, linked, linked, linked	linked, linked, linked, linked
ENSAMXG00000013435	gfm1	NW_019170551.1	5933310	5949162	linked, linked, hard, neutral	linked, linked, linked, linked	linked, linked, linked, linked
ENSAMXG00000043593		NW_019170554.1	24234768	24250138	neutral, soft, linked, linked	linked, linked, linked, linked	linked, linked, linked, linked
ENSAMXG00000011437	ints3	NW_019170557.1	15595872	15610301	hard, linked, hard, linked	linked, linked, linked, linked	linked, linked, linked, linked
ENSAMXG00000005849	ap1ar	NW_019170558.1	9135786	9150522	linked, hard, linked, linked	linked, linked, linked, linked	linked, linked, linked, linked
ENSAMXG00000004453	uba2	NW_019170558.1	26117209	26130804	linked, linked, linked, hard	linked, linked, linked, linked	linked, linked, linked, linked
ENSAMXG00000039344	ehd1a	NW_019170558.1	39519885	39535571	hard, linked, linked, linked	linked, linked, linked, linked	linked, linked, linked, linked
ENSAMXG00000039334	tmem33	NW_019170882.1	58838	73392	hard, linked, linked, linked	linked, linked, linked, linked	linked, linked, linked, linked
ENSAMXG00000020311	add3b	NW_019172008.1	41084	55452	linked, hard, linked, hard	linked, linked, linked, linked	linked, linked, linked, linked
ENSAMXG00000036130	psmb10	NW_019172456.1	376907	390034	soft, neutral, neutral, neutral	linked, linked, linked, linked	linked, linked, linked, linked
ENSAMXG00000016691	chrng	NW_019172482.1	364267	381012	linked, linked, soft, linked	linked, linked, linked, linked	linked, linked, linked, linked
ENSAMXG00000002087	chaf1b	NW_019172839.1	2196877	2208545	hard, linked, hard, hard	linked, linked, linked, linked	linked, linked, linked, linked
ENSAMXG00000041587	gabrg1	NW_019172874.1	123601	140129	linked, hard, hard, hard	linked, linked, linked, linked	linked, linked, linked, linked
ENSAMXG00000021045	rab3ip	NW_019172886.1	174319	196494	neutral, neutral, neutral, soft	linked, linked, linked, linked	linked, linked, linked, linked
ENSAMXG00000019988	gigyf1b	NW_019172894.1	436461	448576	hard, linked, linked, hard	linked, linked, linked, linked	linked, linked, linked, linked
ENSAMXG00000037628		NW_019172906.1	586146	600106	linked, hard, linked, linked	linked, linked, linked, linked	linked, linked, linked, linked
ENSAMXG00000041880	thpo	NW_019172929.1	825043	839744	linked, linked, soft, linked	linked, linked, linked, linked	linked, linked, linked, linked
ENSAMXG00000003306	sh2b1	NW_019172936.1	285488	297911	linked, hard, linked, linked	linked, linked, linked, linked	linked, linked, linked, linked
ENSAMXG00000005808	dhdhl	NW_019170552.1	37387213	37401704	neutral, soft, linked, linked	linked, linked, linked, linked	linked, linked	linked
ENSAMXG00000038628		NW_019170559.1	21886581	21898336	neutral, soft, soft, soft	linked, linked, linked, linked	linked, linked		linked, linked, linked, linked
ENSAMXG00000029130	rheb	NW_019170544.1	29209588	29247226	soft, hard, linked, linked	linked, linked, linked, linked	linked
ENSAMXG00000043660	trip10b	NW_019170546.1	1174466	1188760	linked, soft, neutral, linked	linked, linked, linked, linked			linked, linked, linked, linked
ENSAMXG00000009186	kbtbd8	NW_019170556.1	11257152	11267705	neutral, linked, soft, neutral	linked, linked, linked, linked
ENSAMXG00000043126	edil3b	NW_019172793.1	82189	95291	soft, linked, linked, soft	linked, linked, linked, linked
ENSAMXG00000039805	wt1b	NW_019172850.1	2264816	2305953	neutral, linked, linked, linked, hard	linked, linked, linked	neutral, neutral, neutral, neutral, neutral	linked, linked, linked	linked, linked, linked
ENSAMXG00000041548		NW_019170536.1	30955763	30962678	hard, linked, linked	linked, linked, linked	neutral, neutral, neutral	neutral, linked, linked	linked, linked
ENSAMXG00000021659	chrna9	NW_019170555.1	15742189	15750690	hard, linked, hard	linked, linked, linked	neutral, neutral, neutral	linked, linked, linked	linked, neutral, linked
ENSAMXG00000005500		NW_019170537.1	7299889	7307612	linked, soft, linked	linked, linked, linked	neutral, neutral, neutral	linked, linked, linked	linked, linked, linked
ENSAMXG00000031142	RSBN1	NW_019170549.1	10750038	10759738	linked, hard, linked	linked, linked, linked	neutral, neutral, neutral		neutral, neutral, neutral
ENSAMXG00000017915		NW_019170542.1	16359516	16369705	hard, hard, hard	linked, linked, linked	neutral, neutral, neutral		linked, linked, linked
ENSAMXG00000030427	si:ch211-181l5.2	NW_019170547.1	8945092	8952665	linked, hard, linked	linked, linked, linked	neutral, neutral, neutral		linked, linked, linked
ENSAMXG00000019751	eif2b5	NW_019172834.1	1716944	1730826	hard, linked, linked	linked, linked, linked	neutral, neutral, linked	linked, linked, linked	neutral, linked, linked, linked
ENSAMXG00000003731		NW_019170559.1	45151234	45158481	linked, hard, linked	linked, linked, linked	neutral, linked, neutral	linked, neutral, neutral	linked, linked, neutral
ENSAMXG00000029239	tspan31	NW_019170549.1	9054842	9065033	linked, hard, hard	linked, linked, linked	neutral, linked, neutral	linked, linked, linked
ENSAMXG00000004023		NW_019170552.1	7528084	7540275	soft, soft, soft	linked, linked, linked	neutral, linked, neutral
ENSAMXG00000029081	SOX8	NW_019170552.1	41016407	41027092	linked, hard, hard	linked, linked, linked	neutral, linked, linked	linked, linked, linked	linked, linked, linked
ENSAMXG00000003388	si:ch211-103f14.3	NW_019170554.1	29678946	29691632	linked, hard, hard	linked, linked, linked	neutral, linked, linked		linked, linked, linked
ENSAMXG00000039728	e2f5	NW_019170550.1	11784333	11797346	linked, linked, soft	linked, linked, linked	neutral, linked, linked
ENSAMXG00000033771		NW_019170548.1	561412	568980	hard, linked, linked	linked, linked, linked	linked, neutral, neutral
ENSAMXG00000030070		NW_019172925.1	6348758	6357863	soft, neutral, neutral	linked, linked, linked	linked, neutral, neutral
ENSAMXG00000002724		NW_019172838.1	899387	912449	soft, linked, linked	linked, linked, linked	linked, neutral, linked	linked, linked, linked
ENSAMXG00000019935		NW_019170559.1	7552218	7569483	linked, hard, linked	linked, linked, linked	linked, neutral, linked	linked
ENSAMXG00000008854	vps26c	NW_019170554.1	30926959	30932668	hard, linked, linked	linked, linked, linked	linked, neutral, linked		linked, linked, linked
ENSAMXG00000016184	znf687a	NW_019170545.1	5525765	5535812	linked, hard, linked	linked, linked, linked	linked, neutral, linked
ENSAMXG00000015370	piwil1	NW_019170540.1	33178021	33188643	neutral, soft, neutral	linked, linked, linked	linked, linked, neutral	linked, linked, linked	linked, linked, linked
ENSAMXG00000038648	gtf2b	NW_019170535.1	1921003	1928171	linked, hard, hard	linked, linked, linked	linked, linked, neutral	linked, linked, linked
ENSAMXG00000021119	pygo1	NW_019170552.1	36111981	36118202	hard, linked, hard	linked, linked, linked	linked, linked, neutral	linked, linked, linked
ENSAMXG00000036318	gsta.1	NW_019170559.1	44965572	44973367	soft, neutral, neutral	linked, linked, linked	linked, linked, neutral		linked, linked, linked
ENSAMXG00000007694	rassf7b	NW_019172830.1	657909	686793	linked, linked, linked, linked, hard, linked	linked, linked, linked	linked, linked, linked, linked, linked, linked	linked, linked, linked	linked, linked, linked, linked, linked, linked
ENSAMXG00000020644	chka	NW_019170552.1	18472279	18492038	linked, soft, neutral, neutral, linked	linked, linked, linked	linked, linked, linked, linked, linked	linked, linked, linked, linked, linked	linked, neutral, neutral, linked, linked
ENSAMXG00000008527	rgmb	NW_019172906.1	6347022	6369801	hard, hard, hard	linked, linked, linked	linked, linked, linked, linked	linked, linked, linked
ENSAMXG00000011116	exosc1	NW_019170546.1	2508604	2517938	hard, linked, hard	linked, linked, linked	linked, linked, linked	neutral, neutral, neutral	linked, linked, linked
ENSAMXG00000039517		NW_019171203.1	25658	33942	soft, linked, linked	linked, linked, linked	linked, linked, linked	neutral, neutral, neutral	linked, linked, linked
ENSAMXG00000008674	fbrs	NW_019170538.1	2139145	2149739	soft, soft, soft	linked, linked, linked	linked, linked, linked	neutral, neutral
ENSAMXG00000002835		NW_019170546.1	28681355	28691178	neutral, soft, neutral	linked, linked, linked	linked, linked, linked	neutral, linked, linked
ENSAMXG00000000029		NW_019172924.1	5675099	5684620	linked, hard, linked	linked, linked, linked	linked, linked, linked	neutral	linked, linked, neutral
ENSAMXG00000029893		NW_019170556.1	18755923	18765704	hard, hard, linked	linked, linked, linked	linked, linked, linked	linked, linked, neutral	linked, linked, linked
ENSAMXG00000034815	kazald3	NW_019170540.1	29732333	29737622	linked, hard, hard	linked, linked, linked	linked, linked, linked	linked, linked, linked	neutral, linked, neutral
ENSAMXG00000038615	prelp	NW_019170556.1	27159306	27171224	linked, linked, hard	linked, linked, linked	linked, linked, linked	linked, linked, linked	neutral, linked, linked
ENSAMXG00000042913		NW_019170558.1	20125652	20134896	linked, hard, neutral	linked, linked, linked	linked, linked, linked	linked, linked, linked	neutral
ENSAMXG00000043518		NW_019170536.1	540375	551273	linked, linked, hard	linked, linked, linked	linked, linked, linked	linked, linked, linked	linked, linked, linked
ENSAMXG00000011308	pola2	NW_019170540.1	35956256	35963121	hard, linked, hard	linked, linked, linked	linked, linked, linked	linked, linked, linked	linked, linked, linked
ENSAMXG00000012209	brpf3b	NW_019170540.1	37282713	37296621	soft, neutral, neutral	linked, linked, linked	linked, linked, linked	linked, linked, linked	linked, linked, linked
ENSAMXG00000031346		NW_019170541.1	24440917	24449061	linked, linked, hard	linked, linked, linked	linked, linked, linked	linked, linked, linked	linked, linked, linked
ENSAMXG00000000866	dldh	NW_019170542.1	18616911	18625109	linked, soft, linked	linked, linked, linked	linked, linked, linked	linked, linked, linked	linked, linked, linked
ENSAMXG00000010195	ctsl.1	NW_019170543.1	10352347	10362342	linked, hard, linked	linked, linked, linked	linked, linked, linked	linked, linked, linked	linked, linked, linked
ENSAMXG00000031513		NW_019170545.1	1224105	1235512	linked, hard, linked	linked, linked, linked	linked, linked, linked	linked, linked, linked	linked, linked, linked
ENSAMXG00000009340	kif2c	NW_019170550.1	75841	85723	hard, linked, linked	linked, linked, linked	linked, linked, linked	linked, linked, linked	linked, linked, linked
ENSAMXG00000042643		NW_019170550.1	18906956	18913405	linked, soft, linked	linked, linked, linked	linked, linked, linked	linked, linked, linked	linked, linked, linked
ENSAMXG00000007250	YES1	NW_019170550.1	22963658	22977370	soft, linked, neutral	linked, linked, linked	linked, linked, linked	linked, linked, linked	linked, linked, linked
ENSAMXG00000004989	ptgr1	NW_019170550.1	37199381	37209211	linked, hard, linked	linked, linked, linked	linked, linked, linked	linked, linked, linked	linked, linked, linked
ENSAMXG00000033768		NW_019170551.1	26556568	26563024	linked, soft, linked	linked, linked, linked	linked, linked, linked	linked, linked, linked	linked, linked, linked
ENSAMXG00000029435		NW_019170552.1	766324	776351	hard, hard, linked	linked, linked, linked	linked, linked, linked	linked, linked, linked	linked, linked, linked
ENSAMXG00000038716	rabl3	NW_019170553.1	35300774	35310127	hard, linked, linked	linked, linked, linked	linked, linked, linked	linked, linked, linked	linked, linked, linked
ENSAMXG00000000133	ube2a	NW_019170558.1	45270921	45277844	hard, hard, hard	linked, linked, linked	linked, linked, linked	linked, linked, linked	linked, linked, linked
ENSAMXG00000034170		NW_019170622.1	21930	44214	soft	linked, linked, linked	linked, linked, linked	linked, linked, linked	linked, linked, linked
ENSAMXG00000001243	tfb2m	NW_019172820.1	1107843	1120260	neutral, soft, neutral	linked, linked, linked	linked, linked, linked	linked, linked, linked	linked, linked, linked
ENSAMXG00000003959	klb	NW_019170536.1	32963811	32975001	linked, hard, hard	linked, linked, linked	linked, linked, linked	linked, linked, linked	linked
ENSAMXG00000003379	nfatc2ip	NW_019172936.1	357285	364488	hard, hard, linked	linked, linked, linked	linked, linked, linked	linked, linked, linked	linked
ENSAMXG00000008522	mmp20b	NW_019170535.1	25378041	25388264	hard, linked, linked	linked, linked, linked	linked, linked, linked	linked, linked, linked
ENSAMXG00000032600		NW_019170537.1	64848514	64858261	linked, linked, hard	linked, linked, linked	linked, linked, linked	linked, linked, linked
ENSAMXG00000012515	llgl2	NW_019170538.1	4952894	4966742	linked, hard, linked	linked, linked, linked	linked, linked, linked	linked, linked, linked
ENSAMXG00000041351	C1orf53	NW_019170539.1	18987305	18994070	linked, hard, linked	linked, linked, linked	linked, linked, linked	linked, linked, linked
ENSAMXG00000019945		NW_019170540.1	43029912	43040037	neutral, hard, linked	linked, linked, linked	linked, linked, linked	linked, linked, linked
ENSAMXG00000034698	dram2a	NW_019170540.1	50421471	50429458	soft, hard, hard	linked, linked, linked	linked, linked, linked	linked, linked, linked
ENSAMXG00000001712	plk4	NW_019170543.1	18568868	18579258	linked, hard, hard	linked, linked, linked	linked, linked, linked	linked, linked, linked
ENSAMXG00000005058		NW_019170544.1	7750630	7761219	soft, linked, linked	linked, linked, linked	linked, linked, linked	linked, linked, linked
ENSAMXG00000010182	phc1	NW_019170544.1	24881522	24888199	linked, soft, linked	linked, linked, linked	linked, linked, linked	linked, linked, linked
ENSAMXG00000031057	znf346	NW_019170548.1	17527001	17532822	linked, linked, hard	linked, linked, linked	linked, linked, linked	linked, linked, linked
ENSAMXG00000013782	si:ch211-274f20.2	NW_019170558.1	20086092	20097074	hard, linked, hard	linked, linked, linked	linked, linked, linked	linked, linked, linked
ENSAMXG00000031218	si:ch211-222n4.2	NW_019172868.1	1567050	1577382	linked, linked, hard	linked, linked, linked	linked, linked, linked	linked, linked, linked
ENSAMXG00000010669	lrrc40	NW_019170547.1	515170	524655	linked, linked, hard	linked, linked, linked	linked, linked, linked	linked, linked	linked, linked
ENSAMXG00000042698	nkx6.3	NW_019172275.1	112289	118053	linked, hard, linked	linked, linked, linked	linked, linked, linked	linked, linked	linked, linked
ENSAMXG00000037976	rgs1	NW_019170550.1	4673435	4682840	linked, hard, linked	linked, linked, linked	linked, linked, linked	linked, linked
ENSAMXG00000001506		NW_019170998.1	76798	82747	linked, hard, linked	linked, linked, linked	linked, linked, linked	linked	neutral, linked, linked
ENSAMXG00000038098		NW_019170539.1	1827020	1836436	linked, linked, hard	linked, linked, linked	linked, linked, linked	linked	linked, linked, linked
ENSAMXG00000036562	foxl1	NW_019170552.1	15730174	15738309	neutral, neutral, soft	linked, linked, linked	linked, linked, linked	linked	linked, linked, linked
ENSAMXG00000033930	krt18a.1	NW_019170549.1	34694869	34704000	hard, linked, linked	linked, linked, linked	linked, linked, linked	linked	linked
ENSAMXG00000042914	kctd7	NW_019170554.1	14072148	14080639	hard, hard, linked	linked, linked, linked	linked, linked, linked	linked
ENSAMXG00000043258	cerk	NW_019172328.1	21	35713	linked, linked, hard	linked, linked, linked	linked, linked, linked	linked
ENSAMXG00000039801		NW_019172785.1	51717	118921	linked, linked, hard	linked, linked, linked	linked, linked, linked	linked
ENSAMXG00000037972		NW_019172907.1	1975683	1984464	hard, neutral, soft	linked, linked, linked	linked, linked, linked		neutral, neutral, neutral
ENSAMXG00000003449	arcn1a	NW_019172907.1	1850185	1861474	linked, linked, hard	linked, linked, linked	linked, linked, linked		neutral, linked, neutral
ENSAMXG00000041997		NW_019170546.1	942066	952389	linked, soft, soft	linked, linked, linked	linked, linked, linked		neutral, linked, linked
ENSAMXG00000038801	dap1b	NW_019170553.1	8037135	8043360	hard, linked, hard	linked, linked, linked	linked, linked, linked		neutral, linked, linked
ENSAMXG00000031177	cdk5r1a	NW_019172922.1	201722	210309	soft, neutral, linked	linked, linked, linked	linked, linked, linked		neutral, linked, linked
ENSAMXG00000013730	eif2b2	NW_019170537.1	39389123	39397838	hard, linked, linked	linked, linked, linked	linked, linked, linked		linked, neutral, neutral
ENSAMXG00000018939		NW_019172828.1	5916246	5928970	linked, hard, linked, linked	linked, linked, linked	linked, linked, linked		linked, linked, linked, linked
ENSAMXG00000006276	acadm	NW_019170535.1	1718921	1731725	hard, linked, linked	linked, linked, linked	linked, linked, linked		linked, linked, linked
ENSAMXG00000035849	pdca	NW_019170535.1	3084616	3093468	linked, hard, linked	linked, linked, linked	linked, linked, linked		linked, linked, linked
ENSAMXG00000033722	trim35-28	NW_019170537.1	7369903	7378943	linked, linked, hard	linked, linked, linked	linked, linked, linked		linked, linked, linked
ENSAMXG00000013954		NW_019170537.1	21648293	21660670	neutral, soft, neutral	linked, linked, linked	linked, linked, linked		linked, linked, linked
ENSAMXG00000031999		NW_019170538.1	2211254	2220168	linked, soft, linked	linked, linked, linked	linked, linked, linked		linked, linked, linked
ENSAMXG00000012712	LOX	NW_019170540.1	8919707	8928129	linked, linked, hard	linked, linked, linked	linked, linked, linked		linked, linked, linked
ENSAMXG00000033790	zcrb1	NW_019170541.1	6695552	6705941	linked, linked, soft	linked, linked, linked	linked, linked, linked		linked, linked, linked
ENSAMXG00000037040	PIM3	NW_019170541.1	10310159	10318880	linked, hard, linked	linked, linked, linked	linked, linked, linked		linked, linked, linked
ENSAMXG00000040994		NW_019170542.1	24276120	24283695	soft, soft, linked	linked, linked, linked	linked, linked, linked		linked, linked, linked
ENSAMXG00000016772	elovl4a	NW_019170544.1	24214042	24222916	soft, linked, linked	linked, linked, linked	linked, linked, linked		linked, linked, linked
ENSAMXG00000037485	arf2b	NW_019170544.1	30744994	30754098	linked, linked, hard	linked, linked, linked	linked, linked, linked		linked, linked, linked
ENSAMXG00000030009		NW_019170547.1	22496102	22506983	hard, hard, hard	linked, linked, linked	linked, linked, linked		linked, linked, linked
ENSAMXG00000038790	b9d2	NW_019170548.1	1495190	1503124	linked, hard, linked	linked, linked, linked	linked, linked, linked		linked, linked, linked
ENSAMXG00000029969	suv39h1b	NW_019170551.1	28078094	28089742	soft, neutral, linked	linked, linked, linked	linked, linked, linked		linked, linked, linked
ENSAMXG00000041084	cotl1	NW_019170552.1	10697921	10707664	hard, hard, hard	linked, linked, linked	linked, linked, linked		linked, linked, linked
ENSAMXG00000003546	si:ch211-216l23.2	NW_019170552.1	15960940	15968862	soft, soft, soft	linked, linked, linked	linked, linked, linked		linked, linked, linked
ENSAMXG00000034830	paqr5a	NW_019170552.1	17935654	17946778	linked, hard, linked	linked, linked, linked	linked, linked, linked		linked, linked, linked
ENSAMXG00000006051	si:dkey-101k6.5	NW_019170553.1	10549419	10562063	neutral, linked, soft	linked, linked, linked	linked, linked, linked		linked, linked, linked
ENSAMXG00000005823	phgdh	NW_019170553.1	10961690	10969662	linked, linked, hard	linked, linked, linked	linked, linked, linked		linked, linked, linked
ENSAMXG00000007122	nfe2l2a	NW_019170553.1	14909649	14920033	neutral, soft, linked	linked, linked, linked	linked, linked, linked		linked, linked, linked
ENSAMXG00000020880	gnl3	NW_019170556.1	30847097	30856425	soft, linked, linked	linked, linked, linked	linked, linked, linked		linked, linked, linked
ENSAMXG00000036789	pdk4	NW_019170557.1	27604728	27632216	linked, soft, soft, linked, soft, linked	linked, linked, linked	linked, linked, linked		linked, linked, linked
ENSAMXG00000031685	tmx1	NW_019170559.1	13196907	13205696	soft, neutral, neutral	linked, linked, linked	linked, linked, linked		linked, linked, linked
ENSAMXG00000041203	ntpcr	NW_019170559.1	32289559	32301198	hard, soft, neutral	linked, linked, linked	linked, linked, linked		linked, linked, linked
ENSAMXG00000044097		NW_019171822.1	42314	47829	neutral, linked, hard	linked, linked, linked	linked, linked, linked		linked, linked, linked
ENSAMXG00000028066	ascl1b	NW_019172830.1	635469	646626	hard, linked, hard	linked, linked, linked	linked, linked, linked		linked, linked, linked
ENSAMXG00000031427		NW_019172836.1	383871	392622	hard, linked, linked	linked, linked, linked	linked, linked, linked		linked, linked, linked
ENSAMXG00000016100	c1qbp	NW_019172844.1	2667115	2672621	linked, linked, hard	linked, linked, linked	linked, linked, linked		linked, linked, linked
ENSAMXG00000019210	eif5	NW_019170537.1	58926129	58935361	soft, linked, linked	linked, linked, linked	linked, linked, linked		linked, linked
ENSAMXG00000010548	cdk5rap3	NW_019170538.1	3793817	3802858	linked, hard, hard	linked, linked, linked	linked, linked, linked		linked, linked
ENSAMXG00000008923	uqcrc2b	NW_019170538.1	17069013	17080686	neutral, soft, neutral	linked, linked, linked	linked, linked, linked		linked, linked
ENSAMXG00000038870		NW_019170552.1	9852256	9858039	hard, linked, linked	linked, linked, linked	linked, linked, linked		linked, linked
ENSAMXG00000019357	ddx56	NW_019170554.1	2009592	2018474	linked, hard, hard	linked, linked, linked	linked, linked, linked		linked, linked
ENSAMXG00000043296	hirip3	NW_019172936.1	181066	188417	soft, soft, linked	linked, linked, linked	linked, linked, linked		linked, linked
ENSAMXG00000002620	si:dkey-110g7.8	NW_019172936.1	990521	998376	hard, hard, linked	linked, linked, linked	linked, linked, linked		linked, linked
ENSAMXG00000018911	sgta	NW_019170539.1	16389912	16398422	hard, hard, linked	linked, linked, linked	linked, linked, linked		linked
ENSAMXG00000029653	kcnj14	NW_019170544.1	10167008	10172838	soft, soft, soft	linked, linked, linked	linked, linked, linked		linked
ENSAMXG00000043227	acp5b	NW_019170544.1	15145500	15156406	linked, linked, hard	linked, linked, linked	linked, linked, linked		linked
ENSAMXG00000042897		NW_019170550.1	31005068	31013510	linked, soft, linked	linked, linked, linked	linked, linked, linked		linked
ENSAMXG00000010388	slc38a11	NW_019170553.1	14142089	14150861	linked, soft, linked	linked, linked, linked	linked, linked, linked		linked
ENSAMXG00000039458	hmgb2a	NW_019170559.1	518577	528715	hard, hard, linked	linked, linked, linked	linked, linked, linked		linked
ENSAMXG00000006936		NW_019170770.1	50342	57792	linked, neutral, soft	linked, linked, linked	linked, linked, linked		linked
ENSAMXG00000004237	FADS6	NW_019171898.1	267961	279945	linked, linked, hard	linked, linked, linked	linked, linked, linked		linked
ENSAMXG00000039186	si:ch211-256e16.10	NW_019172856.1	192139	200340	soft, linked, linked	linked, linked, linked	linked, linked, linked		linked
ENSAMXG00000034608	tnfsf11	NW_019172938.1	252068	258264	hard, hard, linked	linked, linked, linked	linked, linked, linked		linked
ENSAMXG00000007580		NW_019170535.1	5707968	5721043	linked, linked, hard	linked, linked, linked	linked, linked, linked
ENSAMXG00000011890	si:dkey-24p1.6	NW_019170535.1	8703392	8716696	linked, hard, hard	linked, linked, linked	linked, linked, linked
ENSAMXG00000009064	klc3	NW_019170535.1	16633163	16644605	hard, linked, linked	linked, linked, linked	linked, linked, linked
ENSAMXG00000034313	si:dkey-40g16.6	NW_019170536.1	21518468	21531690	hard, linked, linked	linked, linked, linked	linked, linked, linked
ENSAMXG00000004766	si:ch211-195d17.2	NW_019170537.1	41621705	41632445	soft, soft, linked	linked, linked, linked	linked, linked, linked
ENSAMXG00000006146	yy1b	NW_019170537.1	46292272	46297907	hard, hard, linked	linked, linked, linked	linked, linked, linked
ENSAMXG00000031889	gjd2b	NW_019170537.1	52436482	52444845	neutral, soft, neutral	linked, linked, linked	linked, linked, linked
ENSAMXG00000019647	aqp4	NW_019170537.1	62050255	62057908	linked, hard, linked	linked, linked, linked	linked, linked, linked
ENSAMXG00000030393	stx4	NW_019170538.1	2098658	2109026	hard, neutral, linked	linked, linked, linked	linked, linked, linked
ENSAMXG00000008391	calcoco2	NW_019170538.1	2109040	2121478	linked, hard, neutral	linked, linked, linked	linked, linked, linked
ENSAMXG00000042758	hykk.1	NW_019170539.1	22270118	22280270	hard, linked, linked	linked, linked, linked	linked, linked, linked
ENSAMXG00000007681	zgc:195245	NW_019170540.1	6358849	6370681	soft, linked, linked	linked, linked, linked	linked, linked, linked
ENSAMXG00000037944	six2b	NW_019170540.1	19880774	19889175	linked, hard, hard	linked, linked, linked	linked, linked, linked
ENSAMXG00000035303	lhx2b	NW_019170540.1	35595814	35604754	hard, linked, neutral	linked, linked, linked	linked, linked, linked
ENSAMXG00000001030	brd1b	NW_019170542.1	19861073	19871309	linked, linked, soft	linked, linked, linked	linked, linked, linked
ENSAMXG00000000756	itga11b	NW_019170542.1	26891713	26955472	soft, linked, neutral, linked, neutral, linked, neutral, soft, neutral, soft, neutral, linked, hard, neutral	linked, linked, linked	linked, linked, linked
ENSAMXG00000009046	pcgf5a	NW_019170543.1	10537926	10552050	soft, neutral, neutral	linked, linked, linked	linked, linked, linked
ENSAMXG00000035032	mapre3a	NW_019170543.1	19910361	19921192	soft, neutral, linked	linked, linked, linked	linked, linked, linked
ENSAMXG00000019036	rmdn1	NW_019170544.1	4880008	4889276	linked, linked, hard	linked, linked, linked	linked, linked, linked
ENSAMXG00000018817	vps72b	NW_019170544.1	10683792	10694552	neutral, soft, neutral	linked, linked, linked	linked, linked, linked
ENSAMXG00000038342	rab42b	NW_019170544.1	21209467	21218599	hard, linked, linked	linked, linked, linked	linked, linked, linked
ENSAMXG00000038780		NW_019170544.1	26527222	26537067	hard, linked, linked	linked, linked, linked	linked, linked, linked
ENSAMXG00000034359	prune	NW_019170544.1	28352856	28363500	linked, hard, linked	linked, linked, linked	linked, linked, linked
ENSAMXG00000031818	zgc:92606	NW_019170545.1	9528072	9537851	linked, hard, hard	linked, linked, linked	linked, linked, linked
ENSAMXG00000015898	eed	NW_019170546.1	19780908	19791793	hard, linked, linked	linked, linked, linked	linked, linked, linked
ENSAMXG00000016125	prozb	NW_019170546.1	20314634	20323600	hard, linked, linked	linked, linked, linked	linked, linked, linked
ENSAMXG00000009357		NW_019170546.1	20911318	20919680	soft, soft, soft	linked, linked, linked	linked, linked, linked
ENSAMXG00000035499		NW_019170547.1	12911355	12917819	linked, hard, linked	linked, linked, linked	linked, linked, linked
ENSAMXG00000002217	eno1b	NW_019170547.1	35881125	35889957	neutral, soft, neutral	linked, linked, linked	linked, linked, linked
ENSAMXG00000036873	slc6a11a	NW_019170547.1	35907863	35919591	soft, linked, soft	linked, linked, linked	linked, linked, linked
ENSAMXG00000001508	atf7b	NW_019170547.1	36643610	36656197	neutral, hard, neutral	linked, linked, linked	linked, linked, linked
ENSAMXG00000007272	hif1al2	NW_019170548.1	18604033	18616067	hard, linked, linked	linked, linked, linked	linked, linked, linked
ENSAMXG00000007332	lrfn4a	NW_019170548.1	18979272	18988655	hard, linked, linked	linked, linked, linked	linked, linked, linked
ENSAMXG00000031763	ubap1	NW_019170548.1	35828095	35841719	hard, linked, linked	linked, linked, linked	linked, linked, linked
ENSAMXG00000031136	dhh	NW_019170549.1	5684846	5697018	linked, linked, hard	linked, linked, linked	linked, linked, linked
ENSAMXG00000012547	zbtb17	NW_019170549.1	15445491	15455929	hard, linked, linked	linked, linked, linked	linked, linked, linked
ENSAMXG00000032777		NW_019170549.1	24619501	24629062	linked, soft, soft	linked, linked, linked	linked, linked, linked
ENSAMXG00000020901	dhx9	NW_019170550.1	6719874	6731626	hard, hard, linked	linked, linked, linked	linked, linked, linked
ENSAMXG00000021080	zp3f.2	NW_019170550.1	7035281	7042881	linked, hard, linked	linked, linked, linked	linked, linked, linked
ENSAMXG00000012395	zgc:136930	NW_019170550.1	9782802	9794534	soft, soft, soft	linked, linked, linked	linked, linked, linked
ENSAMXG00000002452	gba3	NW_019170550.1	28021373	28028329	linked, linked, hard	linked, linked, linked	linked, linked, linked
ENSAMXG00000032057		NW_019170551.1	1061098	1068413	neutral, soft, neutral	linked, linked, linked	linked, linked, linked
ENSAMXG00000019207	mb21d2	NW_019170551.1	1388245	1400814	linked, soft, hard	linked, linked, linked	linked, linked, linked
ENSAMXG00000003113	si:ch211-107n13.1	NW_019170552.1	31027020	31035797	hard, linked, hard	linked, linked, linked	linked, linked, linked
ENSAMXG00000012443	slc35a5	NW_019170553.1	33100707	33107955	linked, hard, linked	linked, linked, linked	linked, linked, linked
ENSAMXG00000006401	slc37a4b	NW_019170554.1	8574797	8585894	hard, linked, linked	linked, linked, linked	linked, linked, linked
ENSAMXG00000037686	dcps	NW_019170554.1	8666301	8673208	hard, linked, linked	linked, linked, linked	linked, linked, linked
ENSAMXG00000031983	dusp7	NW_019170556.1	21833192	21847271	linked, linked, hard	linked, linked, linked	linked, linked, linked
ENSAMXG00000040059	si:dkey-33m11.7	NW_019170556.1	28213575	28224376	linked, soft, neutral	linked, linked, linked	linked, linked, linked
ENSAMXG00000030003	srd5a1	NW_019170557.1	16591882	16598754	hard, linked, linked	linked, linked, linked	linked, linked, linked
ENSAMXG00000041003	smcr8a	NW_019170557.1	32947839	32957684	linked, hard, linked	linked, linked, linked	linked, linked, linked
ENSAMXG00000043968	dusp6	NW_019170558.1	12170951	12178133	linked, linked, soft	linked, linked, linked	linked, linked, linked
ENSAMXG00000032051	slc25a18	NW_019170558.1	22654121	22665853	linked, hard, hard	linked, linked, linked	linked, linked, linked
ENSAMXG00000013836		NW_019170558.1	31253998	31267128	linked, linked, hard	linked, linked, linked	linked, linked, linked
ENSAMXG00000034833	mcts1	NW_019170558.1	45975093	45984588	linked, hard, hard	linked, linked, linked	linked, linked, linked
ENSAMXG00000030218	kifbp	NW_019170559.1	9432669	9442755	linked, soft, linked	linked, linked, linked	linked, linked, linked
ENSAMXG00000002088	hells	NW_019170559.1	21254319	21264136	linked, linked, hard	linked, linked, linked	linked, linked, linked
ENSAMXG00000001760	zgc:110045	NW_019170559.1	22380473	22392102	soft, linked, linked	linked, linked, linked	linked, linked, linked
ENSAMXG00000033105	zgc:110319	NW_019170559.1	23850873	23857617	soft, linked, linked	linked, linked, linked	linked, linked, linked
ENSAMXG00000004949	pdhb	NW_019172491.1	203774	216021	soft, soft, linked	linked, linked, linked	linked, linked, linked
ENSAMXG00000007910	ccz1	NW_019172823.1	547506	559138	hard, linked, linked	linked, linked, linked	linked, linked, linked
ENSAMXG00000037390		NW_019172828.1	1553478	1565268	linked, hard, linked	linked, linked, linked	linked, linked, linked
ENSAMXG00000043613	LRIT2	NW_019172852.1	495641	503384	hard, linked, linked	linked, linked, linked	linked, linked, linked
ENSAMXG00000035674	rcvrn3	NW_019172854.1	713680	725148	linked, hard, linked	linked, linked, linked	linked, linked, linked
ENSAMXG00000039454	u2af2b	NW_019172854.1	744127	755554	hard, linked, linked	linked, linked, linked	linked, linked, linked
ENSAMXG00000043640		NW_019172883.1	731042	741472	hard, linked, linked	linked, linked, linked	linked, linked, linked
ENSAMXG00000008491	slc14a2	NW_019172906.1	6272847	6284770	soft, neutral, neutral	linked, linked, linked	linked, linked, linked
ENSAMXG00000034347	kctd13	NW_019172936.1	188777	199830	soft, linked, linked	linked, linked, linked	linked, linked, linked
ENSAMXG00000039949	gch2	NW_019170540.1	20569375	20580666	soft, soft	linked, linked, linked	linked, linked	linked, linked
ENSAMXG00000014033	chodl	NW_019170537.1	21723943	21733151	soft, neutral, linked	linked, linked, linked	linked, linked
ENSAMXG00000035784	gpalpp1	NW_019170546.1	7461690	7467517	neutral, linked, hard	linked, linked, linked	linked, linked
ENSAMXG00000001765	ftr66	NW_019172283.1	339074	348404	hard, linked	linked, linked, linked	linked, linked
ENSAMXG00000042961		NW_019170540.1	2827064	2835489	linked, neutral, soft	linked, linked, linked			linked, linked, linked
ENSAMXG00000029901	si:ch211-214j8.12	NW_019172927.1	549549	559516	neutral, neutral, soft	linked, linked, linked			linked, linked, linked
ENSAMXG00000015013		NW_019172244.1	75246	95692	soft, neutral, neutral	linked, linked, linked			linked
ENSAMXG00000029867		NW_019170536.1	5601927	5609567	linked, soft, linked	linked, linked, linked
ENSAMXG00000039498		NW_019170537.1	21700786	21707563	neutral, neutral, soft	linked, linked, linked
ENSAMXG00000042483		NW_019170537.1	38721561	38727791	soft, soft, linked	linked, linked, linked
ENSAMXG00000035588		NW_019170537.1	66623398	66633382	hard, linked, hard	linked, linked, linked
ENSAMXG00000032610	cnppd1	NW_019170546.1	20992170	20999950	neutral, soft, neutral	linked, linked, linked
ENSAMXG00000040449		NW_019170547.1	2907443	2913504	soft, soft, soft	linked, linked, linked
ENSAMXG00000031800		NW_019170553.1	25887817	25902689	soft, soft, linked, linked	linked, linked, linked
ENSAMXG00000035485		NW_019170558.1	6491913	6497834	linked, linked, hard	linked, linked, linked
ENSAMXG00000008622	hapln1b	NW_019172793.1	69141	80398	linked, linked, soft	linked, linked, linked
ENSAMXG00000013878	nab1a	NW_019172833.1	900737	910855	neutral, soft, neutral	linked, linked, linked
ENSAMXG00000037795	dnaaf1	NW_019172833.1	917492	924892	linked, hard, linked	linked, linked, linked
ENSAMXG00000015988	zbtb7c	NW_019170548.1	37432222	37436478	linked, hard	linked, linked	neutral, neutral	linked, linked	linked, linked
ENSAMXG00000032991		NW_019172572.1	52590	57819	linked, hard	linked, linked	neutral, neutral	linked, linked	linked, linked
ENSAMXG00000030797		NW_019172572.1	56215	61369	hard, linked	linked, linked	neutral, neutral	linked, linked	linked, linked
ENSAMXG00000036521	map2k4a	NW_019172898.1	80019	104829	linked, soft, neutral, linked, neutral, linked	linked, linked	neutral, neutral	linked, linked	linked, linked
ENSAMXG00000038672	foxa3	NW_019170552.1	898188	904490	linked, soft	linked, linked	neutral, neutral	linked, linked	linked
ENSAMXG00000030559	mrm3a	NW_019170535.1	23417200	23420914	hard, hard	linked, linked	neutral, neutral	linked, linked
ENSAMXG00000037125	c1qb	NW_019170548.1	2663887	2669531	hard, linked	linked, linked	neutral, neutral	linked, linked
ENSAMXG00000004059	glod4	NW_019170535.1	23410012	23415619	hard, linked	linked, linked	neutral, neutral	linked
ENSAMXG00000004186	zgc:194621	NW_019170537.1	17281654	17286860	linked, soft	linked, linked	neutral, neutral
ENSAMXG00000033912		NW_019170544.1	22265216	22268869	hard, linked	linked, linked	neutral, neutral
ENSAMXG00000017508	sox17	NW_019170550.1	21662261	21666259	soft, linked	linked, linked	neutral, neutral
ENSAMXG00000036827	fam83d	NW_019170556.1	115857	121551	linked, hard	linked, linked	neutral, neutral
ENSAMXG00000025370	sowahd	NW_019170558.1	45862235	45863260	linked, hard	linked, linked	neutral, neutral
ENSAMXG00000000196	rpl39	NW_019170558.1	45865933	45868492	hard, linked	linked, linked	neutral, neutral
ENSAMXG00000032190	tmx2b	NW_019170559.1	7883263	7891158	soft, linked	linked, linked	neutral, neutral
ENSAMXG00000014169	morc2	NW_019170542.1	21022565	21039599	neutral, hard, linked, linked	linked, linked	neutral, linked, neutral, linked	linked, linked, linked, linked
ENSAMXG00000037042	alkbh7	NW_019170536.1	1328836	1334872	soft, neutral	linked, linked	neutral, linked	neutral, neutral	linked, linked
ENSAMXG00000025441	rxfp3	NW_019172868.1	2325604	2330200	hard, neutral	linked, linked	neutral, linked	linked, neutral
ENSAMXG00000042887	mdkb	NW_019170542.1	23916371	23917524	hard, linked	linked, linked	neutral, linked	linked, linked	linked, linked
ENSAMXG00000011367	helb	NW_019170541.1	2429770	2437107	linked, hard	linked, linked	neutral, linked	linked, linked
ENSAMXG00000000103	umps	NW_019171228.1	1678709	1685223	hard, linked	linked, linked	neutral, linked		neutral, neutral
ENSAMXG00000030242	marcksb	NW_019170543.1	40449147	40456799	linked, hard	linked, linked	neutral, linked		linked, linked
ENSAMXG00000004026	calub	NW_019170552.1	7540826	7547162	linked, soft	linked, linked	neutral, linked
ENSAMXG00000006355	adnpa	NW_019170556.1	121572	126848	hard, hard	linked, linked	neutral, linked
ENSAMXG00000037617	odam	NW_019170555.1	258478	268475	linked, hard	linked, linked	linked, neutral	neutral, neutral	linked, linked
ENSAMXG00000014181	gstt1b	NW_019170548.1	25384396	25390955	hard, linked	linked, linked	linked, neutral	neutral, linked	linked, linked
ENSAMXG00000025613	adra2a	NW_019172833.1	2107501	2112892	linked, soft	linked, linked	linked, neutral	linked, linked	linked, linked
ENSAMXG00000035536	tmpob	NW_019170542.1	14591347	14597494	hard, linked	linked, linked	linked, neutral	linked, linked
ENSAMXG00000014345	st6galnac6	NW_019170548.1	25518219	25523477	hard, linked	linked, linked	linked, neutral		linked, linked
ENSAMXG00000006058	osbpl11	NW_019170553.1	10533145	10547986	soft, neutral, linked	linked, linked	linked, neutral		linked, linked
ENSAMXG00000012329	prpf31	NW_019170544.1	21662544	21668891	hard, hard	linked, linked	linked, neutral
ENSAMXG00000017466	si:ch211-215k15.4	NW_019170649.1	176646	363455	linked, neutral, neutral, linked, linked, neutral, linked, linked, linked, linked, hard, linked, linked, linked, soft	linked, linked	linked, linked, linked, linked, linked, linked, linked	linked, linked, linked, linked, linked, linked, linked	linked, linked, linked, linked
ENSAMXG00000030444	sap30bp	NW_019170540.1	50313532	50335051	linked, linked, linked, linked, hard	linked, linked	linked, linked, linked, linked, linked
ENSAMXG00000018135	wdr74	NW_019170554.1	12118760	12138655	neutral, neutral, soft	linked, linked	linked, linked, linked	linked, linked, linked	linked, linked, linked
ENSAMXG00000031576	metap2b	NW_019170542.1	14554220	14564833	hard, linked, linked	linked, linked	linked, linked, linked	linked, linked, linked
ENSAMXG00000008962	def6b	NW_019170556.1	17344843	17355978	linked, soft, linked	linked, linked	linked, linked, linked	linked, linked, linked
ENSAMXG00000036009		NW_019170541.1	928306	981458	neutral, soft, hard, hard, linked, linked, linked, neutral, linked, linked, linked	linked, linked	linked, linked, linked	linked, linked	linked
ENSAMXG00000014083	mfsd4b	NW_019170537.1	38808619	38819944	linked, soft, neutral	linked, linked	linked, linked, linked
ENSAMXG00000031746		NW_019170546.1	2520057	2526920	hard, hard	linked, linked	linked, linked	neutral, neutral	linked, linked
ENSAMXG00000041024		NW_019171123.1	22554	38808	linked, hard	linked, linked	linked, linked	neutral, neutral	linked, linked
ENSAMXG00000032178		NW_019170538.1	2150156	2154717	soft, soft	linked, linked	linked, linked	neutral, neutral
ENSAMXG00000029971		NW_019170535.1	22782095	22783111	linked, hard	linked, linked	linked, linked	neutral, linked
ENSAMXG00000013180		NW_019170550.1	19753917	19760488	soft, linked	linked, linked	linked, linked	linked, neutral	linked, linked
ENSAMXG00000002894	cirbpa	NW_019170551.1	10722043	10722945	hard, linked	linked, linked	linked, linked	linked, neutral	linked, linked
ENSAMXG00000033715	slc19a2	NW_019170547.1	7685348	7691172	soft, linked	linked, linked	linked, linked	linked, linked	neutral, neutral
ENSAMXG00000043007	gpatch11	NW_019170559.1	45167173	45171041	hard, hard	linked, linked	linked, linked	linked, linked	neutral, neutral
ENSAMXG00000018535		NW_019170536.1	2039531	2043845	hard, soft	linked, linked	linked, linked	linked, linked	neutral, linked
ENSAMXG00000033370		NW_019170555.1	6127544	6132804	hard, hard	linked, linked	linked, linked	linked, linked	neutral, linked
ENSAMXG00000043731	clpp	NW_019170536.1	2032061	2037559	soft, soft	linked, linked	linked, linked	linked, linked	linked, linked
ENSAMXG00000036727	lyar	NW_019170536.1	34072011	34077424	soft, linked	linked, linked	linked, linked	linked, linked	linked, linked
ENSAMXG00000010261	prg4b	NW_019170537.1	73931465	73935642	hard, linked	linked, linked	linked, linked	linked, linked	linked, linked
ENSAMXG00000018975	ctns	NW_019170539.1	16795375	16800356	soft, neutral	linked, linked	linked, linked	linked, linked	linked, linked
ENSAMXG00000011186	dimt1l	NW_019170540.1	35965301	35970289	hard, linked	linked, linked	linked, linked	linked, linked	linked, linked
ENSAMXG00000012980	fkbp1aa	NW_019170540.1	39561117	39562761	hard, neutral	linked, linked	linked, linked	linked, linked	linked, linked
ENSAMXG00000044083		NW_019170541.1	24444915	24448650	linked, hard	linked, linked	linked, linked	linked, linked	linked, linked
ENSAMXG00000036247		NW_019170541.1	24447066	24448087	linked, hard	linked, linked	linked, linked	linked, linked	linked, linked
ENSAMXG00000002359	acss1	NW_019170543.1	6930053	6963357	hard, linked	linked, linked	linked, linked	linked, linked	linked, linked
ENSAMXG00000029779	ptpn2a	NW_019170544.1	9203054	9211211	soft, soft	linked, linked	linked, linked	linked, linked	linked, linked
ENSAMXG00000042439		NW_019170551.1	23191225	23194881	linked, hard	linked, linked	linked, linked	linked, linked	linked, linked
ENSAMXG00000037578	zgc:162396	NW_019170553.1	26671828	26676236	linked, hard	linked, linked	linked, linked	linked, linked	linked, linked
ENSAMXG00000038963	avd	NW_019170554.1	10569294	10573015	linked, hard	linked, linked	linked, linked	linked, linked	linked, linked
ENSAMXG00000043900		NW_019170555.1	5286061	5288998	hard, linked	linked, linked	linked, linked	linked, linked	linked, linked
ENSAMXG00000041392		NW_019170556.1	3908596	3916877	linked, hard	linked, linked	linked, linked	linked, linked	linked, linked
ENSAMXG00000029247		NW_019170558.1	15419452	15424748	linked, hard	linked, linked	linked, linked	linked, linked	linked, linked
ENSAMXG00000035488	cdx4	NW_019170558.1	45399726	45404567	linked, soft	linked, linked	linked, linked	linked, linked	linked, linked
ENSAMXG00000035908		NW_019170559.1	21859913	21867134	soft, linked	linked, linked	linked, linked	linked, linked	linked, linked
ENSAMXG00000033628		NW_019170998.1	100564	105653	linked, hard	linked, linked	linked, linked	linked, linked	linked, linked
ENSAMXG00000041782		NW_019171166.1	82655	103025	hard, linked	linked, linked	linked, linked	linked, linked	linked, linked
ENSAMXG00000033503	trappc1	NW_019171551.1	89001	92842	soft, neutral	linked, linked	linked, linked	linked, linked	linked, linked
ENSAMXG00000040696		NW_019172091.1	42014	45578	hard, linked	linked, linked	linked, linked	linked, linked	linked, linked
ENSAMXG00000012455		NW_019172829.1	2712764	2718380	linked, soft	linked, linked	linked, linked	linked, linked	linked, linked
ENSAMXG00000042565	elac2	NW_019172898.1	100597	148843	linked, soft, linked, neutral, neutral, soft, linked, soft, hard, neutral, linked	linked, linked	linked, linked	linked, linked	linked, linked
ENSAMXG00000035138		NW_019172924.1	4796788	4801347	hard, hard	linked, linked	linked, linked	linked, linked	linked, linked
ENSAMXG00000034611	rln3a	NW_019170536.1	11875424	11879200	hard, hard	linked, linked	linked, linked	linked, linked	linked
ENSAMXG00000010357		NW_019170535.1	14713088	14720293	soft, soft	linked, linked	linked, linked	linked, linked
ENSAMXG00000040030		NW_019170535.1	21294333	21298770	linked, hard	linked, linked	linked, linked	linked, linked
ENSAMXG00000040925	gngt2a	NW_019170536.1	8284802	8289417	soft, neutral	linked, linked	linked, linked	linked, linked
ENSAMXG00000030511	tlcd5a	NW_019170536.1	22526382	22531864	hard, linked	linked, linked	linked, linked	linked, linked
ENSAMXG00000009746	si:ch211-63o20.7	NW_019170537.1	44256750	44260386	linked, soft	linked, linked	linked, linked	linked, linked
ENSAMXG00000036243	abhd17c	NW_019170539.1	3382820	3399118	linked, hard	linked, linked	linked, linked	linked, linked
ENSAMXG00000007674	mkrn4	NW_019170540.1	6433867	6439375	linked, soft	linked, linked	linked, linked	linked, linked
ENSAMXG00000042885		NW_019170540.1	6442395	6443423	soft, linked	linked, linked	linked, linked	linked, linked
ENSAMXG00000035895		NW_019170540.1	33118698	33124527	hard, linked	linked, linked	linked, linked	linked, linked
ENSAMXG00000024914		NW_019170540.1	35722098	35723839	linked, hard	linked, linked	linked, linked	linked, linked
ENSAMXG00000035438		NW_019170540.1	47989384	47992654	soft, neutral	linked, linked	linked, linked	linked, linked
ENSAMXG00000012128	trim35-14	NW_019170541.1	16654657	16661927	linked, soft	linked, linked	linked, linked	linked, linked
ENSAMXG00000008741	wdr61	NW_019170541.1	25508618	25514860	hard, hard	linked, linked	linked, linked	linked, linked
ENSAMXG00000016441	nipsnap3a	NW_019170542.1	9959073	9965710	linked, hard	linked, linked	linked, linked	linked, linked
ENSAMXG00000000749	si:ch73-330k17.3	NW_019170542.1	18456631	18458987	linked, hard	linked, linked	linked, linked	linked, linked
ENSAMXG00000000636		NW_019170543.1	24681355	24685459	linked, soft	linked, linked	linked, linked	linked, linked
ENSAMXG00000039738		NW_019170543.1	24697096	24702235	linked, soft	linked, linked	linked, linked	linked, linked
ENSAMXG00000039624	sema4aa	NW_019170544.1	12473325	12482433	soft, neutral	linked, linked	linked, linked	linked, linked
ENSAMXG00000029330		NW_019170544.1	28230177	28233378	hard, linked	linked, linked	linked, linked	linked, linked
ENSAMXG00000031103		NW_019170548.1	11538160	11544081	linked, hard	linked, linked	linked, linked	linked, linked
ENSAMXG00000035255	dhrs1	NW_019170550.1	6997779	7003701	linked, hard	linked, linked	linked, linked	linked, linked
ENSAMXG00000034425		NW_019170551.1	7744111	7750936	linked, hard	linked, linked	linked, linked	linked, linked
ENSAMXG00000021613		NW_019170552.1	1652574	1661163	hard, linked	linked, linked	linked, linked	linked, linked
ENSAMXG00000024305	FZD7	NW_019170553.1	12696874	12698589	hard, hard	linked, linked	linked, linked	linked, linked
ENSAMXG00000037231	dlx1a	NW_019170553.1	16145553	16151079	hard, hard	linked, linked	linked, linked	linked, linked
ENSAMXG00000036621	vgll3	NW_019170553.1	18180670	18186295	linked, soft	linked, linked	linked, linked	linked, linked
ENSAMXG00000019231		NW_019170554.1	3053440	3061473	hard, linked	linked, linked	linked, linked	linked, linked
ENSAMXG00000004394		NW_019170554.1	27554217	27560661	linked, hard	linked, linked	linked, linked	linked, linked
ENSAMXG00000037433	clrn2	NW_019170555.1	17751648	17755086	hard, linked	linked, linked	linked, linked	linked, linked
ENSAMXG00000029662	eloa	NW_019170557.1	29545853	29550768	hard, hard	linked, linked	linked, linked	linked, linked
ENSAMXG00000039156	gatad1	NW_019170557.1	29602187	29604365	soft, linked	linked, linked	linked, linked	linked, linked
ENSAMXG00000043508		NW_019170558.1	27119336	27123487	linked, soft	linked, linked	linked, linked	linked, linked
ENSAMXG00000029084	cisd1	NW_019170559.1	21201624	21207197	linked, hard	linked, linked	linked, linked	linked, linked
ENSAMXG00000040050		NW_019172359.1	80028	85207	linked, hard	linked, linked	linked, linked	linked, linked
ENSAMXG00000036037	tcf20	NW_019172702.1	248874	254048	hard, linked	linked, linked	linked, linked	linked, linked
ENSAMXG00000034946	exosc5	NW_019172826.1	1274336	1287343	linked, linked, soft	linked, linked	linked, linked	linked, linked
ENSAMXG00000007737	edf1	NW_019172906.1	3184882	3189716	hard, linked	linked, linked	linked, linked	linked, linked
ENSAMXG00000043723		NW_019172906.1	6347233	6347750	hard, hard	linked, linked	linked, linked	linked, linked
ENSAMXG00000036508		NW_019172929.1	904362	910747	hard, hard	linked, linked	linked, linked	linked, linked
ENSAMXG00000030695	hoxb5a	NW_019172936.1	1526369	1530781	linked, soft	linked, linked	linked, linked	linked, linked
ENSAMXG00000033388		NW_019170555.1	6134533	6141545	hard, hard	linked, linked	linked, linked	linked	neutral, neutral
ENSAMXG00000000954	SLC15A5	NW_019170542.1	19454017	19459134	neutral, soft	linked, linked	linked, linked	linked	linked, neutral
ENSAMXG00000025270	ost4	NW_019170541.1	21572412	21572525	soft, linked	linked, linked	linked, linked	linked	linked, linked
ENSAMXG00000037631		NW_019170544.1	28319387	28326023	linked, hard	linked, linked	linked, linked	linked	linked, linked
ENSAMXG00000019370	xrn1	NW_019172929.1	1198361	1249671	linked, linked, linked, neutral, linked, hard, hard, soft, linked, hard, soft	linked, linked	linked, linked	linked	linked, linked
ENSAMXG00000034325		NW_019170558.1	28870706	28889054	linked, soft	linked, linked	linked, linked	linked	linked
ENSAMXG00000037093	parp16	NW_019170542.1	18460409	18466039	linked, hard	linked, linked	linked, linked	linked
ENSAMXG00000015728	aanat1	NW_019170547.1	25325009	25328878	linked, hard	linked, linked	linked, linked	linked
ENSAMXG00000031053		NW_019170549.1	8493061	8497726	linked, hard	linked, linked	linked, linked	linked
ENSAMXG00000011835	elp5	NW_019170550.1	28801571	28806285	linked, soft	linked, linked	linked, linked	linked
ENSAMXG00000008321	foxo4	NW_019170558.1	43167303	43170545	hard, linked	linked, linked	linked, linked	linked
ENSAMXG00000039729	foxi2	NW_019170559.1	26014235	26018621	linked, hard	linked, linked	linked, linked	linked
ENSAMXG00000036605		NW_019172878.1	451478	457901	linked, hard, linked	linked, linked	linked, linked	linked
ENSAMXG00000029895		NW_019170540.1	27788674	27792885	soft, neutral	linked, linked	linked, linked		neutral, neutral
ENSAMXG00000040186		NW_019170547.1	38389681	38396574	hard, hard	linked, linked	linked, linked		neutral, neutral
ENSAMXG00000041405	plekhj1	NW_019170551.1	9829640	9835942	hard, linked	linked, linked	linked, linked		neutral, neutral
ENSAMXG00000036438	si:dkey-10c21.1	NW_019170553.1	8028934	8034672	linked, hard	linked, linked	linked, linked		neutral, neutral
ENSAMXG00000003689	C16orf70	NW_019170552.1	15737639	15746811	soft, linked	linked, linked	linked, linked		linked, neutral
ENSAMXG00000030023		NW_019170553.1	25774339	25781036	hard, hard	linked, linked	linked, linked		linked, neutral
ENSAMXG00000035767	sdhaf4	NW_019170559.1	16719326	16724416	hard, linked	linked, linked	linked, linked		linked, neutral
ENSAMXG00000009048	zgc:154093	NW_019170535.1	16657250	16658221	hard, linked	linked, linked	linked, linked		linked, linked
ENSAMXG00000042420		NW_019170535.1	22224204	22229168	neutral, soft	linked, linked	linked, linked		linked, linked
ENSAMXG00000014396	urad	NW_019170537.1	21975844	21978747	soft, neutral	linked, linked	linked, linked		linked, linked
ENSAMXG00000031179	pdx1	NW_019170537.1	21978754	21987345	neutral, soft	linked, linked	linked, linked		linked, linked
ENSAMXG00000009419	stxbp6l	NW_019170537.1	52405181	52409889	hard, linked	linked, linked	linked, linked		linked, linked
ENSAMXG00000019222	enpp5	NW_019170537.1	58937456	58939682	soft, hard	linked, linked	linked, linked		linked, linked
ENSAMXG00000038003		NW_019170539.1	27045542	27051705	linked, hard	linked, linked	linked, linked		linked, linked
ENSAMXG00000033371		NW_019170539.1	29458733	29465909	hard, neutral	linked, linked	linked, linked		linked, linked
ENSAMXG00000039574		NW_019170540.1	20442338	20445892	hard, linked	linked, linked	linked, linked		linked, linked
ENSAMXG00000040542		NW_019170540.1	34530374	34536014	linked, hard	linked, linked	linked, linked		linked, linked
ENSAMXG00000043945	dbnlb	NW_019170540.1	34879642	34925819	neutral, neutral, neutral, neutral, linked, linked, linked, linked, linked, hard	linked, linked	linked, linked		linked, linked
ENSAMXG00000029709	vhll	NW_019170541.1	2653441	2659084	linked, soft	linked, linked	linked, linked		linked, linked
ENSAMXG00000037183		NW_019170542.1	4521319	4526661	linked, soft	linked, linked	linked, linked		linked, linked
ENSAMXG00000016977	kcnj11	NW_019170542.1	11737398	11738558	hard, hard	linked, linked	linked, linked		linked, linked
ENSAMXG00000034923	prr33	NW_019170542.1	11959282	11962521	hard, hard	linked, linked	linked, linked		linked, linked
ENSAMXG00000042375		NW_019170543.1	22666456	22668558	linked, hard	linked, linked	linked, linked		linked, linked
ENSAMXG00000001283		NW_019170544.1	14267249	14271545	hard, linked	linked, linked	linked, linked		linked, linked
ENSAMXG00000000120	f3a	NW_019170544.1	15155435	15160940	hard, linked	linked, linked	linked, linked		linked, linked
ENSAMXG00000020228	pigv	NW_019170544.1	17574553	17578533	hard, linked	linked, linked	linked, linked		linked, linked
ENSAMXG00000039594	med18	NW_019170544.1	19953082	19957835	hard, linked	linked, linked	linked, linked		linked, linked
ENSAMXG00000039450		NW_019170544.1	25058696	25065205	linked, hard	linked, linked	linked, linked		linked, linked
ENSAMXG00000030397		NW_019170546.1	929195	933537	linked, soft	linked, linked	linked, linked		linked, linked
ENSAMXG00000038109	lurap1	NW_019170547.1	969811	993891	neutral, neutral, neutral, neutral, soft, neutral	linked, linked	linked, linked		linked, linked
ENSAMXG00000014670	atp5fa1	NW_019170548.1	26422568	26428531	linked, hard	linked, linked	linked, linked		linked, linked
ENSAMXG00000042150		NW_019170548.1	36228960	36236758	linked, soft	linked, linked	linked, linked		linked, linked
ENSAMXG00000029865	adtrp1	NW_019170549.1	908533	914533	hard, linked	linked, linked	linked, linked		linked, linked
ENSAMXG00000005332	anapc10	NW_019170549.1	18826304	18830892	linked, soft	linked, linked	linked, linked		linked, linked
ENSAMXG00000039172		NW_019170550.1	17977004	17977713	hard, hard	linked, linked	linked, linked		linked, linked
ENSAMXG00000029471	vgf	NW_019170550.1	29202373	29204331	linked, hard	linked, linked	linked, linked		linked, linked
ENSAMXG00000000477	wee2	NW_019170552.1	18024457	18030164	hard, linked	linked, linked	linked, linked		linked, linked
ENSAMXG00000042239		NW_019170552.1	24438651	24443565	linked, hard	linked, linked	linked, linked		linked, linked
ENSAMXG00000033411		NW_019170553.1	15140247	15142802	linked, hard	linked, linked	linked, linked		linked, linked
ENSAMXG00000005341	mrpl30	NW_019170553.1	21254418	21258272	hard, linked	linked, linked	linked, linked		linked, linked
ENSAMXG00000014962	vaspa	NW_019170554.1	25224421	25229898	soft, linked	linked, linked	linked, linked		linked, linked
ENSAMXG00000033748		NW_019170556.1	22448122	22452859	linked, soft	linked, linked	linked, linked		linked, linked
ENSAMXG00000032429		NW_019170558.1	43965946	43968105	linked, hard	linked, linked	linked, linked		linked, linked
ENSAMXG00000041338		NW_019170559.1	19170087	19172910	hard, linked	linked, linked	linked, linked		linked, linked
ENSAMXG00000034353	nkx1.2la	NW_019170559.1	20291996	20295953	hard, linked	linked, linked	linked, linked		linked, linked
ENSAMXG00000006456	nrd1a	NW_019170736.1	197502	222894	soft, linked, linked, linked, linked	linked, linked	linked, linked		linked, linked
ENSAMXG00000018119	chmp1a	NW_019170789.1	133658	139296	soft, soft	linked, linked	linked, linked		linked, linked
ENSAMXG00000029640		NW_019171716.1	1331599	1332615	hard, linked	linked, linked	linked, linked		linked, linked
ENSAMXG00000042180		NW_019172824.1	1679680	1682584	linked, hard	linked, linked	linked, linked		linked, linked
ENSAMXG00000007558	traf6	NW_019172830.1	1492572	1502214	soft, linked	linked, linked	linked, linked		linked, linked
ENSAMXG00000043784	si:ch211-189a15.5	NW_019172833.1	4383508	4391308	soft, soft	linked, linked	linked, linked		linked, linked
ENSAMXG00000031835		NW_019172834.1	512636	517704	soft, linked	linked, linked	linked, linked		linked, linked
ENSAMXG00000042020	znhit3	NW_019172844.1	2672802	2681834	linked, hard	linked, linked	linked, linked		linked, linked
ENSAMXG00000012851	ntmt1	NW_019172857.1	35788	40610	hard, hard	linked, linked	linked, linked		linked, linked
ENSAMXG00000044043	tm7sf2	NW_019172880.1	325578	335180	soft, linked	linked, linked	linked, linked		linked, linked
ENSAMXG00000035242		NW_019172885.1	1395072	1399281	hard, linked	linked, linked	linked, linked		linked, linked
ENSAMXG00000040193		NW_019172890.1	6127379	6131711	linked, hard	linked, linked	linked, linked		linked, linked
ENSAMXG00000025555	foxd1	NW_019172913.1	5116213	5120878	soft, linked	linked, linked	linked, linked		linked, linked
ENSAMXG00000037710	c6ast1	NW_019172925.1	1243276	1249146	linked, hard	linked, linked	linked, linked		linked, linked
ENSAMXG00000025447	mab21l1	NW_019172946.1	386779	387858	linked, hard	linked, linked	linked, linked		linked, linked
ENSAMXG00000010126	rnf168	NW_019170536.1	25724981	25729326	hard, linked	linked, linked	linked, linked		linked
ENSAMXG00000005490	CRACD	NW_019170537.1	64665150	64672002	soft, neutral	linked, linked	linked, linked		linked
ENSAMXG00000001366	dnajc19	NW_019170539.1	24216232	24221205	linked, soft	linked, linked	linked, linked		linked
ENSAMXG00000042846	TMEM158	NW_019170545.1	4162145	4167302	soft, soft	linked, linked	linked, linked		linked
ENSAMXG00000026007		NW_019170546.1	16794970	16797804	neutral, soft	linked, linked	linked, linked		linked
ENSAMXG00000005829	ccdc173	NW_019170553.1	10953650	10959556	hard, linked	linked, linked	linked, linked		linked
ENSAMXG00000033081		NW_019170893.1	94927	99076	hard, linked	linked, linked	linked, linked		linked
ENSAMXG00000040880		NW_019171822.1	37172	38128	hard, linked	linked, linked	linked, linked		linked
ENSAMXG00000020717	pvalb4	NW_019170536.1	8815872	8817610	hard, linked	linked, linked	linked, linked
ENSAMXG00000041119	spc24	NW_019170536.1	11754245	11760193	hard, linked	linked, linked	linked, linked
ENSAMXG00000030389		NW_019170536.1	25591133	25592706	hard, linked	linked, linked	linked, linked
ENSAMXG00000010118	si:ch73-309g22.1	NW_019170536.1	25778070	25785179	soft, linked	linked, linked	linked, linked
ENSAMXG00000014069		NW_019170537.1	21759013	21766640	soft, soft	linked, linked	linked, linked
ENSAMXG00000032627	si:rp71-1f1.4	NW_019170537.1	21767024	21767812	soft, soft	linked, linked	linked, linked
ENSAMXG00000014089	apoob	NW_019170537.1	21768385	21775013	linked, soft	linked, linked	linked, linked
ENSAMXG00000036170	si:ch211-161h7.8	NW_019170537.1	22608208	22613936	soft, linked	linked, linked	linked, linked
ENSAMXG00000020803	msrb2	NW_019170537.1	27433193	27439001	soft, linked	linked, linked	linked, linked
ENSAMXG00000043946	zfx	NW_019170537.1	27471088	27475112	soft, linked	linked, linked	linked, linked
ENSAMXG00000033033	nt5c1bb	NW_019170537.1	30367739	30373472	linked, hard	linked, linked	linked, linked
ENSAMXG00000017904	vgll2a	NW_019170537.1	54774002	54781199	linked, hard	linked, linked	linked, linked
ENSAMXG00000009141	snw1	NW_019170537.1	71052769	71061082	linked, soft	linked, linked	linked, linked
ENSAMXG00000010198	lbr	NW_019170537.1	73630191	73636997	linked, hard	linked, linked	linked, linked
ENSAMXG00000029637		NW_019170538.1	393079	398059	linked, soft	linked, linked	linked, linked
ENSAMXG00000031588		NW_019170538.1	24625387	24630498	hard, hard	linked, linked	linked, linked
ENSAMXG00000039859		NW_019170539.1	4420865	4424045	soft, soft	linked, linked	linked, linked
ENSAMXG00000034494		NW_019170539.1	5232266	5237129	hard, hard	linked, linked	linked, linked
ENSAMXG00000037114	SLC39A3	NW_019170539.1	16385437	16389496	hard, hard	linked, linked	linked, linked
ENSAMXG00000037201	oaz1a	NW_019170539.1	20084671	20090101	linked, soft	linked, linked	linked, linked
ENSAMXG00000005992		NW_019170540.1	27993956	27999385	linked, soft	linked, linked	linked, linked
ENSAMXG00000040516		NW_019170540.1	42952854	42959772	hard, linked	linked, linked	linked, linked
ENSAMXG00000029918		NW_019170541.1	4107023	4110872	soft, linked	linked, linked	linked, linked
ENSAMXG00000017849	fancf	NW_019170542.1	15625057	15630516	soft, soft	linked, linked	linked, linked
ENSAMXG00000042074	fezf1	NW_019170542.1	19329879	19335118	soft, soft	linked, linked	linked, linked
ENSAMXG00000000972	cnot2	NW_019170542.1	19496012	19502024	neutral, soft	linked, linked	linked, linked
ENSAMXG00000038401	gatd1	NW_019170542.1	21064725	21071053	linked, hard	linked, linked	linked, linked
ENSAMXG00000025905	insm1b	NW_019170543.1	21676601	21678109	linked, hard	linked, linked	linked, linked
ENSAMXG00000018617	dio2	NW_019170543.1	36544326	36552100	hard, linked	linked, linked	linked, linked
ENSAMXG00000031891		NW_019170544.1	4453281	4459744	linked, hard	linked, linked	linked, linked
ENSAMXG00000032963	NPY	NW_019170544.1	12944243	12949785	hard, linked	linked, linked	linked, linked
ENSAMXG00000006424	c1ql3a	NW_019170544.1	14646033	14649162	hard, linked	linked, linked	linked, linked
ENSAMXG00000039671	utp11	NW_019170544.1	17860313	17866330	linked, hard	linked, linked	linked, linked
ENSAMXG00000020315	rragca	NW_019170544.1	18328382	18335756	hard, linked	linked, linked	linked, linked
ENSAMXG00000029240		NW_019170544.1	19805281	19810983	hard, linked	linked, linked	linked, linked
ENSAMXG00000034839	cebp1	NW_019170544.1	26524262	26527663	linked, hard	linked, linked	linked, linked
ENSAMXG00000033179		NW_019170546.1	16772244	16772903	soft, neutral	linked, linked	linked, linked
ENSAMXG00000032422		NW_019170547.1	3638877	3645528	soft, linked	linked, linked	linked, linked
ENSAMXG00000016665	tarbp2	NW_019170547.1	29953449	29958519	linked, soft	linked, linked	linked, linked
ENSAMXG00000029064	rsph3	NW_019170547.1	29960739	29963784	soft, soft	linked, linked	linked, linked
ENSAMXG00000039928	cish	NW_019170547.1	35271343	35276516	soft, linked	linked, linked	linked, linked
ENSAMXG00000036987	arpc4	NW_019170547.1	35796143	35802368	linked, soft	linked, linked	linked, linked
ENSAMXG00000002211	frs3	NW_019170547.1	35935747	35942013	neutral, soft	linked, linked	linked, linked
ENSAMXG00000001713	tsfm	NW_019170547.1	36446335	36450157	linked, soft	linked, linked	linked, linked
ENSAMXG00000036228		NW_019170548.1	2598779	2604075	soft, linked	linked, linked	linked, linked
ENSAMXG00000029656	epdl2	NW_019170548.1	7575242	7581456	linked, hard	linked, linked	linked, linked
ENSAMXG00000041098	cnot8	NW_019170548.1	17178478	17187493	hard, linked	linked, linked	linked, linked
ENSAMXG00000025903	ackr3a	NW_019170548.1	34486474	34487574	linked, hard	linked, linked	linked, linked
ENSAMXG00000024788	lactbl1a	NW_019170549.1	27179751	27190933	linked, soft	linked, linked	linked, linked
ENSAMXG00000002029	dcaf8	NW_019170550.1	1512829	1520978	linked, hard	linked, linked	linked, linked
ENSAMXG00000021049	rnf212b	NW_019170550.1	7019349	7027341	hard, hard	linked, linked	linked, linked
ENSAMXG00000021063	zp3f.1	NW_019170550.1	7030041	7032749	hard, linked	linked, linked	linked, linked
ENSAMXG00000031135	nedd8l	NW_019170550.1	7041208	7045968	hard, linked	linked, linked	linked, linked
ENSAMXG00000012424	bfsp2	NW_019170550.1	9752688	9761277	soft, linked	linked, linked	linked, linked
ENSAMXG00000014372	si:ch211-106h4.4	NW_019170550.1	11978371	11985727	hard, hard	linked, linked	linked, linked
ENSAMXG00000011753	serpine1	NW_019170550.1	29150527	29153646	soft, soft	linked, linked	linked, linked
ENSAMXG00000031495		NW_019170550.1	31198536	31204069	hard, linked	linked, linked	linked, linked
ENSAMXG00000011143	cldn15a	NW_019170550.1	31243769	31249296	linked, soft	linked, linked	linked, linked
ENSAMXG00000009267	nagk	NW_019170550.1	35486395	35490907	linked, hard	linked, linked	linked, linked
ENSAMXG00000003717		NW_019170550.1	38017130	38021494	hard, linked	linked, linked	linked, linked
ENSAMXG00000025624	C2CD4C	NW_019170551.1	12057238	12058509	linked, hard	linked, linked	linked, linked
ENSAMXG00000029527		NW_019170551.1	13745971	13750422	linked, hard	linked, linked	linked, linked
ENSAMXG00000009990	tbr1b	NW_019170553.1	660478	665962	hard, hard	linked, linked	linked, linked
ENSAMXG00000039636	FAM237A	NW_019170553.1	14611216	14614462	neutral, soft	linked, linked	linked, linked
ENSAMXG00000036811		NW_019170553.1	23314553	23321288	linked, hard	linked, linked	linked, linked
ENSAMXG00000014586	slc10a2	NW_019170553.1	27809676	27815769	linked, hard	linked, linked	linked, linked
ENSAMXG00000037500		NW_019170554.1	19147177	19148790	soft, linked	linked, linked	linked, linked
ENSAMXG00000025265		NW_019170555.1	12420269	12424717	linked, hard	linked, linked	linked, linked
ENSAMXG00000008307	gabpb2a	NW_019170557.1	11350597	11354849	soft, soft	linked, linked	linked, linked
ENSAMXG00000017176		NW_019170557.1	13070539	13073082	soft, hard	linked, linked	linked, linked
ENSAMXG00000030968	sostdc1b	NW_019170557.1	23425245	23429931	hard, linked	linked, linked	linked, linked
ENSAMXG00000041987	ndufs5	NW_019170557.1	25619547	25622663	hard, linked	linked, linked	linked, linked
ENSAMXG00000010315	c19h1orf109	NW_019170557.1	32297084	32299949	hard, hard	linked, linked	linked, linked
ENSAMXG00000010313	cdca8	NW_019170557.1	32300170	32305807	hard, linked	linked, linked	linked, linked
ENSAMXG00000032699	pdap1b	NW_019170557.1	32969052	32974032	hard, linked	linked, linked	linked, linked
ENSAMXG00000010164	bud31	NW_019170557.1	32974759	32978346	linked, hard	linked, linked	linked, linked
ENSAMXG00000032940		NW_019170558.1	5195700	5197515	hard, linked	linked, linked	linked, linked
ENSAMXG00000013116	cpa2	NW_019170558.1	22684434	22689372	hard, hard	linked, linked	linked, linked
ENSAMXG00000038762		NW_019170558.1	22782443	22785367	hard, hard	linked, linked	linked, linked
ENSAMXG00000040146	usb1	NW_019170558.1	25254715	25259043	hard, hard	linked, linked	linked, linked
ENSAMXG00000033162		NW_019170558.1	26717110	26757572	hard, hard	linked, linked	linked, linked
ENSAMXG00000033122	zgc:153018	NW_019170558.1	39566657	39570985	neutral, soft	linked, linked	linked, linked
ENSAMXG00000035267	SCRG1	NW_019170559.1	507627	514356	hard, hard	linked, linked	linked, linked
ENSAMXG00000040904	synpo2la	NW_019170559.1	10135472	10147685	soft, soft	linked, linked	linked, linked
ENSAMXG00000003603	fuom	NW_019170559.1	13640100	13644573	linked, hard	linked, linked	linked, linked
ENSAMXG00000012106	ly6pge	NW_019170559.1	17265994	17271199	linked, hard	linked, linked	linked, linked
ENSAMXG00000001905	tnfaip2b	NW_019170559.1	22026730	22031264	linked, soft	linked, linked	linked, linked
ENSAMXG00000010899	mrps26	NW_019170559.1	24517360	24521879	hard, linked	linked, linked	linked, linked
ENSAMXG00000021318	SIX1	NW_019170559.1	36949950	36954229	linked, hard	linked, linked	linked, linked
ENSAMXG00000034520	rsrp1	NW_019170559.1	43333138	43337688	linked, hard	linked, linked	linked, linked
ENSAMXG00000037087	si:zfos-1056e6.1	NW_019170976.1	205389	209344	linked, soft	linked, linked	linked, linked
ENSAMXG00000036425	kmt5ab	NW_019171275.1	118270	123022	linked, hard	linked, linked	linked, linked
ENSAMXG00000035299	CDK2AP1	NW_019171275.1	121163	125488	linked, hard	linked, linked	linked, linked
ENSAMXG00000038523		NW_019171686.1	86008	90345	hard, linked	linked, linked	linked, linked
ENSAMXG00000040730	eif4a1b	NW_019172341.1	158092	173019	linked, soft, soft, linked	linked, linked	linked, linked
ENSAMXG00000025020		NW_019172695.1	186130	191237	hard, linked	linked, linked	linked, linked
ENSAMXG00000013914		NW_019172788.1	89892	95287	linked, soft	linked, linked	linked, linked
ENSAMXG00000036161	hoxa11a	NW_019172832.1	1449902	1453815	hard, linked	linked, linked	linked, linked
ENSAMXG00000031793		NW_019172839.1	2187517	2193601	linked, hard	linked, linked	linked, linked
ENSAMXG00000043130		NW_019172850.1	1345024	1348600	linked, hard	linked, linked	linked, linked
ENSAMXG00000041530	gnb3b	NW_019172883.1	917886	923240	soft, linked	linked, linked	linked, linked
ENSAMXG00000041785		NW_019172885.1	110773	112830	hard, linked	linked, linked	linked, linked
ENSAMXG00000019956	tmem88a	NW_019172894.1	107124	112445	hard, linked	linked, linked	linked, linked
ENSAMXG00000033665	prdm12b	NW_019172906.1	2538797	2544571	soft, linked	linked, linked	linked, linked
ENSAMXG00000030056		NW_019172913.1	4750739	4756571	hard, soft	linked, linked	linked, linked
ENSAMXG00000032609		NW_019172925.1	1791734	1795783	linked, hard	linked, linked	linked, linked
ENSAMXG00000011325	ugt1b2	NW_019172925.1	6835499	6857268	hard, hard, hard, linked, linked	linked, linked	linked, linked
ENSAMXG00000042720	hoxb1a	NW_019172936.1	1472413	1474054	hard, soft	linked, linked	linked, linked
ENSAMXG00000035470		NW_019172472.1	11424	42464	soft, neutral	linked, linked	linked
ENSAMXG00000012012	man2b1	NW_019172925.1	6600403	6616030	hard, linked, hard, linked	linked, linked	linked
ENSAMXG00000038930		NW_019171585.1	53578	62570	soft, soft	linked, linked		neutral
ENSAMXG00000043072		NW_019171331.1	41997	47274	soft, neutral	linked, linked		linked, linked
ENSAMXG00000007048		NW_019170537.1	509282	517215	soft, soft	linked, linked			linked, linked
ENSAMXG00000040308		NW_019170537.1	522334	523488	soft, neutral	linked, linked			linked, linked
ENSAMXG00000009792	cryaba	NW_019170536.1	20946260	20947554	hard, linked	linked, linked
ENSAMXG00000015221	ccdc65	NW_019170546.1	21005553	21012279	neutral, soft	linked, linked
ENSAMXG00000032822	nkx3.3	NW_019170559.1	20060584	20065607	linked, hard	linked, linked
ENSAMXG00000037873		NW_019172627.1	161647	162669	soft, soft	linked, linked
ENSAMXG00000039075		NW_019172833.1	5170347	5174573	linked, hard	linked, linked
ENSAMXG00000041224		NW_019171665.1	213265	217928	soft, linked	linked	neutral	linked, linked	linked, linked
ENSAMXG00000043714	dnajc12	NW_019170559.1	45158824	45162329	hard	linked	neutral	linked	neutral
ENSAMXG00000026163	snrnp35	NW_019170554.1	1664398	1667430	hard	linked	neutral	linked	linked
ENSAMXG00000035956		NW_019170537.1	17714138	17716805	hard	linked	neutral	linked
ENSAMXG00000035753	hoxc12a	NW_019170549.1	9538775	9542478	hard	linked	neutral	linked
ENSAMXG00000018715	imp3	NW_019170550.1	2488915	2491021	hard	linked	neutral	linked
ENSAMXG00000043411		NW_019170746.1	133800	135365	soft	linked	neutral	linked
ENSAMXG00000029264		NW_019170556.1	4533952	4537095	hard	linked	neutral		neutral
ENSAMXG00000010753	nudt5	NW_019170541.1	36832819	36837073	hard	linked	neutral		linked
ENSAMXG00000024888	tmem203	NW_019172913.1	2022690	2023100	hard	linked	neutral		linked
ENSAMXG00000012465	tfpt	NW_019170544.1	21772900	21776021	soft	linked	neutral
ENSAMXG00000032697	mrpl51	NW_019170544.1	21775064	21777492	soft	linked	neutral
ENSAMXG00000031301	glrx	NW_019170548.1	35755376	35757296	hard	linked	neutral
ENSAMXG00000034306		NW_019172153.1	170130	170724	soft	linked	neutral
ENSAMXG00000007344		NW_019170537.1	1469969	1477605	linked, linked, hard	linked	linked, linked, neutral	linked	neutral, linked, linked
ENSAMXG00000035599	si:ch211-265g22.4	NW_019172835.1	684388	699879	linked, hard, linked, linked	linked	linked, linked, linked, neutral	linked, linked, linked, linked
ENSAMXG00000004978	htr2ab	NW_019170544.1	8604319	8628902	neutral, soft, linked, neutral, neutral, soft	linked	linked, linked, linked, linked, linked, linked
ENSAMXG00000031491	sytl1	NW_019170557.1	28717114	28733306	linked, soft, hard, linked, linked	linked	linked, linked, linked, linked, linked	linked
ENSAMXG00000002558	tgfb1b	NW_019170548.1	1503145	1517729	linked, linked, linked, hard	linked	linked, linked, linked, linked		linked, linked, linked, linked
ENSAMXG00000007589	HAPLN3	NW_019172830.1	1418910	1431971	linked, neutral, soft	linked	linked, linked, linked	linked, linked, linked	linked
ENSAMXG00000036497		NW_019170550.1	20163273	20178013	linked, soft, linked	linked	linked, linked, linked		linked, linked, linked
ENSAMXG00000041099		NW_019170542.1	22335072	22342644	hard, linked, linked	linked	linked, linked, linked
ENSAMXG00000002012	cdc73	NW_019170550.1	1564430	1594325	hard, linked, linked, linked, linked, linked	linked	linked, linked, linked
ENSAMXG00000038006		NW_019172913.1	179363	189549	soft, linked, linked	linked	linked, linked, linked
ENSAMXG00000012999		NW_019170540.1	39524718	39528604	soft, linked	linked	linked, linked	linked, linked	linked
ENSAMXG00000003518		NW_019170546.1	4944083	4950423	soft, neutral	linked	linked, linked	linked, linked
ENSAMXG00000010825	tcp1	NW_019170549.1	28042189	28054421	linked, soft, linked, linked	linked	linked, linked	linked	linked
ENSAMXG00000034363		NW_019170536.1	15710109	15713556	linked, soft	linked	linked, linked	linked
ENSAMXG00000038704		NW_019170549.1	26770012	26773698	soft, linked	linked	linked, linked
ENSAMXG00000008148	mpv17	NW_019171399.1	35397	49187	soft, neutral, neutral, neutral	linked	linked, linked
ENSAMXG00000037188		NW_019172651.1	43611	49587	hard, linked	linked	linked, linked
ENSAMXG00000041873		NW_019170559.1	11749786	11751213	hard	linked	linked	neutral	neutral
ENSAMXG00000003283		NW_019170554.1	13261213	13262166	soft	linked	linked	neutral	linked
ENSAMXG00000025913	grem1b	NW_019170543.1	2869875	2870477	hard	linked	linked	linked	neutral
ENSAMXG00000043125		NW_019170546.1	14183493	14185245	hard	linked	linked	linked	neutral
ENSAMXG00000003723	cox5b2	NW_019170559.1	45162537	45167095	hard	linked	linked	linked	neutral
ENSAMXG00000029961		NW_019172844.1	4159255	4159509	hard	linked	linked	linked	neutral
ENSAMXG00000033028		NW_019170535.1	8819362	8820228	hard	linked	linked	linked	linked
ENSAMXG00000034252		NW_019170537.1	35933516	35937092	soft	linked	linked	linked	linked
ENSAMXG00000041544	csf3a	NW_019170538.1	15033026	15035961	soft	linked	linked	linked	linked
ENSAMXG00000036150		NW_019170541.1	21612939	21614306	soft	linked	linked	linked	linked
ENSAMXG00000038488		NW_019170551.1	5872836	5874261	hard	linked	linked	linked	linked
ENSAMXG00000042191	zbtb47a	NW_019170551.1	15172936	15176349	soft	linked	linked	linked	linked
ENSAMXG00000020994	spp1	NW_019170554.1	20038459	20096996	linked, linked, soft, soft, linked, linked, linked, soft, linked, linked, linked, linked	linked	linked	linked	linked
ENSAMXG00000035755	cxcl8a	NW_019170555.1	44729	48403	hard	linked	linked	linked	linked
ENSAMXG00000013798	cyb561d2	NW_019170556.1	18923418	18925856	hard	linked	linked	linked	linked
ENSAMXG00000005622		NW_019170804.1	20407	27318	hard	linked	linked	linked	linked
ENSAMXG00000033279		NW_019171116.1	145690	151355	hard	linked	linked	linked	linked
ENSAMXG00000017227		NW_019172525.1	143285	148756	hard	linked	linked	linked	linked
ENSAMXG00000020078	trip13	NW_019172864.1	894277	911267	linked, soft, soft, soft	linked	linked	linked	linked
ENSAMXG00000026124		NW_019172890.1	443081	443953	hard	linked	linked	linked	linked
ENSAMXG00000040339		NW_019170539.1	1775497	1776284	hard	linked	linked	linked
ENSAMXG00000011613	fshr	NW_019170540.1	20884429	20904135	neutral, neutral, neutral, hard, soft	linked	linked	linked
ENSAMXG00000031849	znf367	NW_019170540.1	26553764	26556651	hard	linked	linked	linked
ENSAMXG00000005863	gadd45ga	NW_019170540.1	28319599	28322503	soft	linked	linked	linked
ENSAMXG00000043304		NW_019170542.1	7053207	7057354	soft	linked	linked	linked
ENSAMXG00000021826		NW_019170544.1	28294903	28296331	hard	linked	linked	linked
ENSAMXG00000030086		NW_019170545.1	10134306	10136824	hard	linked	linked	linked
ENSAMXG00000041982		NW_019170551.1	11616009	11616305	hard	linked	linked	linked
ENSAMXG00000033473	olig2	NW_019170553.1	35370057	35370931	hard	linked	linked	linked
ENSAMXG00000025738	omga	NW_019170554.1	7258587	7259930	hard	linked	linked	linked
ENSAMXG00000025573		NW_019170555.1	1572882	1574604	hard	linked	linked	linked
ENSAMXG00000030460	id1	NW_019170556.1	28448193	28451305	hard	linked	linked	linked
ENSAMXG00000043152	vox	NW_019170559.1	11754701	11756846	hard	linked	linked	linked
ENSAMXG00000033485		NW_019172359.1	33466	34592	hard	linked	linked	linked
ENSAMXG00000038788	zgc:194221	NW_019172359.1	35228	37091	hard	linked	linked	linked
ENSAMXG00000040142		NW_019172359.1	80995	82080	hard	linked	linked	linked
ENSAMXG00000038789		NW_019172893.1	399086	400297	hard	linked	linked	linked
ENSAMXG00000029976	hoxb6a	NW_019172936.1	1532897	1534608	soft	linked	linked	linked
ENSAMXG00000031131	plcxd1	NW_019170547.1	38382823	38386979	hard	linked	linked		neutral
ENSAMXG00000006895	hoxd12a	NW_019170553.1	15184487	15187209	soft	linked	linked		neutral
ENSAMXG00000035824		NW_019170536.1	6876402	6877136	hard	linked	linked		linked
ENSAMXG00000033103	cx27.5	NW_019170537.1	37971347	37976258	hard	linked	linked		linked
ENSAMXG00000030992		NW_019170537.1	38577572	38579433	hard	linked	linked		linked
ENSAMXG00000029648	hoxb1b	NW_019170538.1	2218006	2220168	soft	linked	linked		linked
ENSAMXG00000041328	si:ch211-194k22.8	NW_019170538.1	3803589	3806429	hard	linked	linked		linked
ENSAMXG00000016995	abcc8	NW_019170542.1	11740086	11796641	hard	linked	linked		linked
ENSAMXG00000033268		NW_019170543.1	34267651	34268883	soft	linked	linked		linked
ENSAMXG00000031595		NW_019170543.1	34270767	34271942	soft	linked	linked		linked
ENSAMXG00000026039		NW_019170544.1	14263146	14264339	hard	linked	linked		linked
ENSAMXG00000039451		NW_019170544.1	17362986	17365821	hard	linked	linked		linked
ENSAMXG00000036377		NW_019170546.1	1101226	1102233	soft	linked	linked		linked
ENSAMXG00000035498		NW_019170546.1	5624222	5626876	hard	linked	linked		linked
ENSAMXG00000025523	blcap	NW_019170547.1	6946641	6946904	hard	linked	linked		linked
ENSAMXG00000025589	gpr17	NW_019170547.1	16603047	16604072	hard	linked	linked		linked
ENSAMXG00000026091	cdk5r2a	NW_019170547.1	17958856	17959791	hard	linked	linked		linked
ENSAMXG00000012278	her6	NW_019170547.1	39210110	39212248	hard	linked	linked		linked
ENSAMXG00000041910		NW_019170550.1	12804827	12805954	hard	linked	linked		linked
ENSAMXG00000032241	ugt5g1	NW_019170550.1	39072634	39074217	hard	linked	linked		linked
ENSAMXG00000000470	bcl2l13	NW_019170552.1	18045093	18101399	soft, neutral, linked, linked, soft, neutral, neutral, linked, soft, soft, neutral, neutral	linked	linked		linked
ENSAMXG00000033450		NW_019170553.1	2333926	2335808	hard	linked	linked		linked
ENSAMXG00000033966	HOXD13	NW_019170553.1	15188401	15192127	soft	linked	linked		linked
ENSAMXG00000014449	trim13	NW_019170553.1	27846008	27847351	hard	linked	linked		linked
ENSAMXG00000019385		NW_019170554.1	1713725	1715204	hard	linked	linked		linked
ENSAMXG00000039197		NW_019170554.1	8216839	8217377	hard	linked	linked		linked
ENSAMXG00000031452		NW_019170554.1	13817829	13820927	soft	linked	linked		linked
ENSAMXG00000014433	NR4A1	NW_019170556.1	14898686	14908180	hard	linked	linked		linked
ENSAMXG00000009428		NW_019170558.1	40323485	40324701	hard	linked	linked		linked
ENSAMXG00000026271		NW_019170559.1	11699087	11700016	hard	linked	linked		linked
ENSAMXG00000032930	tmbim1b	NW_019171228.1	854133	872668	linked, hard, linked, linked, linked	linked	linked		linked
ENSAMXG00000040532		NW_019171229.1	20446	24380	hard	linked	linked		linked
ENSAMXG00000012134	nabp1a	NW_019172174.1	22051	26563	soft	linked	linked		linked
ENSAMXG00000029383		NW_019172695.1	299417	302054	soft	linked	linked		linked
ENSAMXG00000030771		NW_019172828.1	848781	849923	hard	linked	linked		linked
ENSAMXG00000001574	dspa	NW_019172834.1	2266267	2303966	linked, soft, linked, linked, soft, soft, linked	linked	linked		linked
ENSAMXG00000030424		NW_019172842.1	122986	124648	hard	linked	linked		linked
ENSAMXG00000043458	kcnk15	NW_019172866.1	598519	602456	hard	linked	linked		linked
ENSAMXG00000026142		NW_019172876.1	329031	330332	hard	linked	linked		linked
ENSAMXG00000042654		NW_019172889.1	234118	235165	hard	linked	linked		linked
ENSAMXG00000026123	cebpg	NW_019172890.1	604694	607358	hard	linked	linked		linked
ENSAMXG00000042013	dctn1a	NW_019172893.1	1265791	1318242	soft	linked	linked		linked
ENSAMXG00000003882	fbxw8	NW_019172935.1	2262621	2304741	neutral, linked, neutral, soft, linked, neutral, neutral, neutral, soft	linked	linked		linked
ENSAMXG00000032798		NW_019170537.1	17416391	17469447	soft	linked	linked
ENSAMXG00000008091	camk2n2	NW_019170537.1	18095686	18097280	hard	linked	linked
ENSAMXG00000035523		NW_019170537.1	21799221	21800828	hard	linked	linked
ENSAMXG00000034805		NW_019170537.1	39709079	39710415	hard	linked	linked
ENSAMXG00000038557		NW_019170538.1	16882502	16886147	soft	linked	linked
ENSAMXG00000042008		NW_019170538.1	16882936	16884716	soft	linked	linked
ENSAMXG00000005890		NW_019170540.1	28260497	28261935	soft	linked	linked
ENSAMXG00000031246	lrrc4.1	NW_019170541.1	15423648	15426314	hard	linked	linked
ENSAMXG00000002158		NW_019170543.1	20913167	20916891	hard	linked	linked
ENSAMXG00000041044		NW_019170543.1	41493455	41494543	hard	linked	linked
ENSAMXG00000031205	ccka	NW_019170544.1	16479129	16481204	hard	linked	linked
ENSAMXG00000030584	gbp	NW_019170545.1	4533739	4534257	hard	linked	linked
ENSAMXG00000025746	SLITRK1	NW_019170546.1	26512676	26514748	hard	linked	linked
ENSAMXG00000037334		NW_019170547.1	2829345	2831006	hard	linked	linked
ENSAMXG00000042328	h1-10	NW_019170547.1	35793517	35794140	soft	linked	linked
ENSAMXG00000032512		NW_019170548.1	2617685	2620511	soft	linked	linked
ENSAMXG00000030831	zgc:158291	NW_019170548.1	18043368	18046989	soft	linked	linked
ENSAMXG00000032080		NW_019170550.1	6729737	6731819	hard	linked	linked
ENSAMXG00000035118		NW_019170550.1	6730330	6731563	hard	linked	linked
ENSAMXG00000026267	ackr4a	NW_019170550.1	11821122	11822216	soft	linked	linked
ENSAMXG00000025011	si:dkey-6n21.13	NW_019170550.1	29415858	29417123	hard	linked	linked
ENSAMXG00000037412	esyt3	NW_019170553.1	22513545	22559184	linked, linked, hard, linked, linked, linked, linked, hard, linked, linked	linked	linked
ENSAMXG00000010392	pnx	NW_019170554.1	2054865	2057146	hard	linked	linked
ENSAMXG00000040157	si:ch73-1a9.3	NW_019170554.1	8549106	8551565	hard	linked	linked
ENSAMXG00000020637	orai1b	NW_019170554.1	19048598	19050320	hard	linked	linked
ENSAMXG00000034657		NW_019170554.1	21314029	21315441	hard	linked	linked
ENSAMXG00000008692		NW_019170556.1	18088849	18091393	hard	linked	linked
ENSAMXG00000037288		NW_019170556.1	28211225	28212160	soft	linked	linked
ENSAMXG00000025899	mllt11	NW_019170557.1	11357184	11357444	soft	linked	linked
ENSAMXG00000025545		NW_019170557.1	32293040	32295982	hard	linked	linked
ENSAMXG00000042631		NW_019170558.1	28875401	28877440	soft	linked	linked
ENSAMXG00000038086		NW_019170559.1	12242508	12247413	hard	linked	linked
ENSAMXG00000012062	polr1c	NW_019170559.1	17063557	17067196	hard	linked	linked
ENSAMXG00000017590	dapp1	NW_019170559.1	25161968	25176120	neutral, soft, soft	linked	linked
ENSAMXG00000030812		NW_019170559.1	25576490	25577008	hard	linked	linked
ENSAMXG00000031765	C12orf65	NW_019171275.1	126229	127050	hard	linked	linked
ENSAMXG00000042112	bco1	NW_019171371.1	4761	26829	soft	linked	linked
ENSAMXG00000009323	clec19a	NW_019171545.1	147165	164635	hard	linked	linked
ENSAMXG00000031314		NW_019172515.1	71249	74107	soft	linked	linked
ENSAMXG00000037088		NW_019172828.1	1583663	1587373	hard	linked	linked
ENSAMXG00000029915	hoxa13a	NW_019172832.1	1438282	1441413	hard	linked	linked
ENSAMXG00000029786		NW_019172868.1	2079216	2080388	hard	linked	linked
ENSAMXG00000011926		NW_019172906.1	729350	730216	hard	linked	linked
ENSAMXG00000010010	si:ch211-122f10.4	NW_019172913.1	5991372	6006253	linked, hard, linked, hard	linked	linked
ENSAMXG00000037495	hoxb8a	NW_019172936.1	1548164	1549686	soft	linked	linked
ENSAMXG00000032288		NW_019170535.1	14168716	14168826	soft	linked
ENSAMXG00000033376		NW_019170544.1	29222715	29229418	soft	linked
ENSAMXG00000032488		NW_019170544.1	29227056	29229166	soft	linked
ENSAMXG00000033506	gsdmea	NW_019171191.1	240535	262004	linked, hard, linked, linked, neutral	linked
ENSAMXG00000033676		NW_019172833.1	5166364	5166741	soft	linked
ENSAMXG00000041008		NW_019172906.1	6583544	6586570	soft	linked
ENSAMXG00000006315	nsfa	NW_019172922.1	241452	295149	neutral, linked, linked, soft, soft, soft, soft, neutral, neutral	linked
ENSAMXG00000033627		NW_019172943.1	499972	502056	hard	linked
ENSAMXG00000025018		NW_019170540.1	17684574	17690706	hard, hard		neutral, linked
ENSAMXG00000039731	oscp1a	NW_019172867.1	192427	206324	hard, linked, linked, hard		linked, neutral, linked, linked	linked, linked, linked, linked	neutral, linked, neutral, linked
ENSAMXG00000014236	pip4p1a	NW_019172835.1	667123	679568	linked, linked, hard, linked		linked, neutral, linked, linked	linked
ENSAMXG00000036099		NW_019170550.1	1968942	1979026	hard, linked, linked		linked, neutral, linked
ENSAMXG00000035396	si:ch211-183d21.3	NW_019171073.1	82101	105067	soft, neutral, linked, linked, neutral, neutral		linked, linked, linked, neutral, linked, linked
ENSAMXG00000019127	si:ch211-188f17.1	NW_019170544.1	6280013	6351698	linked, linked, linked, hard, linked, linked, linked, hard, linked, linked, linked, linked, linked, linked, linked		linked, linked, linked, linked, linked, linked, linked, linked, linked, linked, linked, linked, linked, linked, linked		linked, linked, linked
ENSAMXG00000033372	rnpc3	NW_019172873.1	1191922	1231006	hard, linked, linked, linked, linked, linked, linked, linked, linked		linked, linked, linked, linked, linked, linked, linked, linked, linked	linked, linked
ENSAMXG00000003177	bco2a	NW_019172907.1	978871	1011197	linked, linked, linked, hard, linked, linked, linked		linked, linked, linked, linked, linked, linked, linked		linked, linked, linked, linked, linked, linked, linked
ENSAMXG00000031304		NW_019171331.1	276220	298397	linked, linked, neutral, neutral, hard, linked		linked, linked, linked, linked, linked, linked	linked, linked, linked, neutral, linked, linked
ENSAMXG00000035650		NW_019170537.1	1294623	1341533	linked, linked, soft, linked, linked, linked		linked, linked, linked, linked, linked, linked	linked, linked, linked, linked, linked, linked	linked, linked, linked, linked, linked, linked
ENSAMXG00000013796	pak1	NW_019172850.1	1530686	1563193	hard, neutral, linked, hard, linked, linked, soft, hard		linked, linked, linked, linked, linked, linked	linked
ENSAMXG00000030872		NW_019170539.1	19209457	19235971	linked, linked, soft, soft, neutral, soft		linked, linked, linked, linked, linked, linked		linked, linked
ENSAMXG00000003376	smyd4	NW_019170554.1	4726647	4749912	neutral, soft, linked, neutral, neutral		linked, linked, linked, linked, linked, linked		linked, linked
ENSAMXG00000017709	dot1l	NW_019170539.1	20119278	20146872	neutral, soft, neutral, linked, linked, neutral		linked, linked, linked, linked, linked, linked
ENSAMXG00000038521		NW_019170552.1	22369353	22390223	linked, linked, linked, hard, linked		linked, linked, linked, linked, linked	linked, neutral, neutral, linked, linked	linked, neutral, linked, neutral, neutral
ENSAMXG00000019756		NW_019172883.1	530223	550562	linked, linked, linked, linked, hard		linked, linked, linked, linked, linked	linked
ENSAMXG00000000173	arpc2	NW_019172443.1	240434	260317	linked, hard, linked, linked, linked		linked, linked, linked, linked, linked		linked, linked, linked, linked, linked
ENSAMXG00000039116	CYP4F8	NW_019170540.1	17576543	17593083	soft, neutral, linked, linked, linked		linked, linked, linked, linked, linked
ENSAMXG00000015128	si:ch211-112c15.8	NW_019170549.1	26082270	26098885	linked, hard, linked, linked, linked		linked, linked, linked, linked, linked
ENSAMXG00000043835	stoml3b	NW_019170554.1	25339465	25361095	linked, linked, linked, soft, soft		linked, linked, linked, linked, linked
ENSAMXG00000004577	smarcd1	NW_019170556.1	474483	495141	linked, linked, hard, linked, linked		linked, linked, linked, linked, linked
ENSAMXG00000000551	gsdmeb	NW_019170544.1	12999173	13016633	soft, linked, linked, linked		linked, linked, linked, linked	linked, linked, linked, linked
ENSAMXG00000024799	rnf207b	NW_019170549.1	26755623	26769843	soft, linked, linked, linked		linked, linked, linked, linked	linked, linked, linked
ENSAMXG00000000858	si:ch211-284k5.2	NW_019170542.1	23301014	23315254	soft, neutral, soft, neutral		linked, linked, linked, linked	linked, linked
ENSAMXG00000043608	acer1	NW_019170540.1	12678885	12695302	linked, soft, linked, linked		linked, linked, linked, linked		linked, linked, linked
ENSAMXG00000007486	dtx2	NW_019170537.1	2870001	2883023	linked, soft, linked, linked		linked, linked, linked, linked
ENSAMXG00000020242	fbxo15	NW_019170537.1	28367610	28382550	neutral, hard, linked, linked		linked, linked, linked, linked
ENSAMXG00000029979	gpd1b	NW_019170556.1	495162	508861	hard, linked, linked, linked		linked, linked, linked, linked
ENSAMXG00000009992	arpc1b	NW_019170557.1	34258128	34272667	linked, linked, hard, linked		linked, linked, linked, linked
ENSAMXG00000036583	ing5b	NW_019170736.1	361683	374327	neutral, neutral, soft, soft		linked, linked, linked, linked
ENSAMXG00000032392	siae	NW_019172826.1	792932	823451	linked, hard, hard, hard		linked, linked, linked, linked
ENSAMXG00000043745		NW_019170993.1	25659	38295	soft, neutral, soft, soft		linked, linked, linked	neutral, neutral, linked
ENSAMXG00000003502		NW_019170546.1	4931702	4938296	soft, neutral, soft		linked, linked, linked	linked, linked, neutral
ENSAMXG00000033316	kmt5b	NW_019170552.1	18461873	18471014	soft, linked, soft		linked, linked, linked	linked, linked, linked	neutral, neutral, neutral
ENSAMXG00000041581		NW_019172867.1	184860	193111	hard, linked, linked		linked, linked, linked	linked, linked, linked	linked, linked, neutral
ENSAMXG00000024640		NW_019170552.1	34211289	34218436	hard, linked, linked		linked, linked, linked	linked, linked, linked	linked, linked, linked
ENSAMXG00000031550		NW_019171176.1	21	38967	soft, neutral, linked		linked, linked, linked	linked, linked, linked	linked, linked, linked
ENSAMXG00000000132	GBP1	NW_019171228.1	1803095	1812543	linked, soft, linked		linked, linked, linked	linked, linked, linked	linked, linked, linked
ENSAMXG00000013653	eif2b1	NW_019172884.1	4323923	4335010	linked, soft, neutral		linked, linked, linked	linked, linked
ENSAMXG00000041327	flj11011l	NW_019170537.1	29171095	29178405	linked, hard, linked		linked, linked, linked		linked
ENSAMXG00000042972	ehd3	NW_019172855.1	212591	236963	neutral, soft, neutral		linked, linked, linked		linked
ENSAMXG00000001050	neflb	NW_019172868.1	1632934	1685480	neutral, hard, hard, linked, hard, soft, linked, linked, linked, linked, neutral		linked, linked, linked		linked
ENSAMXG00000029999	nrgna	NW_019170537.1	2150556	2161774	linked, hard, linked		linked, linked, linked
ENSAMXG00000044005	lmf1	NW_019170538.1	20979170	20990066	linked, linked, hard		linked, linked, linked
ENSAMXG00000040097	ndufs7	NW_019170539.1	17056639	17064004	linked, soft, soft		linked, linked, linked
ENSAMXG00000029141	ctdspl3	NW_019170539.1	17063950	17072950	soft, soft, soft		linked, linked, linked
ENSAMXG00000005248		NW_019170540.1	30266237	30277196	neutral, linked, hard		linked, linked, linked
ENSAMXG00000014974	dcp1a	NW_019170540.1	47698184	47718131	linked, neutral, soft, neutral, neutral		linked, linked, linked
ENSAMXG00000038880	MSX2	NW_019170542.1	7206644	7215761	hard, hard, hard		linked, linked, linked
ENSAMXG00000030223		NW_019170542.1	21289757	21300232	linked, soft, linked		linked, linked, linked
ENSAMXG00000033230	fdps	NW_019170544.1	35332854	35345797	linked, linked, soft		linked, linked, linked
ENSAMXG00000005772	havcr1	NW_019170548.1	6691194	6701032	linked, hard, linked		linked, linked, linked
ENSAMXG00000039276		NW_019170550.1	6102397	6111730	linked, hard, linked		linked, linked, linked
ENSAMXG00000034470	prkab1a	NW_019170554.1	15509816	15524623	linked, linked, linked, soft		linked, linked, linked
ENSAMXG00000032505		NW_019171364.1	1773788	1783286	soft, linked, linked		linked, linked, linked
ENSAMXG00000004734	nefmb	NW_019171768.1	33374	45056	linked, soft, neutral		linked, linked, linked
ENSAMXG00000043314	slc25a46	NW_019172913.1	862802	873830	soft, soft, soft		linked, linked, linked
ENSAMXG00000030544	si:ch211-284e13.4	NW_019172913.1	7023664	7035722	soft, neutral, neutral		linked, linked, linked
ENSAMXG00000033547		NW_019170546.1	4917894	4932315	soft, linked, soft		linked, linked	neutral
ENSAMXG00000025284	si:dkey-12e7.1	NW_019170552.1	18455111	18458096	soft, soft		linked, linked	linked	linked, neutral
ENSAMXG00000044054		NW_019170540.1	50730876	50735493	hard, linked		linked, linked	linked	linked
ENSAMXG00000042126		NW_019172848.1	1306543	1311823	soft		linked, linked	linked
ENSAMXG00000037639	znhit2	NW_019170554.1	4751745	4753424	soft, neutral		linked, linked		linked, linked
ENSAMXG00000038578		NW_019171424.1	118636	123375	hard, linked		linked, linked		linked, linked
ENSAMXG00000039665		NW_019172819.1	1040668	1043997	hard, linked		linked, linked		linked, linked
ENSAMXG00000024826	neurod2	NW_019170538.1	25267187	25268266	linked, hard		linked, linked
ENSAMXG00000034824		NW_019170539.1	35089511	35093127	soft, soft		linked, linked
ENSAMXG00000036885		NW_019170540.1	12058100	12065041	hard, hard		linked, linked
ENSAMXG00000016600	fam78bb	NW_019170540.1	12096713	12101220	linked, hard		linked, linked
ENSAMXG00000029751		NW_019170540.1	47695977	47698290	soft, neutral		linked, linked
ENSAMXG00000040051		NW_019170556.1	26051611	26053584	linked, hard		linked, linked
ENSAMXG00000021477	cstf2	NW_019170558.1	16601807	16629213	soft, hard, neutral, linked, soft, soft, soft		linked, linked
ENSAMXG00000003589	zgc:153169	NW_019170559.1	13480534	13484296	neutral, soft		linked, linked
ENSAMXG00000020958		NW_019171586.1	89003	99080	soft, linked		linked, linked
ENSAMXG00000040529		NW_019172794.1	331570	333330	soft, neutral		linked, linked
ENSAMXG00000003064	DNAH10	NW_019172819.1	2462886	2571893	neutral, neutral, neutral, soft, linked, soft, soft, linked, soft, linked, neutral, linked, linked, neutral, soft, neutral, linked, linked, linked		linked, linked
ENSAMXG00000006749	RNF224	NW_019172913.1	752112	753345	soft, linked		linked, linked
ENSAMXG00000006721	tmem150ab	NW_019172913.1	853491	860097	soft, soft		linked, linked
ENSAMXG00000040589		NW_019170925.1	65655	103784	soft, linked, neutral, soft, soft, linked, soft, linked, neutral		linked	linked	linked
ENSAMXG00000041243		NW_019172104.1	68187	70410	soft		linked	linked	linked
ENSAMXG00000041958		NW_019172824.1	6285841	6288423	soft		linked	linked	linked
ENSAMXG00000033383		NW_019170535.1	14505415	14506497	hard		linked	linked
ENSAMXG00000025658	prnprs3	NW_019170542.1	20993868	20995652	soft		linked	linked
ENSAMXG00000029805		NW_019170558.1	8854531	8854965	hard		linked	linked
ENSAMXG00000039955		NW_019170549.1	30949094	30950197	soft		linked		linked
ENSAMXG00000029815	si:dkeyp-97a10.2	NW_019171300.1	139526	184716	soft		linked		linked
ENSAMXG00000033047		NW_019171424.1	123959	126373	hard		linked		linked
ENSAMXG00000032954	timm8b	NW_019172907.1	1017706	1019714	hard		linked		linked
ENSAMXG00000032622		NW_019170537.1	54373418	54376392	soft		linked
ENSAMXG00000032654	si:ch211-150o23.2	NW_019170540.1	50748084	50750745	hard		linked
ENSAMXG00000024896	nrarpa	NW_019170554.1	5147989	5148327	soft		linked
ENSAMXG00000035509		NW_019171191.1	267354	298650	linked, linked, soft, linked, linked, soft, linked, soft		linked
ENSAMXG00000039228	slc46a2	NW_019171578.1	17637	26941	soft		linked
ENSAMXG00000033711		NW_019171803.1	35871	36260	soft		linked
ENSAMXG00000033880		NW_019172848.1	223835	224239	hard		linked
ENSAMXG00000040269		NW_019172878.1	227981	233189	linked, hard		linked
ENSAMXG00000030375		NW_019171329.1	29856	40627	linked, hard, linked			linked, linked, linked	linked, linked, linked
ENSAMXG00000031100		NW_019170544.1	20150176	20158274	soft, soft, linked			linked, linked
ENSAMXG00000042004		NW_019170544.1	20148747	20153625	soft, soft			linked
ENSAMXG00000031458		NW_019170825.1	33725	34911	soft			linked
ENSAMXG00000043248		NW_019170559.1	28822509	28849791	linked, soft, soft, linked, hard, linked				linked, linked, linked
ENSAMXG00000001684	arr3a	NW_019172880.1	172247	181762	linked, linked, soft				linked, linked, linked
ENSAMXG00000036819		NW_019172828.1	5894586	5915826	soft, hard, hard, linked, linked				linked
ENSAMXG00000001033		NW_019172868.1	1638128	1648429	linked, linked, hard				linked

## Sheet: Mante_Sweeps_Only
Gene_ID	Gene_Symbol	Scaffold	Start	End	Mante_5kb_diplo_filtered	Molino_5kb_diplo_filtered	Vasquez_5kb_diplo_filtered	CabMoroCave_5kb_diplo
ENSAMXG00000032174		NW_019170537.1	39916543	39929245	linked, linked, linked, soft	neutral, neutral, neutral, neutral	neutral	neutral, neutral, neutral, neutral
ENSAMXG00000004707	csgalnact2	NW_019170559.1	14507183	14514214	soft, hard, soft	neutral, neutral, neutral		linked, linked, linked
ENSAMXG00000039454	u2af2b	NW_019172854.1	744127	755554	neutral, neutral, soft	neutral, neutral, neutral		linked, linked, linked
ENSAMXG00000043441		NW_019170537.1	39922824	39928121	linked, soft	neutral, neutral	neutral	neutral, neutral
ENSAMXG00000042803		NW_019170558.1	29101700	29103352	soft, neutral	neutral, neutral
ENSAMXG00000032913	dolpp1	NW_019170548.1	25562278	25577051	soft, soft, neutral, neutral	neutral, linked, linked, linked		linked, linked, linked, linked
ENSAMXG00000012824	mettl3	NW_019170550.1	36794184	36801520	soft, linked	neutral, linked		linked, linked
ENSAMXG00000034736		NW_019170537.1	39773570	39776805	hard	neutral	linked	linked
ENSAMXG00000038502		NW_019172322.1	38585	40057	soft	neutral	linked	linked
ENSAMXG00000034172	klhl18	NW_019170550.1	9713590	9745008	soft, neutral, neutral, neutral, neutral, neutral, soft	neutral		neutral
ENSAMXG00000039555		NW_019170554.1	9579333	9580343	hard	neutral		linked
ENSAMXG00000029458	isg15	NW_019172860.1	1195542	1195799	hard	neutral		linked
ENSAMXG00000038053		NW_019172879.1	790325	794658	soft	neutral
ENSAMXG00000032136		NW_019172879.1	794093	808476	linked, soft, neutral, linked	neutral
ENSAMXG00000025270	ost4	NW_019170541.1	21572412	21572525	soft, soft	linked, neutral	linked, linked	linked, linked
ENSAMXG00000037631		NW_019170544.1	28319387	28326023	soft, linked	linked, neutral	linked, linked	linked, linked
ENSAMXG00000012102	si:ch211-286b5.4	NW_019170546.1	2045215	2050656	linked, hard	linked, neutral		linked, linked
ENSAMXG00000032615	ranbp1	NW_019170536.1	27008180	27019738	hard, linked, linked	linked, linked, neutral	linked, linked, linked	linked, linked, linked
ENSAMXG00000043976	lzts2a	NW_019170559.1	24133769	24204957	soft, linked, soft, soft, soft, linked, linked, linked, linked, linked, soft, linked, linked, linked, linked	linked, linked, linked, neutral, linked		linked, linked, linked, linked, linked
ENSAMXG00000043179	zbtb7b	NW_019170544.1	25492970	25521644	soft, linked, linked, soft, linked, linked	linked, linked, linked, linked, neutral, linked		linked, linked, linked, linked, linked, linked
ENSAMXG00000018759	hibch	NW_019170553.1	4670942	4734023	linked, hard, linked, linked, linked, linked, linked, linked, linked, linked, linked, linked, linked, linked	linked, linked, linked, linked, linked, linked, linked, linked, linked, linked, linked, linked, linked, linked	linked, linked
ENSAMXG00000020166	phactr4b	NW_019170544.1	17377513	17438958	neutral, neutral, neutral, linked, linked, soft, linked, linked, soft, neutral, neutral, soft, linked	linked, linked, linked, linked, linked, linked, linked, linked, linked, linked, linked, linked, linked	linked, linked	linked, linked, linked, linked, linked, linked, linked, linked, linked, linked, linked, linked, linked
ENSAMXG00000040630		NW_019172834.1	2092417	2202771	linked, linked, linked, neutral, linked, linked, linked, linked, linked, linked, linked, linked, linked, linked, linked, linked, linked, hard, linked, linked, linked, linked, hard, linked	linked, linked, linked, linked, linked, linked, linked, linked, linked, linked, linked, linked, linked	linked	linked, linked, linked, linked, linked, linked, linked, linked, linked, linked, linked, linked, linked
ENSAMXG00000037775	nptnb	NW_019170655.1	151803	207015	linked, soft, neutral, linked, linked, neutral, linked, linked, linked, neutral, linked, neutral	linked, linked, linked, linked, linked, linked, linked, linked, linked, linked, linked, linked	linked, linked, linked, linked, linked, linked	linked, linked, linked, linked, linked, linked, linked, linked, linked, linked, linked, linked
ENSAMXG00000040644	pot1	NW_019170542.1	18892999	18938358	linked, linked, hard, linked, linked, linked, linked, linked, linked, linked	linked, linked, linked, linked, linked, linked, linked, linked, linked, linked		linked, linked, linked, linked, linked, linked, linked, linked, linked, linked
ENSAMXG00000008535	BMX	NW_019172925.1	3746162	3788292	linked, hard, linked, linked, linked, linked, hard, linked, linked, linked	linked, linked, linked, linked, linked, linked, linked, linked, linked, linked
ENSAMXG00000039058	gdf11	NW_019170556.1	13494543	13533207	linked, neutral, neutral, linked, linked, neutral, linked, neutral, soft	linked, linked, linked, linked, linked, linked, linked, linked, linked	linked	linked, linked, linked, linked, linked, linked, linked, linked, linked
ENSAMXG00000000300	ttc6	NW_019170543.1	23317942	23360355	linked, neutral, linked, linked, linked, linked, linked, neutral, soft	linked, linked, linked, linked, linked, linked, linked, linked, linked		linked, linked, linked, linked, linked, linked, linked, linked, linked
ENSAMXG00000006778	rc3h2	NW_019170554.1	6122912	6163192	linked, linked, neutral, soft, linked, neutral, linked, linked, linked	linked, linked, linked, linked, linked, linked, linked, linked, linked		linked, linked, linked, linked, linked, linked, linked, linked, linked
ENSAMXG00000036489		NW_019170556.1	16306225	16354459	linked, hard, linked, hard, hard, linked, linked, linked, linked, linked, linked	linked, linked, linked, linked, linked, linked, linked, linked, linked		linked, linked, linked
ENSAMXG00000007117	mst1rb	NW_019170556.1	20272985	20317379	linked, linked, hard, linked, linked, linked, neutral, linked, linked	linked, linked, linked, linked, linked, linked, linked, linked, linked		linked
ENSAMXG00000014371	dnah12	NW_019170549.1	25054245	25097246	linked, linked, linked, linked, neutral, linked, linked, linked, soft	linked, linked, linked, linked, linked, linked, linked, linked, linked
ENSAMXG00000034711	stx3a	NW_019170558.1	6118442	6158635	soft, linked, linked, linked, linked, neutral, linked, linked, neutral	linked, linked, linked, linked, linked, linked, linked, linked, linked
ENSAMXG00000024395	tyw5	NW_019172174.1	376371	471164	linked, neutral, linked, neutral, soft, neutral, neutral, neutral, neutral, soft, neutral, neutral, soft, linked, linked, linked	linked, linked, linked, linked, linked, linked, linked, linked	linked, linked	linked, linked, linked, linked, linked, linked, linked, linked
ENSAMXG00000014383		NW_019170541.1	35306831	35359735	linked, linked, soft, linked, linked, linked, linked, linked, linked, linked, linked, linked	linked, linked, linked, linked, linked, linked, linked, linked		linked, linked, linked, linked, linked, linked, linked, linked, linked, linked, linked, linked
ENSAMXG00000032587	tnfrsf19	NW_019170535.1	12670791	12704293	linked, neutral, linked, soft, linked, neutral, linked, neutral	linked, linked, linked, linked, linked, linked, linked, linked		linked, linked, linked, linked, linked, linked, linked, linked
ENSAMXG00000037781	uhmk1	NW_019170547.1	40599974	40635975	linked, linked, linked, linked, linked, linked, linked, soft	linked, linked, linked, linked, linked, linked, linked, linked		linked, linked, linked, linked, linked, linked, linked, linked
ENSAMXG00000041471	grasp	NW_019170549.1	3350178	3384215	linked, soft, linked, linked, neutral, linked, linked, linked	linked, linked, linked, linked, linked, linked, linked, linked		linked, linked, linked, linked, linked, linked, linked, linked
ENSAMXG00000001431	per2	NW_019170551.1	13297546	13336043	soft, soft, soft, neutral, neutral, soft, neutral, soft	linked, linked, linked, linked, linked, linked, linked, linked		linked, linked, linked, linked, linked, linked, linked, linked
ENSAMXG00000034077	frmd8	NW_019172880.1	268182	303643	neutral, linked, neutral, neutral, neutral, neutral, soft, neutral	linked, linked, linked, linked, linked, linked, linked, linked		linked, linked, linked, linked, linked, linked, linked, linked
ENSAMXG00000041764	WSCD1	NW_019170535.1	9407844	9463327	hard, linked, hard, linked, hard, linked, linked, linked, linked, linked, linked, linked	linked, linked, linked, linked, linked, linked, linked, linked		linked
ENSAMXG00000013794	adam19b	NW_019170558.1	39844181	39879513	neutral, linked, linked, linked, linked, linked, linked, soft	linked, linked, linked, linked, linked, linked, linked, linked
ENSAMXG00000039462	pawr	NW_019170541.1	20417460	20497646	soft, linked, hard, linked, soft, linked, linked, neutral, soft, soft, linked, linked, soft, linked, linked, linked, linked, linked	linked, linked, linked, linked, linked, linked, linked	linked, linked, linked, linked, linked, linked, linked	linked, linked, linked, linked, linked, linked, linked
ENSAMXG00000013411	flna	NW_019170549.1	25262698	25295382	linked, linked, neutral, linked, soft, neutral, neutral	linked, linked, linked, linked, linked, linked, linked	linked, linked, linked, linked, linked, linked
ENSAMXG00000035831	itga2b	NW_019172828.1	1496053	1545992	linked, hard, linked, linked, linked, hard, linked, hard, linked, linked, hard	linked, linked, linked, linked, linked, linked, linked	linked, linked, linked	linked, linked
ENSAMXG00000029871	ctsl.1	NW_019172840.1	151235	183611	linked, linked, hard, linked, linked, linked, hard, linked	linked, linked, linked, linked, linked, linked, linked	linked, linked	linked, linked, linked, neutral, linked, linked, linked, linked
ENSAMXG00000013953		NW_019172906.1	11063485	11092721	linked, soft, neutral, soft, linked, neutral, linked	linked, linked, linked, linked, linked, linked, linked	linked, linked	linked, linked, linked, linked, linked, linked, linked
ENSAMXG00000033001		NW_019170543.1	31212446	31242342	linked, linked, linked, linked, linked, hard, linked	linked, linked, linked, linked, linked, linked, linked		linked, linked, neutral, linked, linked, linked
ENSAMXG00000007478	clip2	NW_019170537.1	2780100	2835032	linked, neutral, neutral, linked, linked, soft, linked, linked, neutral, linked, neutral, linked	linked, linked, linked, linked, linked, linked, linked		linked, linked, linked, linked, linked, linked, linked, linked, linked, linked, linked, linked
ENSAMXG00000003669	nup93	NW_019170552.1	15777641	15808232	linked, soft, linked, linked, soft, linked, linked	linked, linked, linked, linked, linked, linked, linked		linked, linked, linked, linked, linked, linked, linked
ENSAMXG00000001182	hcrtr2	NW_019172418.1	295814	374453	linked, linked, linked, hard, linked, linked, linked, hard, linked, linked, linked, linked, hard, neutral, linked, linked, linked	linked, linked, linked, linked, linked, linked, linked		linked, linked, linked, linked, linked, linked, linked
ENSAMXG00000012662	EZH1	NW_019172896.1	173386	202968	neutral, neutral, linked, linked, soft, neutral, neutral	linked, linked, linked, linked, linked, linked, linked		linked, linked, linked, linked, linked, linked, linked
ENSAMXG00000031408	tprn	NW_019172913.1	1984755	2017288	linked, soft, linked, linked, neutral, linked, soft	linked, linked, linked, linked, linked, linked, linked		linked, linked, linked, linked, linked, linked, linked
ENSAMXG00000000379	arid4a	NW_019170543.1	23875458	23903188	soft, linked, neutral, linked, neutral, linked, soft	linked, linked, linked, linked, linked, linked, linked		linked, linked
ENSAMXG00000005445	abcd2	NW_019170541.1	12330763	12359551	hard, hard, linked, linked, linked, linked, linked	linked, linked, linked, linked, linked, linked, linked
ENSAMXG00000036311	tmx3a	NW_019170551.1	19745214	19775225	neutral, neutral, neutral, neutral, neutral, neutral, soft	linked, linked, linked, linked, linked, linked, linked
ENSAMXG00000018531	mfsd6b	NW_019170553.1	5235586	5264182	linked, linked, linked, linked, linked, linked, hard	linked, linked, linked, linked, linked, linked, linked
ENSAMXG00000010244	l3mbtl3	NW_019172134.1	73182	103032	linked, soft, linked, linked, linked, linked, linked	linked, linked, linked, linked, linked, linked, linked
ENSAMXG00000008503	lnpep	NW_019172906.1	6291626	6317230	soft, linked, soft, soft, soft, soft	linked, linked, linked, linked, linked, linked	linked, linked, linked, linked, linked, linked	linked, linked, linked, linked, linked, linked
ENSAMXG00000029545		NW_019170544.1	12762226	12786268	neutral, hard, linked, linked, soft, linked	linked, linked, linked, linked, linked, linked	linked, linked, linked, linked, linked, linked	linked, linked, linked
ENSAMXG00000012101	ngfrb	NW_019170538.1	15621126	15671630	neutral, linked, neutral, neutral, neutral, linked, soft, linked, hard, linked, neutral	linked, linked, linked, linked, linked, linked	linked, linked, linked	linked, linked, linked, linked, linked, neutral, linked, linked, linked, linked, linked
ENSAMXG00000038891	INKA2	NW_019170556.1	8024600	8050647	linked, linked, linked, hard, hard, linked	linked, linked, linked, linked, linked, linked	linked, linked, linked
ENSAMXG00000038820	ptk6a	NW_019170540.1	6940618	6964087	linked, linked, linked, linked, linked, soft	linked, linked, linked, linked, linked, linked	linked, linked	linked, linked, linked, linked, linked, linked
ENSAMXG00000000904		NW_019170542.1	19057283	19080288	linked, linked, neutral, linked, linked, soft	linked, linked, linked, linked, linked, linked	linked, linked	linked, linked, linked, linked, linked, linked
ENSAMXG00000030110	fam207a	NW_019172833.1	1062435	1087272	linked, linked, linked, linked, neutral, soft	linked, linked, linked, linked, linked, linked	linked	linked, linked, linked, linked, linked, linked
ENSAMXG00000004978	htr2ab	NW_019170544.1	8604319	8628902	neutral, neutral, soft, linked, soft, neutral	linked, linked, linked, linked, linked, linked	linked	linked
ENSAMXG00000010510	map3k1	NW_019170554.1	22694912	22764357	linked, linked, linked, linked, linked, neutral, linked, linked, linked, linked, linked, linked, soft, linked, soft	linked, linked, linked, linked, linked, linked		neutral, neutral, linked, linked, neutral, neutral, linked, linked, linked, neutral, neutral, linked, neutral, neutral, linked
ENSAMXG00000033112	tbcelb	NW_019172907.1	567621	608971	linked, linked, linked, linked, linked, linked, linked, soft, linked	linked, linked, linked, linked, linked, linked		linked, linked, linked, linked, linked, linked, linked, linked, neutral
ENSAMXG00000002297	si:ch211-168k14.2	NW_019170553.1	34275172	34322232	linked, hard, linked, linked, linked, linked, linked, linked, linked, linked	linked, linked, linked, linked, linked, linked		linked, linked, linked, linked, linked, linked, linked, linked, linked, linked
ENSAMXG00000019077	arid3a	NW_019170539.1	17091866	17117303	neutral, neutral, soft, neutral, neutral, linked	linked, linked, linked, linked, linked, linked		linked, linked, linked, linked, linked, linked
ENSAMXG00000037252	gata3	NW_019170541.1	14222099	14244067	soft, neutral, neutral, neutral, linked, neutral	linked, linked, linked, linked, linked, linked		linked, linked, linked, linked, linked, linked
ENSAMXG00000018234	aldh1l2	NW_019170541.1	38283228	38311828	linked, linked, linked, linked, soft, linked	linked, linked, linked, linked, linked, linked		linked, linked, linked, linked, linked, linked
ENSAMXG00000042679		NW_019170543.1	10001287	10024654	neutral, neutral, neutral, neutral, soft, neutral	linked, linked, linked, linked, linked, linked		linked, linked, linked, linked, linked, linked
ENSAMXG00000012113		NW_019170546.1	2003616	2029732	hard, linked, linked, hard, hard, linked	linked, linked, linked, linked, linked, linked		linked, linked, linked, linked, linked, linked
ENSAMXG00000040322	melk	NW_019170555.1	6379683	6403865	linked, linked, hard, linked, linked, linked	linked, linked, linked, linked, linked, linked		linked, linked, linked, linked, linked, linked
ENSAMXG00000007203	slc6a14	NW_019170556.1	27251638	27275247	linked, linked, linked, neutral, neutral, soft	linked, linked, linked, linked, linked, linked		linked, linked, linked, linked, linked, linked
ENSAMXG00000017325	pbrm1	NW_019170556.1	30858608	30883551	linked, linked, soft, soft, linked, soft	linked, linked, linked, linked, linked, linked		linked, linked, linked, linked, linked, linked
ENSAMXG00000020685	ankib1a	NW_019170557.1	29569877	29597444	linked, soft, soft, linked, neutral, linked	linked, linked, linked, linked, linked, linked		linked, linked, linked, linked, linked, linked
ENSAMXG00000031510	xkrx	NW_019170558.1	16559544	16583420	linked, hard, hard, linked, linked, linked	linked, linked, linked, linked, linked, linked		linked, linked, linked, linked, linked, linked
ENSAMXG00000029533		NW_019170677.1	77711	103198	soft, linked, soft, linked, linked, linked	linked, linked, linked, linked, linked, linked		linked, linked, linked, linked, linked, linked
ENSAMXG00000036370	shcbp1	NW_019172833.1	4135478	4169628	linked, linked, linked, linked, neutral, soft, neutral, soft	linked, linked, linked, linked, linked, linked		linked, linked, linked, linked, linked, linked
ENSAMXG00000041536	bdnf	NW_019172890.1	6000322	6026781	linked, hard, linked, linked, linked, hard	linked, linked, linked, linked, linked, linked		linked, linked, linked, linked, linked, linked
ENSAMXG00000003376	smyd4	NW_019170554.1	4726647	4749912	soft, linked, neutral, linked, linked, linked	linked, linked, linked, linked, linked, linked		linked, linked, linked, linked, linked
ENSAMXG00000035876	si:cabz01030277.1	NW_019170550.1	40954344	40980362	linked, linked, linked, linked, linked, soft	linked, linked, linked, linked, linked, linked		linked, linked, linked, linked
ENSAMXG00000041555		NW_019170540.1	46424020	46448785	linked, linked, soft, neutral, soft, linked	linked, linked, linked, linked, linked, linked		linked, linked, linked
ENSAMXG00000035619	pik3r6b	NW_019172828.1	2494790	2531699	linked, linked, linked, linked, linked, hard	linked, linked, linked, linked, linked, linked		linked, linked, linked
ENSAMXG00000002330	slc6a22.1	NW_019170547.1	35502975	35527713	linked, linked, soft, neutral, neutral, linked	linked, linked, linked, linked, linked, linked
ENSAMXG00000037375		NW_019170558.1	13749510	13774954	hard, linked, linked, linked, linked, linked	linked, linked, linked, linked, linked, linked
ENSAMXG00000042800	ncf4	NW_019172833.1	2316402	2340536	linked, neutral, soft, linked, linked, linked	linked, linked, linked, linked, linked, linked
ENSAMXG00000005406	cry1a	NW_019170541.1	539518	557707	linked, soft, linked, linked, neutral	linked, linked, linked, linked, linked	neutral, neutral, linked, neutral, linked	linked, linked, linked, linked, linked
ENSAMXG00000016021	syt7a	NW_019170542.1	24567151	24644685	linked, linked, soft, linked, soft, neutral, soft, linked, linked, linked, neutral, linked, linked, linked, linked, linked, linked	linked, linked, linked, linked, linked	linked, linked, linked, linked, linked, linked	neutral, neutral, neutral, neutral, neutral, neutral
ENSAMXG00000013406	rhpn1	NW_019170537.1	70600742	70620004	linked, linked, linked, linked, soft	linked, linked, linked, linked, linked	linked, linked, linked, linked, linked	linked, linked, linked, linked, linked
ENSAMXG00000037516		NW_019170546.1	28689421	28707507	soft, linked, neutral, linked, linked	linked, linked, linked, linked, linked	linked, linked	linked, linked, linked, linked, linked
ENSAMXG00000031540		NW_019170557.1	13919436	13940407	hard, linked, linked, linked, hard	linked, linked, linked, linked, linked	linked, linked	linked, linked, linked, linked, linked
ENSAMXG00000019298	brinp3b	NW_019170550.1	4525912	4545506	linked, linked, hard, hard, hard	linked, linked, linked, linked, linked	linked	linked, linked, linked, linked, linked
ENSAMXG00000043881	PM20D2	NW_019170543.1	27824349	27843799	neutral, neutral, linked, neutral, soft	linked, linked, linked, linked, linked		neutral, neutral, neutral, neutral, neutral
ENSAMXG00000036936	aif1l	NW_019172913.1	5584619	5605012	linked, linked, linked, linked, soft	linked, linked, linked, linked, linked		neutral, linked, linked, linked, linked
ENSAMXG00000003757	GUCY1A2	NW_019170535.1	22520116	22540443	neutral, neutral, soft, linked, neutral	linked, linked, linked, linked, linked		linked, neutral, neutral, linked, neutral
ENSAMXG00000017117	vtg3	NW_019170539.1	17501285	17524957	linked, soft, neutral, linked, linked, neutral	linked, linked, linked, linked, linked		linked, linked, linked, linked, linked, linked
ENSAMXG00000030033	dvl1b	NW_019170556.1	23555678	23602844	linked, linked, hard, linked, hard, linked, linked, soft, linked, linked, hard	linked, linked, linked, linked, linked		linked, linked, linked, linked, linked, linked
ENSAMXG00000012562	CCDC57	NW_019170538.1	8381486	8401298	neutral, neutral, linked, soft, neutral	linked, linked, linked, linked, linked		linked, linked, linked, linked, linked
ENSAMXG00000018307	si:dkey-28e7.3	NW_019170539.1	14768356	14787696	neutral, soft, neutral, neutral, neutral	linked, linked, linked, linked, linked		linked, linked, linked, linked, linked
ENSAMXG00000018718	abcb11b	NW_019170539.1	15275669	15297385	neutral, linked, soft, linked, neutral	linked, linked, linked, linked, linked		linked, linked, linked, linked, linked
ENSAMXG00000014979	TKT	NW_019170540.1	47677416	47694532	soft, linked, linked, linked, linked	linked, linked, linked, linked, linked		linked, linked, linked, linked, linked
ENSAMXG00000014974	dcp1a	NW_019170540.1	47698184	47718131	linked, linked, neutral, soft, linked	linked, linked, linked, linked, linked		linked, linked, linked, linked, linked
ENSAMXG00000014818	prtgb	NW_019170542.1	22792102	22812022	linked, linked, linked, linked, soft	linked, linked, linked, linked, linked		linked, linked, linked, linked, linked
ENSAMXG00000020288	gnl2	NW_019170544.1	17637958	17658944	linked, linked, linked, linked, soft	linked, linked, linked, linked, linked		linked, linked, linked, linked, linked
ENSAMXG00000005345	tsga10	NW_019170546.1	16555474	16575039	neutral, neutral, linked, neutral, soft	linked, linked, linked, linked, linked		linked, linked, linked, linked, linked
ENSAMXG00000005919	phka1b	NW_019170548.1	6453435	6475636	neutral, soft, soft, linked, neutral	linked, linked, linked, linked, linked		linked, linked, linked, linked, linked
ENSAMXG00000043064	fpgs	NW_019170548.1	27370413	27388804	linked, linked, linked, linked, soft	linked, linked, linked, linked, linked		linked, linked, linked, linked, linked
ENSAMXG00000041684	twsg1a	NW_019170551.1	12752225	12771712	hard, linked, linked, linked, linked	linked, linked, linked, linked, linked		linked, linked, linked, linked, linked
ENSAMXG00000014928	dact3a	NW_019170554.1	25138119	25157866	linked, neutral, linked, soft, linked	linked, linked, linked, linked, linked		linked, linked, linked, linked, linked
ENSAMXG00000041553	slf2	NW_019170559.1	24403718	24426424	linked, neutral, linked, neutral, soft	linked, linked, linked, linked, linked		linked, linked, linked, linked, linked
ENSAMXG00000036303	sh3pxd2ab	NW_019170833.1	134869	153905	linked, hard, linked, linked, linked	linked, linked, linked, linked, linked		linked, linked, linked, linked, linked
ENSAMXG00000001082	rpl17	NW_019172868.1	1708367	1779177	hard, linked, linked, linked, linked, linked, linked, linked, hard, linked, linked, linked, hard, linked, linked	linked, linked, linked, linked, linked		linked, linked, linked, linked, linked
ENSAMXG00000042583	cnnm4b	NW_019172901.1	22259	71785	neutral, linked, neutral, hard, linked, linked, linked, linked, linked, linked	linked, linked, linked, linked, linked		linked, linked, linked, linked, linked
ENSAMXG00000011959	pik3r1	NW_019172913.1	1663453	1683747	linked, soft, linked, soft, linked	linked, linked, linked, linked, linked		linked, linked, linked, linked, linked
ENSAMXG00000031619	slc8b1	NW_019172925.1	2229284	2250940	linked, linked, hard, linked, hard	linked, linked, linked, linked, linked		linked, linked, linked, linked, linked
ENSAMXG00000016228	insrb	NW_019170539.1	24615456	24684290	soft, soft, linked, linked	linked, linked, linked, linked, linked		linked, linked, linked, linked
ENSAMXG00000041733	hgd	NW_019170537.1	19053245	19072666	soft, soft, linked, linked, soft	linked, linked, linked, linked, linked		linked, linked, linked
ENSAMXG00000040248		NW_019170542.1	177049	196639	soft, linked, linked, linked, neutral	linked, linked, linked, linked, linked		linked, linked, linked
ENSAMXG00000036328		NW_019170559.1	10857667	10882198	soft, linked, linked, linked, neutral	linked, linked, linked, linked, linked		linked, linked, linked
ENSAMXG00000039767	tmem184a	NW_019170557.1	33817392	33883127	linked, hard, linked, linked, linked	linked, linked, linked, linked, linked		linked, linked
ENSAMXG00000030536	hira	NW_019172935.1	691870	728667	neutral, linked, linked, neutral, neutral, soft, linked, linked, soft	linked, linked, linked, linked, linked		linked
ENSAMXG00000004817	atg9a	NW_019170547.1	4011188	4028630	linked, hard, linked, linked, linked	linked, linked, linked, linked, linked
ENSAMXG00000012883	si:rp71-17i16.4	NW_019170549.1	25773967	25797173	linked, linked, soft, linked, hard	linked, linked, linked, linked, linked
ENSAMXG00000007882	prkd2	NW_019172205.1	10808	91869	linked, neutral, neutral, neutral, soft	linked, linked, linked, linked, linked
ENSAMXG00000008500		NW_019172925.1	3799263	3817633	linked, linked, linked, hard, linked	linked, linked, linked, linked, linked
ENSAMXG00000008605	slc9a6a	NW_019170558.1	43844209	43860743	linked, linked, soft, linked	linked, linked, linked, linked	neutral, neutral, neutral, neutral	linked, linked, linked, linked
ENSAMXG00000003514	hinfp	NW_019172907.1	1951469	1963488	soft, linked, linked, linked	linked, linked, linked, linked	linked, neutral, linked, neutral	linked, linked, linked, linked
ENSAMXG00000003867	naalad2	NW_019170535.1	22652183	22665230	soft, linked, linked, linked	linked, linked, linked, linked	linked, linked, linked, linked	neutral, linked, neutral, neutral
ENSAMXG00000008945	tubgcp2	NW_019170538.1	16929273	16946879	soft, neutral, linked, linked	linked, linked, linked, linked	linked, linked, linked, linked	linked, linked, linked, linked
ENSAMXG00000038398	eef2k	NW_019170538.1	17098168	17116609	linked, linked, linked, soft	linked, linked, linked, linked	linked, linked, linked, linked	linked, linked, linked, linked
ENSAMXG00000041871	ppih	NW_019170540.1	42577416	42626013	soft, linked, linked, linked	linked, linked, linked, linked	linked, linked, linked, linked	linked, linked, linked, linked
ENSAMXG00000015974	fads2	NW_019170542.1	24724853	24739522	linked, soft, soft, linked	linked, linked, linked, linked	linked, linked, linked, linked	linked, linked, linked, linked
ENSAMXG00000033993	ggt1b	NW_019170554.1	18991098	19005380	linked, linked, linked, hard	linked, linked, linked, linked	linked, linked, linked, linked	linked, linked, linked, linked
ENSAMXG00000000254		NW_019171921.1	121471	136087	linked, linked, hard, linked	linked, linked, linked, linked	linked, linked, linked, linked	linked, linked, linked, linked
ENSAMXG00000043094	thoc6	NW_019170536.1	14849028	14863733	soft, linked, linked, linked	linked, linked, linked, linked	linked, linked	linked, linked, linked, linked
ENSAMXG00000035025	cdc42	NW_019170556.1	5748152	5763543	linked, linked, linked, hard	linked, linked, linked, linked	linked, linked	linked, linked, linked, linked
ENSAMXG00000006912		NW_019170548.1	17508796	17524414	hard, linked, linked, linked	linked, linked, linked, linked	linked, linked
ENSAMXG00000010538	pih1d1	NW_019172781.1	34042	82835	linked, soft, neutral, linked, linked, linked, linked, linked, linked, linked, hard	linked, linked, linked, linked	linked	linked, linked, linked, linked, linked, linked, linked, linked, linked, linked, linked
ENSAMXG00000000297		NW_019170548.1	135787	163898	linked, hard, hard, linked, linked, linked, linked	linked, linked, linked, linked	linked	linked, linked, linked, linked, linked, linked, linked
ENSAMXG00000021530	sos2	NW_019170559.1	34874029	34889929	linked, linked, hard, neutral	linked, linked, linked, linked	linked	linked, linked, linked, linked
ENSAMXG00000033498	cmtm8b	NW_019170544.1	16745376	16751687	neutral, soft, neutral, neutral	linked, linked, linked, linked	linked
ENSAMXG00000015124	mrps35	NW_019170542.1	25844989	25857595	soft, linked, linked, linked	linked, linked, linked, linked		neutral, neutral, neutral, neutral
ENSAMXG00000014673	GABRR1	NW_019170543.1	27831009	27845983	neutral, neutral, soft, linked	linked, linked, linked, linked		neutral, neutral, neutral, neutral
ENSAMXG00000036100	taf8	NW_019170549.1	13261844	13276262	linked, hard, linked, linked	linked, linked, linked, linked		neutral, neutral, neutral, neutral
ENSAMXG00000020682	lin54	NW_019170554.1	19221069	19233315	linked, soft, linked, neutral	linked, linked, linked, linked		neutral, neutral, neutral, neutral
ENSAMXG00000010694	rnf40	NW_019170538.1	3841060	3853030	linked, soft, linked, linked	linked, linked, linked, linked		neutral, neutral, neutral, linked
ENSAMXG00000021218	si:dkey-94f20.4	NW_019170538.1	18332436	18343336	linked, linked, soft, linked	linked, linked, linked, linked		neutral, linked, linked, linked
ENSAMXG00000005456	tpx2	NW_019170549.1	3591006	3603954	neutral, soft, neutral, neutral	linked, linked, linked, linked		neutral, linked, linked, linked
ENSAMXG00000006805	larp1b	NW_019170543.1	12189179	12260755	linked, neutral, neutral, neutral, neutral, soft, linked, neutral, neutral, neutral, linked, linked	linked, linked, linked, linked		linked, linked, linked, linked, linked, linked, linked, linked, linked, linked, linked, linked, linked, linked, linked
ENSAMXG00000034803	cep57	NW_019170535.1	21248844	21263237	linked, linked, linked, hard	linked, linked, linked, linked		linked, linked, linked, linked
ENSAMXG00000036755	NIPAL2	NW_019170537.1	8576650	8587952	linked, neutral, soft, soft	linked, linked, linked, linked		linked, linked, linked, linked
ENSAMXG00000000452	pabpn1	NW_019170537.1	29152408	29167488	soft, linked, soft, linked	linked, linked, linked, linked		linked, linked, linked, linked
ENSAMXG00000018967		NW_019170539.1	16781506	16795354	linked, linked, soft, linked	linked, linked, linked, linked		linked, linked, linked, linked
ENSAMXG00000019058	abhd8b	NW_019170539.1	17014378	17028540	linked, neutral, neutral, soft	linked, linked, linked, linked		linked, linked, linked, linked
ENSAMXG00000016899	crtc1b	NW_019170539.1	17277486	17288349	hard, soft, linked, linked	linked, linked, linked, linked		linked, linked, linked, linked
ENSAMXG00000000632		NW_019170542.1	18214037	18232453	soft, linked, neutral, neutral	linked, linked, linked, linked		linked, linked, linked, linked
ENSAMXG00000041428		NW_019170543.1	2701877	2716354	hard, neutral, linked, linked	linked, linked, linked, linked		linked, linked, linked, linked
ENSAMXG00000007547		NW_019170543.1	9948415	9965257	soft, linked, neutral, linked	linked, linked, linked, linked		linked, linked, linked, linked
ENSAMXG00000039971	snap23.1	NW_019170543.1	16568063	16585198	linked, linked, linked, soft	linked, linked, linked, linked		linked, linked, linked, linked
ENSAMXG00000010920	cpb1	NW_019170544.1	1253034	1267571	linked, soft, linked, linked	linked, linked, linked, linked		linked, linked, linked, linked
ENSAMXG00000000705	tm9sf2	NW_019170546.1	7120212	7136716	neutral, neutral, soft, neutral	linked, linked, linked, linked		linked, linked, linked, linked
ENSAMXG00000036587	ednrba	NW_019170546.1	18789617	18806587	linked, soft, linked, soft	linked, linked, linked, linked		linked, linked, linked, linked
ENSAMXG00000016622		NW_019170547.1	30032740	30050371	hard, hard, linked, linked	linked, linked, linked, linked		linked, linked, linked, linked
ENSAMXG00000016290	setd5	NW_019170547.1	32341007	32354272	neutral, neutral, soft, neutral	linked, linked, linked, linked		linked, linked, linked, linked
ENSAMXG00000034115	stk35l	NW_019170547.1	37188990	37203659	linked, neutral, linked, soft	linked, linked, linked, linked		linked, linked, linked, linked
ENSAMXG00000005898	slc7a3a	NW_019170548.1	6514572	6529652	hard, linked, linked, linked	linked, linked, linked, linked		linked, linked, linked, linked
ENSAMXG00000032964	bcl6ab	NW_019170550.1	2531417	2543374	soft, linked, linked, linked	linked, linked, linked, linked		linked, linked, linked, linked
ENSAMXG00000035137		NW_019170550.1	6932018	6944078	linked, linked, hard, linked	linked, linked, linked, linked		linked, linked, linked, linked
ENSAMXG00000040897		NW_019170551.1	5059980	5074901	linked, linked, hard, linked	linked, linked, linked, linked		linked, linked, linked, linked
ENSAMXG00000003800	ddx11	NW_019170552.1	7243482	7262321	soft, linked, soft, linked	linked, linked, linked, linked		linked, linked, linked, linked
ENSAMXG00000031880	uri1	NW_019170552.1	13666608	13678721	linked, soft, soft, neutral	linked, linked, linked, linked		linked, linked, linked, linked
ENSAMXG00000032906	si:ch211-242e8.1	NW_019170552.1	15321892	15332926	soft, soft, neutral, neutral	linked, linked, linked, linked		linked, linked, linked, linked
ENSAMXG00000029227	kbtbd4	NW_019170552.1	17961832	17972761	soft, soft, linked, soft	linked, linked, linked, linked		linked, linked, linked, linked
ENSAMXG00000032519	pskh1	NW_019170552.1	18617498	18630986	soft, neutral, soft, linked	linked, linked, linked, linked		linked, linked, linked, linked
ENSAMXG00000018503	loxa	NW_019170554.1	16883430	16900909	linked, soft, linked, linked	linked, linked, linked, linked		linked, linked, linked, linked
ENSAMXG00000039885	zpr1	NW_019170554.1	27525033	27540497	linked, linked, soft, linked	linked, linked, linked, linked		linked, linked, linked, linked
ENSAMXG00000002823	rnf19b	NW_019170557.1	25602366	25615412	linked, soft, soft, linked	linked, linked, linked, linked		linked, linked, linked, linked
ENSAMXG00000031783	maml1	NW_019170558.1	12807531	12824625	soft, linked, linked, soft	linked, linked, linked, linked		linked, linked, linked, linked
ENSAMXG00000039344	ehd1a	NW_019170558.1	39519885	39535571	soft, linked, linked, linked	linked, linked, linked, linked		linked, linked, linked, linked
ENSAMXG00000005461	faah2a	NW_019170559.1	5015443	5031195	linked, linked, hard, linked	linked, linked, linked, linked		linked, linked, linked, linked
ENSAMXG00000035016		NW_019170559.1	18951524	18966776	neutral, soft, neutral, linked	linked, linked, linked, linked		linked, linked, linked, linked
ENSAMXG00000002153	ipmka	NW_019170559.1	21186959	21201185	soft, linked, neutral, soft	linked, linked, linked, linked		linked, linked, linked, linked
ENSAMXG00000017796	dars1	NW_019171228.1	801020	854117	linked, linked, linked, linked, linked, linked, linked, linked, linked, linked, hard, hard	linked, linked, linked, linked		linked, linked, linked, linked
ENSAMXG00000019857		NW_019171329.1	129430	145857	linked, neutral, soft, linked	linked, linked, linked, linked		linked, linked, linked, linked
ENSAMXG00000037450	prcp	NW_019172340.1	299686	326712	linked, linked, linked, hard	linked, linked, linked, linked		linked, linked, linked, linked
ENSAMXG00000037109	shisa7b	NW_019172854.1	834847	851052	neutral, linked, soft, neutral	linked, linked, linked, linked		linked, linked, linked, linked
ENSAMXG00000001782	vps51	NW_019172880.1	310465	322624	soft, soft, soft, linked	linked, linked, linked, linked		linked, linked, linked, linked
ENSAMXG00000014234	adamtsl2	NW_019172906.1	7739105	7755152	neutral, soft, linked, soft	linked, linked, linked, linked		linked, linked, linked, linked
ENSAMXG00000014644	ccnh	NW_019172906.1	8986747	8999449	neutral, linked, soft, linked	linked, linked, linked, linked		linked, linked, linked, linked
ENSAMXG00000014428	hsph1	NW_019172946.1	1531326	1543876	hard, linked, linked, linked	linked, linked, linked, linked		linked, linked, linked, linked
ENSAMXG00000043352	sri	NW_019170551.1	16551275	16563363	linked, linked, hard, linked	linked, linked, linked, linked		linked, linked, linked
ENSAMXG00000018042	vps4a	NW_019170789.1	94716	110657	neutral, neutral, neutral, soft	linked, linked, linked, linked		linked, linked, linked
ENSAMXG00000007619	si:ch211-11n16.2	NW_019170535.1	5474143	5489752	neutral, linked, soft, linked	linked, linked, linked, linked		linked, linked
ENSAMXG00000009237	ylpm1	NW_019170537.1	30413540	30432080	soft, linked, linked, linked	linked, linked, linked, linked		linked
ENSAMXG00000030904	zgc:101569	NW_019170537.1	8989277	9006324	linked, hard, linked, hard	linked, linked, linked, linked
ENSAMXG00000033828		NW_019170537.1	18557044	18572185	linked, linked, linked, hard	linked, linked, linked, linked
ENSAMXG00000034638	psmc6	NW_019170537.1	52366991	52377914	linked, soft, linked, soft	linked, linked, linked, linked
ENSAMXG00000019658	lmnl3	NW_019170539.1	4516893	4532483	linked, linked, hard, linked	linked, linked, linked, linked
ENSAMXG00000029294	gch1	NW_019170543.1	40995192	41023715	hard, linked, linked, linked, linked, soft, hard	linked, linked, linked, linked
ENSAMXG00000001539	espl1	NW_019170547.1	36597689	36616160	soft, neutral, neutral, neutral	linked, linked, linked, linked
ENSAMXG00000016578	racgap1	NW_019170549.1	17354988	17369755	linked, linked, linked, hard	linked, linked, linked, linked
ENSAMXG00000002220	sla2	NW_019170549.1	20414769	20430559	linked, hard, linked, linked	linked, linked, linked, linked
ENSAMXG00000024808	emc1	NW_019170549.1	26571648	26584439	linked, linked, neutral, soft	linked, linked, linked, linked
ENSAMXG00000024807	ubr4	NW_019170549.1	26585659	26645093	neutral, linked, soft, linked, neutral, hard, linked, linked, linked, soft, soft, soft, linked	linked, linked, linked, linked
ENSAMXG00000032390	smpd1	NW_019170554.1	25244262	25260651	soft, neutral, neutral, neutral	linked, linked, linked, linked
ENSAMXG00000029925	tpte	NW_019170554.1	25268785	25284523	linked, soft, linked, linked	linked, linked, linked, linked
ENSAMXG00000029796	lap3	NW_019170555.1	17661448	17673929	soft, soft, linked, linked	linked, linked, linked, linked
ENSAMXG00000038628		NW_019170559.1	21886581	21898336	soft, neutral, linked, linked	linked, linked, linked, linked
ENSAMXG00000004718	slc26a11	NW_019172833.1	3426416	3442021	linked, linked, linked, soft	linked, linked, linked, linked
ENSAMXG00000004733	sgsh	NW_019172833.1	3438159	3455087	soft, linked, soft, linked	linked, linked, linked, linked
ENSAMXG00000015616	rae1	NW_019170547.1	34321116	34328964	hard, linked, linked	linked, linked, linked	neutral, neutral, neutral	linked, linked, linked
ENSAMXG00000037972		NW_019172907.1	1975683	1984464	linked, soft, linked	linked, linked, linked	neutral, neutral, neutral	linked, linked, linked
ENSAMXG00000040436		NW_019170542.1	8891722	8898216	soft, neutral, neutral	linked, linked, linked	linked, neutral, linked	linked, linked, linked
ENSAMXG00000015601		NW_019170547.1	34331303	34339146	linked, hard, linked	linked, linked, linked	linked, neutral, linked	linked, linked, linked
ENSAMXG00000015583	fam102ab	NW_019172844.1	1070252	1143853	linked, linked, linked, neutral, linked, soft, linked, linked, linked, soft, linked, linked, soft, neutral, linked	linked, linked, linked	linked, linked, linked, linked, linked	linked, linked, linked, linked, linked
ENSAMXG00000018554		NW_019170544.1	32180510	32197147	soft, linked, linked, linked	linked, linked, linked	linked, linked, linked	linked, linked, linked, linked
ENSAMXG00000009554	mep1b	NW_019170537.1	43689119	43699730	linked, linked, hard	linked, linked, linked	linked, linked, linked	linked, linked, linked
ENSAMXG00000010621	lats1	NW_019170537.1	50757796	50769674	linked, soft, soft	linked, linked, linked	linked, linked, linked	linked, linked, linked
ENSAMXG00000042563	eef1db	NW_019170537.1	70741087	70752303	linked, linked, hard	linked, linked, linked	linked, linked, linked	linked, linked, linked
ENSAMXG00000007146	si:ch211-146m13.3	NW_019170539.1	31102012	31111756	linked, linked, soft	linked, linked, linked	linked, linked, linked	linked, linked, linked
ENSAMXG00000032726		NW_019170540.1	42579855	42598126	linked, soft, linked	linked, linked, linked	linked, linked, linked	linked, linked, linked
ENSAMXG00000039728	e2f5	NW_019170550.1	11784333	11797346	linked, hard, linked	linked, linked, linked	linked, linked, linked	linked, linked, linked
ENSAMXG00000003155	rab11a	NW_019170552.1	16920780	16931060	soft, linked, linked	linked, linked, linked	linked, linked, linked	linked, linked, linked
ENSAMXG00000037448	snx24	NW_019170554.1	16871637	16879174	linked, linked, soft	linked, linked, linked	linked, linked, linked	linked, linked, linked
ENSAMXG00000038990	rhof	NW_019170554.1	19061956	19070925	linked, hard, linked	linked, linked, linked	linked, linked, linked	linked, linked, linked
ENSAMXG00000031523		NW_019170554.1	32073764	32085683	hard, linked, linked	linked, linked, linked	linked, linked, linked	linked, linked, linked
ENSAMXG00000043143	bloc1s4	NW_019170557.1	14787201	14792842	linked, soft, linked	linked, linked, linked	linked, linked, linked	linked, linked, linked
ENSAMXG00000037364	laptm5	NW_019170557.1	29138417	29152117	soft, linked, soft	linked, linked, linked	linked, linked, linked	linked, linked, linked
ENSAMXG00000037131	msx3	NW_019170559.1	13712297	13719331	linked, linked, soft	linked, linked, linked	linked, linked, linked	linked, linked, linked
ENSAMXG00000030318		NW_019172441.1	264970	275270	linked, soft, linked	linked, linked, linked	linked, linked, linked	linked, linked, linked
ENSAMXG00000008148	mpv17	NW_019171399.1	35397	49187	soft, neutral, linked, soft	linked, linked, linked	linked, linked, linked
ENSAMXG00000042160	etfb	NW_019170544.1	29512594	29533185	linked, linked, neutral, hard, linked	linked, linked, linked	linked, linked	linked, linked, linked, linked, linked
ENSAMXG00000042090		NW_019170552.1	9839940	9849340	linked, soft, linked	linked, linked, linked	linked, linked	linked, linked, linked
ENSAMXG00000039711	usf3	NW_019170537.1	22424604	22436915	soft, neutral, neutral	linked, linked, linked	linked, linked
ENSAMXG00000004742	pkd2l1	NW_019170559.1	14419051	14430129	hard, linked, soft	linked, linked, linked	linked, linked
ENSAMXG00000006706	wdr36	NW_019172913.1	882658	903247	linked, linked, soft, linked, linked	linked, linked, linked	linked	linked, linked, linked, linked, linked
ENSAMXG00000018583	zgpat	NW_019170539.1	15091248	15097772	linked, soft, soft	linked, linked, linked	linked	linked, linked, linked
ENSAMXG00000000485	dennd11	NW_019170552.1	18015082	18022949	soft, neutral, neutral	linked, linked, linked	linked	linked, linked, linked
ENSAMXG00000037331	scpp5	NW_019170555.1	307830	318608	linked, linked, hard	linked, linked, linked	linked	linked, linked, linked
ENSAMXG00000035594	prrt1	NW_019170557.1	15700153	15709127	linked, soft, linked	linked, linked, linked	linked	linked, linked, linked
ENSAMXG00000036578	trarg1b	NW_019170548.1	8685703	8692737	linked, soft, soft	linked, linked, linked	linked
ENSAMXG00000005265	suclg1	NW_019170555.1	509396	534068	linked, hard, linked	linked, linked, linked	linked
ENSAMXG00000031251	LGR6	NW_019172838.1	1141608	1218694	linked, linked, linked, linked, soft, linked, linked, linked, soft, linked, linked, linked, linked, linked, linked, linked, linked	linked, linked, linked	linked
ENSAMXG00000035486	kctd2	NW_019170538.1	7029568	7040748	linked, linked, soft	linked, linked, linked		neutral, neutral, neutral
ENSAMXG00000020990	spinb	NW_019170540.1	25625225	25633258	linked, neutral, soft	linked, linked, linked		neutral, neutral, neutral
ENSAMXG00000001992	slc8a1b	NW_019170543.1	6401183	6407549	hard, linked, linked	linked, linked, linked		neutral, neutral, neutral
ENSAMXG00000039395	si:dkey-217d24.6	NW_019170547.1	1113096	1122794	soft, linked, linked	linked, linked, linked		neutral, neutral, linked
ENSAMXG00000039198	laptm4a	NW_019170537.1	55484437	55494181	soft, linked, linked	linked, linked, linked		linked, neutral, neutral
ENSAMXG00000033545		NW_019170547.1	7857215	7863508	hard, linked, hard	linked, linked, linked		linked, neutral, neutral
ENSAMXG00000038675		NW_019170538.1	13350318	13357975	linked, hard, linked	linked, linked, linked		linked, neutral, linked
ENSAMXG00000015716	tmprss9	NW_019170539.1	24473610	24484939	neutral, soft, linked	linked, linked, linked		linked, neutral, linked
ENSAMXG00000003496	col18a1a	NW_019170553.1	7690837	7740749	linked, linked, neutral, linked, soft, soft, linked, neutral, neutral, neutral, soft	linked, linked, linked		linked, neutral, linked
ENSAMXG00000021360	tdrd9	NW_019170559.1	36735774	36766905	linked, soft, soft, linked, linked, neutral, soft	linked, linked, linked		linked, linked, linked, linked, linked, linked, linked
ENSAMXG00000029801	prss16	NW_019170535.1	3966978	4005241	linked, linked, linked, linked, linked, hard, linked, linked, linked	linked, linked, linked		linked, linked, linked, linked
ENSAMXG00000008438	coro1a	NW_019170536.1	14117859	14135882	hard, linked, linked, linked	linked, linked, linked		linked, linked, linked, linked
ENSAMXG00000043518		NW_019170536.1	540375	551273	linked, linked, hard	linked, linked, linked		linked, linked, linked
ENSAMXG00000010549	mpp2a	NW_019170536.1	3105966	3135282	linked, linked, linked, linked, linked, linked, hard	linked, linked, linked		linked, linked, linked
ENSAMXG00000038286	zgc:162612	NW_019170536.1	11672228	11677858	hard, linked, linked	linked, linked, linked		linked, linked, linked
ENSAMXG00000008239	ppp1caa	NW_019170536.1	14043717	14083177	linked, soft, linked, neutral, neutral, linked, neutral, neutral, neutral	linked, linked, linked		linked, linked, linked
ENSAMXG00000038500	ptgdsb.1	NW_019170537.1	27459238	27471067	linked, neutral, soft	linked, linked, linked		linked, linked, linked
ENSAMXG00000004766	si:ch211-195d17.2	NW_019170537.1	41621705	41632445	soft, linked, linked	linked, linked, linked		linked, linked, linked
ENSAMXG00000035192	gorab	NW_019170537.1	44036078	44043550	soft, neutral, soft	linked, linked, linked		linked, linked, linked
ENSAMXG00000033036		NW_019170537.1	45927386	45933489	linked, hard, linked	linked, linked, linked		linked, linked, linked
ENSAMXG00000029191	LAMP5	NW_019170537.1	45934195	45945361	linked, linked, hard	linked, linked, linked		linked, linked, linked
ENSAMXG00000006093	irf4b	NW_019170537.1	58485543	58495762	soft, neutral, linked	linked, linked, linked		linked, linked, linked
ENSAMXG00000035642	fam167ab	NW_019170537.1	58953912	58966193	soft, linked, neutral	linked, linked, linked		linked, linked, linked
ENSAMXG00000019647	aqp4	NW_019170537.1	62050255	62057908	neutral, neutral, soft	linked, linked, linked		linked, linked, linked
ENSAMXG00000007712	ankrd1b	NW_019170538.1	101516	109734	linked, linked, soft	linked, linked, linked		linked, linked, linked
ENSAMXG00000030393	stx4	NW_019170538.1	2098658	2109026	neutral, soft, linked	linked, linked, linked		linked, linked, linked
ENSAMXG00000020919	zgc:92040	NW_019170538.1	17929867	17940943	linked, soft, soft	linked, linked, linked		linked, linked, linked
ENSAMXG00000017968	dbt	NW_019170539.1	13683030	13693642	soft, linked, linked	linked, linked, linked		linked, linked, linked
ENSAMXG00000018597	chrna4b	NW_019170539.1	15099006	15109511	neutral, soft, soft	linked, linked, linked		linked, linked, linked
ENSAMXG00000032283		NW_019170539.1	16838273	16851563	neutral, neutral, soft	linked, linked, linked		linked, linked, linked
ENSAMXG00000001353	ttc14	NW_019170539.1	24250635	24261196	linked, soft, linked	linked, linked, linked		linked, linked, linked
ENSAMXG00000017702	sall1b	NW_019170542.1	14849525	14857628	linked, linked, soft	linked, linked, linked		linked, linked, linked
ENSAMXG00000000997	slc41a2a	NW_019170542.1	19528616	19537670	linked, soft, linked	linked, linked, linked		linked, linked, linked
ENSAMXG00000001030	brd1b	NW_019170542.1	19861073	19871309	linked, linked, soft	linked, linked, linked		linked, linked, linked
ENSAMXG00000040132	fuca2	NW_019170543.1	24766095	24773795	hard, linked, linked	linked, linked, linked		linked, linked, linked
ENSAMXG00000041273		NW_019170544.1	4673620	4683659	hard, linked, linked	linked, linked, linked		linked, linked, linked
ENSAMXG00000005058		NW_019170544.1	7750630	7761219	soft, linked, neutral	linked, linked, linked		linked, linked, linked
ENSAMXG00000000198	ctnnb1	NW_019170544.1	16676984	16686559	linked, hard, hard	linked, linked, linked		linked, linked, linked
ENSAMXG00000030137	fabp11b	NW_019170544.1	31736554	31743174	hard, linked, linked	linked, linked, linked		linked, linked, linked
ENSAMXG00000029794	si:cabz01093077.1	NW_019170545.1	3120186	3129290	linked, linked, soft	linked, linked, linked		linked, linked, linked
ENSAMXG00000029996	krr1	NW_019170545.1	8916655	8928622	soft, linked, linked	linked, linked, linked		linked, linked, linked
ENSAMXG00000012000	soul5l	NW_019170546.1	966759	976580	hard, linked, linked	linked, linked, linked		linked, linked, linked
ENSAMXG00000035878		NW_019170546.1	1992606	2006108	linked, linked, hard	linked, linked, linked		linked, linked, linked
ENSAMXG00000001169	ndufaf5	NW_019170546.1	3427083	3437375	linked, hard, linked	linked, linked, linked		linked, linked, linked
ENSAMXG00000040319		NW_019170546.1	19014390	19023075	linked, linked, hard	linked, linked, linked		linked, linked, linked
ENSAMXG00000033258	f7l	NW_019170546.1	20271582	20281682	linked, linked, soft	linked, linked, linked		linked, linked, linked
ENSAMXG00000031178	f7	NW_019170546.1	20281703	20289335	soft, soft, linked	linked, linked, linked		linked, linked, linked
ENSAMXG00000016135	pcid2	NW_019170546.1	20323644	20333226	soft, neutral, soft	linked, linked, linked		linked, linked, linked
ENSAMXG00000032932	grk1a	NW_019170546.1	20519648	20531644	neutral, neutral, soft	linked, linked, linked		linked, linked, linked
ENSAMXG00000035170	si:dkey-156n14.3	NW_019170547.1	32590959	32600095	linked, hard, linked	linked, linked, linked		linked, linked, linked
ENSAMXG00000015361	usp4	NW_019170547.1	34525300	34537419	soft, linked, linked	linked, linked, linked		linked, linked, linked
ENSAMXG00000007451	mat2b	NW_019170548.1	10693191	10704676	soft, neutral, neutral	linked, linked, linked		linked, linked, linked
ENSAMXG00000042649	arsib	NW_019170548.1	22140494	22150457	linked, soft, linked	linked, linked, linked		linked, linked, linked
ENSAMXG00000042374		NW_019170548.1	26952212	26963931	soft, soft, linked	linked, linked, linked		linked, linked, linked
ENSAMXG00000033636	tmem82	NW_019170549.1	15184784	15194423	neutral, soft, neutral	linked, linked, linked		linked, linked, linked
ENSAMXG00000006621	zgc:113423	NW_019170549.1	29923412	29937081	hard, linked, linked	linked, linked, linked		linked, linked, linked
ENSAMXG00000001001	GMEB2	NW_019170549.1	33380591	33389837	soft, linked, linked	linked, linked, linked		linked, linked, linked
ENSAMXG00000042897		NW_019170550.1	31005068	31013510	linked, hard, linked	linked, linked, linked		linked, linked, linked
ENSAMXG00000011185	sall3a	NW_019170551.1	15920511	15937869	soft, neutral, linked, soft, linked	linked, linked, linked		linked, linked, linked
ENSAMXG00000032767	mpc2	NW_019170553.1	33172113	33178467	soft, linked, linked	linked, linked, linked		linked, linked, linked
ENSAMXG00000006432	serpinh1a	NW_019170554.1	8133887	8143496	linked, hard, linked	linked, linked, linked		linked, linked, linked
ENSAMXG00000039718		NW_019170554.1	24447395	24455679	soft, neutral, neutral	linked, linked, linked		linked, linked, linked
ENSAMXG00000009789	trim46b	NW_019170557.1	10003655	10013604	linked, linked, soft	linked, linked, linked		linked, linked, linked
ENSAMXG00000020693	lrrc14b	NW_019170557.1	29627025	29635012	soft, neutral, soft	linked, linked, linked		linked, linked, linked
ENSAMXG00000037226	actb2	NW_019170557.1	33266126	33275589	linked, hard, linked	linked, linked, linked		linked, linked, linked
ENSAMXG00000000411	maea	NW_019170558.1	5526310	5536351	linked, hard, linked	linked, linked, linked		linked, linked, linked
ENSAMXG00000042705	dnajc4	NW_019170558.1	10237668	10249194	linked, hard, linked	linked, linked, linked		linked, linked, linked
ENSAMXG00000011656	POC1B	NW_019170558.1	12192216	12253895	soft, linked, linked	linked, linked, linked		linked, linked, linked
ENSAMXG00000033606	wnt8b	NW_019170559.1	18176982	18183676	soft, soft, neutral	linked, linked, linked		linked, linked, linked
ENSAMXG00000017535		NW_019170559.1	25282196	25290504	linked, soft, soft	linked, linked, linked		linked, linked, linked
ENSAMXG00000041196		NW_019170740.1	378442	398543	hard, linked, linked, linked, linked	linked, linked, linked		linked, linked, linked
ENSAMXG00000000882		NW_019170812.1	154808	221128	neutral, linked, soft	linked, linked, linked		linked, linked, linked
ENSAMXG00000009304	zgc:162183	NW_019170833.1	154368	167392	linked, hard, linked	linked, linked, linked		linked, linked, linked
ENSAMXG00000035692	prmt3	NW_019172447.1	479865	558514	linked, soft, neutral	linked, linked, linked		linked, linked, linked
ENSAMXG00000001243	tfb2m	NW_019172820.1	1107843	1120260	neutral, soft, neutral	linked, linked, linked		linked, linked, linked
ENSAMXG00000013878	nab1a	NW_019172833.1	900737	910855	soft, soft, neutral	linked, linked, linked		linked, linked, linked
ENSAMXG00000029266	lrit1b	NW_019172852.1	480893	491274	hard, linked, linked	linked, linked, linked		linked, linked, linked
ENSAMXG00000016781		NW_019172868.1	2874118	2882736	hard, linked, linked	linked, linked, linked		linked, linked, linked
ENSAMXG00000034069	aifm3	NW_019172901.1	701799	745534	linked, linked, linked, linked, hard, linked, linked, hard, linked	linked, linked, linked		linked, linked, linked
ENSAMXG00000032072	otpb	NW_019172906.1	5803253	5816120	linked, neutral, soft	linked, linked, linked		linked, linked, linked
ENSAMXG00000008454	cdk7	NW_019172906.1	6124543	6132881	soft, linked, linked	linked, linked, linked		linked, linked, linked
ENSAMXG00000009945	enc1	NW_019172913.1	5519271	5527994	linked, linked, soft	linked, linked, linked		linked, linked, linked
ENSAMXG00000016309	mettl9	NW_019172914.1	876307	885412	soft, linked, neutral	linked, linked, linked		linked, linked, linked
ENSAMXG00000021573		NW_019172925.1	2218534	2228341	linked, linked, hard	linked, linked, linked		linked, linked, linked
ENSAMXG00000034347	kctd13	NW_019172936.1	188777	199830	linked, linked, soft	linked, linked, linked		linked, linked, linked
ENSAMXG00000019894	mrps25	NW_019170540.1	46014051	46023252	linked, soft, linked	linked, linked, linked		linked, linked
ENSAMXG00000005282	trmu	NW_019170541.1	11970563	11978863	neutral, linked, soft	linked, linked, linked		linked, linked
ENSAMXG00000035245	gprc6a	NW_019170543.1	31882644	31895149	linked, linked, hard	linked, linked, linked		linked, linked
ENSAMXG00000015403	asb14b	NW_019170549.1	25044422	25053048	soft, linked, soft	linked, linked, linked		linked, linked
ENSAMXG00000037896	si:ch211-125m10.6	NW_019170539.1	11754377	11762985	linked, linked, soft	linked, linked, linked		linked
ENSAMXG00000033056	pfdn5	NW_019170547.1	36616494	36622681	soft, soft, soft	linked, linked, linked		linked
ENSAMXG00000006676	capns1a	NW_019170537.1	13567956	13580574	linked, linked, soft	linked, linked, linked
ENSAMXG00000014486	usp12a	NW_019170537.1	22055336	22065057	soft, soft, linked	linked, linked, linked
ENSAMXG00000034719		NW_019170539.1	21901697	21908852	neutral, neutral, soft	linked, linked, linked
ENSAMXG00000033230	fdps	NW_019170544.1	35332854	35345797	linked, soft, linked	linked, linked, linked
ENSAMXG00000002203	cryba2a	NW_019170547.1	17990940	18002011	soft, linked, linked	linked, linked, linked
ENSAMXG00000002273	patz1	NW_019170547.1	35662973	35673102	neutral, linked, soft	linked, linked, linked
ENSAMXG00000042136	ppil1	NW_019170547.1	35894458	35906525	linked, soft, linked	linked, linked, linked
ENSAMXG00000042571	nxf1	NW_019170548.1	11708289	11719637	soft, soft, soft	linked, linked, linked
ENSAMXG00000003692	tspearb	NW_019170553.1	1750335	1760096	linked, hard, linked	linked, linked, linked
ENSAMXG00000011059	arl5a	NW_019170553.1	17650317	17659792	linked, hard, linked	linked, linked, linked
ENSAMXG00000037534	ssu72	NW_019170556.1	18165521	18174867	linked, hard, linked	linked, linked, linked
ENSAMXG00000008132	npas4a	NW_019170558.1	42872034	42879483	soft, linked, linked	linked, linked, linked
ENSAMXG00000041919	ppm1k	NW_019170559.1	7517022	7526413	linked, soft, linked	linked, linked, linked
ENSAMXG00000034205	lgalslb	NW_019170559.1	13604754	13613008	soft, linked, linked	linked, linked, linked
ENSAMXG00000037322	C2orf69	NW_019172174.1	43946	54669	soft, linked, soft	linked, linked, linked
ENSAMXG00000032402		NW_019172828.1	950293	958817	linked, hard, hard	linked, linked, linked
ENSAMXG00000039186	si:ch211-256e16.10	NW_019172856.1	192139	200340	soft, linked, neutral	linked, linked, linked
ENSAMXG00000001763	creb3l2	NW_019172886.1	59842	100551	linked, neutral, soft, soft, neutral, linked, soft, linked	linked, linked, linked
ENSAMXG00000004250	TMPRSS13	NW_019172921.1	218334	249212	linked, linked, soft, linked, linked, soft, linked	linked, linked, linked
ENSAMXG00000031177	cdk5r1a	NW_019172922.1	201722	210309	soft, neutral, neutral	linked, linked, linked
ENSAMXG00000033363		NW_019172925.1	3794197	3804628	linked, hard, linked	linked, linked, linked
ENSAMXG00000029493	hoxb9a	NW_019172936.1	1552350	1559268	soft, linked, soft	linked, linked, linked
ENSAMXG00000015855	nr1d1	NW_019172936.1	1739735	1748678	linked, neutral, soft	linked, linked, linked
ENSAMXG00000034143		NW_019170548.1	36127088	36128260	linked, hard	linked, linked	neutral, neutral	linked, linked
ENSAMXG00000035049		NW_019170549.1	22476334	22480166	linked, soft	linked, linked	neutral, linked	linked, linked
ENSAMXG00000041053	mrps10	NW_019170541.1	21805241	21818099	soft, linked, soft, neutral	linked, linked	linked, linked, linked, linked	linked, linked, linked, linked
ENSAMXG00000032787		NW_019170544.1	21253868	21264851	linked, linked, soft	linked, linked	linked, linked, linked	linked, linked, linked
ENSAMXG00000033013		NW_019170535.1	20571402	20574755	soft, linked	linked, linked	linked, linked	linked, linked
ENSAMXG00000035123	si:ch1073-13h15.3	NW_019170538.1	17442893	17448575	hard, linked	linked, linked	linked, linked	linked, linked
ENSAMXG00000003955	phyh	NW_019170541.1	4114004	4121980	soft, linked	linked, linked	linked, linked	linked, linked
ENSAMXG00000033099		NW_019170544.1	32839378	32842618	soft, linked	linked, linked	linked, linked	linked, linked
ENSAMXG00000037092	alkbh5	NW_019170546.1	22594131	22599908	hard, hard	linked, linked	linked, linked	linked, linked
ENSAMXG00000036146		NW_019170549.1	31150525	31154298	soft, neutral	linked, linked	linked, linked	linked, linked
ENSAMXG00000016838	znf592	NW_019170552.1	25618560	25624541	hard, soft	linked, linked	linked, linked	linked, linked
ENSAMXG00000014107	psmb12	NW_019170557.1	7102667	7108438	hard, linked	linked, linked	linked, linked	linked, linked
ENSAMXG00000009806	s100a10a	NW_019170557.1	9964943	9968698	soft, linked	linked, linked	linked, linked	linked, linked
ENSAMXG00000032190	tmx2b	NW_019170559.1	7883263	7891158	linked, soft	linked, linked	linked, linked	linked, linked
ENSAMXG00000029807	znf511	NW_019170559.1	13716143	13722414	soft, linked	linked, linked	linked, linked	linked, linked
ENSAMXG00000040416	neurog3	NW_019170559.1	14639871	14643591	soft, linked	linked, linked	linked, linked	linked, linked
ENSAMXG00000041450		NW_019170994.1	39417	45329	neutral, hard	linked, linked	linked, linked	linked, linked
ENSAMXG00000017115	slc39a8	NW_019171651.1	128857	136499	soft, neutral	linked, linked	linked, linked	linked, linked
ENSAMXG00000033665	prdm12b	NW_019172906.1	2538797	2544571	hard, hard	linked, linked	linked, linked	linked, linked
ENSAMXG00000037218		NW_019170557.1	24916978	24919980	hard, linked	linked, linked	linked, linked
ENSAMXG00000004732	bag3	NW_019170559.1	14442551	14452067	soft, soft	linked, linked	linked, linked
ENSAMXG00000042720	hoxb1a	NW_019172936.1	1472413	1474054	soft, soft	linked, linked	linked, linked
ENSAMXG00000016026	hoxb2a	NW_019172936.1	1486110	1488131	soft, soft	linked, linked	linked, linked
ENSAMXG00000007171		NW_019172928.1	17893	55483	hard, linked, linked, linked, linked, linked, linked	linked, linked	linked	linked, linked, linked, linked, linked, linked, linked
ENSAMXG00000039665		NW_019172819.1	1040668	1043997	linked, hard	linked, linked	linked	linked, linked
ENSAMXG00000005619	mblac1	NW_019170535.1	2831656	2833795	hard, hard	linked, linked		neutral, neutral
ENSAMXG00000029656	epdl2	NW_019170548.1	7575242	7581456	linked, hard	linked, linked		neutral, neutral
ENSAMXG00000040798	tacc1	NW_019170554.1	18404174	18409851	linked, soft	linked, linked		neutral, neutral
ENSAMXG00000036643		NW_019170559.1	23320903	23323311	linked, hard	linked, linked		neutral, neutral
ENSAMXG00000015702	cyb5d2	NW_019172907.1	2584921	2589553	soft, linked	linked, linked		neutral, neutral
ENSAMXG00000034566	trappc6b	NW_019170549.1	3601319	3606275	soft, neutral	linked, linked		neutral, linked
ENSAMXG00000021577	tnni2b.1	NW_019172925.1	2254357	2261984	linked, soft	linked, linked		neutral, linked
ENSAMXG00000043308	fzd2	NW_019170536.1	16405786	16408285	linked, soft	linked, linked		linked, neutral
ENSAMXG00000029439	btf3l4	NW_019170539.1	15137951	15143705	neutral, soft	linked, linked		linked, neutral
ENSAMXG00000013254	lzic	NW_019170549.1	7603065	7607855	hard, linked	linked, linked		linked, neutral
ENSAMXG00000033519	pvalb2	NW_019172823.1	519634	522573	soft, neutral	linked, linked		linked, neutral
ENSAMXG00000016621	ect2	NW_019170539.1	9200493	9254985	linked, linked, linked, hard, linked, linked, linked, linked, linked, hard, linked, linked	linked, linked		linked, linked, linked, linked, linked, linked, linked, linked, linked, linked, linked, linked
ENSAMXG00000037884	tia1l	NW_019172819.1	2330706	2384134	linked, linked, linked, linked, linked, linked, hard, linked, linked, hard, linked, linked	linked, linked		linked, linked, linked, linked, linked, linked, linked, linked, linked
ENSAMXG00000004762	rrbp1b	NW_019172833.1	3571934	3598263	linked, neutral, linked, neutral, soft, linked, neutral	linked, linked		linked, linked, linked, linked, linked, linked
ENSAMXG00000037089	si:dkey-226m8.10	NW_019172907.1	229642	253077	soft, linked, linked, linked, linked, linked	linked, linked		linked, linked, linked, linked, linked, linked
ENSAMXG00000003364	si:ch73-233k15.2	NW_019170536.1	416174	430004	linked, hard, hard, hard	linked, linked		linked, linked, linked, linked
ENSAMXG00000031142	RSBN1	NW_019170549.1	10750038	10759738	linked, hard, hard	linked, linked		linked, linked, linked
ENSAMXG00000033617		NW_019172913.1	5361793	5370368	neutral, soft, soft	linked, linked		linked, linked, linked
ENSAMXG00000003784	gstt2	NW_019172935.1	760108	770644	linked, soft, linked	linked, linked		linked, linked, linked
ENSAMXG00000025587	gpr4	NW_019170535.1	14542427	14543515	soft, soft	linked, linked		linked, linked
ENSAMXG00000000539	aspdh	NW_019170536.1	4629816	4633746	linked, soft	linked, linked		linked, linked
ENSAMXG00000037285	tmem86b	NW_019170536.1	4635845	4638946	neutral, soft	linked, linked		linked, linked
ENSAMXG00000034363		NW_019170536.1	15710109	15713556	soft, linked	linked, linked		linked, linked
ENSAMXG00000037590	zgc:193811	NW_019170536.1	15909015	15929337	linked, linked, hard, hard, soft	linked, linked		linked, linked
ENSAMXG00000038393		NW_019170537.1	16023585	16031681	linked, hard	linked, linked		linked, linked
ENSAMXG00000036170	si:ch211-161h7.8	NW_019170537.1	22608208	22613936	linked, soft	linked, linked		linked, linked
ENSAMXG00000024530	rnf8	NW_019170537.1	31707512	31715295	linked, hard	linked, linked		linked, linked
ENSAMXG00000024526	hsp90ab1	NW_019170537.1	31788865	31796808	hard, hard	linked, linked		linked, linked
ENSAMXG00000020490	actr10	NW_019170537.1	46406026	46416290	soft, linked	linked, linked		linked, linked
ENSAMXG00000006327		NW_019170538.1	970563	973466	soft, linked	linked, linked		linked, linked
ENSAMXG00000008733	cdc42ep1a	NW_019170538.1	17275386	17280104	soft, neutral	linked, linked		linked, linked
ENSAMXG00000039859		NW_019170539.1	4420865	4424045	soft, soft	linked, linked		linked, linked
ENSAMXG00000037392	rfxank	NW_019170539.1	11763700	11767590	soft, soft	linked, linked		linked, linked
ENSAMXG00000015810	nr2c2ap	NW_019170539.1	11767931	11773098	linked, soft	linked, linked		linked, linked
ENSAMXG00000036454	gadd45ba	NW_019170539.1	16691874	16695909	soft, soft	linked, linked		linked, linked
ENSAMXG00000018975	ctns	NW_019170539.1	16795375	16800356	soft, soft	linked, linked		linked, linked
ENSAMXG00000037056		NW_019170539.1	17236787	17240683	soft, soft	linked, linked		linked, linked
ENSAMXG00000032250	smim7	NW_019170539.1	17241928	17244909	linked, soft	linked, linked		linked, linked
ENSAMXG00000037608	rsph3	NW_019170539.1	24491882	24496080	soft, neutral	linked, linked		linked, linked
ENSAMXG00000029751		NW_019170540.1	47695977	47698290	soft, soft	linked, linked		linked, linked
ENSAMXG00000037244	BSN	NW_019170540.1	48963675	48971100	linked, hard	linked, linked		linked, linked
ENSAMXG00000030012	asb13a.1	NW_019170541.1	1842758	1848915	linked, soft	linked, linked		linked, linked
ENSAMXG00000030722		NW_019170541.1	5695431	5700129	soft, linked	linked, linked		linked, linked
ENSAMXG00000036331	gas8	NW_019170541.1	8375471	8379590	soft, linked	linked, linked		linked, linked
ENSAMXG00000035718		NW_019170541.1	16384999	16389616	linked, soft	linked, linked		linked, linked
ENSAMXG00000042550	btg1	NW_019170541.1	32514876	32522374	soft, linked	linked, linked		linked, linked
ENSAMXG00000020465	tnfrsf11b	NW_019170542.1	3409584	3414351	soft, soft	linked, linked		linked, linked
ENSAMXG00000031777		NW_019170542.1	5821371	5823572	linked, soft	linked, linked		linked, linked
ENSAMXG00000017557	kcnj11l	NW_019170542.1	24033318	24041997	soft, soft	linked, linked		linked, linked
ENSAMXG00000034975		NW_019170542.1	27002314	27003444	hard, hard	linked, linked		linked, linked
ENSAMXG00000031878	opn6b	NW_019170543.1	3853986	3858290	linked, hard	linked, linked		linked, linked
ENSAMXG00000040937	fam167b	NW_019170543.1	7667245	7667502	soft, neutral	linked, linked		linked, linked
ENSAMXG00000030768		NW_019170543.1	9970691	9975617	neutral, soft	linked, linked		linked, linked
ENSAMXG00000035768	iah1	NW_019170543.1	17897161	17902424	linked, hard	linked, linked		linked, linked
ENSAMXG00000016801	ptgr2	NW_019170543.1	20203609	20211919	linked, soft	linked, linked		linked, linked
ENSAMXG00000042375		NW_019170543.1	22666456	22668558	hard, linked	linked, linked		linked, linked
ENSAMXG00000035805	atxn3	NW_019170543.1	27848721	27856895	soft, linked	linked, linked		linked, linked
ENSAMXG00000037721	zgc:113142	NW_019170543.1	29734607	29738234	soft, linked	linked, linked		linked, linked
ENSAMXG00000001283		NW_019170544.1	14267249	14271545	linked, soft	linked, linked		linked, linked
ENSAMXG00000043503	dnali1	NW_019170544.1	17634316	17641424	linked, soft	linked, linked		linked, linked
ENSAMXG00000035350	cxcr3.2	NW_019170545.1	10001010	10005600	hard, linked	linked, linked		linked, linked
ENSAMXG00000041397		NW_019170546.1	2621322	2625285	soft, linked	linked, linked		linked, linked
ENSAMXG00000043000		NW_019170546.1	19713707	19718062	linked, hard	linked, linked		linked, linked
ENSAMXG00000015863	cep97	NW_019170546.1	19717880	19727027	hard, hard	linked, linked		linked, linked
ENSAMXG00000032848		NW_019170546.1	28693781	28700891	soft, neutral	linked, linked		linked, linked
ENSAMXG00000033167	atf4a	NW_019170547.1	19522642	19530777	soft, soft	linked, linked		linked, linked
ENSAMXG00000030172	emc3	NW_019170547.1	34518688	34525279	neutral, soft	linked, linked		linked, linked
ENSAMXG00000035707	f2rl1.1	NW_019170548.1	12708638	12713523	soft, linked	linked, linked		linked, linked
ENSAMXG00000038625		NW_019170548.1	14862073	14862525	neutral, soft	linked, linked		linked, linked
ENSAMXG00000014670	atp5fa1	NW_019170548.1	26422568	26428531	linked, soft	linked, linked		linked, linked
ENSAMXG00000014677	hwa	NW_019170548.1	26430722	26434170	soft, soft	linked, linked		linked, linked
ENSAMXG00000041344		NW_019170548.1	31900509	31903819	soft, linked	linked, linked		linked, linked
ENSAMXG00000017993	aar2	NW_019170549.1	567826	574295	hard, linked	linked, linked		linked, linked
ENSAMXG00000013091	tmem107l	NW_019170549.1	6586437	6587974	linked, soft	linked, linked		linked, linked
ENSAMXG00000017804	zgc:158296	NW_019170549.1	24352935	24358202	neutral, soft	linked, linked		linked, linked
ENSAMXG00000024788	lactbl1a	NW_019170549.1	27179751	27190933	linked, soft	linked, linked		linked, linked
ENSAMXG00000031225	rbm14b	NW_019170550.1	15053921	15060075	linked, hard	linked, linked		linked, linked
ENSAMXG00000033189	dusp22b	NW_019170550.1	20045397	20079703	linked, linked, soft, neutral, linked, linked, soft, linked	linked, linked		linked, linked
ENSAMXG00000017508	sox17	NW_019170550.1	21662261	21666259	soft, linked	linked, linked		linked, linked
ENSAMXG00000032033		NW_019170550.1	28682240	28683746	soft, linked	linked, linked		linked, linked
ENSAMXG00000031633		NW_019170550.1	31016967	31021095	hard, hard	linked, linked		linked, linked
ENSAMXG00000036463	si:dkey-19b23.12	NW_019170550.1	31021294	31027344	linked, hard	linked, linked		linked, linked
ENSAMXG00000016289	nkpd1	NW_019170551.1	23068216	23075579	linked, soft	linked, linked		linked, linked
ENSAMXG00000010078		NW_019170551.1	27134537	27141002	neutral, soft	linked, linked		linked, linked
ENSAMXG00000030691		NW_019170552.1	8820456	8826108	hard, linked	linked, linked		linked, linked
ENSAMXG00000035773	spata2l	NW_019170552.1	13661321	13666533	soft, soft	linked, linked		linked, linked
ENSAMXG00000020218	si:ch211-245j22.3	NW_019170552.1	14194141	14198227	linked, soft	linked, linked		linked, linked
ENSAMXG00000039037		NW_019170552.1	14392980	14398416	linked, soft	linked, linked		linked, linked
ENSAMXG00000030816	pgpep1l	NW_019170552.1	18261486	18265451	soft, neutral	linked, linked		linked, linked
ENSAMXG00000036049	prss1	NW_019170552.1	28292357	28295991	linked, soft	linked, linked		linked, linked
ENSAMXG00000043077	cd28	NW_019170553.1	12143380	12152311	soft, neutral	linked, linked		linked, linked
ENSAMXG00000037231	dlx1a	NW_019170553.1	16145553	16151079	linked, soft	linked, linked		linked, linked
ENSAMXG00000037639	znhit2	NW_019170554.1	4751745	4753424	soft, linked	linked, linked		linked, linked
ENSAMXG00000037504		NW_019170554.1	6407326	6407946	soft, soft	linked, linked		linked, linked
ENSAMXG00000003333		NW_019170554.1	13276544	13280261	soft, linked	linked, linked		linked, linked
ENSAMXG00000032582	ETS2	NW_019170554.1	31238717	31245029	soft, linked	linked, linked		linked, linked
ENSAMXG00000041313		NW_019170555.1	17170383	17173978	hard, linked	linked, linked		linked, linked
ENSAMXG00000042692	srsf6b	NW_019170556.1	7354355	7359898	soft, soft	linked, linked		linked, linked
ENSAMXG00000031698		NW_019170556.1	10187890	10192677	hard, linked	linked, linked		linked, linked
ENSAMXG00000042852		NW_019170557.1	13587202	13591390	hard, linked	linked, linked		linked, linked
ENSAMXG00000038633	pithd1	NW_019170557.1	29553847	29561200	linked, soft	linked, linked		linked, linked
ENSAMXG00000000416	aldob	NW_019170558.1	5519200	5524762	linked, soft	linked, linked		linked, linked
ENSAMXG00000004485	galn	NW_019170558.1	28693005	28699585	linked, hard	linked, linked		linked, linked
ENSAMXG00000030707		NW_019170558.1	37004879	37011933	soft, linked	linked, linked		linked, linked
ENSAMXG00000030906		NW_019170558.1	37013574	37019944	hard, linked	linked, linked		linked, linked
ENSAMXG00000038577	si:ch211-276i12.4	NW_019170558.1	39437880	39443024	soft, linked	linked, linked		linked, linked
ENSAMXG00000019990	rbmx	NW_019170558.1	44126310	44131177	linked, hard	linked, linked		linked, linked
ENSAMXG00000041112		NW_019170559.1	18154377	18157850	linked, hard	linked, linked		linked, linked
ENSAMXG00000012438	tysnd1	NW_019170559.1	18287735	18297270	soft, soft	linked, linked		linked, linked
ENSAMXG00000002135	galm	NW_019170559.1	21228966	21232840	linked, soft	linked, linked		linked, linked
ENSAMXG00000035070		NW_019170559.1	22564504	22568944	soft	linked, linked		linked, linked
ENSAMXG00000004283	six3a	NW_019170559.1	27841007	27843246	soft, soft	linked, linked		linked, linked
ENSAMXG00000029230		NW_019170559.1	32334536	32339002	soft, linked	linked, linked		linked, linked
ENSAMXG00000036061		NW_019170708.1	574740	581872	soft, soft	linked, linked		linked, linked
ENSAMXG00000029703	si:ch73-380l10.2	NW_019170807.1	89675	96284	soft, linked	linked, linked		linked, linked
ENSAMXG00000041424		NW_019170925.1	146342	151078	hard, linked	linked, linked		linked, linked
ENSAMXG00000038325		NW_019171228.1	71986	76937	hard, hard	linked, linked		linked, linked
ENSAMXG00000033503	trappc1	NW_019171551.1	89001	92842	soft, linked	linked, linked		linked, linked
ENSAMXG00000013901	dcun1d5	NW_019172850.1	1793511	1802347	hard, hard	linked, linked		linked, linked
ENSAMXG00000033502	KDELR2	NW_019172914.1	869237	875970	soft, neutral	linked, linked		linked, linked
ENSAMXG00000019370	xrn1	NW_019172929.1	1198361	1249671	linked, neutral, linked, linked, linked, linked, linked, soft, neutral, linked, linked	linked, linked		linked, linked
ENSAMXG00000004994	sh3glb1b	NW_019172929.1	1643252	1659948	linked, linked, soft, neutral	linked, linked		linked, linked
ENSAMXG00000038572	zgc:112294	NW_019172935.1	1896721	1902440	linked, hard	linked, linked		linked, linked
ENSAMXG00000001028	pim3	NW_019170542.1	19854295	19858941	linked, soft	linked, linked		linked
ENSAMXG00000037739		NW_019170555.1	15606558	15609895	hard, linked	linked, linked		linked
ENSAMXG00000009276	si:ch211-120g10.1	NW_019172828.1	5170689	5187645	hard, hard	linked, linked		linked
ENSAMXG00000030274	ndufb4	NW_019170537.1	19068251	19073086	soft, soft	linked, linked
ENSAMXG00000014069		NW_019170537.1	21759013	21766640	hard, hard	linked, linked
ENSAMXG00000032627	si:rp71-1f1.4	NW_019170537.1	21767024	21767812	linked, hard	linked, linked
ENSAMXG00000018508	tmem30ab	NW_019170537.1	33070565	33076726	soft, soft	linked, linked
ENSAMXG00000033854	jdp2b	NW_019170537.1	39340908	39342734	soft, linked	linked, linked
ENSAMXG00000034580	tmed10	NW_019170537.1	39379866	39387444	linked, soft	linked, linked
ENSAMXG00000036911	cgrrf1	NW_019170537.1	52375980	52382378	soft, soft	linked, linked
ENSAMXG00000001109		NW_019170539.1	22064669	22069136	linked, hard	linked, linked
ENSAMXG00000001839	ZADH2	NW_019170543.1	31024696	31029123	linked, soft	linked, linked
ENSAMXG00000043810		NW_019170543.1	33948897	33952969	linked, hard	linked, linked
ENSAMXG00000020315	rragca	NW_019170544.1	18328382	18335756	linked, hard	linked, linked
ENSAMXG00000012359	cnot3a	NW_019170544.1	21674708	21681254	soft, soft	linked, linked
ENSAMXG00000029870	ndufs4	NW_019170544.1	27480356	27484975	soft, soft	linked, linked
ENSAMXG00000026497	ndufs4	NW_019170544.1	27481343	27482755	soft, soft	linked, linked
ENSAMXG00000043878	ndufs4	NW_019170544.1	27482006	27483710	soft, soft	linked, linked
ENSAMXG00000038545		NW_019170544.1	33573523	33579468	soft, neutral	linked, linked
ENSAMXG00000040591		NW_019170547.1	17502796	17509048	hard, linked	linked, linked
ENSAMXG00000031679	trub2	NW_019170547.1	35616589	35622084	soft, soft	linked, linked
ENSAMXG00000037834	hdhd3	NW_019170547.1	35621557	35624426	soft, soft	linked, linked
ENSAMXG00000002182	crbn	NW_019170547.1	36039209	36045837	soft, linked	linked, linked
ENSAMXG00000002173		NW_019170547.1	36056678	36058841	soft, neutral	linked, linked
ENSAMXG00000007416	eif4ebp3	NW_019170548.1	11523823	11529530	soft, soft	linked, linked
ENSAMXG00000042858	ankhd1	NW_019170548.1	11532470	11537026	soft, linked	linked, linked
ENSAMXG00000041545	dad1	NW_019170551.1	10382758	10388491	linked, soft	linked, linked
ENSAMXG00000043735		NW_019170551.1	28200649	28205273	hard, linked	linked, linked
ENSAMXG00000033740		NW_019170552.1	11373661	11380556	hard, soft	linked, linked
ENSAMXG00000036621	vgll3	NW_019170553.1	18180670	18186295	linked, soft	linked, linked
ENSAMXG00000031990	smim14	NW_019170555.1	15665121	15672242	linked, hard	linked, linked
ENSAMXG00000033748		NW_019170556.1	22448122	22452859	hard, linked	linked, linked
ENSAMXG00000032792		NW_019170558.1	13774629	13779291	linked, hard	linked, linked
ENSAMXG00000036436		NW_019170559.1	14342592	14351110	linked, soft	linked, linked
ENSAMXG00000035908		NW_019170559.1	21859913	21867134	soft, linked	linked, linked
ENSAMXG00000031206	coa8	NW_019170559.1	22161747	22167451	linked, hard	linked, linked
ENSAMXG00000018119	chmp1a	NW_019170789.1	133658	139296	hard, neutral	linked, linked
ENSAMXG00000018133	slc10a3	NW_019170789.1	142215	143606	hard, hard	linked, linked
ENSAMXG00000043718	hoxb7a	NW_019172936.1	1541062	1546198	soft, soft	linked, linked
ENSAMXG00000015950	hoxb13a	NW_019172936.1	1575671	1578452	soft, soft	linked, linked
ENSAMXG00000032751		NW_019172936.1	1791244	1795430	linked, soft	linked, linked
ENSAMXG00000034109	ccsapb	NW_019170559.1	13404427	13407486	soft	linked	neutral	linked
ENSAMXG00000033712	si:ch211-107m4.1	NW_019171115.1	65094	171904	linked, linked, linked, hard, neutral, linked, soft, linked, linked, linked, linked, linked, linked, neutral, linked, neutral, hard, soft, soft, linked, neutral, linked	linked	linked, linked, linked, linked, linked
ENSAMXG00000032326	selenbp1	NW_019170544.1	28440912	28463522	linked, linked, hard, linked, soft, linked	linked	linked, linked	linked
ENSAMXG00000002840	si:ch1073-13h15.3	NW_019170538.1	17460117	17465083	hard, linked	linked	linked	linked, linked
ENSAMXG00000030142		NW_019170537.1	70748963	70750418	hard	linked	linked	linked
ENSAMXG00000041232		NW_019170537.1	70910137	70910892	soft	linked	linked	linked
ENSAMXG00000038902	si:ch1073-67j19.1	NW_019170541.1	4124742	4127190	soft	linked	linked	linked
ENSAMXG00000032154		NW_019170541.1	19268775	19271899	soft	linked	linked	linked
ENSAMXG00000040485	abcb5	NW_019170544.1	32856704	32876503	soft	linked	linked	linked
ENSAMXG00000034129		NW_019170548.1	8026310	8026723	hard	linked	linked	linked
ENSAMXG00000035113		NW_019170550.1	11855083	11857132	hard	linked	linked	linked
ENSAMXG00000032571		NW_019170550.1	11883084	11887073	hard	linked	linked	linked
ENSAMXG00000002804	skor1b	NW_019170552.1	17563670	17572666	soft	linked	linked	linked
ENSAMXG00000033966	HOXD13	NW_019170553.1	15188401	15192127	soft	linked	linked	linked
ENSAMXG00000035279		NW_019170554.1	11016188	11017412	hard	linked	linked	linked
ENSAMXG00000024951		NW_019170558.1	39015044	39015955	soft	linked	linked	linked
ENSAMXG00000005622		NW_019170804.1	20407	27318	hard	linked	linked	linked
ENSAMXG00000038853		NW_019171526.1	228674	231219	hard	linked	linked	linked
ENSAMXG00000025543		NW_019172835.1	140562	141446	hard	linked	linked	linked
ENSAMXG00000009385	ctnnd1	NW_019170559.1	8074316	8103142	soft, neutral, linked, soft, linked, linked, linked	linked	linked
ENSAMXG00000040259		NW_019170547.1	17824463	17825927	soft	linked		neutral
ENSAMXG00000025919	si:ch211-149b19.2	NW_019170549.1	18728064	18730307	hard	linked		neutral
ENSAMXG00000025890	irs2a	NW_019170546.1	17842849	17857824	soft, linked, linked, neutral	linked		linked, neutral, linked, linked
ENSAMXG00000039807	arpc5b	NW_019170537.1	67854533	67862443	soft, neutral	linked		linked, neutral
ENSAMXG00000013115	TTC21A	NW_019170544.1	26533231	26559972	linked, neutral, neutral, soft, linked, linked	linked		linked, linked, linked, neutral, linked, linked
ENSAMXG00000032200		NW_019172828.1	4511871	4598159	linked, linked, linked, soft, linked, linked, linked, linked, linked, soft, linked, linked, linked, hard, linked, linked, linked, linked, linked	linked		linked, linked, linked, linked, linked
ENSAMXG00000042712	dlg4a	NW_019172863.1	443647	555665	soft, linked, linked, linked, linked, linked, linked, hard, linked, linked, linked, linked, linked, soft, hard	linked		linked, linked, linked, linked, linked
ENSAMXG00000036066	cfhl4	NW_019170539.1	19234523	19243369	soft, linked, linked	linked		linked, linked, linked
ENSAMXG00000005995	zgc:152891	NW_019170548.1	6118956	6132093	neutral, linked, soft	linked		linked, linked, linked
ENSAMXG00000020763	pleca	NW_019172904.1	582041	637007	hard, linked, linked, linked, hard, linked, linked, linked, linked, linked, linked, linked	linked		linked, linked, linked
ENSAMXG00000012999		NW_019170540.1	39524718	39528604	soft, linked	linked		linked, linked
ENSAMXG00000032001	pou4f2	NW_019170559.1	2448999	2453181	hard, linked	linked		linked, linked
ENSAMXG00000042565	elac2	NW_019172898.1	100597	148843	hard, linked, neutral, linked, soft, soft, linked, linked, linked, linked, linked	linked		linked, linked
ENSAMXG00000041100		NW_019170535.1	8825558	8827459	hard	linked		linked
ENSAMXG00000032159		NW_019170536.1	32563886	32567025	hard	linked		linked
ENSAMXG00000031834		NW_019170537.1	14393018	14393403	soft	linked		linked
ENSAMXG00000003721	ghsrb	NW_019170537.1	16973158	16977500	soft	linked		linked
ENSAMXG00000004758	id2b	NW_019170537.1	41735650	41737485	soft	linked		linked
ENSAMXG00000029637		NW_019170538.1	393079	398059	linked, soft	linked		linked
ENSAMXG00000031708		NW_019170539.1	14763736	14764941	soft	linked		linked
ENSAMXG00000041475	waslb	NW_019170541.1	33161345	33194395	hard, linked, hard, linked, linked, linked, linked, linked	linked		linked
ENSAMXG00000017571	kcnj11l	NW_019170542.1	24033484	24034047	soft	linked		linked
ENSAMXG00000040927	BET1L	NW_019170542.1	24044386	24046589	soft	linked		linked
ENSAMXG00000035489	irf2bpl	NW_019170543.1	23853664	23855760	soft	linked		linked
ENSAMXG00000037055		NW_019170543.1	25018080	25020397	soft	linked		linked
ENSAMXG00000026039		NW_019170544.1	14263146	14264339	soft	linked		linked
ENSAMXG00000029913		NW_019170546.1	13265140	13267164	hard	linked		linked
ENSAMXG00000043219		NW_019170546.1	19918022	19920949	hard	linked		linked
ENSAMXG00000043798	rgs5b	NW_019170550.1	4484048	4486327	hard	linked		linked
ENSAMXG00000015933	si:ch211-168d1.3	NW_019170550.1	14832513	14882978	soft	linked		linked
ENSAMXG00000025011	si:dkey-6n21.13	NW_019170550.1	29415858	29417123	hard	linked		linked
ENSAMXG00000030430	cyb5d1	NW_019170550.1	31223798	31227410	soft	linked		linked
ENSAMXG00000018912	arhgap45a	NW_019170551.1	8786337	8825582	hard, linked, linked, linked, soft, neutral, neutral, linked, linked	linked		linked
ENSAMXG00000034883		NW_019170551.1	11008060	11009379	soft	linked		linked
ENSAMXG00000041982		NW_019170551.1	11616009	11616305	soft	linked		linked
ENSAMXG00000015314	rreb1b	NW_019170551.1	15413857	15429236	soft	linked		linked
ENSAMXG00000019932	pdf	NW_019170552.1	13664856	13666533	soft	linked		linked
ENSAMXG00000037305	tmem263	NW_019170552.1	14055991	14057150	soft	linked		linked
ENSAMXG00000000470	bcl2l13	NW_019170552.1	18045093	18101399	neutral, neutral, linked, soft, linked, soft, neutral, neutral, linked, soft, linked, linked	linked		linked
ENSAMXG00000006895	hoxd12a	NW_019170553.1	15184487	15187209	soft	linked		linked
ENSAMXG00000041436		NW_019170553.1	20436129	20436696	soft	linked		linked
ENSAMXG00000014449	trim13	NW_019170553.1	27846008	27847351	soft	linked		linked
ENSAMXG00000033893		NW_019170554.1	12304169	12305136	soft	linked		linked
ENSAMXG00000020994	spp1	NW_019170554.1	20038459	20096996	linked, soft, linked, linked, linked, linked, soft, linked, linked, linked, linked, linked	linked		linked
ENSAMXG00000030535		NW_019170555.1	6521355	6651111	neutral, soft, linked, linked, linked, soft, linked, linked, soft, neutral, soft, soft	linked		linked
ENSAMXG00000041698		NW_019170558.1	46663797	46665174	hard	linked		linked
ENSAMXG00000039708		NW_019170559.1	4944080	4944914	hard	linked		linked
ENSAMXG00000042043		NW_019171293.1	30520	30950	hard	linked		linked
ENSAMXG00000033711		NW_019171803.1	35871	36260	soft	linked		linked
ENSAMXG00000007300	zdhhc21	NW_019171934.1	83851	110078	soft, linked, linked, linked, linked, linked	linked		linked
ENSAMXG00000032969		NW_019172035.1	145580	147046	hard	linked		linked
ENSAMXG00000009493	PSMC1	NW_019172086.1	99305	106222	hard	linked		linked
ENSAMXG00000033485		NW_019172359.1	33466	34592	hard	linked		linked
ENSAMXG00000038788	zgc:194221	NW_019172359.1	35228	37091	hard	linked		linked
ENSAMXG00000037678	hoxa5a	NW_019172832.1	1475571	1477186	soft	linked		linked
ENSAMXG00000001574	dspa	NW_019172834.1	2266267	2303966	linked, linked, soft, linked	linked		linked
ENSAMXG00000020078	trip13	NW_019172864.1	894277	911267	hard, linked, linked, hard	linked		linked
ENSAMXG00000043458	kcnk15	NW_019172866.1	598519	602456	hard	linked		linked
ENSAMXG00000029907	amacr	NW_019172868.1	2230059	2253592	hard, linked, linked, linked, hard, linked	linked		linked
ENSAMXG00000006026	kcna4	NW_019172890.1	5199459	5201708	soft	linked		linked
ENSAMXG00000029090	NRARP	NW_019172906.1	7824785	7825108	soft	linked		linked
ENSAMXG00000008711	nr0b1	NW_019172925.1	3413311	3416643	soft	linked		linked
ENSAMXG00000036340		NW_019172925.1	4063075	4065586	soft	linked		linked
ENSAMXG00000016489		NW_019172937.1	617255	663474	hard	linked		linked
ENSAMXG00000006337	pdia2	NW_019172943.1	565125	575658	neutral, linked, soft	linked		linked
ENSAMXG00000035782		NW_019172946.1	39140	40235	soft	linked		linked
ENSAMXG00000031780		NW_019170537.1	13872784	13877168	soft	linked
ENSAMXG00000030490		NW_019170537.1	25084978	25086250	soft	linked
ENSAMXG00000039384		NW_019170539.1	21885660	21900542	soft	linked
ENSAMXG00000039316	GPX2	NW_019170543.1	1439286	1440959	hard	linked
ENSAMXG00000002179	vhl	NW_019170547.1	36048309	36050182	soft	linked
ENSAMXG00000039000	tatdn2	NW_019170547.1	36052580	36057141	soft	linked
ENSAMXG00000042431		NW_019170547.1	36814751	36814957	soft	linked
ENSAMXG00000025645	chst7	NW_019170547.1	38248003	38249286	soft	linked
ENSAMXG00000037074		NW_019170548.1	24877967	24879600	soft	linked
ENSAMXG00000039709		NW_019170549.1	25772881	25773975	hard	linked
ENSAMXG00000034304	pigr	NW_019170551.1	10390374	10408517	soft, linked, soft, linked, soft	linked
ENSAMXG00000034810		NW_019170559.1	7684863	7685255	soft	linked
ENSAMXG00000025968	itprip	NW_019170559.1	14349337	14351043	soft	linked
ENSAMXG00000039656	sox19a	NW_019172341.1	187324	193404	linked, neutral, soft	linked
ENSAMXG00000037495	hoxb8a	NW_019172936.1	1548164	1549686	soft	linked
ENSAMXG00000013984		NW_019172013.1	81579	127984	hard, linked, linked, linked, linked, linked, linked, linked		linked, neutral, neutral, neutral, linked, linked, neutral, neutral	linked, linked, linked, linked, linked, linked, linked, linked
ENSAMXG00000020575	ubp1	NW_019170557.1	28878644	28904472	soft, linked, neutral, linked, linked, soft		linked, linked, linked, linked, linked, linked
ENSAMXG00000007571	nlgn3b	NW_019170537.1	37675782	37692819	linked, neutral, soft, neutral, soft		linked, linked, linked
ENSAMXG00000037603		NW_019170538.1	22707198	22716943	linked, hard, hard		linked, linked, linked
ENSAMXG00000038827		NW_019170827.1	90252	100305	neutral, hard, linked		linked, linked, linked
ENSAMXG00000042103		NW_019172745.1	30065	34941	hard, linked		linked, linked	linked, linked
ENSAMXG00000035955		NW_019170538.1	22710353	22714135	hard, hard		linked, linked
ENSAMXG00000033397		NW_019171084.1	217361	275532	linked, hard, linked, linked, linked, linked, linked, linked, linked, hard, linked, neutral, linked		linked, linked
ENSAMXG00000019652	selenoo2	NW_019170541.1	24478397	24491307	soft, neutral, linked		linked	linked, linked, linked
ENSAMXG00000038457		NW_019172807.1	3746	55335	neutral, soft, soft, neutral		linked	linked, linked, linked
ENSAMXG00000007118		NW_019170537.1	14801004	14805791	soft, linked		linked	linked, linked
ENSAMXG00000031843		NW_019170539.1	34927602	34928215	soft		linked	linked
ENSAMXG00000041079		NW_019170536.1	7351775	7357095	soft, soft		linked
ENSAMXG00000029987		NW_019170541.1	857445	871282	soft, linked, soft, linked		linked
ENSAMXG00000030640		NW_019170541.1	1001469	1043414	neutral, linked, neutral, linked, linked, soft, linked		linked
ENSAMXG00000038322		NW_019171084.1	335420	336065	soft		linked
ENSAMXG00000005777	rasal1b	NW_019170540.1	44733446	44771151	linked, soft, linked, linked, neutral, linked, linked, soft			linked, linked, linked, linked, linked, linked, linked, linked
ENSAMXG00000003854	swap70b	NW_019170552.1	15248506	15277104	neutral, linked, linked, linked, linked, soft			linked, linked, linked, linked, linked, linked
ENSAMXG00000007033	brwd3	NW_019170537.1	14479997	14501848	neutral, linked, linked, neutral, soft			linked, linked, linked, linked, linked
ENSAMXG00000035008	sting1	NW_019170542.1	5970577	5990149	linked, linked, hard, linked, linked			linked, linked, linked, linked, linked
ENSAMXG00000005012	mpp4l	NW_019170544.1	8419403	8441227	linked, soft, neutral, linked, linked			linked, linked, linked, linked, linked
ENSAMXG00000012548	rprd2b	NW_019170544.1	21973961	21993422	neutral, neutral, neutral, neutral, soft			linked, linked, linked, linked, linked
ENSAMXG00000042584	rnf165a	NW_019170548.1	26366731	26384666	linked, soft, linked, neutral, soft			linked, linked, linked, linked, linked
ENSAMXG00000038119		NW_019170553.1	22640875	22659237	linked, linked, linked, hard, linked			linked, linked, linked, linked, linked
ENSAMXG00000020123	rasgrf2a	NW_019170554.1	291929	310752	neutral, soft, soft, linked, linked			linked, linked, linked, linked, linked
ENSAMXG00000019726	RAB3C	NW_019170554.1	1067022	1086381	linked, linked, hard, linked, linked			linked, linked, linked, linked, linked
ENSAMXG00000043835	stoml3b	NW_019170554.1	25339465	25361095	neutral, linked, linked, linked, soft			linked, linked, linked, linked, linked
ENSAMXG00000036790		NW_019170558.1	29209226	29231475	neutral, linked, soft, linked, linked			linked, linked, linked, linked, linked
ENSAMXG00000036801	psd2	NW_019170558.1	39058443	39137389	linked, neutral, linked, soft, linked, linked, linked, linked, linked, soft, linked, soft, linked, linked, linked, linked			linked, linked, linked, linked, linked
ENSAMXG00000040031		NW_019172339.1	479350	498119	linked, linked, linked, soft, neutral			linked, linked, linked, linked, linked
ENSAMXG00000018776	xylt2	NW_019172828.1	5228887	5268976	soft, neutral, linked, linked, linked, linked, soft, soft			linked, linked, linked, linked, linked
ENSAMXG00000011944	gpr176	NW_019170537.1	56154179	56170419	soft, soft, neutral, soft			linked, linked, linked, linked
ENSAMXG00000041695	sult6b1	NW_019170539.1	29005812	29018211	hard, linked, linked, linked			linked, linked, linked, linked
ENSAMXG00000021376	wdr48a	NW_019170544.1	26590446	26606147	linked, linked, neutral, soft			linked, linked, linked, linked
ENSAMXG00000033071		NW_019171532.1	306091	318135	linked, neutral, soft, linked			linked, linked, linked, linked
ENSAMXG00000032414	irf10	NW_019172838.1	913276	932141	linked, linked, hard, linked			linked, linked, linked, linked
ENSAMXG00000007157		NW_019172928.1	26579	42404	hard, linked, linked, linked			linked, linked, linked, linked
ENSAMXG00000007681	zgc:195245	NW_019170540.1	6358849	6370681	neutral, soft, soft			linked, linked, linked
ENSAMXG00000000546	fbxo30a	NW_019170543.1	24347184	24353658	neutral, soft, linked			linked, linked, linked
ENSAMXG00000033135		NW_019170546.1	29148949	29159793	neutral, neutral, soft			linked, linked, linked
ENSAMXG00000041769	elovl4b	NW_019170549.1	29343716	29365699	linked, linked, soft, linked, linked			linked, linked, linked
ENSAMXG00000040541	epoa	NW_019170550.1	39835404	39845565	neutral, linked, soft			linked, linked, linked
ENSAMXG00000036577	nansa	NW_019170555.1	5336353	5346875	hard, linked, linked			linked, linked, linked
ENSAMXG00000003825	park7	NW_019170556.1	4162356	4172036	hard, hard, linked			linked, linked, linked
ENSAMXG00000043828		NW_019171116.1	136731	157406	hard, linked, hard			linked, linked, linked
ENSAMXG00000029463	bloc1s6	NW_019171364.1	2223410	2232642	linked, neutral, soft			linked, linked, linked
ENSAMXG00000000973		NW_019171526.1	23355	33289	linked, linked, hard			linked, linked, linked
ENSAMXG00000038942	ctsl.1	NW_019172840.1	138766	150097	linked, linked, hard			linked, linked, linked
ENSAMXG00000034142		NW_019172924.1	7284220	7294315	linked, linked, hard			linked, linked, linked
ENSAMXG00000009792	cryaba	NW_019170536.1	20946260	20947554	linked, hard			linked, linked
ENSAMXG00000041165		NW_019170537.1	14793786	14798126	linked, soft			linked, linked
ENSAMXG00000017672	si:ch211-117l17.6	NW_019170539.1	19639060	19644493	linked, soft			linked, linked
ENSAMXG00000038347	sema3b	NW_019170540.1	1413101	1461233	neutral, neutral, linked, neutral, neutral, soft, soft, neutral, neutral, linked			linked, linked
ENSAMXG00000041402	dnajb9b	NW_019170541.1	32091719	32096692	soft, linked			linked, linked
ENSAMXG00000011442		NW_019170543.1	14653936	14659522	linked, soft			linked, linked
ENSAMXG00000041860	CBX4	NW_019170547.1	2893392	2899972	soft, linked			linked, linked
ENSAMXG00000037921		NW_019170550.1	22599254	22602625	hard, linked			linked, linked
ENSAMXG00000043461		NW_019170552.1	32361118	32363144	linked, hard			linked, linked
ENSAMXG00000039986		NW_019170555.1	7135775	7185636	linked, linked, linked, linked, linked, linked, soft, linked, linked, linked, linked			linked, linked
ENSAMXG00000037084		NW_019170557.1	4177865	4182759	soft, linked			linked, linked
ENSAMXG00000041694		NW_019170557.1	4189314	4194977	neutral, soft			linked, linked
ENSAMXG00000033379	bmt2	NW_019170558.1	41620108	41625127	soft, linked			linked, linked
ENSAMXG00000003589	zgc:153169	NW_019170559.1	13480534	13484296	soft, neutral			linked, linked
ENSAMXG00000041971		NW_019170763.1	13592	46494	neutral, soft, neutral, soft			linked, linked
ENSAMXG00000043722		NW_019170901.1	198027	205448	soft, linked			linked, linked
ENSAMXG00000042424		NW_019171526.1	38264	42612	linked, soft			linked, linked
ENSAMXG00000043612	mrpl3	NW_019172832.1	740545	780133	linked, linked, soft, soft, linked, soft, linked, linked, linked			linked, linked
ENSAMXG00000020566	nudt19	NW_019172925.1	1081722	1084145	neutral, soft			linked, linked
ENSAMXG00000000706	arhgap29b	NW_019172929.1	2291104	2327172	hard, linked, linked, linked, linked, linked, linked, linked			linked, linked
ENSAMXG00000035212	bbc3	NW_019170535.1	26918794	26931821	hard			linked
ENSAMXG00000032813		NW_019170537.1	1728792	1731088	soft			linked
ENSAMXG00000018553	mpx	NW_019170554.1	16918711	16966015	linked, linked, linked, linked, linked, soft, linked, linked, linked, soft			linked
ENSAMXG00000033415		NW_019170557.1	648444	650636	soft			linked
ENSAMXG00000038387		NW_019170557.1	4186511	4187098	soft			linked
ENSAMXG00000024949	purab	NW_019170558.1	39146098	39147006	soft			linked
ENSAMXG00000040589		NW_019170925.1	65655	103784	linked, soft, linked, linked, soft, soft, soft, soft, linked			linked
ENSAMXG00000044093		NW_019171082.1	25149	53562	linked, linked, hard, linked			linked
ENSAMXG00000033279		NW_019171116.1	145690	151355	hard			linked
ENSAMXG00000035509		NW_019171191.1	267354	298650	linked, linked, soft, linked, soft, soft, linked, linked			linked
ENSAMXG00000034288		NW_019171444.1	15939	29820	soft, linked			linked
ENSAMXG00000012949		NW_019171597.1	160861	216304	linked, linked, linked, linked, hard, linked, hard			linked
ENSAMXG00000029563		NW_019171892.1	223907	225444	soft			linked
ENSAMXG00000019585		NW_019171990.1	103021	157003	linked, hard, neutral, linked, hard, linked, linked, linked, hard, linked, linked			linked
ENSAMXG00000041067		NW_019172114.1	51402	51785	hard			linked
ENSAMXG00000005762	cactin	NW_019172322.1	248664	284739	linked, linked, linked, neutral, linked, soft, linked, soft			linked
ENSAMXG00000012522		NW_019172389.1	84847	90973	soft			linked
ENSAMXG00000040942	ak1	NW_019172863.1	2652370	2672914	hard			linked
ENSAMXG00000040058	memo1	NW_019172893.1	156590	179700	neutral, linked, hard			linked
ENSAMXG00000011926		NW_019172906.1	729350	730216	soft			linked

## Sheet: Rascon_GO
GO biological process complete	Danio rerio - REFLIST (25704)	upload_1 (647)	upload_1 (expected)	upload_1 (over/under)	upload_1 (fold Enrichment)	upload_1 (raw P-value)
biological_process (GO:0008150)	20346	575	512.13	+	1.12	1.62e-10
developmental process (GO:0032502)	4819	184	121.3	+	1.52	4.25e-09
multicellular organismal process (GO:0032501)	5021	189	126.38	+	1.5	5.61e-09
multicellular organism development (GO:0007275)	4061	160	102.22	+	1.57	7.2e-09
anatomical structure development (GO:0048856)	4629	177	116.52	+	1.52	8.51e-09
cellular developmental process (GO:0048869)	2433	106	61.24	+	1.73	5.18e-08
animal organ development (GO:0048513)	2727	114	68.64	+	1.66	1.16e-07
cell differentiation (GO:0030154)	2418	104	60.86	+	1.71	1.46e-07
cellular process (GO:0009987)	15071	442	379.35	+	1.17	6.07e-07
cellular nitrogen compound metabolic process (GO:0034641)	2474	103	62.27	+	1.65	8.17e-07
system development (GO:0048731)	3449	131	86.82	+	1.51	2.24e-06
central nervous system development (GO:0007417)	736	40	18.53	+	2.16	1.48e-05
organic cyclic compound metabolic process (GO:1901360)	2143	87	53.94	+	1.61	1.58e-05
heterocycle metabolic process (GO:0046483)	1994	81	50.19	+	1.61	3.16e-05
cellular aromatic compound metabolic process (GO:0006725)	2017	81	50.77	+	1.6	4.77e-05
nucleobase-containing compound metabolic process (GO:0006139)	1892	77	47.62	+	1.62	5.35e-05
metabolic process (GO:0008152)	7262	230	182.79	+	1.26	6.94e-05
nervous system development (GO:0007399)	1770	72	44.55	+	1.62	8.77e-05
translational initiation (GO:0006413)	66	9	1.66	+	5.42	9.1e-05
brain development (GO:0007420)	515	29	12.96	+	2.24	0.000109
regulation of metabolic process (GO:0019222)	4519	153	113.75	+	1.35	0.000112
gene expression (GO:0010467)	1416	60	35.64	+	1.68	0.000127
immune system development (GO:0002520)	490	28	12.33	+	2.27	0.000128
sensory system development (GO:0048880)	658	34	16.56	+	2.05	0.000146
hemopoiesis (GO:0030097)	465	27	11.7	+	2.31	0.000158
regulation of cellular metabolic process (GO:0031323)	4044	138	101.79	+	1.36	0.000205
hematopoietic or lymphoid organ development (GO:0048534)	482	27	12.13	+	2.23	0.000211
nucleic acid metabolic process (GO:0090304)	1472	61	37.05	+	1.65	0.000229
head development (GO:0060322)	535	29	13.47	+	2.15	0.000254
regulation of neuron differentiation (GO:0045664)	60	8	1.51	+	5.3	0.000256
regulation of protein-containing complex assembly (GO:0043254)	154	13	3.88	+	3.35	0.000259
regulation of primary metabolic process (GO:0080090)	4062	138	102.25	+	1.35	0.000259
regulation of nucleobase-containing compound metabolic process (GO:0019219)	3263	115	82.13	+	1.4	0.000268
regulation of actin filament polymerization (GO:0030833)	116	11	2.92	+	3.77	0.000305
regulation of macromolecule metabolic process (GO:0060255)	4222	142	106.27	+	1.34	0.000322
regulation of gene expression (GO:0010468)	3534	122	88.95	+	1.37	0.000347
hematopoietic progenitor cell differentiation (GO:0002244)	99	10	2.49	+	4.01	0.000358
regulation of nitrogen compound metabolic process (GO:0051171)	3988	135	100.38	+	1.34	0.000358
regulation of actin polymerization or depolymerization (GO:0008064)	121	11	3.05	+	3.61	0.000425
regulation of macromolecule biosynthetic process (GO:0010556)	3136	110	78.94	+	1.39	0.000428
regulation of RNA metabolic process (GO:0051252)	3142	110	79.09	+	1.39	0.000438
regulation of actin filament length (GO:0030832)	123	11	3.1	+	3.55	0.000483
primary metabolic process (GO:0044238)	6477	203	163.03	+	1.25	0.000496
regulation of actin filament organization (GO:0110053)	166	13	4.18	+	3.11	0.000505
regulation of cell differentiation (GO:0045595)	463	25	11.65	+	2.15	0.000557
regulation of biosynthetic process (GO:0009889)	3200	111	80.55	+	1.38	0.000601
glial cell differentiation (GO:0010001)	128	11	3.22	+	3.41	0.000658
RNA 3'-end processing (GO:0031123)	71	8	1.79	+	4.48	0.000713
regulation of cellular biosynthetic process (GO:0031326)	3177	110	79.97	+	1.38	0.000717
myeloid cell differentiation (GO:0030099)	196	14	4.93	+	2.84	0.000733
organic substance metabolic process (GO:0071704)	6852	212	172.47	+	1.23	0.000737
RNA metabolic process (GO:0016070)	1023	44	25.75	+	1.71	0.0008
regulation of protein polymerization (GO:0032271)	133	11	3.35	+	3.29	0.000882
cellular nitrogen compound biosynthetic process (GO:0044271)	928	41	23.36	+	1.76	0.00092
camera-type eye development (GO:0043010)	471	25	11.86	+	2.11	0.000993
cellular response to stress (GO:0033554)	763	35	19.21	+	1.82	0.00101
oligodendrocyte development (GO:0014003)	27	5	0.68	+	7.36	0.00102
gliogenesis (GO:0042063)	137	11	3.45	+	3.19	0.0011
hindbrain development (GO:0030902)	138	11	3.47	+	3.17	0.00117
regulation of transcription by RNA polymerase II (GO:0006357)	2239	81	56.36	+	1.44	0.0012
neurogenesis (GO:0022008)	1105	46	27.81	+	1.65	0.00122
metencephalon development (GO:0022037)	60	7	1.51	+	4.63	0.00126
thrombocyte differentiation (GO:0002574)	16	4	0.4	+	9.93	0.00128
glial cell development (GO:0021782)	98	9	2.47	+	3.65	0.0013
mRNA metabolic process (GO:0016071)	412	22	10.37	+	2.12	0.00143
eye development (GO:0001654)	548	27	13.79	+	1.96	0.00146
visual system development (GO:0150063)	548	27	13.79	+	1.96	0.00146
digestion (GO:0007586)	30	5	0.76	+	6.62	0.00155
posterior lateral line system development (GO:0048915)	81	8	2.04	+	3.92	0.00156
regulation of DNA-templated transcription (GO:0006355)	2913	100	73.32	+	1.36	0.00172
regulation of nucleic acid-templated transcription (GO:1903506)	2914	100	73.35	+	1.36	0.00173
regulation of RNA biosynthetic process (GO:2001141)	2916	100	73.4	+	1.36	0.00174
histone methylation (GO:0016571)	64	7	1.61	+	4.35	0.00178
RNA processing (GO:0006396)	673	31	16.94	+	1.83	0.00182
nitrogen compound metabolic process (GO:0006807)	5927	184	149.19	+	1.23	0.00183
oligodendrocyte differentiation (GO:0048709)	47	6	1.18	+	5.07	0.00184
pons development (GO:0021548)	18	4	0.45	+	8.83	0.00185
sensory organ development (GO:0007423)	732	33	18.43	+	1.79	0.00185
mechanosensory lateral line system development (GO:0048881)	84	8	2.11	+	3.78	0.00193
RNA destabilization (GO:0050779)	48	6	1.21	+	4.97	0.00203
mRNA destabilization (GO:0061157)	48	6	1.21	+	4.97	0.00203
necrotic cell death (GO:0070265)	8	3	0.2	+	14.9	0.0021
ribonucleoside diphosphate metabolic process (GO:0009185)	49	6	1.23	+	4.86	0.00224
chromosome segregation (GO:0007059)	174	12	4.38	+	2.74	0.00225
regulation of supramolecular fiber organization (GO:1902903)	201	13	5.06	+	2.57	0.00256
Arp2/3 complex-mediated actin nucleation (GO:0034314)	20	4	0.5	+	7.95	0.00259
G protein-coupled receptor signaling pathway (GO:0007186)	1157	14	29.12	-	0.48	0.00262
negative regulation of developmental process (GO:0051093)	202	13	5.08	+	2.56	0.00266
organelle localization (GO:0051640)	300	17	7.55	+	2.25	0.00269
nuclear chromosome segregation (GO:0098813)	133	10	3.35	+	2.99	0.00286
nuclear migration (GO:0007097)	21	4	0.53	+	7.57	0.00302
nucleus localization (GO:0051647)	21	4	0.53	+	7.57	0.00302
regulation of receptor signaling pathway via STAT (GO:1904892)	21	4	0.53	+	7.57	0.00302
regulation of receptor signaling pathway via JAK-STAT (GO:0046425)	21	4	0.53	+	7.57	0.00302
pyruvate metabolic process (GO:0006090)	54	6	1.36	+	4.41	0.00348
efferent axon development in posterior lateral line nerve (GO:0048929)	2	2	0.05	+	39.73	0.00349
efferent axon development in a lateral line nerve (GO:0048894)	2	2	0.05	+	39.73	0.00349
histone ubiquitination (GO:0016574)	22	4	0.55	+	7.22	0.0035
maintenance of gastrointestinal epithelium (GO:0030277)	10	3	0.25	+	11.92	0.00351
isoprenoid catabolic process (GO:0008300)	10	3	0.25	+	11.92	0.00351
cellular component organization or biogenesis (GO:0071840)	4184	134	105.32	+	1.27	0.00363
positive regulation of mRNA metabolic process (GO:1903313)	74	7	1.86	+	3.76	0.00377
chromatin organization (GO:0006325)	313	17	7.88	+	2.16	0.00377
hematopoietic stem cell differentiation (GO:0060218)	55	6	1.38	+	4.33	0.00378
histone modification (GO:0016570)	212	13	5.34	+	2.44	0.00392
endocrine system development (GO:0035270)	119	9	3	+	3	0.0044
ribonucleoprotein complex biogenesis (GO:0022613)	337	18	8.48	+	2.12	0.0046
pigmentation (GO:0043473)	143	10	3.6	+	2.78	0.00463
glycolytic process (GO:0006096)	40	5	1.01	+	4.97	0.00477
regulation of cytoskeleton organization (GO:0051493)	340	18	8.56	+	2.1	0.00481
ATP generation from ADP (GO:0006757)	41	5	1.03	+	4.84	0.00525
anatomical structure morphogenesis (GO:0009653)	2179	76	54.85	+	1.39	0.00536
cellular metabolic process (GO:0044237)	5741	175	144.51	+	1.21	0.00561
regulation of histone H3-K9 dimethylation (GO:1900109)	3	2	0.08	+	26.49	0.00573
regulation of actin cytoskeleton organization (GO:0032956)	237	14	5.97	+	2.35	0.00576
neural retina development (GO:0003407)	102	8	2.57	+	3.12	0.0058
neural nucleus development (GO:0048857)	26	4	0.65	+	6.11	0.00594
regulation of actin filament-based process (GO:0032970)	239	14	6.02	+	2.33	0.00594
positive regulation of mRNA catabolic process (GO:0061014)	61	6	1.54	+	3.91	0.00601
leukocyte differentiation (GO:0002521)	103	8	2.59	+	3.09	0.00611
organic cyclic compound biosynthetic process (GO:1901362)	612	27	15.4	+	1.75	0.00619
sister chromatid segregation (GO:0000819)	82	7	2.06	+	3.39	0.00632
negative regulation of macromolecule biosynthetic process (GO:0010558)	498	23	12.54	+	1.83	0.00633
retina development in camera-type eye (GO:0060041)	276	15	6.95	+	2.16	0.00656
posterior lateral line neuromast primordium migration (GO:0048920)	27	4	0.68	+	5.89	0.00669
establishment of spindle orientation (GO:0051294)	27	4	0.68	+	5.89	0.00669
regulation of growth (GO:0040008)	176	11	4.43	+	2.48	0.00671
mitotic sister chromatid segregation (GO:0000070)	63	6	1.59	+	3.78	0.00693
monosaccharide metabolic process (GO:0005996)	84	7	2.11	+	3.31	0.00713
chordate embryonic development (GO:0043009)	526	24	13.24	+	1.81	0.00734
regulation of developmental process (GO:0050793)	920	37	23.16	+	1.6	0.00736
macromolecule metabolic process (GO:0043170)	5187	159	130.56	+	1.22	0.00745
embryo development ending in birth or egg hatching (GO:0009792)	528	24	13.29	+	1.81	0.00748
ADP metabolic process (GO:0046031)	45	5	1.13	+	4.41	0.00749
neuron fate commitment (GO:0048663)	45	5	1.13	+	4.41	0.00749
neuromast primordium migration (GO:0048883)	28	4	0.7	+	5.68	0.0075
negative regulation of gene expression (GO:0010629)	251	14	6.32	+	2.22	0.00752
mRNA catabolic process (GO:0006402)	85	7	2.14	+	3.27	0.00755
amide biosynthetic process (GO:0043604)	419	20	10.55	+	1.9	0.00767
heterocycle biosynthetic process (GO:0018130)	535	24	13.47	+	1.78	0.0081
rRNA metabolic process (GO:0016072)	181	11	4.56	+	2.41	0.00812
purine ribonucleoside diphosphate metabolic process (GO:0009179)	46	5	1.16	+	4.32	0.00814
purine nucleoside diphosphate metabolic process (GO:0009135)	46	5	1.16	+	4.32	0.00814
mRNA 3'-end processing (GO:0031124)	29	4	0.73	+	5.48	0.00838
termination of RNA polymerase II transcription (GO:0006369)	4	2	0.1	+	19.86	0.00846
nuclear pore localization (GO:0051664)	4	2	0.1	+	19.86	0.00846
mitochondrial translational elongation (GO:0070125)	4	2	0.1	+	19.86	0.00846
transcription by RNA polymerase II (GO:0006366)	87	7	2.19	+	3.2	0.00847
myelination (GO:0042552)	66	6	1.66	+	3.61	0.0085
methylation (GO:0032259)	224	13	5.64	+	2.31	0.00872
stress-activated MAPK cascade (GO:0051403)	15	3	0.38	+	7.95	0.00913
stress-activated protein kinase signaling cascade (GO:0031098)	15	3	0.38	+	7.95	0.00913
histone monoubiquitination (GO:0010390)	15	3	0.38	+	7.95	0.00913
protein monoubiquitination (GO:0006513)	30	4	0.76	+	5.3	0.00931
organelle fission (GO:0048285)	185	11	4.66	+	2.36	0.00939
ensheathment of neurons (GO:0007272)	68	6	1.71	+	3.51	0.00968
axon ensheathment (GO:0008366)	68	6	1.71	+	3.51	0.00968
negative regulation of cell differentiation (GO:0045596)	136	9	3.42	+	2.63	0.00974
cell cycle (GO:0007049)	692	29	17.42	+	1.66	0.00979
negative regulation of cellular biosynthetic process (GO:0031327)	510	23	12.84	+	1.79	0.00992
epithelial cell differentiation (GO:0030855)	263	14	6.62	+	2.11	0.00995
spinal cord development (GO:0021510)	90	7	2.27	+	3.09	0.00998
protein methylation (GO:0006479)	90	7	2.27	+	3.09	0.00998
protein alkylation (GO:0008213)	90	7	2.27	+	3.09	0.00998
negative regulation of biosynthetic process (GO:0009890)	513	23	12.91	+	1.78	0.0102
negative regulation of translation (GO:0017148)	91	7	2.29	+	3.06	0.0105
epithelial structure maintenance (GO:0010669)	16	3	0.4	+	7.45	0.0106
organelle organization (GO:0006996)	2218	75	55.83	+	1.34	0.0108
RNA phosphodiester bond hydrolysis (GO:0090501)	50	5	1.26	+	3.97	0.0111
multicellular organismal homeostasis (GO:0048871)	92	7	2.32	+	3.02	0.0111
neuron differentiation (GO:0030182)	947	37	23.84	+	1.55	0.0112
nuclear-transcribed mRNA catabolic process, deadenylation-dependent decay (GO:0000288)	32	4	0.81	+	4.97	0.0114
rhombomere 4 morphogenesis (GO:0021661)	5	2	0.13	+	15.89	0.0116
rhombomere 4 development (GO:0021570)	5	2	0.13	+	15.89	0.0116
regulation of meiotic nuclear division (GO:0040020)	5	2	0.13	+	15.89	0.0116
embryonic cleavage (GO:0040016)	5	2	0.13	+	15.89	0.0116
Wnt signaling pathway involved in dorsal/ventral axis specification (GO:0044332)	5	2	0.13	+	15.89	0.0116
hydrocarbon catabolic process (GO:0120253)	5	2	0.13	+	15.89	0.0116
hydrocarbon metabolic process (GO:0120252)	5	2	0.13	+	15.89	0.0116
pyroptosis (GO:0070269)	5	2	0.13	+	15.89	0.0116
regulation of canonical Wnt signaling pathway involved in heart development (GO:1905066)	5	2	0.13	+	15.89	0.0116
carotene catabolic process (GO:0016121)	5	2	0.13	+	15.89	0.0116
carotene metabolic process (GO:0016119)	5	2	0.13	+	15.89	0.0116
histone H4-K20 methylation (GO:0034770)	5	2	0.13	+	15.89	0.0116
terpene metabolic process (GO:0042214)	5	2	0.13	+	15.89	0.0116
terpene catabolic process (GO:0046247)	5	2	0.13	+	15.89	0.0116
cell population proliferation (GO:0008283)	141	9	3.55	+	2.54	0.012
neural crest formation (GO:0014029)	17	3	0.43	+	7.01	0.0123
mRNA polyadenylation (GO:0006378)	17	3	0.43	+	7.01	0.0123
negative regulation of cellular amide metabolic process (GO:0034249)	94	7	2.37	+	2.96	0.0123
endocrine pancreas development (GO:0031018)	72	6	1.81	+	3.31	0.0124
nuclear division (GO:0000280)	167	10	4.2	+	2.38	0.0124
intracellular receptor signaling pathway (GO:0030522)	33	4	0.83	+	4.82	0.0125
signaling (GO:0023052)	4373	86	110.07	-	0.78	0.0125
establishment of organelle localization (GO:0051656)	210	12	5.29	+	2.27	0.013
tissue homeostasis (GO:0001894)	73	6	1.84	+	3.27	0.0131
nucleic acid phosphodiester bond hydrolysis (GO:0090305)	73	6	1.84	+	3.27	0.0131
carbohydrate catabolic process (GO:0016052)	73	6	1.84	+	3.27	0.0131
actin polymerization or depolymerization (GO:0008154)	73	6	1.84	+	3.27	0.0131
glandular epithelial cell differentiation (GO:0002067)	34	4	0.86	+	4.67	0.0137
enteroendocrine cell differentiation (GO:0035883)	34	4	0.86	+	4.67	0.0137
actin filament polymerization (GO:0030041)	34	4	0.86	+	4.67	0.0137
negative regulation of macromolecule metabolic process (GO:0010605)	921	36	23.18	+	1.55	0.0137
nuclear-transcribed mRNA catabolic process (GO:0000956)	74	6	1.86	+	3.22	0.0139
nucleoside diphosphate metabolic process (GO:0009132)	74	6	1.86	+	3.22	0.0139
regulation of cellular component size (GO:0032535)	247	13	6.22	+	2.09	0.014
photoreceptor cell differentiation (GO:0046530)	97	7	2.44	+	2.87	0.0143
intermediate filament cytoskeleton organization (GO:0045104)	54	5	1.36	+	3.68	0.0148
intermediate filament-based process (GO:0045103)	54	5	1.36	+	3.68	0.0148
histone lysine methylation (GO:0034968)	54	5	1.36	+	3.68	0.0148
response to abiotic stimulus (GO:0009628)	389	18	9.79	+	1.84	0.0149
intermediate filament organization (GO:0045109)	35	4	0.88	+	4.54	0.015
negative regulation of receptor signaling pathway via STAT (GO:1904893)	6	2	0.15	+	13.24	0.0153
methylglyoxal metabolic process (GO:0009438)	6	2	0.15	+	13.24	0.0153
SNARE complex disassembly (GO:0035494)	6	2	0.15	+	13.24	0.0153
negative regulation of receptor signaling pathway via JAK-STAT (GO:0046426)	6	2	0.15	+	13.24	0.0153
hexose metabolic process (GO:0019318)	76	6	1.91	+	3.14	0.0155
ATP metabolic process (GO:0046034)	76	6	1.91	+	3.14	0.0155
digestive tract development (GO:0048565)	99	7	2.49	+	2.81	0.0157
cellular component organization (GO:0016043)	4005	124	100.81	+	1.23	0.0159
transcription elongation by RNA polymerase II promoter (GO:0006368)	19	3	0.48	+	6.27	0.016
regulation of histone methylation (GO:0031060)	19	3	0.48	+	6.27	0.016
negative regulation of metabolic process (GO:0009892)	966	37	24.32	+	1.52	0.016
regulation of hydrolase activity (GO:0051336)	473	4	11.91	-	0.34	0.016
actin nucleation (GO:0045010)	36	4	0.91	+	4.41	0.0164
RNA catabolic process (GO:0006401)	100	7	2.52	+	2.78	0.0165
negative regulation of cellular metabolic process (GO:0031324)	724	29	18.22	+	1.59	0.0165
positive regulation of hydrolase activity (GO:0051345)	269	1	6.77	-	0.15	0.0165
generation of neurons (GO:0048699)	979	37	24.64	+	1.5	0.017
embryo development (GO:0009790)	1169	43	29.43	+	1.46	0.017
monocarboxylic acid metabolic process (GO:0032787)	308	15	7.75	+	1.93	0.0172
ncRNA processing (GO:0034470)	309	15	7.78	+	1.93	0.0175
hindbrain morphogenesis (GO:0021575)	37	4	0.93	+	4.29	0.0178
dorsal/ventral axis specification (GO:0009950)	20	3	0.5	+	5.96	0.0181
RNA polyadenylation (GO:0043631)	20	3	0.5	+	5.96	0.0181
negative regulation of cellular macromolecule biosynthetic process (GO:2000113)	102	7	2.57	+	2.73	0.0181
carbohydrate metabolic process (GO:0005975)	365	17	9.19	+	1.85	0.0182
negative regulation of multicellular organismal process (GO:0051241)	195	11	4.91	+	2.24	0.0191
nucleoside diphosphate phosphorylation (GO:0006165)	58	5	1.46	+	3.42	0.0192
thalamus development (GO:0021794)	7	2	0.18	+	11.35	0.0193
multi-ciliated epithelial cell differentiation (GO:1903251)	7	2	0.18	+	11.35	0.0193
neurofilament bundle assembly (GO:0033693)	7	2	0.18	+	11.35	0.0193
protein localization to nuclear envelope (GO:0090435)	7	2	0.18	+	11.35	0.0193
pre-mRNA cleavage required for polyadenylation (GO:0098789)	7	2	0.18	+	11.35	0.0193
mRNA cleavage involved in mRNA processing (GO:0098787)	7	2	0.18	+	11.35	0.0193
deadenylation-dependent decapping of nuclear-transcribed mRNA (GO:0000290)	7	2	0.18	+	11.35	0.0193
regulation of Wnt signaling pathway involved in heart development (GO:0003307)	7	2	0.18	+	11.35	0.0193
DNA-templated transcription elongation (GO:0006354)	21	3	0.53	+	5.68	0.0203
mononuclear cell differentiation (GO:1903131)	59	5	1.49	+	3.37	0.0204
isoprenoid metabolic process (GO:0006720)	59	5	1.49	+	3.37	0.0204
nucleotide phosphorylation (GO:0046939)	59	5	1.49	+	3.37	0.0204
ribosome biogenesis (GO:0042254)	234	12	5.89	+	2.04	0.0212
mRNA processing (GO:0006397)	334	16	8.41	+	1.9	0.0212
sensory perception (GO:0007600)	401	3	10.09	-	0.3	0.0215
lateral line system development (GO:0048925)	131	8	3.3	+	2.43	0.0217
stem cell differentiation (GO:0048863)	236	12	5.94	+	2.02	0.0222
spindle localization (GO:0051653)	40	4	1.01	+	3.97	0.0225
establishment of spindle localization (GO:0051293)	40	4	1.01	+	3.97	0.0225
regulation of histone modification (GO:0031056)	40	4	1.01	+	3.97	0.0225
T cell differentiation (GO:0030217)	40	4	1.01	+	3.97	0.0225
positive regulation of nucleobase-containing compound metabolic process (GO:0045935)	649	26	16.34	+	1.59	0.0228
cell communication (GO:0007154)	4416	89	111.16	-	0.8	0.0229
cell fate specification (GO:0001708)	108	7	2.72	+	2.57	0.0235
regulation of nervous system development (GO:0051960)	207	11	5.21	+	2.11	0.0237
negative regulation of neuron differentiation (GO:0045665)	8	2	0.2	+	9.93	0.0238
regulation of histone H3-K9 methylation (GO:0051570)	8	2	0.2	+	9.93	0.0238
mannose metabolic process (GO:0006013)	8	2	0.2	+	9.93	0.0238
regulation of DNA methylation (GO:0044030)	8	2	0.2	+	9.93	0.0238
intracellular steroid hormone receptor signaling pathway (GO:0030518)	8	2	0.2	+	9.93	0.0238
regulation of organelle organization (GO:0033043)	525	22	13.21	+	1.66	0.0242
embryonic viscerocranium morphogenesis (GO:0048703)	109	7	2.74	+	2.55	0.0245
RNA biosynthetic process (GO:0032774)	209	11	5.26	+	2.09	0.0247
cell cycle process (GO:0022402)	465	20	11.7	+	1.71	0.0247
aromatic compound biosynthetic process (GO:0019438)	530	22	13.34	+	1.65	0.0253
meiotic cell cycle (GO:0051321)	110	7	2.77	+	2.53	0.0255
eye photoreceptor cell differentiation (GO:0001754)	63	5	1.59	+	3.15	0.0258
columnar/cuboidal epithelial cell differentiation (GO:0002065)	42	4	1.06	+	3.78	0.0261
cellular aldehyde metabolic process (GO:0006081)	42	4	1.06	+	3.78	0.0261
regulation of neurogenesis (GO:0050767)	176	10	4.43	+	2.26	0.0266
response to radiation (GO:0009314)	176	10	4.43	+	2.26	0.0266
cellular amide metabolic process (GO:0043603)	618	25	15.56	+	1.61	0.0269
regulation of cell development (GO:0060284)	214	11	5.39	+	2.04	0.0275
regulation of cellular macromolecule biosynthetic process (GO:2000112)	214	11	5.39	+	2.04	0.0275
positive regulation of neuron differentiation (GO:0045666)	24	3	0.6	+	4.97	0.0278
swim bladder development (GO:0048794)	24	3	0.6	+	4.97	0.0278
animal organ regeneration (GO:0031100)	24	3	0.6	+	4.97	0.0278
snRNA processing (GO:0016180)	24	3	0.6	+	4.97	0.0278
digestive system process (GO:0022600)	24	3	0.6	+	4.97	0.0278
terpenoid metabolic process (GO:0006721)	43	4	1.08	+	3.7	0.0279
facial nucleus development (GO:0021754)	9	2	0.23	+	8.83	0.0286
methylguanosine-cap decapping (GO:0110156)	9	2	0.23	+	8.83	0.0286
fatty acid beta-oxidation using acyl-CoA dehydrogenase (GO:0033539)	9	2	0.23	+	8.83	0.0286
regulation of feeding behavior (GO:0060259)	9	2	0.23	+	8.83	0.0286
formation of translation preinitiation complex (GO:0001731)	9	2	0.23	+	8.83	0.0286
cell-cell junction maintenance (GO:0045217)	9	2	0.23	+	8.83	0.0286
mRNA cleavage (GO:0006379)	9	2	0.23	+	8.83	0.0286
histone H2A monoubiquitination (GO:0035518)	9	2	0.23	+	8.83	0.0286
intestinal epithelial structure maintenance (GO:0060729)	9	2	0.23	+	8.83	0.0286
adherens junction maintenance (GO:0034334)	9	2	0.23	+	8.83	0.0286
negative regulation of biological process (GO:0048519)	2390	77	60.16	+	1.28	0.0286
response to stress (GO:0006950)	1521	52	38.29	+	1.36	0.0287
signal transduction (GO:0007165)	4075	82	102.57	-	0.8	0.0288
translation (GO:0006412)	318	15	8	+	1.87	0.0293
regulation of translation (GO:0006417)	183	10	4.61	+	2.17	0.0295
regulation of mRNA stability (GO:0043488)	89	6	2.24	+	2.68	0.0297
cerebellum development (GO:0021549)	44	4	1.11	+	3.61	0.0299
positive regulation of TOR signaling (GO:0032008)	25	3	0.63	+	4.77	0.0306
positive regulation of actin filament polymerization (GO:0030838)	25	3	0.63	+	4.77	0.0306
establishment of mitotic spindle orientation (GO:0000132)	25	3	0.63	+	4.77	0.0306
isoprenoid biosynthetic process (GO:0008299)	25	3	0.63	+	4.77	0.0306
protein phosphorylation (GO:0006468)	928	13	23.36	-	0.56	0.031
peptide biosynthetic process (GO:0043043)	325	15	8.18	+	1.83	0.0312
mRNA splicing, via spliceosome (GO:0000398)	187	10	4.71	+	2.12	0.0315
RNA splicing, via transesterification reactions with bulged adenosine as nucleophile (GO:0000377)	187	10	4.71	+	2.12	0.0315
RNA splicing, via transesterification reactions (GO:0000375)	187	10	4.71	+	2.12	0.0315
ribose phosphate metabolic process (GO:0019693)	273	13	6.87	+	1.89	0.0318
regulation of multicellular organismal process (GO:0051239)	827	31	20.82	+	1.49	0.0323
purine ribonucleoside triphosphate metabolic process (GO:0009205)	91	6	2.29	+	2.62	0.0324
regulation of cellular amide metabolic process (GO:0034248)	190	10	4.78	+	2.09	0.0333
posterior lateral line development (GO:0048916)	68	5	1.71	+	2.92	0.0337
peptidyl-lysine methylation (GO:0018022)	68	5	1.71	+	2.92	0.0337
regulation of cellular component biogenesis (GO:0044087)	332	15	8.36	+	1.79	0.0337
RNA decapping (GO:0110154)	10	2	0.25	+	7.95	0.0338
acetyl-CoA biosynthetic process (GO:0006085)	10	2	0.25	+	7.95	0.0338
biosynthetic process (GO:0009058)	1773	59	44.63	+	1.32	0.0342
positive regulation of RNA metabolic process (GO:0051254)	600	24	15.1	+	1.59	0.0345
negative regulation of cellular process (GO:0048523)	2086	68	52.51	+	1.3	0.0347
regulation of RNA stability (GO:0043487)	93	6	2.34	+	2.56	0.0353
nucleosome organization (GO:0034728)	69	5	1.74	+	2.88	0.0354
intracellular signal transduction (GO:0035556)	1302	21	32.77	-	0.64	0.0356
cellular macromolecule metabolic process (GO:0044260)	1960	64	49.34	+	1.3	0.0362
positive regulation of cell division (GO:0051781)	27	3	0.68	+	4.41	0.0366
central nervous system neuron axonogenesis (GO:0021955)	27	3	0.68	+	4.41	0.0366
positive regulation of catalytic activity (GO:0043085)	476	5	11.98	-	0.42	0.0371
peripheral nervous system development (GO:0007422)	70	5	1.76	+	2.84	0.0372
cell development (GO:0048468)	1439	49	36.22	+	1.35	0.0379
purine nucleoside triphosphate metabolic process (GO:0009144)	95	6	2.39	+	2.51	0.0383
positive regulation of immune system process (GO:0002684)	305	2	7.68	-	0.26	0.0385
negative regulation of nitrogen compound metabolic process (GO:0051172)	800	30	20.14	+	1.49	0.0389
positive regulation of myoblast differentiation (GO:0045663)	11	2	0.28	+	7.22	0.0393
JNK cascade (GO:0007254)	11	2	0.28	+	7.22	0.0393
intermediate filament bundle assembly (GO:0045110)	11	2	0.28	+	7.22	0.0393
negative regulation of ERK1 and ERK2 cascade (GO:0070373)	11	2	0.28	+	7.22	0.0393
steroid hormone mediated signaling pathway (GO:0043401)	11	2	0.28	+	7.22	0.0393
terpenoid biosynthetic process (GO:0016114)	11	2	0.28	+	7.22	0.0393
regulation of mitotic cell cycle (GO:0007346)	428	4	10.77	-	0.37	0.0393
organic substance biosynthetic process (GO:1901576)	1727	57	43.47	+	1.31	0.0394
cellular component biogenesis (GO:0044085)	1728	57	43.5	+	1.31	0.0395
macromolecule methylation (GO:0043414)	163	9	4.1	+	2.19	0.0403
positive regulation of macromolecule metabolic process (GO:0010604)	1111	39	27.97	+	1.39	0.0405
rRNA processing (GO:0006364)	164	9	4.13	+	2.18	0.0409
meiotic nuclear division (GO:0140013)	72	5	1.81	+	2.76	0.041
cellular response to nutrient levels (GO:0031669)	72	5	1.81	+	2.76	0.041
male gamete generation (GO:0048232)	97	6	2.44	+	2.46	0.0416
acyl-CoA biosynthetic process (GO:0071616)	29	3	0.73	+	4.11	0.0431
cytoplasmic translational initiation (GO:0002183)	29	3	0.73	+	4.11	0.0431
thioester biosynthetic process (GO:0035384)	29	3	0.73	+	4.11	0.0431
nervous system process (GO:0050877)	590	7	14.85	-	0.47	0.0431
post-Golgi vesicle-mediated transport (GO:0006892)	50	4	1.26	+	3.18	0.0434
animal organ morphogenesis (GO:0009887)	845	31	21.27	+	1.46	0.0445
anatomical structure homeostasis (GO:0060249)	99	6	2.49	+	2.41	0.0449
mitotic nuclear division (GO:0140014)	99	6	2.49	+	2.41	0.0449
cellular response to extracellular stimulus (GO:0031668)	74	5	1.86	+	2.68	0.045
modified amino acid transport (GO:0072337)	12	2	0.3	+	6.62	0.0451
histone H2A ubiquitination (GO:0033522)	12	2	0.3	+	6.62	0.0451
spinal cord motor neuron cell fate specification (GO:0021520)	12	2	0.3	+	6.62	0.0451
commissural neuron axon guidance (GO:0071679)	12	2	0.3	+	6.62	0.0451
positive regulation of protein kinase B signaling (GO:0051897)	12	2	0.3	+	6.62	0.0451
posterior lateral line nerve development (GO:0048918)	12	2	0.3	+	6.62	0.0451
vitamin biosynthetic process (GO:0009110)	12	2	0.3	+	6.62	0.0451
retinal metabolic process (GO:0042574)	12	2	0.3	+	6.62	0.0451
DNA-templated transcription (GO:0006351)	205	10	5.16	+	1.94	0.0451
nucleic acid-templated transcription (GO:0097659)	205	10	5.16	+	1.94	0.0451
regulation of signal transduction (GO:0009966)	1418	48	35.69	+	1.34	0.0451
myeloid leukocyte differentiation (GO:0002573)	51	4	1.28	+	3.12	0.0459
negative regulation of MAPK cascade (GO:0043409)	51	4	1.28	+	3.12	0.0459
central nervous system neuron differentiation (GO:0021953)	126	7	3.17	+	2.21	0.0461
epithelial to mesenchymal transition (GO:0001837)	30	3	0.76	+	3.97	0.0466
ribonucleoside triphosphate metabolic process (GO:0009199)	100	6	2.52	+	2.38	0.0467
cell division (GO:0051301)	261	12	6.57	+	1.83	0.0469
tube formation (GO:0035148)	75	5	1.89	+	2.65	0.047
maintenance of DNA methylation (GO:0010216)	1	1	0.03	+	39.73	0.0485
forebrain dorsal/ventral pattern formation (GO:0021798)	1	1	0.03	+	39.73	0.0485
respiratory burst after phagocytosis (GO:0045728)	1	1	0.03	+	39.73	0.0485
allantoin biosynthetic process (GO:0019428)	1	1	0.03	+	39.73	0.0485
glial cell fate determination (GO:0007403)	1	1	0.03	+	39.73	0.0485
neuroblast fate determination (GO:0007400)	1	1	0.03	+	39.73	0.0485
somatic sex determination (GO:0018993)	1	1	0.03	+	39.73	0.0485
rhodopsin metabolic process (GO:0046154)	1	1	0.03	+	39.73	0.0485
rhombomere 4 formation (GO:0021663)	1	1	0.03	+	39.73	0.0485
central nervous system maturation (GO:0021626)	1	1	0.03	+	39.73	0.0485
negative regulation of adenylate cyclase-activating adrenergic receptor signaling pathway (GO:0071878)	1	1	0.03	+	39.73	0.0485
regulation of BMP secretion (GO:2001284)	1	1	0.03	+	39.73	0.0485
hindbrain maturation (GO:0021578)	1	1	0.03	+	39.73	0.0485
spermatogonial cell division (GO:0007284)	1	1	0.03	+	39.73	0.0485
osmosensory signaling pathway (GO:0007231)	1	1	0.03	+	39.73	0.0485
female somatic sex determination (GO:0019101)	1	1	0.03	+	39.73	0.0485
regulation of transcription regulatory region DNA binding (GO:2000677)	1	1	0.03	+	39.73	0.0485
protein localization to mitotic spindle (GO:1902480)	1	1	0.03	+	39.73	0.0485
membrane hyperpolarization (GO:0060081)	1	1	0.03	+	39.73	0.0485
positive regulation of mitochondrial depolarization (GO:0051901)	1	1	0.03	+	39.73	0.0485
regulation of mitochondrial depolarization (GO:0051900)	1	1	0.03	+	39.73	0.0485
neural keel formation (GO:0014025)	1	1	0.03	+	39.73	0.0485
neural rod formation (GO:0014023)	1	1	0.03	+	39.73	0.0485
neuroblast fate commitment (GO:0014017)	1	1	0.03	+	39.73	0.0485
negative regulation of histone deacetylase activity (GO:1901726)	1	1	0.03	+	39.73	0.0485
regulation of siRNA production (GO:0070921)	1	1	0.03	+	39.73	0.0485
regulation of NMDA receptor activity (GO:2000310)	1	1	0.03	+	39.73	0.0485
afferent axon development in posterior lateral line nerve (GO:0048933)	1	1	0.03	+	39.73	0.0485
yolk syncytial layer development (GO:0106336)	1	1	0.03	+	39.73	0.0485
protein O-linked glycosylation via serine (GO:0018242)	1	1	0.03	+	39.73	0.0485
regulation of germ cell proliferation (GO:1905936)	1	1	0.03	+	39.73	0.0485
afferent axon development in lateral line nerve (GO:0048893)	1	1	0.03	+	39.73	0.0485
corticosteroid receptor signaling pathway (GO:0031958)	1	1	0.03	+	39.73	0.0485
N-terminal peptidyl-proline dimethylation (GO:0018016)	1	1	0.03	+	39.73	0.0485
N-terminal peptidyl-glycine methylation (GO:0018013)	1	1	0.03	+	39.73	0.0485
lactone biosynthetic process (GO:1901336)	1	1	0.03	+	39.73	0.0485
mitochondrial membrane fission (GO:0090149)	1	1	0.03	+	39.73	0.0485
transcriptional start site selection at RNA polymerase II promoter (GO:0001174)	1	1	0.03	+	39.73	0.0485
DNA-templated transcriptional start site selection (GO:0001173)	1	1	0.03	+	39.73	0.0485
regulation of synapse maturation (GO:0090128)	1	1	0.03	+	39.73	0.0485
embryonic foregut morphogenesis (GO:0048617)	1	1	0.03	+	39.73	0.0485
regulation of lysosome organization (GO:1905671)	1	1	0.03	+	39.73	0.0485
negative regulation of canonical Wnt signaling pathway involved in cardiac muscle cell fate commitment (GO:1901296)	1	1	0.03	+	39.73	0.0485
regulation of canonical Wnt signaling pathway involved in cardiac muscle cell fate commitment (GO:1901295)	1	1	0.03	+	39.73	0.0485
cortical microtubule organization (GO:0043622)	1	1	0.03	+	39.73	0.0485
RNA polymerase II core complex assembly (GO:1990114)	1	1	0.03	+	39.73	0.0485
hypermethylation of CpG island (GO:0044027)	1	1	0.03	+	39.73	0.0485
DNA hypermethylation (GO:0044026)	1	1	0.03	+	39.73	0.0485
response to light intensity (GO:0009642)	1	1	0.03	+	39.73	0.0485
light adaption (GO:0036367)	1	1	0.03	+	39.73	0.0485
histone H2A-K15 ubiquitination (GO:0036352)	1	1	0.03	+	39.73	0.0485
histone H2A-K13 ubiquitination (GO:0036351)	1	1	0.03	+	39.73	0.0485
pigment metabolic process involved in pigmentation (GO:0043474)	1	1	0.03	+	39.73	0.0485
glucocorticoid mediated signaling pathway (GO:0043402)	1	1	0.03	+	39.73	0.0485
negative regulation of beta-catenin-TCF complex assembly (GO:1904864)	1	1	0.03	+	39.73	0.0485
regulation of beta-catenin-TCF complex assembly (GO:1904863)	1	1	0.03	+	39.73	0.0485
glucocorticoid receptor signaling pathway (GO:0042921)	1	1	0.03	+	39.73	0.0485
vesicle targeting, trans-Golgi to endosome (GO:0048203)	1	1	0.03	+	39.73	0.0485
paranodal junction assembly (GO:0030913)	1	1	0.03	+	39.73	0.0485
pigment metabolic process involved in developmental pigmentation (GO:0043324)	1	1	0.03	+	39.73	0.0485
negative regulation of cardiac muscle tissue regeneration (GO:1905179)	1	1	0.03	+	39.73	0.0485
sulfur amino acid transport (GO:0000101)	1	1	0.03	+	39.73	0.0485
N-terminal peptidyl-serine trimethylation (GO:0035573)	1	1	0.03	+	39.73	0.0485
N-terminal peptidyl-serine dimethylation (GO:0035572)	1	1	0.03	+	39.73	0.0485
N-terminal peptidyl-serine methylation (GO:0035570)	1	1	0.03	+	39.73	0.0485
N-terminal peptidyl-proline methylation (GO:0035568)	1	1	0.03	+	39.73	0.0485
follicle-stimulating hormone signaling pathway (GO:0042699)	1	1	0.03	+	39.73	0.0485
positive regulation of BMP secretion (GO:1900144)	1	1	0.03	+	39.73	0.0485
positive regulation of histone H3-K9 dimethylation (GO:1900111)	1	1	0.03	+	39.73	0.0485
negative regulation of histone deacetylation (GO:0031064)	1	1	0.03	+	39.73	0.0485
L-cystine transport (GO:0015811)	1	1	0.03	+	39.73	0.0485
non-replicative transposition, DNA-mediated (GO:0098038)	1	1	0.03	+	39.73	0.0485
eye pigment metabolic process (GO:0042441)	1	1	0.03	+	39.73	0.0485
vitamin A biosynthetic process (GO:0035238)	1	1	0.03	+	39.73	0.0485
negative regulation of deacetylase activity (GO:0150066)	1	1	0.03	+	39.73	0.0485
regulation of viral transcription (GO:0046782)	1	1	0.03	+	39.73	0.0485
polyprenol catabolic process (GO:0016095)	1	1	0.03	+	39.73	0.0485
histone H3-K79 methylation (GO:0034729)	1	1	0.03	+	39.73	0.0485
positive regulation of membrane depolarization (GO:1904181)	1	1	0.03	+	39.73	0.0485
L-ascorbic acid biosynthetic process (GO:0019853)	1	1	0.03	+	39.73	0.0485
ciliary receptor clustering involved in smoothened signaling pathway (GO:0060830)	1	1	0.03	+	39.73	0.0485
epithelial cell morphogenesis involved in gastrulation (GO:0003381)	1	1	0.03	+	39.73	0.0485
cell migration involved in heart jogging (GO:0003305)	1	1	0.03	+	39.73	0.0485
U6 snRNA 3'-end processing (GO:0034477)	1	1	0.03	+	39.73	0.0485
tRNA 3'-trailer cleavage, endonucleolytic (GO:0034414)	1	1	0.03	+	39.73	0.0485
mitochondrial tRNA 3'-trailer cleavage, endonucleolytic (GO:0072684)	1	1	0.03	+	39.73	0.0485
regulation of meiosis I (GO:0060631)	1	1	0.03	+	39.73	0.0485
negative regulation of vascular wound healing (GO:0061044)	1	1	0.03	+	39.73	0.0485
regulation of vascular wound healing (GO:0061043)	1	1	0.03	+	39.73	0.0485
meiotic chromosome segregation (GO:0045132)	52	4	1.31	+	3.06	0.0485
cellular pigmentation (GO:0033059)	52	4	1.31	+	3.06	0.0485
retina layer formation (GO:0010842)	52	4	1.31	+	3.06	0.0485

## Sheet: Mante_GO
GO biological process complete	Danio rerio - REFLIST (25704)	upload_1 (461)	upload_1 (expected)	upload_1 (over/under)	upload_1 (fold Enrichment)	upload_1 (raw P-value)
somatic sex determination (GO:0018993)	1	1	0.02	+	55.76	0.0349
glyoxal metabolic process (GO:1903189)	1	1	0.02	+	55.76	0.0349
central nervous system maturation (GO:0021626)	1	1	0.02	+	55.76	0.0349
negative regulation of anterior neural cell fate commitment of the neural plate by Wnt signaling pathway (GO:0022002)	1	1	0.02	+	55.76	0.0349
negative regulation of anterior neural cell fate commitment of the neural plate (GO:0022001)	1	1	0.02	+	55.76	0.0349
hindbrain maturation (GO:0021578)	1	1	0.02	+	55.76	0.0349
female somatic sex determination (GO:0019101)	1	1	0.02	+	55.76	0.0349
regulation of cytokinetic process (GO:0032954)	1	1	0.02	+	55.76	0.0349
neuropilin signaling pathway (GO:0038189)	1	1	0.02	+	55.76	0.0349
negative regulation of telomerase activity (GO:0051974)	1	1	0.02	+	55.76	0.0349
bile acid secretion (GO:0032782)	1	1	0.02	+	55.76	0.0349
regulation of cytokinesis, actomyosin contractile ring assembly (GO:2000431)	1	1	0.02	+	55.76	0.0349
negative regulation of histone deacetylase activity (GO:1901726)	1	1	0.02	+	55.76	0.0349
mitochondrial tRNA thio-modification (GO:0070903)	1	1	0.02	+	55.76	0.0349
type I interferon production (GO:0032606)	1	1	0.02	+	55.76	0.0349
positive regulation of oxidative phosphorylation uncoupler activity (GO:2000277)	1	1	0.02	+	55.76	0.0349
negative regulation of hypoxia-inducible factor-1alpha signaling pathway (GO:1902072)	1	1	0.02	+	55.76	0.0349
negative regulation of gonad development (GO:1905940)	1	1	0.02	+	55.76	0.0349
regulation of retrograde vesicle-mediated transport, Golgi to ER (GO:2000156)	1	1	0.02	+	55.76	0.0349
response to methylglyoxal (GO:0051595)	1	1	0.02	+	55.76	0.0349
cellular detoxification of methylglyoxal (GO:0140041)	1	1	0.02	+	55.76	0.0349
negative regulation of male gonad development (GO:2000019)	1	1	0.02	+	55.76	0.0349
regulation of male gonad development (GO:2000018)	1	1	0.02	+	55.76	0.0349
retrograde axonal transport of mitochondrion (GO:0098958)	1	1	0.02	+	55.76	0.0349
negative regulation of transforming growth factor beta activation (GO:1901389)	1	1	0.02	+	55.76	0.0349
regulation of transforming growth factor beta activation (GO:1901388)	1	1	0.02	+	55.76	0.0349
guanine deglycation, glyoxal removal (GO:0106046)	1	1	0.02	+	55.76	0.0349
guanine deglycation, methylglyoxal removal (GO:0106045)	1	1	0.02	+	55.76	0.0349
guanine deglycation (GO:0106044)	1	1	0.02	+	55.76	0.0349
co-translational protein modification (GO:0043686)	1	1	0.02	+	55.76	0.0349
peptidyl-arginine hydroxylation (GO:0030961)	1	1	0.02	+	55.76	0.0349
glycolate metabolic process (GO:0009441)	1	1	0.02	+	55.76	0.0349
sulfur amino acid transport (GO:0000101)	1	1	0.02	+	55.76	0.0349
positive regulation of cytoplasmic translational initiation (GO:1904690)	1	1	0.02	+	55.76	0.0349
regulation of cytoplasmic translational initiation (GO:1904688)	1	1	0.02	+	55.76	0.0349
regulation of podocyte apoptotic process (GO:1904633)	1	1	0.02	+	55.76	0.0349
positive regulation of histone H3-K9 dimethylation (GO:1900111)	1	1	0.02	+	55.76	0.0349
negative regulation of histone deacetylation (GO:0031064)	1	1	0.02	+	55.76	0.0349
L-cystine transport (GO:0015811)	1	1	0.02	+	55.76	0.0349
tetrahydrofolylpolyglutamate biosynthetic process (GO:0046901)	1	1	0.02	+	55.76	0.0349
regulation of protein export from nucleus (GO:0046825)	1	1	0.02	+	55.76	0.0349
negative regulation of deacetylase activity (GO:0150066)	1	1	0.02	+	55.76	0.0349
acid secretion (GO:0046717)	1	1	0.02	+	55.76	0.0349
positive regulation of mitotic centrosome separation (GO:0046604)	1	1	0.02	+	55.76	0.0349
regulation of mitotic centrosome separation (GO:0046602)	1	1	0.02	+	55.76	0.0349
heparan sulfate proteoglycan catabolic process (GO:0030200)	1	1	0.02	+	55.76	0.0349
positive regulation of cap-independent translational initiation (GO:1903679)	1	1	0.02	+	55.76	0.0349
regulation of cap-independent translational initiation (GO:1903677)	1	1	0.02	+	55.76	0.0349
proteoglycan catabolic process (GO:0030167)	1	1	0.02	+	55.76	0.0349
cellular response to methylglyoxal (GO:0097238)	1	1	0.02	+	55.76	0.0349
tRNA 3'-trailer cleavage, endonucleolytic (GO:0034414)	1	1	0.02	+	55.76	0.0349
regulation of rhodopsin mediated signaling pathway (GO:0022400)	1	1	0.02	+	55.76	0.0349
mitochondrial tRNA 3'-trailer cleavage, endonucleolytic (GO:0072684)	1	1	0.02	+	55.76	0.0349
positive regulation of RNA polymerase II transcription preinitiation complex assembly (GO:0045899)	1	1	0.02	+	55.76	0.0349
regulation of RNA polymerase II transcription preinitiation complex assembly (GO:0045898)	1	1	0.02	+	55.76	0.0349
regulation of hydrogen peroxide metabolic process (GO:0010310)	1	1	0.02	+	55.76	0.0349
glycolate biosynthetic process (GO:0046295)	1	1	0.02	+	55.76	0.0349
positive regulation of Wnt signaling pathway involved in dorsal/ventral axis specification (GO:2000055)	3	2	0.05	+	37.17	0.00299
histone H2B ubiquitination (GO:0033523)	4	2	0.07	+	27.88	0.00443
male meiosis I (GO:0007141)	5	2	0.09	+	22.3	0.00613
transcription-dependent tethering of RNA polymerase II gene DNA at nuclear periphery (GO:0000972)	5	2	0.09	+	22.3	0.00613
folic acid-containing compound biosynthetic process (GO:0009396)	6	2	0.11	+	18.59	0.00808
ribonucleoside diphosphate biosynthetic process (GO:0009188)	6	2	0.11	+	18.59	0.00808
negative regulation of translational initiation (GO:0045947)	7	2	0.13	+	15.93	0.0103
nucleoside diphosphate biosynthetic process (GO:0009133)	8	2	0.14	+	13.94	0.0127
positive regulation of translational initiation (GO:0045948)	8	2	0.14	+	13.94	0.0127
male meiotic nuclear division (GO:0007140)	9	2	0.16	+	12.39	0.0153
regulation of exit from mitosis (GO:0007096)	9	2	0.16	+	12.39	0.0153
phosphorylation of RNA polymerase II C-terminal domain (GO:0070816)	9	2	0.16	+	12.39	0.0153
bile acid and bile salt transport (GO:0015721)	9	2	0.16	+	12.39	0.0153
regulation of reactive oxygen species metabolic process (GO:2000377)	10	2	0.18	+	11.15	0.0182
response to hydrogen peroxide (GO:0042542)	15	3	0.27	+	11.15	0.00364
phosphatidic acid biosynthetic process (GO:0006654)	11	2	0.2	+	10.14	0.0212
membrane protein ectodomain proteolysis (GO:0006509)	11	2	0.2	+	10.14	0.0212
circadian behavior (GO:0048512)	11	2	0.2	+	10.14	0.0212
phosphatidic acid metabolic process (GO:0046473)	11	2	0.2	+	10.14	0.0212
rhythmic behavior (GO:0007622)	11	2	0.2	+	10.14	0.0212
memory (GO:0007613)	11	2	0.2	+	10.14	0.0212
negative regulation of innate immune response (GO:0045824)	11	2	0.2	+	10.14	0.0212
commissural neuron axon guidance (GO:0071679)	12	2	0.22	+	9.29	0.0245
protein deglycosylation (GO:0006517)	12	2	0.22	+	9.29	0.0245
positive regulation of protein kinase B signaling (GO:0051897)	12	2	0.22	+	9.29	0.0245
posterior lateral line neuromast deposition (GO:0048922)	12	2	0.22	+	9.29	0.0245
protein oxidation (GO:0018158)	12	2	0.22	+	9.29	0.0245
regulation of Wnt signaling pathway involved in dorsal/ventral axis specification (GO:2000053)	12	2	0.22	+	9.29	0.0245
neurotransmitter receptor transport to postsynaptic membrane (GO:0098969)	12	2	0.22	+	9.29	0.0245
neurotransmitter receptor transport to plasma membrane (GO:0098877)	12	2	0.22	+	9.29	0.0245
presynapse organization (GO:0099172)	12	2	0.22	+	9.29	0.0245
presynapse assembly (GO:0099054)	12	2	0.22	+	9.29	0.0245
establishment of protein localization to postsynaptic membrane (GO:1903540)	12	2	0.22	+	9.29	0.0245
cell fate commitment involved in pattern specification (GO:0060581)	12	2	0.22	+	9.29	0.0245
regulation of T cell differentiation (GO:0045580)	13	2	0.23	+	8.58	0.028
regulation of translational initiation (GO:0006446)	26	4	0.47	+	8.58	0.00181
regulation of meiotic cell cycle (GO:0051445)	13	2	0.23	+	8.58	0.028
poly(A)+ mRNA export from nucleus (GO:0016973)	13	2	0.23	+	8.58	0.028
spindle midzone assembly (GO:0051255)	13	2	0.23	+	8.58	0.028
chondroitin sulfate biosynthetic process (GO:0030206)	13	2	0.23	+	8.58	0.028
sex determination (GO:0007530)	13	2	0.23	+	8.58	0.028
folic acid-containing compound metabolic process (GO:0006760)	20	3	0.36	+	8.36	0.00741
regulation of mitotic spindle organization (GO:0060236)	14	2	0.25	+	7.97	0.0316
superoxide anion generation (GO:0042554)	14	2	0.25	+	7.97	0.0316
mRNA export from nucleus (GO:0006406)	36	5	0.65	+	7.74	0.000738
mitochondrial RNA processing (GO:0000963)	15	2	0.27	+	7.43	0.0354
regulation of telomere maintenance (GO:0032204)	15	2	0.27	+	7.43	0.0354
protein localization to postsynapse (GO:0062237)	15	2	0.27	+	7.43	0.0354
protein localization to postsynaptic membrane (GO:1903539)	15	2	0.27	+	7.43	0.0354
chondroitin sulfate proteoglycan biosynthetic process (GO:0050650)	23	3	0.41	+	7.27	0.0105
membrane protein proteolysis (GO:0033619)	16	2	0.29	+	6.97	0.0393
postsynaptic membrane organization (GO:0001941)	16	2	0.29	+	6.97	0.0393
neuromast deposition (GO:0048885)	16	2	0.29	+	6.97	0.0393
regulation of spindle organization (GO:0090224)	16	2	0.29	+	6.97	0.0393
iridophore differentiation (GO:0050935)	16	2	0.29	+	6.97	0.0393
protein stabilization (GO:0050821)	24	3	0.43	+	6.97	0.0116
tetrahydrofolate metabolic process (GO:0046653)	16	2	0.29	+	6.97	0.0393
chondroitin sulfate metabolic process (GO:0030204)	16	2	0.29	+	6.97	0.0393
negative regulation of response to biotic stimulus (GO:0002832)	16	2	0.29	+	6.97	0.0393
mitochondrial RNA metabolic process (GO:0000959)	25	3	0.45	+	6.69	0.0128
neural tube closure (GO:0001843)	17	2	0.3	+	6.56	0.0435
vesicle fusion to plasma membrane (GO:0099500)	17	2	0.3	+	6.56	0.0435
synaptic vesicle fusion to presynaptic active zone membrane (GO:0031629)	17	2	0.3	+	6.56	0.0435
entrainment of circadian clock by photoperiod (GO:0043153)	17	2	0.3	+	6.56	0.0435
larval behavior (GO:0030537)	17	2	0.3	+	6.56	0.0435
larval locomotory behavior (GO:0008345)	17	2	0.3	+	6.56	0.0435
response to reactive oxygen species (GO:0000302)	26	3	0.47	+	6.43	0.0141
chondroitin sulfate proteoglycan metabolic process (GO:0050654)	27	3	0.48	+	6.2	0.0155
primary neural tube formation (GO:0014020)	18	2	0.32	+	6.2	0.0478
release of sequestered calcium ion into cytosol (GO:0051209)	18	2	0.32	+	6.2	0.0478
synaptic vesicle membrane organization (GO:0048499)	18	2	0.32	+	6.2	0.0478
regulation of blood vessel endothelial cell migration (GO:0043535)	18	2	0.32	+	6.2	0.0478
entrainment of circadian clock (GO:0009649)	18	2	0.32	+	6.2	0.0478
heterochromatin formation (GO:0031507)	18	2	0.32	+	6.2	0.0478
pteridine-containing compound biosynthetic process (GO:0042559)	18	2	0.32	+	6.2	0.0478
learning or memory (GO:0007611)	18	2	0.32	+	6.2	0.0478
forebrain generation of neurons (GO:0021872)	28	3	0.5	+	5.97	0.0169
unsaturated fatty acid metabolic process (GO:0033559)	38	4	0.68	+	5.87	0.00627
regulation of protein stability (GO:0031647)	39	4	0.7	+	5.72	0.00682
regulation of circadian rhythm (GO:0042752)	39	4	0.7	+	5.72	0.00682
RNA export from nucleus (GO:0006405)	49	5	0.88	+	5.69	0.00258
embryonic axis specification (GO:0000578)	30	3	0.54	+	5.58	0.02
regulation of postsynaptic membrane neurotransmitter receptor levels (GO:0099072)	32	3	0.57	+	5.23	0.0234
nuclear-transcribed mRNA catabolic process, deadenylation-dependent decay (GO:0000288)	32	3	0.57	+	5.23	0.0234
regulation of protein kinase B signaling (GO:0051896)	33	3	0.59	+	5.07	0.0252
pteridine-containing compound metabolic process (GO:0042558)	33	3	0.59	+	5.07	0.0252
heparan sulfate proteoglycan metabolic process (GO:0030201)	33	3	0.59	+	5.07	0.0252
circadian regulation of gene expression (GO:0032922)	45	4	0.81	+	4.96	0.0108
otic vesicle morphogenesis (GO:0071600)	34	3	0.61	+	4.92	0.0271
regulation of innate immune response (GO:0045088)	35	3	0.63	+	4.78	0.0291
Rho protein signal transduction (GO:0007266)	59	5	1.06	+	4.73	0.0054
retina homeostasis (GO:0001895)	36	3	0.65	+	4.65	0.0311
RNA destabilization (GO:0050779)	48	4	0.86	+	4.65	0.0132
mRNA destabilization (GO:0061157)	48	4	0.86	+	4.65	0.0132
nuclear export (GO:0051168)	73	6	1.31	+	4.58	0.00272
ribonucleoside diphosphate metabolic process (GO:0009185)	49	4	0.88	+	4.55	0.0141
mRNA transport (GO:0051028)	64	5	1.15	+	4.36	0.00741
renal system process (GO:0003014)	40	3	0.72	+	4.18	0.0399
regulation of histone modification (GO:0031056)	40	3	0.72	+	4.18	0.0399
male gamete generation (GO:0048232)	97	7	1.74	+	4.02	0.00247
mitochondrial gene expression (GO:0140053)	56	4	1	+	3.98	0.0214
one-carbon metabolic process (GO:0006730)	43	3	0.77	+	3.89	0.0472
receptor localization to synapse (GO:0097120)	43	3	0.77	+	3.89	0.0472
positive regulation of translation (GO:0045727)	44	3	0.79	+	3.8	0.0498
cytoplasmic microtubule organization (GO:0031122)	44	3	0.79	+	3.8	0.0498
spindle assembly (GO:0051225)	59	4	1.06	+	3.78	0.0251
positive regulation of mRNA metabolic process (GO:1903313)	74	5	1.33	+	3.77	0.0129
regulation of neuron differentiation (GO:0045664)	60	4	1.08	+	3.72	0.0264
circadian rhythm (GO:0007623)	75	5	1.35	+	3.72	0.0136
spermatogenesis (GO:0007283)	91	6	1.63	+	3.68	0.00744
negative regulation of translation (GO:0017148)	91	6	1.63	+	3.68	0.00744
positive regulation of mRNA catabolic process (GO:0061014)	61	4	1.09	+	3.66	0.0277
regulation of reproductive process (GO:2000241)	62	4	1.11	+	3.6	0.0291
negative regulation of cellular amide metabolic process (GO:0034249)	94	6	1.69	+	3.56	0.00859
establishment of RNA localization (GO:0051236)	80	5	1.43	+	3.48	0.0172
RNA transport (GO:0050658)	80	5	1.43	+	3.48	0.0172
nucleic acid transport (GO:0050657)	80	5	1.43	+	3.48	0.0172
locomotory behavior (GO:0007626)	98	6	1.76	+	3.41	0.0103
wound healing (GO:0042060)	99	6	1.78	+	3.38	0.0108
mRNA catabolic process (GO:0006402)	85	5	1.52	+	3.28	0.0215
posterior lateral line development (GO:0048916)	68	4	1.22	+	3.28	0.0383
negative regulation of cellular macromolecule biosynthetic process (GO:2000113)	102	6	1.83	+	3.28	0.0123
epithelial tube formation (GO:0072175)	69	4	1.24	+	3.23	0.04
behavior (GO:0007610)	191	11	3.43	+	3.21	0.000966
proteoglycan metabolic process (GO:0006029)	70	4	1.26	+	3.19	0.0417
embryonic pattern specification (GO:0009880)	71	4	1.27	+	3.14	0.0435
RNA localization (GO:0006403)	89	5	1.6	+	3.13	0.0254
meiotic nuclear division (GO:0140013)	72	4	1.29	+	3.1	0.0453
meiotic cell cycle (GO:0051321)	110	6	1.97	+	3.04	0.017
spindle organization (GO:0007051)	92	5	1.65	+	3.03	0.0286
protein homooligomerization (GO:0051260)	92	5	1.65	+	3.03	0.0286
nuclear-transcribed mRNA catabolic process (GO:0000956)	74	4	1.33	+	3.01	0.049
negative regulation of canonical Wnt signaling pathway (GO:0090090)	74	4	1.33	+	3.01	0.049
nucleoside diphosphate metabolic process (GO:0009132)	74	4	1.33	+	3.01	0.049
cilium movement (GO:0003341)	95	5	1.7	+	2.93	0.0321
negative regulation of biosynthetic process (GO:0009890)	513	26	9.2	+	2.83	4.28e-06
RNA catabolic process (GO:0006401)	100	5	1.79	+	2.79	0.0383
protein folding (GO:0006457)	161	8	2.89	+	2.77	0.0104
cell population proliferation (GO:0008283)	141	7	2.53	+	2.77	0.0162
response to inorganic substance (GO:0010035)	121	6	2.17	+	2.76	0.0252
monocarboxylic acid biosynthetic process (GO:0072330)	101	5	1.81	+	2.76	0.0397
nucleocytoplasmic transport (GO:0006913)	122	6	2.19	+	2.74	0.0261
nuclear transport (GO:0051169)	122	6	2.19	+	2.74	0.0261
negative regulation of cellular biosynthetic process (GO:0031327)	510	25	9.15	+	2.73	1.12e-05
negative regulation of macromolecule biosynthetic process (GO:0010558)	498	24	8.93	+	2.69	2.19e-05
negative regulation of gene expression (GO:0010629)	251	12	4.5	+	2.67	0.0026
central nervous system neuron differentiation (GO:0021953)	126	6	2.26	+	2.66	0.0297
convergent extension (GO:0060026)	150	7	2.69	+	2.6	0.0216
nucleobase-containing compound transport (GO:0015931)	108	5	1.94	+	2.58	0.0499
RNA modification (GO:0009451)	130	6	2.33	+	2.57	0.0337
Ras protein signal transduction (GO:0007265)	155	7	2.78	+	2.52	0.0251
gamete generation (GO:0007276)	179	8	3.21	+	2.49	0.0182
multicellular organismal reproductive process (GO:0048609)	181	8	3.25	+	2.46	0.0193
rRNA metabolic process (GO:0016072)	181	8	3.25	+	2.46	0.0193
negative regulation of transcription by RNA polymerase II (GO:0000122)	249	11	4.47	+	2.46	0.00672
DNA-templated transcription (GO:0006351)	205	9	3.68	+	2.45	0.014
nucleic acid-templated transcription (GO:0097659)	205	9	3.68	+	2.45	0.014
regulation of translation (GO:0006417)	183	8	3.28	+	2.44	0.0204
multicellular organism reproduction (GO:0032504)	184	8	3.3	+	2.42	0.021
negative regulation of DNA-templated transcription (GO:0045892)	393	17	7.05	+	2.41	0.00172
negative regulation of RNA biosynthetic process (GO:1902679)	394	17	7.07	+	2.41	0.00174
negative regulation of nucleic acid-templated transcription (GO:1903507)	394	17	7.07	+	2.41	0.00174
RNA biosynthetic process (GO:0032774)	209	9	3.75	+	2.4	0.0157
positive regulation of cellular catabolic process (GO:0031331)	142	6	2.55	+	2.36	0.0475
regulation of cellular amide metabolic process (GO:0034248)	190	8	3.41	+	2.35	0.0246
nuclear division (GO:0000280)	167	7	3	+	2.34	0.035
negative regulation of RNA metabolic process (GO:0051253)	430	18	7.71	+	2.33	0.00143
sexual reproduction (GO:0019953)	215	9	3.86	+	2.33	0.0183
developmental process involved in reproduction (GO:0003006)	175	7	3.14	+	2.23	0.0429
response to radiation (GO:0009314)	176	7	3.16	+	2.22	0.044
negative regulation of nucleobase-containing compound metabolic process (GO:0045934)	484	19	8.68	+	2.19	0.00178
reproductive process (GO:0022414)	333	13	5.97	+	2.18	0.0109
monocarboxylic acid metabolic process (GO:0032787)	308	12	5.52	+	2.17	0.0151
reproduction (GO:0000003)	336	13	6.03	+	2.16	0.0114
negative regulation of cellular metabolic process (GO:0031324)	724	28	12.98	+	2.16	0.000205
response to abiotic stimulus (GO:0009628)	389	15	6.98	+	2.15	0.00645
regulation of cellular catabolic process (GO:0031329)	270	10	4.84	+	2.07	0.0342
mRNA metabolic process (GO:0016071)	412	15	7.39	+	2.03	0.0135
positive regulation of transcription by RNA polymerase II (GO:0045944)	364	13	6.53	+	1.99	0.0262
negative regulation of metabolic process (GO:0009892)	966	34	17.33	+	1.96	0.000303
negative regulation of nitrogen compound metabolic process (GO:0051172)	800	28	14.35	+	1.95	0.00108
negative regulation of macromolecule metabolic process (GO:0010605)	921	32	16.52	+	1.94	0.00058
cell cycle (GO:0007049)	692	24	12.41	+	1.93	0.00337
ncRNA metabolic process (GO:0034660)	408	14	7.32	+	1.91	0.0229
microtubule cytoskeleton organization (GO:0000226)	386	13	6.92	+	1.88	0.0321
RNA metabolic process (GO:0016070)	1023	33	18.35	+	1.8	0.00168
positive regulation of RNA metabolic process (GO:0051254)	600	19	10.76	+	1.77	0.0191
carboxylic acid metabolic process (GO:0019752)	572	18	10.26	+	1.75	0.0248
regulation of multicellular organismal process (GO:0051239)	827	26	14.83	+	1.75	0.00742
positive regulation of macromolecule biosynthetic process (GO:0010557)	574	18	10.29	+	1.75	0.0252
RNA processing (GO:0006396)	673	21	12.07	+	1.74	0.0178
oxoacid metabolic process (GO:0043436)	578	18	10.37	+	1.74	0.026
positive regulation of nucleobase-containing compound metabolic process (GO:0045935)	649	20	11.64	+	1.72	0.0237
positive regulation of cellular biosynthetic process (GO:0031328)	594	18	10.65	+	1.69	0.0406
aromatic compound biosynthetic process (GO:0019438)	530	16	9.51	+	1.68	0.0463
positive regulation of biosynthetic process (GO:0009891)	599	18	10.74	+	1.68	0.0414
heterocycle biosynthetic process (GO:0018130)	535	16	9.6	+	1.67	0.0479
cellular macromolecule catabolic process (GO:0044265)	642	19	11.51	+	1.65	0.035
positive regulation of nitrogen compound metabolic process (GO:0051173)	1025	30	18.38	+	1.63	0.0114
positive regulation of cellular metabolic process (GO:0031325)	1067	31	19.14	+	1.62	0.00959
gene expression (GO:0010467)	1416	41	25.4	+	1.61	0.00383
organic acid metabolic process (GO:0006082)	623	18	11.17	+	1.61	0.0476
positive regulation of macromolecule metabolic process (GO:0010604)	1111	32	19.93	+	1.61	0.0108
cellular nitrogen compound biosynthetic process (GO:0044271)	928	26	16.64	+	1.56	0.0316
proteolysis (GO:0006508)	1157	32	20.75	+	1.54	0.0173
organic substance catabolic process (GO:1901575)	1276	35	22.88	+	1.53	0.017
positive regulation of metabolic process (GO:0009893)	1245	34	22.33	+	1.52	0.0163
regulation of developmental process (GO:0050793)	920	25	16.5	+	1.52	0.0429
regulation of biosynthetic process (GO:0009889)	3200	86	57.39	+	1.5	0.000159
negative regulation of cellular process (GO:0048523)	2086	56	37.41	+	1.5	0.00339
intracellular transport (GO:0046907)	970	26	17.4	+	1.49	0.048
regulation of macromolecule biosynthetic process (GO:0010556)	3136	84	56.24	+	1.49	0.000245
regulation of cellular biosynthetic process (GO:0031326)	3177	85	56.98	+	1.49	0.000203
catabolic process (GO:0009056)	1467	39	26.31	+	1.48	0.0153
nucleic acid metabolic process (GO:0090304)	1472	39	26.4	+	1.48	0.0198
cellular catabolic process (GO:0044248)	1213	32	21.76	+	1.47	0.0349
regulation of transcription by RNA polymerase II (GO:0006357)	2239	59	40.16	+	1.47	0.00352
regulation of DNA-templated transcription (GO:0006355)	2913	76	52.24	+	1.45	0.00109
regulation of nucleic acid-templated transcription (GO:1903506)	2914	76	52.26	+	1.45	0.0011
regulation of RNA biosynthetic process (GO:2001141)	2916	76	52.3	+	1.45	0.0011
organic substance biosynthetic process (GO:1901576)	1727	45	30.97	+	1.45	0.0146
biosynthetic process (GO:0009058)	1773	46	31.8	+	1.45	0.0158
negative regulation of biological process (GO:0048519)	2390	62	42.86	+	1.45	0.00362
cellular aromatic compound metabolic process (GO:0006725)	2017	51	36.17	+	1.41	0.0145
cellular biosynthetic process (GO:0044249)	1665	42	29.86	+	1.41	0.0282
regulation of biological quality (GO:0065008)	1945	49	34.88	+	1.4	0.0208
regulation of gene expression (GO:0010468)	3534	89	63.38	+	1.4	0.00105
regulation of RNA metabolic process (GO:0051252)	3142	79	56.35	+	1.4	0.00257
multicellular organismal process (GO:0032501)	5021	126	90.05	+	1.4	5.58e-05
heterocycle metabolic process (GO:0046483)	1994	50	35.76	+	1.4	0.0178
cellular nitrogen compound metabolic process (GO:0034641)	2474	62	44.37	+	1.4	0.00854
regulation of cellular metabolic process (GO:0031323)	4044	101	72.53	+	1.39	0.000618
regulation of nucleobase-containing compound metabolic process (GO:0019219)	3263	81	58.52	+	1.38	0.00302
organic cyclic compound metabolic process (GO:1901360)	2143	53	38.43	+	1.38	0.0216
developmental process (GO:0032502)	4819	119	86.43	+	1.38	0.000237
multicellular organism development (GO:0007275)	4061	100	72.83	+	1.37	0.00101
nucleobase-containing compound metabolic process (GO:0006139)	1892	46	33.93	+	1.36	0.0386
regulation of metabolic process (GO:0019222)	4519	109	81.05	+	1.34	0.00107
anatomical structure development (GO:0048856)	4629	111	83.02	+	1.34	0.00119
positive regulation of cellular process (GO:0048522)	2219	53	39.8	+	1.33	0.0365
regulation of primary metabolic process (GO:0080090)	4062	97	72.85	+	1.33	0.00307
regulation of nitrogen compound metabolic process (GO:0051171)	3988	95	71.52	+	1.33	0.00428
regulation of macromolecule metabolic process (GO:0060255)	4222	100	75.72	+	1.32	0.00353
positive regulation of biological process (GO:0048518)	2565	60	46	+	1.3	0.0346
metabolic process (GO:0008152)	7262	162	130.24	+	1.24	0.00145
cellular metabolic process (GO:0044237)	5741	128	102.96	+	1.24	0.00679
organic substance metabolic process (GO:0071704)	6852	152	122.89	+	1.24	0.00293
macromolecule metabolic process (GO:0043170)	5187	114	93.03	+	1.23	0.0192
primary metabolic process (GO:0044238)	6477	142	116.16	+	1.22	0.00686
nitrogen compound metabolic process (GO:0006807)	5927	127	106.3	+	1.19	0.0258
biological_process (GO:0008150)	20346	396	364.9	+	1.09	0.000253
cellular process (GO:0009987)	15071	292	270.3	+	1.08	0.0449

## Sheet: GO.TermOverlaps.Rascon.Mante
sulfur amino acid transport (GO:0000101)
positive regulation of mRNA catabolic process (GO:0061014)
response to abiotic stimulus (GO:0009628)
organic substance metabolic process (GO:0071704)
regulation of cellular metabolic process (GO:0031323)
hindbrain maturation (GO:0021578)
negative regulation of deacetylase activity (GO:0150066)
negative regulation of cellular process (GO:0048523)
nuclear-transcribed mRNA catabolic process
deadenylation-dependent decay (GO:0000288)
rRNA metabolic process (GO:0016072)
central nervous system neuron differentiation (GO:0021953)
regulation of macromolecule biosynthetic process (GO:0010556)
negative regulation of cellular biosynthetic process (GO:0031327)
negative regulation of macromolecule biosynthetic process (GO:0010558)
nuclear division (GO:0000280)
nitrogen compound metabolic process (GO:0006807)
cell population proliferation (GO:0008283)
regulation of neuron differentiation (GO:0045664)
cellular metabolic process (GO:0044237)
RNA destabilization (GO:0050779)
cellular nitrogen compound metabolic process (GO:0034641)
positive regulation of protein kinase B signaling (GO:0051897)
regulation of gene expression (GO:0010468)
cell cycle (GO:0007049)
regulation of metabolic process (GO:0019222)
response to radiation (GO:0009314)
nucleoside diphosphate metabolic process (GO:0009132)
RNA processing (GO:0006396)
male gamete generation (GO:0048232)
monocarboxylic acid metabolic process (GO:0032787)
negative regulation of translation (GO:0017148)
metabolic process (GO:0008152)
regulation of biosynthetic process (GO:0009889)
negative regulation of cellular amide metabolic process (GO:0034249)
negative regulation of histone deacetylase activity (GO:1901726)
regulation of primary metabolic process (GO:0080090)
RNA catabolic process (GO:0006401)
positive regulation of mRNA metabolic process (GO:1903313)
negative regulation of gene expression (GO:0010629)
biosynthetic process (GO:0009058)
RNA metabolic process (GO:0016070)
regulation of RNA metabolic process (GO:0051252)
regulation of nucleobase-containing compound metabolic process (GO:0019219)
heterocycle metabolic process (GO:0046483)
L-cystine transport (GO:0015811)
"tRNA 3-trailer cleavage endonucleolytic (GO:0034414)"
regulation of DNA-templated transcription (GO:0006355)
cellular process (GO:0009987)
negative regulation of biological process (GO:0048519)
anatomical structure development (GO:0048856)
multicellular organismal process (GO:0032501)
female somatic sex determination (GO:0019101)
positive regulation of macromolecule metabolic process (GO:0010604)
aromatic compound biosynthetic process (GO:0019438)
nuclear-transcribed mRNA catabolic process (GO:0000956)
regulation of macromolecule metabolic process (GO:0060255)
regulation of cellular biosynthetic process (GO:0031326)
positive regulation of nucleobase-containing compound metabolic process (GO:0045935)
nucleic acid metabolic process (GO:0090304)
gene expression (GO:0010467)
regulation of multicellular organismal process (GO:0051239)
RNA biosynthetic process (GO:0032774)
meiotic cell cycle (GO:0051321)
regulation of transcription by RNA polymerase II (GO:0006357)
multicellular organism development (GO:0007275)
negative regulation of cellular macromolecule biosynthetic process (GO:2000113)
regulation of nitrogen compound metabolic process (GO:0051171)
negative regulation of metabolic process (GO:0009892)
regulation of histone modification (GO:0031056)
mRNA metabolic process (GO:0016071)
mRNA destabilization (GO:0061157)
negative regulation of biosynthetic process (GO:0009890)
regulation of cellular amide metabolic process (GO:0034248)
macromolecule metabolic process (GO:0043170)
somatic sex determination (GO:0018993)
organic cyclic compound metabolic process (GO:1901360)
nucleobase-containing compound metabolic process (GO:0006139)
developmental process (GO:0032502)
commissural neuron axon guidance (GO:0071679)
negative regulation of histone deacetylation (GO:0031064)
negative regulation of cellular metabolic process (GO:0031324)
regulation of translation (GO:0006417)
regulation of RNA biosynthetic process (GO:2001141)
heterocycle biosynthetic process (GO:0018130)
regulation of developmental process (GO:0050793)
posterior lateral line development (GO:0048916)
primary metabolic process (GO:0044238)
regulation of nucleic acid-templated transcription (GO:1903506)
cellular nitrogen compound biosynthetic process (GO:0044271)
ribonucleoside diphosphate metabolic process (GO:0009185)
cellular aromatic compound metabolic process (GO:0006725)
positive regulation of histone H3-K9 dimethylation (GO:1900111)
DNA-templated transcription (GO:0006351)
"mitochondrial tRNA 3-trailer cleavage endonucleolytic (GO:0072684)"
meiotic nuclear division (GO:0140013)
negative regulation of macromolecule metabolic process (GO:0010605)
organic substance biosynthetic process (GO:1901576)
positive regulation of RNA metabolic process (GO:0051254)
negative regulation of nitrogen compound metabolic process (GO:0051172)
nucleic acid-templated transcription (GO:0097659)
central nervous system maturation (GO:0021626)
biological_process (GO:0008150)
mRNA catabolic process (GO:0006402)
