# Supplementary material for: Selection-driven trait loss in independently evolved cavefish populations
Source: Nat Commun. 2023 May 3;14:2557. doi: 10.1038/s41467-023-37909-8 (PMC10156726; doi:10.1038/s41467-023-37909-8)
Supplement: Supplementary file 9 — Supplementary Data 5 [file 41467_2023_37909_MOESM9_ESM.xlsx]

## Sheet: DMC_GEVA_794CaveSharedSweeps
Supplementary Data 5. DMC results for 794 candidate genes for repeated evolution in caves (760 from overlapping sweeps approach, 150 of which were classified as multiparallel by AF-vapeR; 34 classified as full parallel by AF-vapeR) and for “control” set of 172 genes with evidence of overlapping sweeps in surface populations (Lineage 1: Mante; Lineage 2: Rascón) and neutral evolution in Pachón, Ti…
GeneID	Also_AFvapeR_LocusReuse	Set	Gene_Symbol	QTL_Marker_ID	GO_Terms	Gene_Description	zebra.annotation	mouse.annotation	human.annotation	Scaffold	GeneStart	GeneEnd	10kbUpstreamStart	10kbDownstreamEnd	SelSiteInGene?	selected_site	TFBS Loss	Exon Number	'Selected base'	bases downorup	Strand	DMC_top_supported_model	selection_cle	neutral_cle	sel-neut_cle	sels	gs	times	migs	sources	sel_pops	hapFLK_L1_num.p.values<0.05	hapFLK_L2_num.p.values<0.05	Pachon_5kb_diplo	Tinaja_5kb_diplo_filtered	Molino_5kb_diplo_filtered	Rascon_5kb_diplo_filtered	Mante_5kb_diplo_filtered	Pachon_Sweep_Age_GEVA	Molino_Sweep_Age_GEVA	Mante_Molino_DxyAge	Pachon_Rascon_DxyAge	Rascon_Tinaja_DxyAge
ENSAMXG00000013371	No	AFvapeR_AlleleReuse_7Caves	fnbp1b	LG7_SO3Width, Eyesize,Condition.Protas2008_Eyesize.Protas2007_OPL.O'Quin2012	formin binding protein 1b [Source:ZFIN;Acc:ZDB-GENE-091117-6]	na;na	na	na	.	NW_019170548.1	27449380	27541036	27439380	27551036	TRUE	2.74897e+07		in gene	27489666	NA	+	independent	502324	482459	19864.7	0.4	0.1	5	1e-05		Pachon_Tinaja-Molino	0.841	0.854	linkedHard, linkedHard, linkedHard, hard, linkedHard, linkedHard, linkedHard, hard, linkedHard, linkedSoft, linkedHard, linkedHard, linkedHard, linkedHard, linkedSoft, hard, linkedHard, linkedHard, hard	linkedHard, linkedHard, soft, linkedSoft, soft, soft, soft, linkedHard, linkedSoft, linkedSoft, linkedHard, linkedHard, linkedHard, linkedSoft, soft, linkedHard, linkedHard, linkedSoft, linkedSoft	NA	linkedSoft, linkedSoft, linkedSoft, hard, linkedSoft, linkedSoft, linkedSoft, linkedSoft, linkedSoft, linkedSoft, hard, linkedSoft, linkedSoft, linkedSoft, linkedSoft, linkedSoft, linkedSoft, linkedSoft, linkedSoft	linkedSoft, neutral, soft, soft, linkedSoft, neutral, linkedSoft, linkedSoft, linkedSoft, linkedSoft, linkedSoft, linkedSoft, linkedSoft, neutral, linkedSoft, soft, linkedSoft, soft, linkedSoft			393486	382745	332508				standing	independent	migration
ENSAMXG00000018097	No	AFvapeR_AlleleReuse_7Caves		LG24_ONL.O'Quin2012__FinPlacement.Protas2008	ring finger protein 213 [Source:HGNC Symbol;Acc:HGNC:14539]	na	abnormal physiological neovascularization;decreased body weight;decreased circulating glucose level;decreased insulin secretion;decreased susceptibility to injury;no abnormal phenotype detected	na	.	NW_019170538.1	1070563	1110528	1060563	1120528	TRUE	1.08625e+06		in gene	1086252	NA	-	standing	360956	338428	22528.3	0.6	0.001	5	NA		Molino-Pachon-Tinaja	1	0.999	linkedHard, hard, linkedSoft, hard, linkedSoft, linkedHard, linkedHard, linkedSoft, linkedHard	linkedHard, soft, linkedHard, soft, hard, linkedHard, linkedSoft, linkedSoft, linkedHard	hard	linkedSoft, linkedSoft, linkedSoft, linkedSoft, linkedSoft, linkedSoft, neutral, linkedSoft, linkedSoft	neutral, soft, linkedSoft, neutral, linkedSoft, linkedSoft, linkedSoft, linkedSoft, linkedSoft			981271	675944	744822			n	404	304	52
ENSAMXG00000042147	Yes	AFvapeR_AlleleReuse_7Caves		LG24_ONL.O'Quin2012__FinPlacement.Protas2008	neurexophilin-1-like [Source:NCBI gene;Acc:103023844]	na	abnormal locomotor behavior;abnormal spatial learning;impaired coordination;increased startle reflex;no abnormal phenotype detected	na	.	NW_019170538.1	15807968	15813285	15797968	15823285	FALSE	1.58029e+07		upstream	15802933	5035	+	standing	108552	98624.4	9927.26	0.6	0.001	5	NA		Molino-Pachon-Tinaja	0	0.745	linkedHard, linkedSoft	NA	linkedHard, soft	linkedSoft, linkedSoft	linkedSoft, linkedSoft			317457	477384	426587			prop_cave	0.531579	0.4	0.0684211
ENSAMXG00000015578	No	AFvapeR_AlleleReuse_7Caves		LG21_Eye.MaxTth.Protas2007	uncharacterized LOC103024880 [Source:NCBI gene;Acc:103024880]	na	na	na	.	NW_019170546.1	19031157	19051728	19021157	19061728	TRUE	1.90461e+07		in gene	19046063	NA	+	standing	195107	182387	12720.4	0.6	0.01	50	NA		Molino-Pachon-Tinaja	0.989	0.979	linkedHard, linkedHard, hard, linkedHard, hard	hard, hard	NA	linkedSoft, linkedSoft, linkedSoft, linkedSoft, linkedSoft	linkedSoft, linkedSoft, linkedSoft, linkedSoft, soft			1.16489e+06	977481	958053
ENSAMXG00000031827	No	AFvapeR_AlleleReuse_7Caves		LG21_Eye.MaxTth.Protas2007	interferon-induced GTP-binding protein Mx1-like [Source:NCBI gene;Acc:103039009]	na;na	na	na	.	NW_019170546.1	19689262	19703554	19679262	19713554	FALSE	1.97045e+07		downstream	19704497	943	+	standing	122481	115706	6774.68	0.6	0.001	50	NA		Molino-Pachon-Tinaja	0.949	0.999	linkedHard, linkedHard, linkedHard, linkedHard	linkedHard, linkedSoft, linkedHard, linkedHard	NA	linkedSoft, linkedSoft, linkedSoft, linkedSoft	linkedSoft, linkedSoft, linkedSoft, linkedSoft			1.74217e+06	1.52781e+06	1.5804e+06			prop_surf	0.947674	0.0174419	0.0348837
ENSAMXG00000015842	No	AFvapeR_AlleleReuse_7Caves	rpl24	LG21_Eye.MaxTth.Protas2007	ribosomal protein L24 [Source:NCBI gene;Acc:192301]	ball increased size;extension decreased length;extension decreased thickness;extension deformed;eye decreased size;fourth ventricle opaque;gut hypoplastic;head decreased size;liver hypoplastic;optic tectum increased size;otic placode decreased size;otic placode shape;post-vent region bent;telencephalon deformed;yolk non-functional	abnormal cell cycle;abnormal cell physiology;abnormal digit morphology;abnormal eye development;abnormal eye size;abnormal optic cup morphology;abnormal optic nerve morphology;abnormal retina morphology;abnormal retinal ganglion layer morphology;abnormal retinal inner plexiform layer morphology;abnormal retinal layer morphology;abnormal retinal neuronal layer morphology;abnormal retinal progenito…	na	Yes	NW_019170546.1	19706693	19713388	19696693	19723388	FALSE	1.97049e+07		upstream	19704937	1756	+	standing	127110	121000	6110.32	0.4	0.001	50	NA		Molino-Pachon-Tinaja	0	0.92	linkedHard, linkedHard, linkedHard	linkedSoft, linkedHard, linkedSoft	NA	linkedSoft, linkedSoft, linkedSoft	linkedSoft, linkedSoft, linkedSoft			597157	448123	474933			n	163	3	6
ENSAMXG00000007066	No	AFvapeR_AlleleReuse_7Caves	atrxl	LG2_Eyesize,Melanophore,Ribs,PeduncleDepth,SO3Width,ToothCount.Protas2008_LensL,Eyesize,MelD, MelA.Protas2007_EyeSize,VAB,SNO.Yoshizawa2012,2015_INL.O'Quin2012	ATRX chromatin remodeler, like [Source:ZFIN;Acc:ZDB-GENE-030131-2019]	na	abnormal developmental patterning;abnormal heart morphology;decreased body weight;embryonic lethality during organogenesis complete penetrance;impaired contextual conditioning behavior;prenatal lethality incomplete penetrance;reduced long term potentiation	na	.	NW_019170537.1	14543951	14584506	14533951	14594506	TRUE	1.45462e+07		in gene	14546248	NA	+	standing	329538	305192	24346	0.6	0.001	5	NA		Molino-Pachon-Tinaja	0.823	0	hard, linkedHard, linkedHard, linkedHard, linkedHard, linkedHard, linkedHard, linkedHard, hard	NA	NA	hard, neutral, soft, linkedSoft, soft, linkedSoft, neutral, linkedSoft, neutral	linkedSoft, linkedSoft, linkedSoft, soft, neutral, linkedSoft, linkedSoft, neutral, neutral			136157	103093	113597
ENSAMXG00000007751	Yes	AFvapeR_AlleleReuse_7Caves		LG2_Eyesize,Melanophore,Ribs,PeduncleDepth,SO3Width,ToothCount.Protas2008_LensL,Eyesize,MelD, MelA.Protas2007_EyeSize,VAB,SNO.Yoshizawa2012,2015_INL.O'Quin2012	metal ion binding;DNA binding;nucleus;transferase activity;nucleic acid binding;nucleotide binding;DNA replication;"4 iron, 4 sulfur cluster binding";iron-sulfur cluster binding;nucleotidyltransferase activity;DNA-directed DNA polymerase activity;DNA biosynthetic process		abnormal trophoblast layer morphology;absent inner cell mass proliferation;cardiomyopathy;embryonic lethality between implantation and somite formation complete penetrance;embryonic lethality between somite formation and embryo turning complete penetrance;embryonic lethality during organogenesis complete penetrance;enlarged thymus;increased intestinal adenocarcinoma incidence;increased intestinal…	na	.	NW_019170537.1	18939687	19010256	18929687	19020256	TRUE	1.89796e+07		in gene	18979557	NA	+	independent	509637	488076	21561.1	0.3	0.1	5	1e-05		Pachon_Tinaja-Molino	0.952	0.873	linkedSoft, linkedSoft, neutral, neutral, neutral, neutral, soft, neutral, neutral, neutral, neutral, soft, neutral, neutral, neutral	NA	NA	linkedSoft, linkedSoft, linkedSoft, linkedSoft, linkedSoft, linkedSoft, linkedSoft, linkedSoft, linkedSoft, linkedSoft, linkedSoft, linkedSoft, linkedSoft, linkedSoft, linkedSoft	linkedSoft, neutral, linkedSoft, linkedSoft, linkedSoft, linkedSoft, linkedSoft, soft, linkedSoft, linkedSoft, linkedSoft, neutral, linkedSoft, neutral, linkedSoft			260986	198927	169950
ENSAMXG00000035789	No	AFvapeR_AlleleReuse_7Caves	zgc:103759	LG18_Condition,AnalFinRays,Melanophore.Protas2008_MelA, MelD, Tbuds, LEnsLProtas2007	U8 snoRNA-decapping enzyme-like [Source:NCBI gene;Acc:103041050]	na	na;na;na	na;na	.	NW_019170549.1	24417598	24425226	24407598	24435226	FALSE	2.44346e+07		upstream	24434592	9366	-	independent	121805	117330	4474.99	0.12	0.1	5	1e-05		Pachon_Tinaja-Molino	0.901	0.929	linkedHard, linkedHard	linkedHard	linkedHard, linkedHard	linkedSoft, linkedSoft	linkedSoft, linkedSoft			1.50149e+06	1.4966e+06	298460
ENSAMXG00000006164	No	AFvapeR_AlleleReuse_7Caves	zgc:63587	LG17_FinPlacement,Ribs.Protas2008_MaxTth.Protas2007_VAB,SNO,EyeSize.Yoshizawa2012_ONL_O'Quin2012_EyeSize,FeedingAngle.Kowalko2013	zgc:63587 [Source:ZFIN;Acc:ZDB-GENE-040426-1175]	na	na	na	.	NW_019170540.1	27083945	27120339	27073945	27130339	FALSE	2.70797e+07		upstream	27079691	4254	+	standing	393845	357484	36360.4	0.6	0.001	5	NA		Molino-Pachon-Tinaja	0	0	linkedHard, linkedHard, linkedHard, linkedHard, linkedHard, linkedHard, linkedHard, linkedHard	NA	NA	linkedSoft, linkedSoft, linkedSoft, linkedSoft, linkedSoft, linkedSoft, linkedSoft, linkedSoft	neutral, linkedSoft, linkedSoft, neutral, linkedSoft, neutral, neutral, linkedSoft			249614	0	0
ENSAMXG00000005858	No	AFvapeR_AlleleReuse_7Caves	si:busm1-228j01.4	LG17_FinPlacement,Ribs.Protas2008_MaxTth.Protas2007_VAB,SNO,EyeSize.Yoshizawa2012_ONL_O'Quin2012_EyeSize,FeedingAngle.Kowalko2013	si:busm1-228j01.4 [Source:ZFIN;Acc:ZDB-GENE-030616-394]	na;na;na	na	na	.	NW_019170540.1	28418703	28423878	28408703	28433878	FALSE	2.84113e+07		downstream	28411298	7405	-	standing	55711.7	51911.1	3800.59	0.07	0.01	50	NA		Molino-Pachon-Tinaja	0.761	0.882	NA	NA	NA	linkedSoft, soft	soft, neutral			2664200	2.95364e+06	3.09501e+06
ENSAMXG00000005852	No	AFvapeR_AlleleReuse_7Caves		LG17_FinPlacement,Ribs.Protas2008_MaxTth.Protas2007_VAB,SNO,EyeSize.Yoshizawa2012_ONL_O'Quin2012_EyeSize,FeedingAngle.Kowalko2013	0		na	na;na	.	NW_019170540.1	28428953	28442642	28418953	28452642	TRUE	2.84404e+07		in gene	28440425	NA	+	standing	80216.4	73391.5	6824.9	0.6	0.001	5	NA		Molino-Pachon-Tinaja	0.957	0.976	linkedSoft, hard, hard, hard	NA	NA	linkedSoft, linkedSoft, soft, linkedSoft	soft, soft, neutral, linkedSoft			2.35369e+06	3.06716e+06	3.06824e+06
ENSAMXG00000041438	Yes	AFvapeR_AlleleReuse_7Caves	0	LG17_FinPlacement,Ribs.Protas2008_MaxTth.Protas2007_VAB,SNO,EyeSize.Yoshizawa2012_ONL_O'Quin2012_EyeSize,FeedingAngle.Kowalko2013						NW_019170540.1	26091860	26524451	26081860	26534451	NA	NA	NA		NA	NA	NA	NA	NA	NA	NA	NA	NA	NA	NA	NA	NA	NA	NA	NA	NA	NA	NA	NA			434214	0	0
ENSAMXG00000041667	No	AFvapeR_AlleleReuse_7Caves		LG14_PeduncleDepth,Length,Melanophore,SO3Width.Protas2008_MelE, Dent.Protas2007	myosin heavy chain, fast skeletal muscle-like [Source:NCBI gene;Acc:103037429]	na;na;na;na;na	na	na	.	NW_019170556.1	18721714	18733666	18711714	18743666	TRUE	1.87247e+07		in gene	18724650	NA	+	independent	187514	179312	8202.71	0.09	0.1	5	1e-05		Pachon_Tinaja-Molino	0.961	0.982	linkedSoft, linkedSoft, linkedSoft, soft	neutral, linkedSoft, neutral, linkedSoft	NA	linkedSoft, linkedSoft, linkedSoft, linkedSoft	linkedSoft, linkedSoft, linkedSoft, linkedSoft			710514	614801	677815
ENSAMXG00000013697	No	AFvapeR_AlleleReuse_7Caves	cacna2d2b	LG14_PeduncleDepth,Length,Melanophore,SO3Width.Protas2008_MelE, Dent.Protas2007	calcium channel, voltage-dependent, alpha 2/delta subunit 2b [Source:ZFIN;Acc:ZDB-GENE-060503-99]	na	abnormal axon morphology;abnormal brain wave patternabnormal cerebellum morphology;abnormal CNS glial cell morphology;abnormal CNS synaptic transmissionabnormal dorsal spinal root morphology;abnormal eating behavior;abnormal enzyme/coenzyme activity;abnormal gait;abnormal glial cell physiology;abnormal heart rate;abnormal hindbrain development;abnormal hindbrain morphology;abnormal involuntary mo…	na	.	NW_019170556.1	18802712	18835914	18792712	18845914	TRUE	1.88264e+07		in gene	18826370	NA	-	standing	401479	367892	33587.5	0.6	0.001	5	NA		Molino-Pachon-Tinaja	0	0.825	linkedHard, linkedHard, linkedHard, hard, hard, linkedHard, linkedHard	NA	hard	linkedSoft, linkedSoft, neutral, neutral, linkedSoft, linkedSoft, linkedSoft	linkedSoft, linkedSoft, linkedSoft, linkedSoft, linkedSoft, linkedSoft, linkedSoft			164343	176479	123284
ENSAMXG00000013809	No	AFvapeR_AlleleReuse_7Caves	nfs1	LG14_PeduncleDepth,Length,Melanophore,SO3Width.Protas2008_MelE, Dent.Protas2007	NFS1 cysteine desulfurase [Source:NCBI gene;Acc:103043755]	na	na	na	.	NW_019170556.1	23608761	23622354	23598761	23632354	TRUE	2.362e+07		in gene	23620014	NA	-	migration	198338	188790	9547.28	0.3	NA	NA	1e-05	Pachon	Molino-Pachon-Tinaja	0.888	0	linkedHard, linkedHard, linkedHard	linkedHard, linkedHard	NA	linkedSoft, linkedSoft, linkedSoft	soft, linkedSoft, soft			270071	78020.2	78180.5
ENSAMXG00000039409	Yes	AFvapeR_AlleleReuse_7Caves		LG14_PeduncleDepth,Length,Melanophore,SO3Width.Protas2008_MelE, Dent.Protas2007	0		na	na	.	NW_019170556.1	27331853	27335465	27321853	27345465	TRUE	2.73338e+07		in gene	27333834	NA	+	standing	136055	123851	12204.6	0.6	0.001	5	NA		Molino-Pachon-Tinaja	0	0	linkedHard, linkedHard	NA	NA	linkedSoft, linkedSoft	linkedSoft, linkedSoft			41342.9	140288	179790
ENSAMXG00000030358	No	AFvapeR_AlleleReuse_7Caves	arhgap20	LG11_GCL.O'Quin2012	rho GTPase-activating protein 20-like [Source:NCBI gene;Acc:103033805]	na	na	na	.	NW_019170553.1	25760541	25773750	25750541	25783750	FALSE	25750541		upstream	25750541	10000	+	independent	259303	248876	10427.6	0.15	0.1	5	1e-05		Pachon_Tinaja-Molino	0.979	0.997	linkedHard, linkedSoft, linkedHard, linkedSoft	neutral, linkedSoft, neutral, linkedSoft	NA	linkedSoft, linkedSoft, linkedSoft, linkedSoft	linkedSoft, linkedSoft, linkedSoft, linkedSoft			212657	424217	342205
ENSAMXG00000035673	No	AFvapeR_AlleleReuse_7Caves			gamma-interferon-inducible lysosomal thiol reductase-like [Source:NCBI gene;Acc:103023905]	na	abnormal professional antigen presenting cell physiology	na	.	NW_019170535.1	19172	27555	9172	37555	TRUE	25970.5		in gene	25971	NA	-	standing	89345.9	81870	7475.92	0.6	0.01	50	NA		Molino-Pachon-Tinaja	0	0.939	neutral, soft	neutral, neutral	NA	linkedSoft, linkedSoft	neutral, soft			516571	122917	267189
ENSAMXG00000003175	Yes	AFvapeR_AlleleReuse_7Caves	kansl3		KAT8 regulatory NSL complex subunit 3 [Source:NCBI gene;Acc:103024162]	na	embryonic lethality prior to organogenesis	na	.	NW_019170540.1	10304426	10333273	10294426	10343273	TRUE	1.03265e+07		in gene	10326489	NA	+	standing	207311	187586	19725.5	0.6	0.001	5	NA		Molino-Pachon-Tinaja	0.881	0	linkedSoft, linkedSoft, linkedHard, hard, linkedHard, linkedHard, linkedHard	NA	NA	linkedSoft, linkedSoft, linkedSoft, linkedSoft, linkedSoft, linkedSoft, linkedSoft	linkedSoft, neutral, linkedSoft, neutral, linkedSoft, neutral, linkedSoft			302543	3031.52	5153.58
ENSAMXG00000024854	No	AFvapeR_AlleleReuse_7Caves	pcdhb		protocadherin b [Source:ZFIN;Acc:ZDB-GENE-020731-3]	na	na	na	.	NW_019170542.1	8826712	8829096	8816712	8839096	FALSE	8819938		upstream	8819938	6774	+	standing	128792	119267	9525.55	0.6	0.1	50	NA		Molino-Pachon-Tinaja	0.91	0	linkedHard, linkedHard	linkedSoft, soft	neutral, neutral	linkedSoft, linkedSoft	neutral, linkedSoft			1327600	1.88888e+06	1.88948e+06
ENSAMXG00000018341	Yes	AFvapeR_AlleleReuse_7Caves	tiam2a		TIAM Rac1 associated GEF 2 [Source:NCBI gene;Acc:103030128]	na	na	na	.	NW_019170543.1	35345042	35454125	35335042	35464125	TRUE	3.53745e+07		in gene	35374547	NA	-	standing	681507	637828	43679.2	0.6	0.001	5	NA		Molino-Pachon-Tinaja	0.901	0.75	linkedHard, linkedSoft, linkedHard, linkedHard, linkedHard, linkedHard, linkedHard, linkedHard, linkedHard, hard, linkedHard, hard, linkedHard, linkedHard, hard, linkedHard, hard, linkedHard, hard, linkedHard, linkedHard, linkedHard, linkedHard	linkedSoft, linkedSoft, linkedHard, linkedSoft, linkedHard, linkedSoft, soft, soft, soft, soft, linkedSoft, linkedHard, linkedHard, linkedHard, linkedHard, linkedSoft, linkedHard, linkedHard, linkedHard, soft, linkedSoft, linkedSoft, linkedSoft	soft, linkedHard, linkedHard, linkedHard, linkedHard, linkedHard, hard, linkedHard, linkedHard, linkedHard, soft, linkedHard, linkedHard, linkedHard	linkedSoft, linkedSoft, linkedSoft, linkedSoft, linkedSoft, linkedSoft, linkedSoft, linkedSoft, linkedSoft, linkedSoft, linkedSoft, linkedSoft, linkedSoft, linkedSoft, linkedSoft, linkedSoft, linkedSoft, linkedSoft, linkedSoft, linkedSoft, linkedSoft, linkedSoft, soft	soft, linkedSoft, linkedSoft, neutral, linkedSoft, linkedSoft, linkedSoft, linkedSoft, neutral, linkedSoft, soft, linkedSoft, linkedSoft, neutral, linkedSoft, linkedSoft, soft, linkedSoft, linkedSoft, linkedSoft, linkedSoft, linkedSoft, linkedSoft			213157	190946	238099
ENSAMXG00000000806	Yes	AFvapeR_AlleleReuse_7Caves	tgfbr1b		TGF-beta receptor type-1 [Source:NCBI gene;Acc:103034175]	na	abnormal angiogenesis;abnormal aorta bulb morphology;abnormal aorta elastic fiber morphology;abnormal aortic arch morphology;abnormal cartilage development;abnormal coronary artery morphology;abnormal neural tube morphology;abnormal placenta labyrinth morphology;abnormal vascular smooth muscle morphology;abnormal visceral yolk sac morphology;abnormal vitelline vascular remodeling;absent vitelline…	na	.	NW_019170544.1	7433604	7514478	7423604	7524478	TRUE	7.4627e+06		in gene	7462696	NA	-	standing	640800	589503	51297.3	0.6	0.01	5	NA		Molino-Pachon-Tinaja	0.73	0.804	linkedHard, linkedHard, hard, linkedHard, linkedHard, linkedHard, linkedHard, hard, hard, linkedHard, linkedHard, hard, linkedHard, linkedHard, linkedHard, linkedHard, linkedHard	NA	linkedSoft, neutral, soft, linkedHard, soft, neutral, linkedSoft, soft, linkedSoft, neutral, linkedSoft, neutral, neutral, neutral, soft, soft, linkedSoft	linkedSoft, linkedSoft, linkedSoft, linkedSoft, linkedSoft, linkedSoft, linkedSoft, linkedSoft, hard, linkedSoft, linkedSoft, linkedSoft, linkedSoft, linkedSoft, linkedSoft, hard, linkedSoft	neutral, linkedSoft, linkedSoft, linkedSoft, linkedSoft, linkedSoft, neutral, neutral, soft, neutral, linkedSoft, neutral, neutral, neutral, linkedSoft, neutral, neutral			308571	105937	4265.92
ENSAMXG00000007196	No	AFvapeR_AlleleReuse_7Caves			complement factor B-like [Source:NCBI gene;Acc:103039688]	na;na;na	abnormal circulating phosphate level;abnormal complement pathway;abnormal kidney morphology;abnormal kidney morphology;abnormal seminal vesicle morphology;abnormal seminal vesicle morphology;decreased circulating phosphate level;decreased circulating triglyceride level;decreased susceptibility to Coronaviridae infection;decreased susceptibility to induced arthritis;enlarged heart;enlarged heart;i…	na;na	.	NW_019170548.1	18508228	18522576	18498228	18532576	TRUE	1.85207e+07		in gene	18520652	NA	+	independent	217903	208964	8938.74	0.09	0.1	5	1e-05		Pachon_Tinaja-Molino	0.95	0.997	linkedHard, hard, hard, hard	NA	NA	linkedSoft, linkedSoft, linkedSoft, linkedSoft	linkedSoft, linkedSoft, linkedSoft, linkedSoft			890457	1.18454e+06	1.11708e+06
ENSAMXG00000004363	Yes	AFvapeR_AlleleReuse_7Caves	corin		corin, serine peptidase [Source:ZFIN;Acc:ZDB-GENE-060224-3]	na	abnormal awl hair morphology;abnormal zigzag hair morphology;cardiac hypertrophy;decreased cardiac muscle contractility;diluted coat color;hypertension;increased body weight;increased systemic arterial systolic blood pressure;increased urine protein level;salt-sensitive hypertension	na	.	NW_019170549.1	28469319	28491064	28459319	28501064	TRUE	2.84781e+07		in gene	28478072	NA	+	standing	200427	188228	12199	0.6	0.01	50	NA		Molino-Pachon-Tinaja	0.966	0.984	hard, hard, linkedSoft, linkedHard	linkedSoft, linkedSoft, soft, neutral	NA	linkedSoft, linkedSoft, linkedSoft, linkedSoft	linkedSoft, neutral, soft, neutral			530429	700567	703635
ENSAMXG00000037236	No	AFvapeR_AlleleReuse_7Caves			0		na	na	.	NW_019170550.1	37466971	37474469	37456971	37484469	TRUE	3.74738e+07		in gene	37473830	NA	-	standing	119401	114279	5122.05	0.6	0.01	100	NA		Molino-Pachon-Tinaja	0.764	0.999	linkedSoft, linkedSoft, linkedHard	linkedHard, linkedHard, linkedHard	NA	linkedSoft, linkedSoft, linkedSoft	linkedSoft, linkedSoft, linkedSoft			2.21421e+06	3.53598e+06	3.46939e+06
ENSAMXG00000030928	No	AFvapeR_AlleleReuse_7Caves	si:dkey-185m8.2		trichohyalin-like [Source:NCBI gene;Acc:103041524]	na	na	na	.	NW_019170550.1	40823510	40833901	40813510	40843901	TRUE	4.08315e+07		in gene	40831468	NA	-	standing	212457	197649	14807.8	0.6	0.01	50	NA		Molino-Pachon-Tinaja	0.996	0.975	neutral, soft, linkedHard	linkedSoft, linkedSoft, linkedSoft	NA	linkedSoft, linkedSoft, linkedSoft	linkedSoft, linkedSoft, linkedSoft			453271	372338	434402
ENSAMXG00000035876	No	AFvapeR_AlleleReuse_7Caves	si:cabz01030277.1		si:cabz01030277.1 [Source:ZFIN;Acc:ZDB-GENE-160114-55]	na;na;na	na	na	.	NW_019170550.1	40954344	40980362	40944344	40990362	TRUE	4.09651e+07		in gene	40965094	NA	+	standing	261395	251779	9616.17	0.6	0.001	50	NA		Molino-Pachon-Tinaja	0.999	0.999	linkedHard, linkedHard, linkedHard, hard, linkedSoft, linkedSoft	linkedSoft, linkedSoft, linkedSoft, linkedSoft	NA	linkedSoft, linkedSoft, linkedSoft, linkedSoft, linkedSoft, soft	linkedSoft, linkedSoft, linkedSoft, linkedSoft, linkedSoft, soft			1331700	1.49865e+06	1.4414e+06
ENSAMXG00000009778	No	AFvapeR_AlleleReuse_7Caves			cytochrome P450 2G1-like [Source:NCBI gene;Acc:103025252]	na;na	na	na	.	NW_019170551.1	14851307	14868627	14841307	14878627	TRUE	1.48588e+07		in gene	14858801	NA	+	standing	205984	186575	19409	0.5	0.01	5	NA		Molino-Pachon-Tinaja	0	0	hard, linkedHard, hard, hard, linkedHard	NA	NA	linkedSoft, hard, hard, linkedSoft, linkedSoft	hard, linkedSoft, linkedSoft, linkedSoft, soft			1.45561e+06	484986	438571
ENSAMXG00000040584	No	AFvapeR_AlleleReuse_7Caves			0		na	na	.	NW_019170555.1	20514542	20521975	20504542	20531975	FALSE	2.05131e+07		downstream	20513068	1474	-	standing	118863	113434	5429.29	0.6	0.001	50	NA		Molino-Pachon-Tinaja	0.9	0.917	linkedSoft, linkedHard	NA	linkedHard, linkedHard	linkedSoft, linkedSoft	linkedSoft, neutral			1.13656e+06	1.98218e+06	1.6409e+06
ENSAMXG00000009110	Yes	AFvapeR_AlleleReuse_7Caves			0		increased susceptibility to Riboviria infection;increased susceptibility to Riboviria infection induced morbidity/mortality;ataxia;decreased circulating interleukin-1 beta level;decreased circulating interleukin-12b level;decreased circulating interleukin-6 level;decreased circulating tumor necrosis factor level;decreased interleukin-6 secretion;decreased tumor necrosis factor secretion;enhanced …	na;na;na;na;na	Yes	NW_019170555.1	20507157	20515364	20497157	20525364	FALSE	20525023		upstream	20525023	9659	-	standing	137070	127135	9935.13	0.6	0.001	5	NA		Molino-Pachon-Tinaja	0.999	0.997	linkedSoft, linkedHard, linkedHard	NA	linkedHard, hard, linkedHard	linkedSoft, linkedSoft, linkedSoft	linkedSoft, linkedSoft, linkedSoft			3.49037e+06	3.55781e+06	3.40634e+06
ENSAMXG00000030892	No	AFvapeR_AlleleReuse_7Caves	desi1a		desumoylating isopeptidase 1-like [Source:NCBI gene;Acc:111195493]	na	na	na	.	NW_019170557.1	3374615	3389534	3364615	3399534	TRUE	3.37958e+06		in gene	3379580	NA	+	standing	182477	174169	8307.43	0.6	0.001	50	NA		Molino-Pachon-Tinaja	0.898	0.75	linkedSoft, linkedSoft, neutral, linkedSoft	linkedSoft, linkedSoft, linkedSoft, linkedSoft	NA	linkedSoft, neutral, neutral, linkedSoft	linkedSoft, linkedSoft, linkedSoft, linkedSoft			964886	758215	502898
ENSAMXG00000008242	No	AFvapeR_AlleleReuse_7Caves			0		na	na	.	NW_019170557.1	3394876	3396174	3384876	3406174	FALSE	3.40484e+06		upstream	3404838	9962	-	migration	114442	108456	5986.58	0.4	NA	NA	1e-05	Pachon	Molino-Pachon-Tinaja	0	0	linkedHard	linkedSoft	NA	linkedSoft	linkedSoft			66757.1	0	133511
ENSAMXG00000030747	No	AFvapeR_AlleleReuse_7Caves			0		na	na	.	NW_019170559.1	20228520	20234444	20218520	20244444	FALSE	2.02275e+07		upstream	20227535	985	+	standing	176890	159310	17579.8	0.6	0.001	5	NA		Molino-Pachon-Tinaja	0.96	0	linkedHard, linkedHard	NA	linkedSoft, linkedSoft	linkedSoft, linkedSoft	linkedSoft, soft			553343	848703	785802
ENSAMXG00000000814	No	OverlappingSweeps_3Caves	pdlim3a	LG9_FinPlacement.Protas2008	metal ion binding;protein binding;Z disc	PDZ and LIM domain protein 3-like [Source:NCBI gene;Acc:103042722]	na	abnormal heart position or orientationabnormal heart right ventricle morphology;abnormal heart right ventricle outflow tract morphology;cardiac fibrosis;decreased cardiac output;decreased ventricle muscle contractility;dilated cardiomyopathy;dilated heart left ventricle;dilated heart right ventricle;edema;no abnormal phenotype detected;prenatal lethality incomplete penetrance;thin interventricula…	na	NW_019170555.1	3275047	3284143	3265047	3294143	TRUE	3.27632e+06		in gene	3276319	NA	+	standing	149437	138343	11093.5	0.6	0.01	50	NA		Molino-Pachon-Tinaja	0	0	linked, linked, hard	neutral, soft, hard	hard, hard, linked	linked, linked, linked	linked, linked, linked		210091	171229	17472.7	48050
ENSAMXG00000003407	No	OverlappingSweeps_3Caves		LG9_FinPlacement.Protas2008	NA		na;na	abnormal circulating sodium level;no abnormal phenotype detected	na	NW_019170555.1	4467217	4472954	4457217	4482954	FALSE	4.45984e+06		upstream	4459837	13117	+	standing	99622.3	91579	8043.27	0.6	0.001	5	NA		Molino-Pachon-Tinaja	0	144	hard, linked, hard	linked, soft, linked	linked, hard, hard	linked, linked, linked	linked, linked, linked	140794	204475	738400	443582	753466
ENSAMXG00000035068	No	OverlappingSweeps_3Caves		LG9_FinPlacement.Protas2008	cytoskeleton;protein binding	FERM and PDZ domain containing 1 [Source:NCBI gene;Acc:103029043]	na	abnormal grip strength;abnormal hindlimb morphology	na	NW_019170555.1	6048911	6100592	6038911	6110592	TRUE	6.07305e+06		in gene	6073053	NA	-	independent	355988	342065	13923.3	0.2	0.1	5	1e-05		Pachon_Tinaja-Molino	12	1	linked, linked, linked, linked, linked, hard, linked, linked, linked, hard, linked	linked, linked, soft, linked, linked, linked, soft, linked, linked, linked, linked	hard, hard, hard, hard, linked, linked, linked, linked, hard, linked, linked	linked, linked, linked, linked, linked, linked, linked, linked, linked, linked, linked	linked, linked, linked, linked, linked, linked, linked, linked, linked, linked, linked	197738	204236	285086	220959	218910
ENSAMXG00000020980	No	OverlappingSweeps_3Caves		LG9_FinPlacement.Protas2008	membrane;integral component of membrane;integral component of plasma membrane;nucleoside transmembrane transporter activity;nucleoside transport;nucleoside transmembrane transport	equilibrative nucleoside transporter 2-like [Source:NCBI gene;Acc:103041365]	na	decreased interleukin-6 secretion;decreased susceptibility to injury	na	NW_019170555.1	12765074	12791716	12755074	12801716	TRUE	1.27694e+07		in gene	12769370	NA	+	standing	257981	238573	19407.7	0.6	0.001	5	NA		Molino-Pachon-Tinaja	232	530	linked, linked, linked, hard, hard, linked	linked, linked, linked, soft, soft, soft	hard, linked, hard, linked, hard, linked	linked, linked, linked, linked, linked, linked	linked, linked, linked, linked, linked, linked	207073	189866	405214	221794	331555
ENSAMXG00000042493	No	OverlappingSweeps_3Caves	mtus1b	LG9_Eye diameter, Pupil diameter.Kowalko2013	nucleus	microtubule associated scaffold protein 1 [Source:NCBI gene;Acc:107196922]	na	abnormal cell morphology;anemia;cardiac hypertrophy;decreased erythrocyte cell number;decreased hematocrit;decreased hemoglobin content;glomerulonephritis;increased B cell derived lymphoma incidence;increased body weight;increased cell proliferation;increased heart weight;increased leukocyte cell number;increased lymphocyte cell number;increased susceptibility to systemic lupus erythematosus;insu…	na	NW_019171569.1	86197	148647	76197	158647	TRUE	121599		in gene	121599	NA	+	independent	431291	406746	24544.8	0.6	0.1	5	1e-05		Pachon_Tinaja-Molino	0	0	linked, linked, linked, hard, hard, linked, hard, hard, linked, linked, linked, linked, linked, linked	soft, linked, neutral, neutral, soft, neutral, neutral, neutral, soft, linked, soft, neutral, neutral, neutral	linked, linked, linked, linked, linked, linked, linked, linked, linked, linked, linked, hard, linked, linked	linked, linked, linked, linked, linked, linked, linked, linked, linked, linked, linked, linked, linked, linked	linked, linked, linked, linked, linked, linked, linked, linked, linked, linked, linked, linked, linked, linked	211406	206977	443714	124042	160045
ENSAMXG00000016153	No	OverlappingSweeps_3Caves	trim108	LG8_Condition,Ribs,Melanophore.Protas2008	zinc ion binding;metal ion binding	tripartite motif containing 108 [Source:ZFIN;Acc:ZDB-GENE-060503-670]	na	na	na	NW_019170545.1	5428163	5432819	5418163	5442819	TRUE	5.42963e+06		in gene	5429633	NA	-	standing	73567.7	67402.9	6164.81	0.6	0.01	50	NA		Molino-Pachon-Tinaja	76	89	hard, linked	soft, linked	hard, linked	linked, linked	linked, linked	104420	116525	908614	240421	486757
ENSAMXG00000029119	No	OverlappingSweeps_3Caves	si:dkey-246i14.3	LG8_Condition,Ribs,Melanophore.Protas2008	membrane;ephrin receptor binding;ephrin receptor signaling pathway;anchored component of membrane	si:dkey-246i14.3 [Source:ZFIN;Acc:ZDB-GENE-100922-64]	na	na	na	NW_019170545.1	6156351	6233860	6146351	6243860	TRUE	6.18415e+06		in gene	6184155	NA	-	standing	418856	392207	26648.4	0.6	0.001	5	NA		Molino-Pachon-Tinaja	33	0	hard, linked, linked, hard, hard, linked, linked, linked, linked, linked, linked, linked, linked, linked, linked, hard, linked	linked, linked, linked, linked, soft, neutral, linked, linked, neutral, neutral, neutral, neutral, linked, linked, neutral, neutral, linked	linked, linked, linked, linked, linked, linked, linked, hard, linked, linked, linked, linked, linked, hard, linked, hard, linked	linked, linked, linked, linked, linked, linked, linked, linked, linked, linked, linked, linked, linked, linked, linked, linked, linked	linked, linked, linked, linked, linked, linked, linked, linked, linked, linked, linked, linked, linked, linked, linked, linked, linked	110570	124411	1.17839e+06	501581	832546
ENSAMXG00000038549	No	OverlappingSweeps_3Caves	naga	LG7_SO3Width, Eyesize,Condition.Protas2008_Eyesize.Protas2007_OPL.O'Quin2012	hydrolase activity;catalytic activity;"hydrolase activity, hydrolyzing O-glycosyl compounds";"hydrolase activity, acting on glycosyl bonds";carbohydrate metabolic process;metabolic process;lysosome	alpha-N-acetylgalactosaminidase-like [Source:NCBI gene;Acc:103026015]	na	abnormal circulating alkaline phosphatase level;increased circulating alkaline phosphatase level;increased effector memory CD8-positive alpha-beta T cell number	na	NW_019170548.1	20106104	20123797	20096104	20133797	TRUE	2.01115e+07		in gene	20111509	NA	-	standing	87224.6	83312.6	3912.02	0.6	0.01	100	NA		Molino-Pachon-Tinaja	14	110	linked, linked, hard, linked, hard	neutral, linked, soft, soft, linked	hard, soft, linked, linked, linked	linked, linked, linked, linked, linked	linked, linked, linked, linked, linked	201940	187554	588429	540080	580660
ENSAMXG00000018210	No	OverlappingSweeps_3Caves	TMEM38B	LG7_SO3Width, Eyesize,Condition.Protas2008_Eyesize.Protas2007_OPL.O'Quin2012	monovalent inorganic cation transport;membrane;integral component of membrane;ion transport;potassium channel activity;potassium ion transmembrane transport;identical protein binding;cation channel activity	transmembrane protein 38B [Source:NCBI gene;Acc:103038263]	na	abnormal alveolar lamellar body morphology;abnormal calcium ion homeostasis;abnormal lung development;abnormal lung saccule morphology;abnormal pulmonary alveolus epithelial cell morphology;abnormal respiratory system physiology;abnormal surfactant compositionabnormal surfactant secretionabnormal type II pneumocyte morphology;acidosis;atelectasis;cyanosis;decreased alveolar lamellar body number;h…	na	NW_019170548.1	20914969	20958493	20904969	20968493	TRUE	20934797		in gene	20934797	NA	+	independent	289024	277434	11589.4	0.15	0.1	5	1e-05		Pachon_Tinaja-Molino	55	0	linked, hard, linked, linked, linked, linked, linked, linked, hard, linked	linked, linked, linked, hard, linked, linked, linked, hard, linked, linked	linked, linked, hard, linked, linked, linked, linked, linked, linked, soft	linked, linked, linked, linked, linked, linked, linked, linked, linked, linked	linked, linked, linked, linked, linked, linked, linked, linked, linked, linked	207926	208379	77814.3	22231.1	98928.5	28255.7
ENSAMXG00000005864	No	OverlappingSweeps_3Caves	gabra1	LG7_SO3Width, Eyesize,Condition.Protas2008_Eyesize.Protas2007_OPL.O'Quin2012	membrane;integral component of membrane;ion channel activity;ion transport;transmembrane signaling receptor activity;extracellular ligand-gated ion channel activity;ion transmembrane transport;plasma membrane;cell junction;chloride transport;synapse;postsynaptic membrane;chloride channel activity;chloride channel complex;GABA-A receptor activity;gamma-aminobutyric acid signaling pathway;GABA-gate…	gamma-aminobutyric acid receptor subunit alpha-1 [Source:NCBI gene;Acc:103026962]	brain decreased amount;brain increased amount;cellular response to light stimulus occurs_in optic tectum increased occurrence;GABA-ergic synapse part_of hindbrain decreased amount;GABA-ergic synapse part_of hindbrain decreased distribution;GABAergic neuron part_of hindbrain decreased amount;GABAergic neuron part_of hindbrain decreased distribution;GABAergic neuron part_of optic tectum decreased a…	abnormal behavioral response to xenobiotic;abnormal GABA-mediated receptor currents;abnormal inhibitory postsynaptic currents;abnormal locomotor activationabnormal locomotor behavior;abnormal maternal nurturing;abnormal miniature inhibitory postsynaptic currents;abnormal physiological response to xenobiotic;abnormal spatial reference memory;abnormal spike wave discharge;abnormal synapse morpholog…	na	NW_019170548.1	23495109	23559866	23485109	23569866	TRUE	2.35024e+07		in gene	23502399	NA	+	standing	423272	395944	27328.3	0.6	0.001	5	NA		Molino-Pachon-Tinaja	0	0	soft, linked, soft, linked, linked, soft, hard, linked, linked, hard, linked, linked, neutral, linked	linked, neutral, linked, neutral, linked, linked, linked, linked, soft, linked, linked, hard, neutral, linked	linked, linked, linked, linked, hard, hard, linked, linked, linked, hard, hard, linked, linked, hard	linked, linked, linked, linked, linked, linked, linked, linked, linked, linked, linked, linked, linked, linked	linked, linked, linked, linked, linked, linked, linked, linked, linked, linked, linked, linked, linked, linked	201642	209639	89685.7	161500	30658
ENSAMXG00000014589	No	OverlappingSweeps_3Caves	camsap1a	LG7_SO3Width, Eyesize,Condition.Protas2008_Eyesize.Protas2007_OPL.O'Quin2012	microtubule binding;calmodulin binding;protein binding	calmodulin regulated spectrin-associated protein 1a [Source:ZFIN;Acc:ZDB-GENE-060518-4]	na	na	na	NW_019170548.1	26212285	26232123	26202285	26242123	FALSE	2.62088e+07		downstream	26208803	3482	-	migration	285228	271684	13544.3	0.5			1e-05	Pachon	Molino-Pachon-Tinaja	47	85	linked, linked, linked, linked, hard	linked, linked, linked, linked, hard	linked, linked, linked, hard, hard	linked, linked, linked, linked, linked	neutral, neutral, neutral, neutral, neutral	164434	208806	375086	293206	272239
ENSAMXG00000042689	No	OverlappingSweeps_3Caves	MOB1B	LG7_SO3Width, Eyesize,Condition.Protas2008_Eyesize.Protas2007_OPL.O'Quin2012	NA	MOB kinase activator 1B-like [Source:NCBI gene;Acc:103043555]	na	no abnormal phenotype detected	na	NW_019170548.1	27244857	27272711	27234857	27282711	TRUE	2.72594e+07		in gene	27259361	NA	+	migration	191156	179766	11390.3	0.6			1e-05	Pachon	Molino-Pachon-Tinaja	26	47	linked, linked, linked, hard, linked, linked, linked	hard, linked, linked, linked, soft, linked, linked	linked, hard, linked, linked, hard, linked, linked	linked, linked, linked, linked, linked, linked, linked	linked, linked, linked, linked, linked, linked, linked	196425	202771	65085.7	290549	281251
ENSAMXG00000030406	No	OverlappingSweeps_3Caves		LG7_SO3Width, Eyesize,Condition.Protas2008_Eyesize.Protas2007_OPL.O'Quin2012	NA		na	abnormal aorta morphology;abnormal blood vessel morphology;abnormal cutaneous collagen fibril morphology;abnormal dermal layer morphology;abnormal skin conditionabnormal skin morphology;abnormal visceral yolk sac morphology;decreased skin tensile strength;embryonic lethality during organogenesis complete penetrance;no abnormal phenotype detected	na	NW_019170548.1	28297534	28316749	28287534	28326749	FALSE	2.82924e+07		upstream	28292380	24369	+	standing	194913	181636	13276.7	0.6	0.001	5	NA		Molino-Pachon-Tinaja	0	34	linked, linked, hard, linked	hard, linked, linked, linked	soft, linked, linked, linked	linked, linked, linked, linked	linked, linked, linked, linked	213897	210944	677343	490459	564083
ENSAMXG00000008710	No	OverlappingSweeps_3Caves	pus1	LG7_SO3Width, Eyesize,Condition.Protas2008_Eyesize.Protas2007_OPL.O'Quin2012	tRNA pseudouridine synthesis;RNA binding;isomerase activity;tRNA processing;pseudouridine synthase activity;pseudouridine synthesis;RNA modification	pseudouridine synthase 1 [Source:NCBI gene;Acc:103043305]	na	abnormal grip strength;abnormal muscle physiology;decreased mitochondria size;decreased skeletal muscle fiber size;decreased skeletal muscle mass;impaired exercise endurance;slow postnatal weight gain	na	NW_019170548.1	31385918	31394990	31375918	31404990	TRUE	3.13907e+07		in gene	31390714	NA	-	independent	172995	165287	7708.2	0.07	0.1	5	1e-05		Pachon_Tinaja-Molino	0	0	linked, linked, hard	linked, hard, neutral	soft, soft, linked	linked, linked, linked	linked, linked, linked	212417	201556	167414	241256	104978
ENSAMXG00000010761	Yes	OverlappingSweeps_3Caves	cplx2	LG6_Dent.Protas2007_FinPlacement.Protas2008	cell junction;exocytosis;synapse;syntaxin binding;neurotransmitter transport	complexin-2 [Source:NCBI gene;Acc:103025380]	na	na	na	NW_019170558.1	37981616	38025605	37971616	38035605	TRUE	3.79858e+07		in gene	37985795	NA	+	standing	370423	339104	31319.2	0.6	0.01	5	NA		Molino-Pachon-Tinaja	0	0	linked, linked, linked, linked, hard, hard, hard, linked, linked, hard	linked, linked, linked, soft, linked, hard, linked, linked, soft, linked	hard, linked, linked, linked, linked, linked, linked, linked, linked, linked	linked, linked, linked, linked, linked, linked, linked, linked, linked, linked	linked, linked, linked, linked, linked, linked, linked, linked, linked, neutral	187742	167834	207043	18161.3	0
ENSAMXG00000031268	No	OverlappingSweeps_3Caves	kxd1	LG6_Dent.Protas2007_FinPlacement.Protas2008	lysosomal membrane	KxDL motif containing 1 [Source:NCBI gene;Acc:103034809]	na	na	na	NW_019170558.1	40960343	40968343	40950343	40978343	TRUE	40965195		in gene	40965195	NA	+	independent	161111	154552	6558.63	0.06	0.1	5	1e-05		Pachon_Tinaja-Molino	0	79	linked, linked, hard	linked, linked, hard	linked, linked, hard	linked, linked, linked	linked, linked, linked	204905	202948	119471	440514	98467.8
ENSAMXG00000002004	No	OverlappingSweeps_3Caves	samm50	LG6_Dent.Protas2007_FinPlacement.Protas2008	membrane;outer membrane;mitochondrial outer membrane	SAMM50 sorting and assembly machinery component [Source:NCBI gene;Acc:393111]	na	na	na	NW_019170558.1	41691172	41702566	41681172	41712566	FALSE	4.16909e+07		downstream	41690885	287	-	migration	166071	157220	8850.93	0.3			1e-05	Pachon	Molino-Pachon-Tinaja	0	10	hard, linked, linked, linked	linked, linked, hard, linked	hard, hard, hard, linked	linked, linked, linked, linked	linked, linked, linked, linked	172943	179706	0	119537	119537
ENSAMXG00000043670	No	OverlappingSweeps_3Caves		LG6_Dent.Protas2007_FinPlacement.Protas2008	calcium ion binding	EF-hand calcium-binding domain-containing protein 6-like [Source:NCBI gene;Acc:111195861]	na	na	na;na	NW_019170558.1	41703337	41707085	41693337	41717085	FALSE	4.17078e+07	Yes	downstream	41707809	4472	+	independent	135941	130084	5856.78	0.06	0.1	5	1e-05		Pachon_Tinaja-Molino	0	0	hard	hard	hard	linked	linked	158685	201336	0	0	0
ENSAMXG00000007974	No	OverlappingSweeps_3Caves	mtus1a	LG6_Dent.Protas2007_FinPlacement.Protas2008	nucleus	microtubule associated tumor suppressor 1a [Source:NCBI gene;Acc:563853]	na	abnormal cell morphology;anemia;cardiac hypertrophy;decreased erythrocyte cell number;decreased hematocrit;decreased hemoglobin content;glomerulonephritis;increased B cell derived lymphoma incidence;increased body weight;increased cell proliferation;increased heart weight;increased leukocyte cell number;increased lymphocyte cell number;increased susceptibility to systemic lupus erythematosus;insu…	na	NW_019170558.1	42459489	42505967	42449489	42515967	TRUE	4.24834e+07		in gene	42483407	NA	+	standing	315221	291525	23696.3	0.6	0.001	5	NA		Molino-Pachon-Tinaja	0	0	hard, linked, hard, linked, linked, linked, linked, linked, hard, linked	soft, linked, soft, linked, linked, linked, soft, linked, neutral, linked	linked, linked, hard, linked, linked, linked, linked, linked, linked, hard	linked, linked, linked, linked, linked, linked, linked, linked, linked, linked	linked, linked, linked, linked, linked, linked, linked, linked, linked, linked	195327	209954	302486	3790.52	70124.6
ENSAMXG00000038666	No	OverlappingSweeps_3Caves	mtmr7a	LG6_Dent.Protas2007_FinPlacement.Protas2008	cytoplasm;protein tyrosine phosphatase activity;phosphatase activity;dephosphorylation;peptidyl-tyrosine dephosphorylation;phosphatidylinositol phosphate phosphatase activity;phosphatidylinositol dephosphorylation;phosphatidylinositol-3-phosphatase activity	myotubularin related protein 7a [Source:ZFIN;Acc:ZDB-GENE-060421-7754]	na	abnormal mean corpuscular hemoglobin concentration;decreased basophil cell number;increased mean corpuscular hemoglobin concentration	na	NW_019170558.1	42565234	42585125	42555234	42595125	TRUE	4.25724e+07		in gene	42572368	NA	+	independent	198511	189432	9079.23	0.12	0.1	5	1e-05		Pachon_Tinaja-Molino	49	26	linked, linked, linked, hard, linked	hard, linked, linked, linked, hard	hard, linked, linked, linked, hard	linked, linked, linked, linked, linked	linked, linked, linked, linked, linked	199016	208806	149200	84368	87254.2
ENSAMXG00000008201	No	OverlappingSweeps_3Caves	yif1a	LG6_Dent.Protas2007_FinPlacement.Protas2008	membrane;integral component of membrane;endoplasmic reticulum;Golgi apparatus;endoplasmic reticulum membrane;protein transport;endoplasmic reticulum to Golgi vesicle-mediated transport	Yip1 interacting factor homolog A, membrane trafficking protein [Source:NCBI gene;Acc:103046728]	na	na	na	NW_019170558.1	42976939	42984422	42966939	42994422	TRUE	4.29809e+07		in gene	42980949	NA	+	standing	172632	159464	13168	0.6	0.01	50	NA		Molino-Pachon-Tinaja	0	0	linked, hard, hard	hard, linked, hard	hard, linked, linked	linked, linked, linked	neutral, linked, neutral	160965	179390	44228.6	221141	215613
ENSAMXG00000016029	No	OverlappingSweeps_3Caves	kdm3b	LG6_ChemicalSense.ToothCount(marker perhaps misplaced),FinPlacement.Protas2008_Dent.Protas2007_EyeSize.Yoshizawa2012_Feeding Angle.Kowalko2013	NA	lysine demethylase 3B [Source:NCBI gene;Acc:103035987]	na	abnormal body length;abnormal decidualizationabnormal female reproductive system physiology;abnormal oocyte morphology;abnormal pregnancy;decreased body length;decreased body size;decreased body weight;decreased circulating estradiol level;decreased circulating insulin-like growth factor I level;decreased fertilization frequency;decreased ovulation rate;decreased survivor rate;female infertility;…	na	NW_019170558.1	5979433	6003546	5969433	6013546	TRUE	5.98741e+06		in gene	5987409	NA	-	independent	293926	279646	14280.1	0.15	0.1	5	1e-05		Pachon_Tinaja-Molino	161	14	hard, linked, linked, linked, linked, linked	linked, linked, soft, linked, linked, linked	linked, linked, linked, linked, hard, hard	linked, linked, linked, linked, linked, linked	linked, linked, linked, linked, linked, linked	207214	189984	219329	211104	153518
ENSAMXG00000035769	Yes	OverlappingSweeps_3Caves	spon2a	LG6_ChemicalSense.ToothCount(marker perhaps misplaced),FinPlacement.Protas2008_Dent.Protas2007_EyeSize.Yoshizawa2012_Feeding Angle.Kowalko2013	metal ion binding;extracellular region;cell adhesion;extracellular matrix	spondin-2-like [Source:NCBI gene;Acc:103039648]	na	na	na	NW_019170558.1	6014159	6035453	6004159	6045453	TRUE	6.02342e+06		in gene	6023425	NA	-	independent	272619	260176	12443.4	0.13	0.1	5	1e-05		Pachon_Tinaja-Molino	149	13	linked, linked, linked, hard, linked	linked, linked, linked, soft, linked	linked, linked, linked, hard, linked	linked, linked, linked, linked, linked	linked, linked, linked, linked, linked	208943	196964	666414	303872	287257
ENSAMXG00000035330	No	OverlappingSweeps_3Caves	clcf1	LG6_ChemicalSense.ToothCount(marker perhaps misplaced),FinPlacement.Protas2008_Dent.Protas2007_EyeSize.Yoshizawa2012_Feeding Angle.Kowalko2013	extracellular region;positive regulation of axon regeneration	cardiotrophin like cytokine factor 1 [Source:NCBI gene;Acc:107197001]	na	abnormal embryo size;abnormal embryo size;abnormal facial motor nucleus morphology;abnormal liver size;abnormal nervous system physiology;abnormal pericardium morphology;abnormal placenta size;absent suckling reflex;decreased body weight;decreased motor neuron number;increased bone mineral content;increased bone mineral density;increased bone mineral density;postnatal lethality complete penetranc…	na	NW_019170558.1	6246100	6281662	6236100	6291662	TRUE	6.27457e+06		in gene	6274572	NA	+	standing	367542	335377	32165.5	0.6	0.01	5	NA		Molino-Pachon-Tinaja	0	0	linked, linked, hard, linked, linked, hard, linked, linked	linked, linked, linked, linked, hard, linked, linked, linked	linked, linked, hard, linked, hard, linked, linked, linked	linked, linked, linked, neutral, linked, linked, linked, linked	linked, linked, linked, linked, linked, linked, linked, linked	177071	210098	13762.9	263937	0
ENSAMXG00000036476	Yes	OverlappingSweeps_3Caves	limch1b	LG6_ChemicalSense.ToothCount(marker perhaps misplaced),FinPlacement.Protas2008_Dent.Protas2007_EyeSize.Yoshizawa2012_Feeding Angle.Kowalko2013	metal ion binding	LIM and calponin homology domains 1b [Source:ZFIN;Acc:ZDB-GENE-030131-9210]	na	abnormal locomotor activationabnormal retina morphology;increased grip strength;preweaning lethality incomplete penetrance;preweaning lethality incomplete penetrance	na	NW_019170558.1	13165024	13234009	13155024	13244009	TRUE	1.31986e+07		in gene	13198596	NA	+	independent	475883	456384	19499	0.25	0.1	5	1e-05		Pachon_Tinaja-Molino	37	42	linked, linked, linked, hard, linked, linked, linked, hard, linked, linked, hard, hard, linked, linked, linked	linked, linked, hard, soft, linked, linked, soft, linked, linked, hard, linked, linked, linked, linked, linked	linked, linked, linked, linked, hard, linked, linked, linked, linked, hard, linked, linked, linked, linked, linked	linked, linked, linked, linked, linked, linked, linked, linked, linked, linked, linked, linked, linked, linked, linked	linked, linked, linked, linked, linked, linked, linked, linked, linked, linked, linked, linked, linked, linked, linked	212140	169852	511186	376776	251247
ENSAMXG00000042894	Yes	OverlappingSweeps_3Caves	spon2b	LG6_ChemicalSense.ToothCount(marker perhaps misplaced),FinPlacement.Protas2008_Dent.Protas2007_EyeSize.Yoshizawa2012_Feeding Angle.Kowalko2013	metal ion binding;extracellular region;cell adhesion;extracellular matrix	spondin 2b, extracellular matrix protein [Source:ZFIN;Acc:ZDB-GENE-990415-161]	na	abnormal interleukin level;abnormal tumor necrosis factor level;altered susceptibility to infection	na	NW_019170558.1	13499927	13506443	13489927	13516443	TRUE	1.35045e+07		in gene	13504471	NA	+	standing	154287	145894	8392.35	0.6	0.01	100	NA		Molino-Pachon-Tinaja	0	0	hard, linked	linked, hard	hard, linked	linked, linked	linked, linked			105229	124511	103356
ENSAMXG00000029316	No	OverlappingSweeps_3Caves	si:ch211-255i20.3	LG6_ChemicalSense.ToothCount(marker perhaps misplaced),FinPlacement.Protas2008_Dent.Protas2007_EyeSize.Yoshizawa2012_Feeding Angle.Kowalko2013	membrane;integral component of membrane;endoplasmic reticulum;endoplasmic reticulum membrane	transmembrane emp24 domain-containing protein 11-like [Source:NCBI gene;Acc:103034721]	na	na	na	NW_019170558.1	13506628	13509328	13496628	13519328	FALSE	1.35096e+07		downstream	13509599	2971	+	independent	149715	143178	6537.34	0.06	0.1	5	1e-05		Pachon_Tinaja-Molino	0	0	hard, linked	hard, linked	hard, linked	linked, linked	linked, linked	199487		0	0	0
ENSAMXG00000013853	No	OverlappingSweeps_3Caves	frmpd3	LG6_ChemicalSense.ToothCount(marker perhaps misplaced),FinPlacement.Protas2008_Dent.Protas2007_EyeSize.Yoshizawa2012_Feeding Angle.Kowalko2013	cytoskeleton;protein binding	FERM and PDZ domain containing 3 [Source:ZFIN;Acc:ZDB-GENE-100316-9]	na	na	na	NW_019170558.1	19874331	19898894	19864331	19908894	TRUE	1.9887e+07		in gene	19887024	NA	+	independent	285289	273203	12086.2	0.11	0.1	5	1e-05		Pachon_Tinaja-Molino	26	4	linked, linked, hard, linked, linked, hard	linked, linked, hard, linked, linked, hard	linked, linked, linked, linked, hard, linked	linked, linked, linked, linked, linked, linked	linked, linked, linked, linked, linked, linked	143910	163990	159314	147130	123531
ENSAMXG00000031071	No	OverlappingSweeps_3Caves	zgc:77158	LG6_ChemicalSense.ToothCount(marker perhaps misplaced),FinPlacement.Protas2008_Dent.Protas2007_EyeSize.Yoshizawa2012_Feeding Angle.Kowalko2013	membrane;integral component of membrane;transmembrane transport;transmembrane transporter activity	solute carrier family 45 member 3-like [Source:NCBI gene;Acc:103030249]	na	na	na	NW_019170558.1	22403749	22452169	22393749	22462169	TRUE	2.2426e+07		in gene	22425967	NA	-	independent	358329	344620	13708.5	0.2	0.1	5	1e-05		Pachon_Tinaja-Molino	0	92	linked, linked, hard, linked, linked, linked, linked, hard, hard, linked	linked, linked, linked, linked, linked, linked, linked, hard, linked, linked	hard, hard, linked	linked, linked, linked, linked, linked, linked, linked, linked, linked, linked	linked, linked, linked, linked, linked, linked, linked, linked, linked, linked	210243	202677	78414.3	76377.9	76377.9
ENSAMXG00000013076	Yes	OverlappingSweeps_3Caves	mical2b	LG6_ChemicalSense.ToothCount(marker perhaps misplaced),FinPlacement.Protas2008_Dent.Protas2007_EyeSize.Yoshizawa2012_Feeding Angle.Kowalko2013	metal ion binding;nucleus;actin binding;monooxygenase activity;FAD binding;actin filament depolymerization;positive regulation of transcription via serum response element binding;NADPH:sulfur oxidoreductase activity;protein binding	protein-methionine sulfoxide oxidase mical2b [Source:NCBI gene;Acc:103035944]	na	na	na	NW_019170558.1	22883849	22956085	22873849	22966085	TRUE	2.29191e+07		in gene	22919070	NA	-	independent	575052	552997	22054.9	0.25	0.1	5	1e-05		Pachon_Tinaja-Molino	0	139	hard, linked, linked, linked, hard, linked, linked, linked, hard, linked, linked, linked, linked, hard, linked	linked, linked, linked, linked, linked, linked, linked, linked, linked, linked, linked, soft, soft, soft, linked	linked, linked, linked, linked, linked, linked, linked, linked, hard, linked, linked, linked, linked, linked, linked	linked, linked, linked, linked, linked, linked, linked, linked, linked, linked, linked, linked, linked, linked, linked	linked, linked, linked, linked, linked, linked, linked, linked, linked, linked, linked, linked, linked, linked, linked	194310	211189	224243	164047	187027
ENSAMXG00000015638	Yes	OverlappingSweeps_3Caves	cngb1b	LG6_ChemicalSense.ToothCount(marker perhaps misplaced),FinPlacement.Protas2008_Dent.Protas2007_EyeSize.Yoshizawa2012_Feeding Angle.Kowalko2013	intracellular cyclic nucleotide activated cation channel activity;membrane;integral component of membrane;visual perception;cation transmembrane transport	cyclic nucleotide gated channel subunit beta 1b [Source:ZFIN;Acc:ZDB-GENE-090831-4]	na	na	na	NW_019170558.1	26399114	26422462	26389114	26432462	TRUE	2.64027e+07		in gene	26402736	NA	+	standing	293521	273258	20263.5	0.3	0.001	5	NA		Molino-Pachon-Tinaja	17	23	linked, hard, linked, linked, hard	linked, linked, hard, hard, linked	linked, linked, hard, linked, linked	linked, linked, linked, linked, linked	linked, linked, linked, linked, linked	196522	204311	38500	33751.8	26900
ENSAMXG00000018451	No	OverlappingSweeps_3Caves	vac14	LG6_ChemicalSense.ToothCount(marker perhaps misplaced),FinPlacement.Protas2008_Dent.Protas2007_EyeSize.Yoshizawa2012_Feeding Angle.Kowalko2013	PAS complex;phosphatidylinositol biosynthetic process;membrane;endosome membrane	VAC14 component of PIKFYVE complex [Source:NCBI gene;Acc:103022437]	na	abnormal brain morphology;abnormal cell morphology;abnormal cerebellum morphology;abnormal cerebral cortex morphology;abnormal dorsal root ganglion morphology;abnormal heart atrium morphology;abnormal hippocampus morphology;abnormal hypothalamus morphology;abnormal medulla oblongata morphology;abnormal midbrain morphology;abnormal motor coordination/ balance;abnormal olfactory bulb morphology;abn…	na	NW_019170558.1	26461107	26490662	26451107	26500662	TRUE	2.64753e+07		in gene	26475302	NA	+	independent	226708	217380	9327.62	0.11	0.1	5	1e-05		Pachon_Tinaja-Molino	0	56	hard, hard, linked, linked, linked, linked, linked	linked, neutral, linked, soft, soft, soft, linked	linked, linked, linked, soft, linked, linked, linked	linked, linked, linked, linked, linked, linked, linked	linked, linked, linked, linked, linked, linked, linked	157888	203355	34885.7	6799.95	0
ENSAMXG00000015567	Yes	OverlappingSweeps_3Caves	flnca	LG6_ChemicalSense.ToothCount(marker perhaps misplaced),FinPlacement.Protas2008_Dent.Protas2007_EyeSize.Yoshizawa2012_Feeding Angle.Kowalko2013	actin binding;locomotory behavior;muscle cell cellular homeostasis;protein binding	filamin-C [Source:NCBI gene;Acc:103033794]	actin filament part_of slow muscle cell irregular spatial pattern;locomotion disrupted;myosin complex part_of somite border aggregated;myosin filament part_of slow muscle cell irregular spatial pattern;slow muscle cell non-functional;thigmotaxis disrupted;type III intermediate filament part_of slow muscle cell irregular spatial pattern;whole organism decreased mobility	abnormal blood vessel morphology;abnormal diaphragm morphology;abnormal embryo size;abnormal extensor digitorum longus morphology;abnormal forebrain development;abnormal heart looping;abnormal heart morphology;abnormal intercostal muscle morphology;abnormal muscle fiber morphology;abnormal myogenesis;abnormal pericardium morphology;abnormal placenta size;abnormal sarcomere morphology;abnormal ske…	na	NW_019170558.1	28434200	28469846	28424200	28479846	TRUE	2.84515e+07		in gene	28451494	NA	+	independent	377258	359576	17681.9	0.15	0.1	5	1e-05		Pachon_Tinaja-Molino	19	401	linked, hard, linked, linked, linked, linked, linked, hard	linked, neutral, hard, linked, linked, linked, linked, neutral	hard, linked, hard, linked, linked, linked, linked, linked	neutral, neutral, linked, neutral, neutral, neutral, neutral, linked	linked, linked, linked, linked, linked, linked, linked, linked	210678	208643	134314	101637	95664.2
ENSAMXG00000034391	Yes	OverlappingSweeps_3Caves	cox8b	LG6_ChemicalSense.ToothCount(marker perhaps misplaced),FinPlacement.Protas2008_Dent.Protas2007_EyeSize.Yoshizawa2012_Feeding Angle.Kowalko2013	mitochondrial inner membrane;membrane;integral component of membrane;cytochrome-c oxidase activity;electron transport chain;proton transmembrane transport;oxidative phosphorylation	cytochrome c oxidase subunit 8B, mitochondrial-like [Source:NCBI gene;Acc:107197304]	na	na	na	NW_019170558.1	28660811	28664376	28650811	28674376	FALSE	2.86595e+07		downstream	28659482	1329	-	standing	121320	114090	7230.67	0.5	0.001	50	NA		Molino-Pachon-Tinaja	0	83	hard, linked	linked, hard	hard, hard	linked, linked	linked, linked		193564	0	0	0
ENSAMXG00000003476	No	OverlappingSweeps_3Caves	mthfsd	LG5_Melanophore.Ribs.PeduncleLength.Weightloss.ToothCount.ChemicalSense.Protas2008_MelD, MelE, MelIL, MelA.Protas2007	nucleic acid binding;RNA binding	methenyltetrahydrofolate synthetase domain containing [Source:NCBI gene;Acc:566203]	na	na	na	NW_019170552.1	6314609	6321546	6304609	6331546	FALSE	6.3141e+06		downstream	6314105	504	-	migration	103294	96392.4	6901.54	0.4			1e-05	Pachon	Molino-Pachon-Tinaja	0	0	linked, hard	linked, hard	linked, soft	linked, linked	linked, linked	165966	101436	158243	212914	89896.9
ENSAMXG00000003665	No	OverlappingSweeps_3Caves	glg1b	LG5_Melanophore.Ribs.PeduncleLength.Weightloss.ToothCount.ChemicalSense.Protas2008_MelD, MelE, MelIL, MelA.Protas2007	membrane;integral component of membrane;cytoskeleton;Golgi membrane	Golgi apparatus protein 1-like [Source:NCBI gene;Acc:103038759]	na	abnormal adipose tissue amount;abnormal bone structure;abnormal caudal vertebrae morphology;abnormal cellular extravasationabnormal chondrocyte physiology;abnormal circulating glycerol level;abnormal circulating thyroxine level;abnormal erythrocyte cell number;abnormal intervertebral disk morphology;abnormal lean body mass;abnormal leukocyte adhesionabnormal maxillary shelf morphology;abnormal sk…	na	NW_019170552.1	6871593	6927728	6861593	6937728	TRUE	6.89887e+06		in gene	6898874	NA	+	standing	360713	345795	14918.3	0.6	0.01	50	NA		Molino-Pachon-Tinaja	26	53	hard, linked, linked, linked, linked, linked, linked, linked, hard, linked, linked, hard, linked	linked, linked, linked, hard, linked, linked, linked, linked, hard, soft, hard, linked, linked	linked, linked, linked, linked, hard, hard, linked, linked, linked, linked, linked, hard, hard	linked, linked, linked, linked, linked, linked, linked, linked, linked, linked, linked, linked, linked	linked, linked, linked, linked, linked, linked, linked, linked, linked, linked, linked, linked, linked	155160	194185	72957.1	218375	141944
ENSAMXG00000004108	No	OverlappingSweeps_3Caves	caps2	LG5_Melanophore.Ribs.PeduncleLength.Weightloss.ToothCount.ChemicalSense.Protas2008_MelD, MelE, MelIL, MelA.Protas2007	calcium ion binding	calcyphosine 2 [Source:NCBI gene;Acc:103029470]	na	na	na	NW_019170552.1	7702891	7712149	7692891	7722149	TRUE	7.70888e+06		in gene	7708881	NA	-	independent	240580	230763	9816.06	0.07	0.1	5	1e-05		Pachon_Tinaja-Molino	0	0	soft, hard	neutral, soft	linked, hard	linked, linked	linked, linked	200268	197906	312400	333042	224559
ENSAMXG00000020274	No	OverlappingSweeps_3Caves	nr1h4	LG5_Melanophore.Ribs.PeduncleLength.Weightloss.ToothCount.ChemicalSense.Protas2008_MelD, MelE, MelIL, MelA.Protas2007	zinc ion binding;metal ion binding;DNA binding;DNA-binding transcription factor activity;"regulation of transcription, DNA-templated";nucleus;sequence-specific DNA binding;nuclear receptor activity;intracellular receptor signaling pathway;bile acid binding;bile acid signaling pathway	nuclear receptor subfamily 1 group H member 4 [Source:NCBI gene;Acc:103046982]	na	abnormal bile compositionabnormal bile salt homeostasis;abnormal bile salt level;abnormal bile secretionabnormal blood homeostasis;abnormal hepatocyte morphology;abnormal liver morphology;abnormal liver perisinusoidal space morphology;abnormal liver physiology;abnormal liver sinusoid morphology;abnormal tail movements;cachexia;decreased body temperature;decreased body weight;decreased bone minera…	na	NW_019170552.1	14252190	14278649	14242190	14288649	TRUE	1.42603e+07		in gene	14260299	NA	+	independent	256640	245559	11081.3	0.15	0.1	5	1e-05		Pachon_Tinaja-Molino	0	58	linked, linked, hard, linked, linked, linked, linked	linked, linked, hard, linked, linked, linked, linked	hard, linked, linked	neutral, linked, linked, linked, linked, linked, linked	neutral, linked, linked, linked, neutral, neutral, linked	185156	213176	224129	289729	279049
ENSAMXG00000003702	Yes	OverlappingSweeps_3Caves	zgc:91860	LG5_Melanophore.Ribs.PeduncleLength.Weightloss.ToothCount.ChemicalSense.Protas2008_MelD, MelE, MelIL, MelA.Protas2007	NA	KIAA0513 ortholog [Source:NCBI gene;Acc:103043002]	na	abnormal bone mineralization	na	NW_019170552.1	15700947	15715230	15690947	15725230	TRUE	1.57112e+07		in gene	15711210	NA	+	standing	236956	224377	12578.3	0.6	0.001	50	NA		Molino-Pachon-Tinaja	0	0	hard, linked, linked, hard	linked, hard, linked, hard	linked, linked, hard, linked	neutral, linked, neutral, linked	linked, linked, linked, linked	196011	163287	9907.14	106145	105773
ENSAMXG00000040001	No	OverlappingSweeps_3Caves	si:ch211-250c4.4	LG4_LensL,MaxTth,MelE,MaxIL.Protas2007_Eyesize.Yoshizawa2012	NA	si:ch211-250c4.4 [Source:ZFIN;Acc:ZDB-GENE-081107-32]	na	na	na	NW_019170559.1	21282384	21317989	21272384	21327989	TRUE	2.13007e+07		in gene	21300742	NA	+	independent	312434	298536	13898.5	0.2	0.1	5	1e-05		Pachon_Tinaja-Molino	0	0	linked, linked, linked, linked, linked, linked, hard, linked, hard	linked, linked, linked, hard, linked, linked, hard, linked, linked	linked, linked, hard, hard, linked, linked, linked, linked, linked	linked, linked, linked, linked, linked, linked, linked, linked, linked	linked, neutral, linked, linked, linked, linked, linked, linked, linked	206698	197856	29857.1	261794	135681
ENSAMXG00000001987	No	OverlappingSweeps_3Caves	ninl	LG4_LensL,MaxTth,MelE,MaxIL.Protas2007_Eyesize.Yoshizawa2012	calcium ion binding;photoreceptor cell outer segment organization;eye photoreceptor cell development;ciliary basal body	ninein like [Source:NCBI gene;Acc:103026678]	anterior-posterior axis part_of whole organism curved ventral;anterior-posterior axis part_of whole organism increased curvature;axoneme part_of eye photoreceptor cell decreased length;cell body part_of eye photoreceptor cell mislocalised;eye decreased size;eye photoreceptor cell accumulation GO:0005773;eye photoreceptor cell accumulation GO:0031982;eye photoreceptor cell decreased distribution;e…	decreased body weight;increased myeloid cell number in bone marrow	na	NW_019170559.1	21769890	21801028	21759890	21811028	TRUE	2.17828e+07		in gene	21782827	NA	-	standing	285748	270340	15407.9	0.6	0.01	50	NA		Molino-Pachon-Tinaja	35	57	linked, linked, linked, linked, linked, hard, linked	linked, soft, linked, linked, linked, linked, linked	linked, hard, linked, linked, linked, linked, linked	linked, linked, linked, linked, neutral, linked, linked	linked, linked, linked, linked, linked, linked, linked	205714	189984	239400	290039	225483
ENSAMXG00000035475	No	OverlappingSweeps_3Caves	klc1a	LG4_LensL,MaxTth,MelE,MaxIL.Protas2007_Eyesize.Yoshizawa2012	cytoplasm;cytoskeleton;microtubule;kinesin complex;protein binding	kinesin light chain 1 [Source:NCBI gene;Acc:103045712]	na	abnormal axon morphology;abnormal axonal transport;abnormal brain white matter morphology;abnormal spinal cord white matter morphology;abnormal vesicle-mediated transport;axon degenerationaxonal dystrophy;decreased body size;decreased body weight;impaired coordination;tau protein deposits	na;na	NW_019170559.1	22168761	22206614	22158761	22216614	FALSE	2.21682e+07		upstream	22168196	38418	+	migration	302170	288509	13661.2	0.5			1e-05	Pachon	Molino-Pachon-Tinaja	0	0	linked, linked, hard, linked, linked, linked, linked, linked	linked, linked, linked, linked, linked, hard, hard, linked	hard, linked, linked, linked, linked, hard, hard, linked	linked, linked, linked, linked, linked, linked, linked, linked	linked, linked, linked, linked, linked, linked, linked, linked	204862	182053	145771	148339	53452.8
ENSAMXG00000040003	No	OverlappingSweeps_3Caves	si:dkey-33c12.12	LG4_LensL,MaxTth,MelE,MaxIL.Protas2007_Eyesize.Yoshizawa2012	peptidase activity;hydrolase activity;proteolysis;serine-type endopeptidase activity;protein binding	serine protease HTRA2, mitochondrial [Source:NCBI gene;Acc:103043568]	na;na;na;na;na;na;na;na;na;na;na;na;na;na;na;na;na;na;na;na;na;na;na;na	abnormal action potential;abnormal astrocyte morphology;abnormal basal ganglion morphology;abnormal behavior;abnormal bone marrow cell morphology/development;abnormal brain morphology;abnormal cerebellar granule cell morphology;abnormal gait;abnormal immune system morphology;abnormal interleukin level;abnormal locomotor behavior;abnormal mitochondrial crista morphology;abnormal mitochondrial inne…	na	NW_019170559.1	24522774	24533701	24512774	24543701	TRUE	2.45323e+07		three_prime_utr	24532340	NA	+	standing	236236	224879	11357	0.6	0.001	50	NA		Molino-Pachon-Tinaja	0	0	linked, hard, linked	soft, hard, linked	hard, linked, linked	linked, linked, linked	linked, linked, linked	206269	207233	0	136095	169417
ENSAMXG00000012313	Yes	OverlappingSweeps_3Caves	ky	LG4_LensL,MaxTth,MelE,MaxIL.Protas2007_Eyesize.Yoshizawa2012	NA	uncharacterized LOC103044048 [Source:NCBI gene;Acc:103044048]	whole organism increased amount	na	na	NW_019170559.1	26126593	26139982	26116593	26149982	TRUE	2.61309e+07		in gene	26130942	NA	-	standing	264779	248283	16495.4	0.6	0.01	50	NA		Molino-Pachon-Tinaja	63	252	linked, hard, linked, linked	linked, linked, hard, hard	hard, linked, hard, hard	neutral, linked, linked, linked	linked, linked, linked, linked	207235	204002	171014	399965	390350
ENSAMXG00000002991	No	OverlappingSweeps_3Caves	adss2	LG4_LensL,MaxTth,MelE,MaxIL.Protas2007_Eyesize.Yoshizawa2012	mitochondrion;nucleotide binding;metal ion binding;cytoplasm;GTP binding;ligase activity;magnesium ion binding;purine nucleotide biosynthetic process;adenylosuccinate synthase activity;'de novo' AMP biosynthetic process;AMP biosynthetic process	adenylosuccinate synthase 2 [Source:NCBI gene;Acc:103022801]	na	decreased blood urea nitrogen level;decreased circulating alkaline phosphatase level;decreased circulating creatinine level;embryonic lethality prior to organogenesis;embryonic lethality prior to organogenesis;embryonic lethality prior to tooth bud stage;embryonic lethality prior to tooth bud stage;preweaning lethality complete penetrance;preweaning lethality complete penetrance	na	NW_019170559.1	26692250	26721833	26682250	26731833	TRUE	2.67167e+07		in gene	26716694	NA	+	standing	308763	277454	31308.3	0.6	0.01	5	NA		Molino-Pachon-Tinaja	24	0	hard, linked, linked, hard, linked, linked, linked	hard, linked, hard, hard, linked, linked, hard	linked, linked, linked, hard, hard, hard, linked	linked, linked, linked, linked, linked, linked, linked	linked, neutral, neutral, linked, linked, linked, linked	186962	193477	90042.9	107186	118440
ENSAMXG00000004245	No	OverlappingSweeps_3Caves		LG4_LensL,MaxTth,MelE,MaxIL.Protas2007_Eyesize.Yoshizawa2012	protein binding		na	embryonic growth retardation;embryonic lethality between somite formation and embryo turning complete penetrance;embryonic lethality during organogenesis;increased mean corpuscular hemoglobin;increased mean corpuscular hemoglobin	na	NW_019170559.1	27358256	27383237	27348256	27393237	TRUE	2.73739e+07		in gene	27373900	NA	-	standing	253759	234674	19084.8	0.6	0.001	5	NA		Molino-Pachon-Tinaja	3	0	linked, linked, hard, linked, linked, linked	linked, linked, linked, hard, hard, linked	hard, linked, linked, hard, linked, hard	linked, linked, linked, linked, linked, linked	linked, linked, linked, linked, linked, linked	211114	187682	259643	43612.5	45575.1
ENSAMXG00000039583	Yes	OverlappingSweeps_3Caves	si:ch73-54n14.2	LG4_LensL,MaxTth,MelE,MaxIL.Protas2007_Eyesize.Yoshizawa2012	NA	si:ch73-54n14.2 [Source:ZFIN;Acc:ZDB-GENE-090313-164]	na	abnormal behavior;abnormal bone structure;abnormal bone structure;abnormal circulating alkaline phosphatase level;abnormal circulating creatinine level;abnormal circulating sodium level;abnormal mitochondrial ATP synthesis coupled electron transport;decreased body length;decreased body weight;decreased circulating fructosamine level;decreased circulating fructosamine level;decreased circulating s…	na	NW_019170559.1	27509621	27572506	27499621	27582506	TRUE	2.75402e+07		in gene	27540242	NA	+	independent	514117	493343	20773.2	0.25	0.1	5	1e-05		Pachon_Tinaja-Molino	0	0	linked, linked, hard, linked, hard, hard, linked, linked, linked, linked, hard, linked, linked, linked	linked, linked, hard, linked, linked, linked, linked, linked, linked, linked, linked, soft, linked, hard	linked, linked, linked, linked, linked, linked, linked, linked, linked, linked, linked, linked, linked, hard	linked, linked, linked, linked, linked, linked, linked, linked, linked, linked, linked, linked, linked, linked	linked, linked, linked, linked, linked, linked, linked, linked, linked, linked, linked, linked, linked, linked	209076	200356	349471	0	0
ENSAMXG00000004452	No	OverlappingSweeps_3Caves	calm2a	LG4_LensL,MaxTth,MelE,MaxIL.Protas2007_Eyesize.Yoshizawa2012	calcium ion binding	calmodulin [Source:NCBI gene;Acc:103023587]	na	na	Brugada Syndrome;Catecholaminergic polymorphic ventricular tachycardia;Romano-Ward syndrome;LONG QT SYNDROME 15	NW_019170559.1	28616165	28621996	28606165	28631996	FALSE	2.86225e+07		downstream	28622511	6346	+	independent	165965	158639	7325.56	0.07	0.1	5	1e-05		Pachon_Tinaja-Molino	0	89	linked, hard	soft, hard	hard, hard	linked, linked	linked, linked		196890	0	759154	751338
ENSAMXG00000015852	No	OverlappingSweeps_3Caves	ubr2	LG4_LensL,MaxTth,MelE,MaxIL.Protas2007_Eyesize.Yoshizawa2012	ubiquitin-dependent protein catabolic process via the N-end rule pathway;zinc ion binding;metal ion binding;transferase activity;ubiquitin protein ligase activity;protein ubiquitination;protein catabolic process	ubiquitin protein ligase E3 component n-recognin 2 [Source:NCBI gene;Acc:103028332]	na	abnormal adipose tissue amount;abnormal embryo size;abnormal embryonic tissue morphology;abnormal embryonic tissue physiology;abnormal fertility/fecundity;abnormal gametogenesis;abnormal heart morphology;abnormal heart morphology;abnormal lean body mass;abnormal liver morphology;abnormal liver morphology;arrest of male meiosis;enlarged heart;enlarged heart;increased embryonic tissue cell apoptosi…	na	NW_019170559.1	30159652	30204204	30149652	30214204	TRUE	3.01826e+07		in gene	30182585	NA	-	independent	359784	344099	15685.3	0.2	0.1	5	1e-05		Pachon_Tinaja-Molino	103	73	linked, hard, linked, linked, linked, linked, linked, linked, linked, linked	linked, hard, linked, linked, linked, linked, hard, linked, linked, linked	linked, hard, linked, linked, linked, linked, linked, linked, linked, linked	linked, linked, linked, linked, linked, linked, linked, linked, linked, linked	linked, linked, linked, linked, linked, linked, linked, linked, linked, linked	188810	212140	159629	213333	167321
ENSAMXG00000043523	No	OverlappingSweeps_3Caves	dlk2	LG4_LensL,MaxTth,MelE,MaxIL.Protas2007_Eyesize.Yoshizawa2012	membrane;integral component of membrane;calcium ion binding;vasculature development;negative regulation of angiogenesis;negative regulation of Notch signaling pathway	delta like non-canonical Notch ligand 2 [Source:NCBI gene;Acc:103032350]	sprouting angiogenesis occurs_in subintestinal vein increased occurrence	na	na	NW_019170559.1	31228556	31280772	31218556	31290772	TRUE	3.12613e+07		in gene	31261308	NA	+	independent	403505	388011	15493.6	0.2	0.1	5	1e-05		Pachon_Tinaja-Molino	0	92	linked, hard, linked, linked, linked, linked, linked, linked, linked, linked, linked	hard, hard, linked, linked, linked, linked, hard, linked, linked, linked, linked	linked, linked, linked, linked, linked, linked, linked, linked, linked, hard, linked	linked, linked, linked, linked, linked, linked, linked, linked, linked, linked, linked	linked, linked, linked, linked, linked, linked, linked, linked, linked, linked, linked	211103	197143	399043	460594	122743
ENSAMXG00000043065	No	OverlappingSweeps_3Caves	tmem50a	LG4_Eyesize,ToothCount,FinPLacement,PeduncleDepth,ChemicalSense,Melanophore,Condition,Weightloss.Protas2008_MaxlL,MaxTth.Protas2007	membrane;integral component of membrane	transmembrane protein 50A [Source:NCBI gene;Acc:103042956]	na	na	na	NW_019170559.1	43310768	43319222	43300768	43329222	TRUE	4.33135e+07		three_prime_utr	43313546	NA	-	standing	125164	117338	7825.32	0.6	0.01	50	NA		Molino-Pachon-Tinaja	0	0	hard, linked, hard	hard, hard, linked	hard, linked, hard	linked, linked, linked	linked, linked, linked			634914	27847.4	0
ENSAMXG00000018708	No	OverlappingSweeps_3Caves	gtf2h1	LG3_JawAngle.Kowalko2013	transcription factor TFIIH core complex;nucleus;"transcription, DNA-templated";nucleotide-excision repair	general transcription factor IIH subunit 1 [Source:NCBI gene;Acc:103045288]	na	na	na	NW_019170542.1	25236262	25247325	25226262	25257325	TRUE	2.5244e+07		in gene	25244012	NA	+	standing	179811	167063	12748.7	0.6	0.01	50	NA		Molino-Pachon-Tinaja	0	16	hard, linked, hard	linked, linked, hard	linked, linked, hard	linked, linked, linked	linked, linked, linked	211260	197651	79071.4	96363.1	99310.9
ENSAMXG00000036875	No	OverlappingSweeps_3Caves	scamp2	LG3_JawAngle.Kowalko2013	membrane;integral component of membrane;protein transport	secretory carrier-associated membrane protein 2 [Source:NCBI gene;Acc:103046607]	na	abnormal auditory brainstem response;abnormal circulating alkaline phosphatase level;abnormal circulating total protein level;abnormal fasting circulating glucose level;abnormal startle reflex;abnormal startle reflex;abnormal vocalization;cataract;decreased bone mineral density;decreased startle reflex;increased circulating total protein level;sclerocornea;sclerocornea	na	NW_019170542.1	25327655	25344896	25317655	25354896	TRUE	2.53374e+07		in gene	25337430	NA	+	independent	210904	201885	9018.55	0.09	0.1	5	1e-05		Pachon_Tinaja-Molino	12	26	hard, linked, linked, linked	soft, linked, soft, soft	linked, hard, linked, linked	linked, linked, linked, linked	linked, linked, linked, linked	204339	204575	159171	361279	73303
ENSAMXG00000000809	No	OverlappingSweeps_3Caves	cln6b	LG3_JawAngle.Kowalko2013	membrane;integral component of membrane	CLN6, transmembrane ER protein [Source:NCBI gene;Acc:103032468]	na	abnormal circulating creatinine level;abnormal heart weight;abnormal mean corpuscular hemoglobinabnormal myelinationabnormal nervous system morphology;abnormal neuron physiology;abnormal retina morphology;astrocytosis;axon degeneration;decreased mean corpuscular hemoglobin;decreased mean corpuscular hemoglobin concentration;decreased mean corpuscular hemoglobin concentration;decreased total body …	na	NW_019170542.1	26968583	26982473	26958583	26992473	FALSE	2.69841e+07		downstream	26984073	15490	+	standing	184535	169431	15103.9	0.6	0.001	5	NA		Molino-Pachon-Tinaja	15	0	linked, hard, linked	hard, linked, hard	linked, linked, hard	neutral, linked, linked	linked, linked, linked	153868	153868	302114	26366.1	185739
ENSAMXG00000010362	No	OverlappingSweeps_3Caves	tspan11	LG3_Eyesize,MaxIl.Protas2007_FinPlacement,Chemical,Sense.Protas2008_Eyesize,JawAngle.Kowalko2013	membrane;integral component of membrane	tetraspanin-11-like [Source:NCBI gene;Acc:103024246]	na	abnormal coat/ hair morphology;abnormal vocalization	na	NW_019170541.1	1451649	1477386	1441649	1487386	TRUE	1.46124e+06		in gene	1461237	NA	+	standing	196324	186165	10158.7	0.6	0.01	50	NA		Molino-Pachon-Tinaja	0	0	linked, hard, linked, linked, linked, hard	linked, soft, linked, linked, linked, linked	linked, linked, linked, linked, hard, linked	linked, linked, linked, linked, linked, linked	linked, linked, linked, linked, linked, linked	133886	195263	12870	0	0
ENSAMXG00000044076	No	OverlappingSweeps_3Caves	CCT2	LG3_Eyesize,MaxIl.Protas2007_FinPlacement,Chemical,Sense.Protas2008_Eyesize,JawAngle.Kowalko2013	chaperonin-containing T-complex;nucleotide binding;ATP binding;cytoplasm;ATPase activity;unfolded protein binding;protein folding;cytosol	chaperonin containing TCP1 subunit 2 [Source:NCBI gene;Acc:103036471]	apoptotic process occurs_in retina increased occurrence;ball increased size;brain morphology;cell population proliferation occurs_in ciliary marginal zone decreased occurrence;cell population proliferation occurs_in lens epithelium decreased occurrence;eye circular;eye decreased size;gut hypoplastic;head decreased size;head necrotic;heart edematous;heart quality;Kupffer's vesicle decreased size;l…	na	na	NW_019170541.1	8385943	8401007	8375943	8411007	TRUE	8.39233e+06		CDS, exon 12 or 11 depending on isoform	8392335	NA	-	independent	197969	189720	8248.87	0.08	0.1	5	1e-05		Pachon_Tinaja-Molino	0	20	linked, hard, linked, hard	linked, linked, hard, hard	linked, hard, hard, hard	linked, linked, linked, linked	linked, linked, neutral, linked	166762	200937	110343	158001	19441.4
ENSAMXG00000017165	No	OverlappingSweeps_3Caves	pacsin2	LG3_Eyesize,MaxIl.Protas2007_FinPlacement,Chemical,Sense.Protas2008_Eyesize,JawAngle.Kowalko2013	membrane;cytoplasm;actin cytoskeleton organization;cytoplasmic vesicle membrane;caveola assembly;plasma membrane tubulation;early endosome;caveola;endosome membrane;protein binding;ruffle membrane;recycling endosome membrane;cilium assembly	protein kinase C and casein kinase substrate in neurons protein 2 [Source:NCBI gene;Acc:103038884]	cilium assembly occurs_in olfactory placode process quality;olfactory placode morphology;otic vesicle morphology	abnormal action potential;abnormal body length;abnormal bone mineralizationabnormal erythrocyte cell number;abnormal fetal cardiomyocyte physiology;abnormal glucose tolerance;abnormal hematocrit;abnormal hemoglobin content;abnormal impulse conducting system conductionabnormal mean corpuscular hemoglobinabnormal mean corpuscular hemoglobin concentrationabnormal mean corpuscular volume;abnormal pla…	na	NW_019170541.1	8464067	8496854	8454067	8506854	TRUE	8.4745e+06		in gene	8474504	NA	-	standing	323084	306998	16085.7	0.6	0.01	50	NA		Molino-Pachon-Tinaja	50	204	linked, linked, linked, linked, hard, linked, linked	linked, hard, linked, linked, linked, linked, linked	linked, linked, linked, hard, linked, linked, linked	linked, linked, linked, linked, linked, linked, linked	linked, neutral, linked, linked, linked, linked, neutral	206548	192862	323257	333535	136953
ENSAMXG00000031476	No	OverlappingSweeps_3Caves		LG3_Eyesize,MaxIl.Protas2007_FinPlacement,Chemical,Sense.Protas2008_Eyesize,JawAngle.Kowalko2013	NA		na	na	na	NW_019170541.1	18770747	18771973	18760747	18781973	FALSE	1.87656e+07		upstream	18765619	6354	+	standing	36263.4	33012.3	3251.11	0.6	0.01	50	NA		Molino-Pachon-Tinaja	0	0	hard	hard	hard	linked	linked	24222.9		0	0	0
ENSAMXG00000006720	No	OverlappingSweeps_3Caves	cd36	LG3_Eyesize,MaxIl.Protas2007_FinPlacement,Chemical,Sense.Protas2008_Eyesize,JawAngle.Kowalko2013	membrane;integral component of membrane;Golgi apparatus;immune response;cell surface receptor signaling pathway;plasma membrane;cell adhesion;sensory perception of chemical stimulus;response to vitamin B3;response to prostaglandin;defense response to bacterium;apical plasma membrane	CD36 molecule [Source:NCBI gene;Acc:103041379]	na	abnormal adipose tissue physiology;abnormal B cell morphology;abnormal basal metabolism;abnormal blood pressure regulationabnormal cardiovascular system physiology;abnormal cell-mediated immunity;abnormal chemokine level;abnormal cholesterol homeostasis;abnormal choriocapillaris morphology;abnormal circulating lipid level;abnormal exocrine pancreas physiology;abnormal fat pad morphology;abnormal …	na	NW_019170541.1	19368258	19399624	19358258	19409624	TRUE	1.93845e+07		in gene	19384465	NA	+	standing	249224	229368	19856	0.6	0.001	5	NA		Molino-Pachon-Tinaja	230	144	linked, linked, linked, hard, linked, linked, soft	linked, linked, soft, linked, linked, linked, linked	linked, linked, linked, linked, linked, linked, hard	linked, linked, linked, neutral, linked, linked, linked	linked, linked, linked, linked, linked, linked, linked	192334	209954	350771	86073	309261
ENSAMXG00000004362	No	OverlappingSweeps_3Caves	COG5	LG3_Eyesize,MaxIl.Protas2007_FinPlacement,Chemical,Sense.Protas2008_Eyesize,JawAngle.Kowalko2013	intra-Golgi vesicle-mediated transport;Golgi transport complex	component of oligomeric golgi complex 5 [Source:HGNC Symbol;Acc:HGNC:14857]	na	na	na	NW_019170541.1	22251355	22273797	22241355	22283797	TRUE	2.22629e+07		in gene	22262875	NA	-	independent	212407	201652	10755.4	0.13	0.1	5	1e-05		Pachon_Tinaja-Molino	8	20	linked, linked, linked, linked, hard, linked	linked, linked, hard, linked, linked, linked	linked, linked, linked, linked, linked, hard	linked, linked, linked, linked, linked, linked	linked, linked, linked, linked, linked, linked	205972	158208	331786	157131	32687.9
ENSAMXG00000032924	No	OverlappingSweeps_3Caves	dus4l	LG3_Eyesize,MaxIl.Protas2007_FinPlacement,Chemical,Sense.Protas2008_Eyesize,JawAngle.Kowalko2013	flavin adenine dinucleotide binding;catalytic activity;tRNA processing;oxidoreductase activity;tRNA dihydrouridine synthase activity;tRNA dihydrouridine synthesis;oxidation-reduction process	dihydrouridine synthase 4 like [Source:NCBI gene;Acc:103044370]	na	na	na;na	NW_019170541.1	22274377	22280061	22264377	22290061	FALSE	2.22804e+07		downstream	22280442	6065	+	standing	118133	106907	11226.1	0.2	0.01	5	NA		Molino-Pachon-Tinaja	0	0	hard, hard	hard, hard	hard, hard	linked, linked	linked, linked	209664	178108	154671	30130.2	30130.2
ENSAMXG00000008723	No	OverlappingSweeps_3Caves	ptpn9a	LG3_Eyesize,MaxIl.Protas2007_FinPlacement,Chemical,Sense.Protas2008_Eyesize,JawAngle.Kowalko2013	protein tyrosine phosphatase activity;phosphatase activity;protein dephosphorylation;dephosphorylation;peptidyl-tyrosine dephosphorylation;erythrocyte maturation;erythrocyte development;primitive hemopoiesis;myeloid cell development	protein tyrosine phosphatase non-receptor type 9 [Source:NCBI gene;Acc:103036268]	blood cell decreased amount;caudal fin curved ventral;head decreased size;head necrotic;whole organism decreased length	abnormal brain white matter morphology;abnormal long bone diaphysis morphology;abnormal neural tube morphology;abnormal neurocranium morphology;abnormal platelet physiology;abnormal T cell differentiationabnormal tooth morphology;decreased body size;decreased brain size;decreased platelet aggregation;decreased T cell proliferation;domed cranium;embryo tissue necrosis;embryonic growth retardation;…	na	NW_019170541.1	25395332	25420505	25385332	25430505	TRUE	2.54065e+07		in gene	25406502	NA	+	independent	267467	256364	11102.7	0.11	0.1	5	1e-05		Pachon_Tinaja-Molino	1	3	linked, linked, hard, hard, linked, linked	linked, hard, linked, linked, linked, linked	linked, soft, soft, linked, neutral, neutral	linked, linked, linked, linked, linked, linked	linked, linked, linked, linked, neutral, linked	206688	195202	240500	4219.3	24682.9
ENSAMXG00000030526	No	OverlappingSweeps_3Caves	etnk1	LG3_Eyesize,MaxIl.Protas2007_FinPlacement,Chemical,Sense.Protas2008_Eyesize,JawAngle.Kowalko2013	NA	ethanolamine kinase 1 [Source:NCBI gene;Acc:103032767]	na	abnormal spleen morphology;abnormal spleen morphology;increased bone mineral density	na	NW_019170541.1	34141823	34179078	34131823	34189078	TRUE	34156418		in gene	34156418	NA	+	independent	209685	201999	7686.2	0.13	0.1	5	1e-05		Pachon_Tinaja-Molino	9	126	hard, hard, hard, linked, linked, linked, linked, linked, linked	neutral, linked, neutral, neutral, neutral, neutral, linked, soft, soft	hard, hard, linked, hard	linked, linked, linked, linked, linked, linked, linked, linked, linked	linked, linked, linked, linked, linked, linked, linked, linked, linked	174474	189596	179314	28463.3	347252
ENSAMXG00000018109	Yes	OverlappingSweeps_3Caves	srgap1b	LG3_Eyesize,MaxIl.Protas2007_FinPlacement,Chemical,Sense.Protas2008_Eyesize,JawAngle.Kowalko2013	signal transduction;protein binding	SLIT-ROBO Rho GTPase activating protein 1b [Source:ZFIN;Acc:ZDB-GENE-041210-103]	na	na	na	NW_019170541.1	38635693	38683973	38625693	38693973	TRUE	3.86591e+07		in gene	38659141	NA	+	independent	327312	313993	13319.5	0.2	0.1	5	1e-05		Pachon_Tinaja-Molino	4	0	hard, linked, linked, linked, hard, hard, hard, hard, linked, linked, linked	soft, hard, hard, linked, hard, linked, linked, linked, linked, linked, linked	hard, linked, linked, hard, linked, linked, linked, linked, linked, linked, linked	neutral, linked, linked, linked, linked, neutral, neutral, linked, linked, linked, neutral	linked, linked, linked, linked, linked, linked, linked, linked, linked, linked, linked	158634	181166	311300	31469.3	51969.2
ENSAMXG00000010211	No	OverlappingSweeps_3Caves	cped1	LG3_Eyesize,MaxIl.Protas2007_FinPlacement,Chemical,Sense.Protas2008_Eyesize,JawAngle.Kowalko2013	NA	cadherin like and PC-esterase domain containing 1 [Source:NCBI gene;Acc:103047090]	na	na	na	NW_019170541.1	40322234	40419976	40312234	40429976	TRUE	4.03579e+07		in gene	40357889	NA	+	standing	640851	598491	42359.2	0.6	0.001	5	NA		Molino-Pachon-Tinaja	188	180	linked, linked, linked, linked, linked, linked, linked, linked, linked, linked, linked, linked, linked, hard, linked, linked, linked, linked, linked, linked, linked	hard, linked, linked, linked, linked, hard, linked, linked, linked, soft, linked, linked, linked, linked, linked, linked, linked, linked, linked, hard, linked	linked, linked, linked, hard, linked, linked, linked, linked, linked, hard	linked, linked, linked, linked, linked, linked, linked, linked, linked, linked, linked, linked, linked, linked, linked, linked, linked, linked, linked, linked, linked	linked, linked, linked, linked, linked, linked, linked, linked, linked, linked, linked, linked, linked, linked, linked, linked, linked, linked, linked, linked, linked	131855	198802	350571	143339	172136
ENSAMXG00000000835	No	OverlappingSweeps_3Caves	lamb1a	LG3_ChemicalSense.Protas2008_Eyesize, MaxIL.Protas2007	membrane;eye development;determination of left/right asymmetry in lateral mesoderm;brain development;muscle organ development;optokinetic behavior;notochord formation;notochord development;fin regeneration;retinal ganglion cell axon guidance;eye morphogenesis;brain morphogenesis;detection of light stimulus involved in visual perception;hypochord development;somite development;regulation of cilium…	laminin subunit beta-1 [Source:NCBI gene;Acc:103026996]	anterior commissure has fewer parts of type;anterior/posterior axon guidance process quality;astrocyte part_of anterior commissure mislocalised;astrocyte part_of postoptic commissure mislocalised;axon guidance process quality;axon part_of brainstem and spinal white matter decreased amount;axon part_of retinal ganglion cell ipsilateral to;axon part_of retinal ganglion cell misrouted;basement membr…	abnormal extraembryonic tissue morphology;abnormal gait;abnormal limb posture;abnormal motor capabilities/coordination/movement;abnormal mural trophectoderm morphology;abnormal parietal endoderm morphology;abnormal postural reflex;abnormal single cell response;dystonia;embryonic lethality between implantation and somite formation complete penetrance;failure to gastrulate;impaired coordination;imp…	na	NW_019170542.1	18577536	18616007	18567536	18626007	TRUE	1.85985e+07		in gene	18598536	NA	+	independent	365167	350966	14201	0.14	0.1	5	1e-05		Pachon_Tinaja-Molino	0	151	linked, hard, linked, linked, soft, linked, linked, hard	soft, linked, soft, neutral, soft, linked, neutral, linked	hard, linked, linked, linked, linked, linked, linked, linked	linked, linked, linked, linked, linked, linked, linked, linked	linked, linked, linked, linked, linked, linked, linked, linked	207812	207530	178286	208928	177166
ENSAMXG00000013811	No	OverlappingSweeps_3Caves	tdrd12	LG3_ChemicalSense.Protas2008_Eyesize, MaxIL.Protas2007	ATP binding;nucleic acid binding;multicellular organism development;cell differentiation;gene silencing by RNA;meiotic cell cycle;spermatogenesis;germ cell development	tudor domain containing 12 [Source:ZFIN;Acc:ZDB-GENE-121214-348]	apoptotic process occurs_in testis increased occurrence;germ line cell part_of gonad absent;germ line cell part_of testis absent;gonad decreased amount;immature gonad decreased amount;male organism increased amount;male organism sterile;oocyte absent;oogonia absent;spermatogonium apoptotic;spermatogonium deformed;spermatogonium increased amount;testis atrophied;testis decreased amount	abnormal male germ cell morphology;abnormal seminiferous tubule morphology;abnormal sperm physiology;abnormal spermatid morphology;arrest of male meiosis;arrest of spermatogenesis;azoospermia;decreased epididymis weight;decreased testis weight;male infertility;small seminiferous tubules;small testis;testicular atrophy	na	NW_019170542.1	20210366	20227164	20200366	20237164	FALSE	2.02086e+07		upstream	20208637	18527	+	standing	195962	184963	10998.5	0.6	0.01	50	NA		Molino-Pachon-Tinaja	35	0	linked, linked, linked, hard	linked, linked, hard, linked	hard, linked, linked, linked	linked, neutral, linked, linked	linked, linked, neutral, linked	204853	182714	303843	86021.7	90373.1
ENSAMXG00000031628	No	OverlappingSweeps_3Caves		LG25_Length.Protas2008	NA		na	na	na	NW_019170557.1	5219949	5227276	5209949	5237276	TRUE	5.22439e+06		in gene	5224388	NA	-	standing	62817.4	58623	4194.44	0.6	0.01	50	NA		Molino-Pachon-Tinaja	0	0	hard, hard	neutral, soft	linked, hard	linked, linked	linked, linked	176660	186052	0	56066.4	56066.4
ENSAMXG00000010041	No	OverlappingSweeps_3Caves	clk2a	LG25_Length.Protas2008	nucleotide binding;ATP binding;protein kinase activity;protein phosphorylation	dual specificity protein kinase CLK2 [Source:NCBI gene;Acc:103024244]	na	abnormal QT interval;decreased prepulse inhibition;increased startle reflex	na	NW_019170557.1	9361450	9377341	9351450	9387341	TRUE	9.36542e+06		in gene	9365417	NA	-	standing	253662	233262	20400.3	0.6	0.001	5	NA		Molino-Pachon-Tinaja	0	0	linked, hard, linked, linked	linked, soft, linked, neutral	linked, hard, hard, linked	linked, linked, linked, linked	linked, linked, linked, linked	194581	209522	181800	179019	196458
ENSAMXG00000010030	No	OverlappingSweeps_3Caves	setdb1a	LG25_Length.Protas2008	zinc ion binding;nucleus;DNA binding;methyltransferase activity;methylation;chromatin organization;chromosome;histone-lysine N-methyltransferase activity;histone lysine methylation;protein binding	histone-lysine N-methyltransferase SETDB1-A-like [Source:NCBI gene;Acc:103028156]	na	decreased inner cell mass proliferation;embryonic lethality between implantation and placentation complete penetrance;embryonic lethality between implantation and somite formation complete penetrance;increased CD4-positive alpha beta T cell number;increased startle reflex;no abnormal phenotype detected;preweaning lethality complete penetrance;preweaning lethality complete penetrance	na	NW_019170557.1	9381558	9400511	9371558	9410511	FALSE	9.40415e+06		upstream	9404146	3635	-	standing	232239	214196	18043.1	0.4	0.001	5	NA		Molino-Pachon-Tinaja	75	99	linked, linked, linked, hard, hard	linked, neutral, linked, soft, soft	linked, linked, linked, linked, hard	linked, linked, linked, linked, linked	linked, linked, linked, linked, linked	213011	200359	131914	156530	158420
ENSAMXG00000008043	Yes	OverlappingSweeps_3Caves		LG25_Length.Protas2008	intracellular signal transduction;protein ubiquitination;regulation of growth;negative regulation of signal transduction	suppressor of cytokine signaling 7-like [Source:NCBI gene;Acc:103036776]	na	abnormal behavior;abnormal cerebral cortex morphology;abnormal cranial suture morphology;abnormal eye size;abnormal glucose homeostasis;abnormal hippocampus morphology;abnormal subcommissural organ morphology;aphagia;decreased body weight;decreased response to stress-induced hyperthermia;enlarged pancreatic islets;hydrocephaly;hypoactivity;hypoglycemia;improved glucose tolerance;increased insulin…	na	NW_019170557.1	10982460	11004869	10972460	11014869	TRUE	1.0995e+07		in gene	10994972	NA	+	independent	310423	297241	13182.2	0.11	0.1	5	1e-05		Pachon_Tinaja-Molino	0	89	hard, linked, linked, linked, linked, linked	linked, soft, linked, linked, linked, soft	linked, linked, linked, linked, hard, linked	linked, linked, linked, linked, linked, linked	neutral, linked, neutral, linked, linked, linked	195452	200356	382014	479202	509745
ENSAMXG00000008086	No	OverlappingSweeps_3Caves	TBKBP1	LG25_Length.Protas2008	NA	TANK-binding kinase 1-binding protein 1-like [Source:NCBI gene;Acc:103039109]	na	abnormal leukocyte cell number;abnormal lymphocyte cell number;abnormal monocyte cell number;increased leukocyte cell number;increased lymphocyte cell number	na	NW_019170557.1	11067063	11082437	11057063	11092437	TRUE	1.10744e+07		in gene	11074389	NA	-	independent	229350	219569	9781.24	0.09	0.1	5	1e-05		Pachon_Tinaja-Molino	163	0	linked, hard, linked, linked	linked, soft, soft, linked	linked, linked, hard, linked	linked, linked, linked, neutral	linked, linked, linked, linked	195577	207812	154414	180596	215887
ENSAMXG00000015859	No	OverlappingSweeps_3Caves		LG25_Length.Protas2008	membrane;integral component of membrane		na	na	na	NW_019170557.1	13955206	13962745	13945206	13972745	TRUE	1.39615e+07		in gene	13961515	NA	-	independent	133555	128555	4999.94	0.06	0.1	5	1e-05		Pachon_Tinaja-Molino	109	126	linked, hard, hard	hard, linked, hard	hard, hard, soft	linked, linked, linked	linked, linked, linked	211707	127171	598171	804263	642153
ENSAMXG00000032606	Yes	OverlappingSweeps_3Caves		LG25_Length.Protas2008	NA		na	na	na	NW_019170557.1	14093107	14097788	14083107	14107788	TRUE	1.40967e+07		CDS, exon 23	14096719	NA	-	standing	163899	153712	10187.1	0.6	0.01	50	NA		Molino-Pachon-Tinaja	0	0	linked, hard	hard, linked	hard, hard	linked, linked	linked, linked	199958	208240	0	0	0
ENSAMXG00000035492	Yes	OverlappingSweeps_3Caves	PARD6G	LG25_Length.Protas2008	membrane;cytoplasm;bicellular tight junction;cell cycle;cell division;establishment or maintenance of cell polarity;protein binding;neural tube formation;spinal cord development;embryonic heart tube development;cloaca development;apical protein localization;regulation of collateral sprouting in absence of injury;pronephros development;nucleus;apical plasma membrane;cleavage furrow	partitioning defective 6 homolog gamma-like [Source:NCBI gene;Acc:103026002]	axon part_of retinal ganglion cell decreased branchiness;central canal malformed;cilium part_of pronephric duct disoriented;cloaca development disrupted;cloacal chamber distended;collateral sprouting in absence of injury occurs_in retinal ganglion cell decreased process quality;embryonic heart tube development disrupted;epithelial cell migration involved in distal tubule morphogenesis disrupted;g…	na	na	NW_019170557.1	14807931	14872842	14797931	14882842	TRUE	1.48431e+07		in gene	14843054	NA	-	independent	496236	473811	22424.7	0.3	0.1	5	1e-05		Pachon_Tinaja-Molino	0	21	linked, linked, linked, linked, linked, linked, linked, linked, linked, linked, linked, hard, soft, linked	linked, linked, linked, linked, linked, neutral, linked, hard, linked, linked, linked, linked, linked, linked	linked, linked, linked, linked, linked, linked, linked, linked, linked, linked, linked, linked, hard, hard	linked, linked, linked, linked, linked, linked, linked, linked, linked, linked, linked, linked, linked, linked	linked, linked, linked, linked, linked, linked, linked, linked, linked, linked, linked, linked, linked, linked	205714	186822	109743	201138	211006
ENSAMXG00000042543	No	OverlappingSweeps_3Caves	neu1	LG25_Length.Protas2008	exo-alpha-sialidase activity;lipid metabolic process;lipid catabolic process;exo-alpha-(2->3)-sialidase activity;exo-alpha-(2->6)-sialidase activity;exo-alpha-(2->8)-sialidase activity	neuraminidase 1 [Source:NCBI gene;Acc:103033515]	na	abnormal choroid plexus morphology;abnormal enzyme/coenzyme activity;abnormal gait;abnormal Kupffer cell morphology;abnormal lysosome morphology;abnormal microglial cell morphology;abnormal neuron morphology;abnormal proximal convoluted tubule morphology;abnormal urine homeostasis;accumulation of giant lysosomes in kidney/renal tubule cells;decreased body weight;decreased circulating total protei…	na	NW_019170557.1	15736416	15747915	15726416	15757915	TRUE	1.57425e+07		in gene	15742454	NA	+	standing	161457	149869	11588.4	0.6	0.01	50	NA		Molino-Pachon-Tinaja	0	1	linked, linked, hard, linked	linked, linked, soft, hard	linked, linked, linked, hard	neutral, neutral, neutral, linked	linked, neutral, linked, linked		208664	164386	0	0
ENSAMXG00000011474	No	OverlappingSweeps_3Caves	runx1t1	LG25_Length.Protas2008	metal ion binding;nucleus;"transcription, DNA-templated";"negative regulation of transcription, DNA-templated";transcription corepressor activity	RUNX1 partner transcriptional co-repressor 1 [Source:ZFIN;Acc:ZDB-GENE-060929-164]	na	abnormal circulating triglyceride level;abnormal duodenum morphology;abnormal glucose tolerance;abnormal intestinal epithelium morphology;abnormal intestine morphology;abnormal rectum morphology;abnormal small intestinal villus morphology;absent gastric milk in neonates;absent midgut;decreased body weight;decreased lean body mass;decreased neutrophil cell number;decreased neutrophil cell number;i…	na	NW_019170557.1	21437263	21459002	21427263	21469002	TRUE	2.14495e+07		in gene	21449453	NA	-	independent	328221	314270	13950.4	0.1	0.1	5	1e-05		Pachon_Tinaja-Molino	34	154	linked, linked, hard, linked, linked, hard	linked, hard, linked, linked, linked, linked	linked, linked, hard, linked, linked, hard	linked, linked, linked, linked, linked, linked	linked, linked, linked, linked, linked, linked	208375	212930	152957	17423.6	151585
ENSAMXG00000011397	Yes	OverlappingSweeps_3Caves	spire1a	LG25_Length.Protas2008	membrane;vesicle-mediated transport;cytoplasm;actin binding;cytoskeleton;plasma membrane;protein transport;cytoplasmic vesicle membrane;cytoplasmic vesicle;actin nucleation	protein spire homolog 1 [Source:NCBI gene;Acc:103031079]	na	enhanced contextual conditioning behavior;enhanced cued conditioning behavior	na	NW_019170557.1	22049121	22117142	22039121	22127142	TRUE	2.20894e+07		in gene	22089402	NA	-	independent	484291	464759	19531.5	0.3	0.1	5	1e-05		Pachon_Tinaja-Molino	41	0	linked, linked, linked, linked, linked, linked, hard, linked, linked, linked, linked, linked, linked, linked	hard, linked, linked, linked, linked, linked, linked, linked, linked, linked, linked, linked, linked, linked	linked, linked, linked, hard, hard, linked, linked, linked, linked, linked, linked, linked, linked, hard	linked, linked, linked, linked, linked, linked, linked, neutral, linked, linked, linked, linked, linked, linked	linked, linked, linked, linked, linked, linked, linked, linked, linked, linked, linked, linked, linked, linked	154180	158493	246743	28713.9	18690.6
ENSAMXG00000034415	No	OverlappingSweeps_3Caves	laptm4b	LG25_Length.Protas2008	membrane;integral component of membrane;plasma membrane;endosome;endomembrane system;endosome membrane;late endosome membrane;cell projection;multivesicular body membrane	lysosomal-associated transmembrane protein 4B [Source:NCBI gene;Acc:103028646]	na	abnormal abdominal wall morphology;abnormal craniofacial morphology;abnormal craniofacial morphology;abnormal embryo size;abnormal embryo size;abnormal eye morphology;abnormal eye morphology;abnormal grip strength;abnormal hindbrain morphology;abnormal hindbrain morphology;abnormal midbrain morphology;abnormal midbrain morphology;abnormal neural tube closure;abnormal neural tube closure;abnormal …	na	NW_019170557.1	22176611	22190209	22166611	22200209	FALSE	2.21755e+07		upstream	22175519	14690	+	migration	176826	167024	9802.4	0.4			1e-05	Pachon	Molino-Pachon-Tinaja	13	0	linked, linked, linked, hard	linked, linked, hard, linked	linked, linked, hard, linked	linked, linked, linked, linked	linked, linked, linked, linked	191847	206281	14571.4	62474	211370
ENSAMXG00000040084	No	OverlappingSweeps_3Caves	fuca1.2	LG25_Length.Protas2008	hydrolase activity;"hydrolase activity, acting on glycosyl bonds";carbohydrate metabolic process;metabolic process;alpha-L-fucosidase activity;fucose metabolic process	alpha-L-fucosidase 1 [Source:NCBI gene;Acc:103023687]	na;na	abnormal auditory brainstem response;abnormal enzyme/coenzyme activity;abnormal lysosome morphology;abnormal response to new environment;abnormal urine homeostasis;astrocytosis;ataxia;axonal spheroids;brain vacuoles;decreased grip strength;enlarged urinary bladder;hypoactivity;impaired contextual conditioning behavior;impaired coordination;impaired cued conditioning behavior;increased body length…	na	NW_019170557.1	22448082	22459504	22438082	22469504	TRUE	2.24484e+07		five_prime_utr	22448404	NA	+	standing	181767	169981	11785.9	0.6	0.01	50	NA		Molino-Pachon-Tinaja	175	0	linked, linked, hard	hard, linked, linked	linked, hard, linked	linked, linked, linked	linked, linked, linked	156764	201626	155786	27819.2	104322
ENSAMXG00000042127	No	OverlappingSweeps_3Caves	si:ch211-194e15.5	LG25_Length.Protas2008	NA	KIAA1522 ortholog [Source:NCBI gene;Acc:103037824]	na	na	na	NW_019170557.1	23508928	23588266	23498928	23598266	TRUE	2.35496e+07		in gene	23549598	NA	+	independent	517878	497756	20121.6	0.3	0.1	5	1e-05		Pachon_Tinaja-Molino	123	31	linked, linked, hard, linked, linked, linked, linked, hard, linked, linked, hard, linked, linked, linked, linked, linked, linked	soft, linked, linked, linked, linked, linked, linked, soft, linked, linked, linked, neutral, linked, neutral, linked, neutral, linked	linked, linked, linked, linked, hard, linked, hard, linked, linked, hard, hard, linked, linked, linked, linked, linked, linked	linked, linked, linked, linked, linked, linked, linked, linked, linked, linked, linked, linked, linked, linked, linked, linked, linked	neutral, neutral, linked, neutral, linked, neutral, neutral, neutral, neutral, linked, linked, linked, linked, linked, linked, linked, linked	181334	205526	140129	128432	132377
ENSAMXG00000032062	No	OverlappingSweeps_3Caves	anln	LG25_Length.Protas2008	glomerular filtration;asymmetric cell division;glomerular basement membrane development;glomerular visceral epithelial cell development	anillin actin binding protein [Source:NCBI gene;Acc:103030714]	asymmetric cell division occurs_in retinal ganglion cell process quality;eye edematous;glomerular basement membrane disorganized;glomerular filtration disrupted;glomerular visceral epithelial cell development disrupted;pericardium edematous;podocyte morphology;retinal ganglion cell layer increased thickness;yolk edematous;yolk syncytial layer edematous	na	na	NW_019170557.1	25567586	25579509	25557586	25589509	FALSE	2.55673e+07		upstream	25567324	12185	+	standing	163333	153197	10136.2	0.6	0.01	50	NA		Molino-Pachon-Tinaja	0	0	hard, linked, linked	hard, linked, linked	hard, hard, hard	linked, linked, linked	neutral, neutral, linked		211412	126543	101856	101856
ENSAMXG00000014687	No	OverlappingSweeps_3Caves	gatad2b	LG25_Length.Protas2008	zinc ion binding;"regulation of transcription, DNA-templated";nucleus;sequence-specific DNA binding;negative regulation of transcription by RNA polymerase II;negative regulation of smoothened signaling pathway	GATA zinc finger domain containing 2B [Source:ZFIN;Acc:ZDB-GENE-060503-655]	smoothened signaling pathway increased process quality	abnormal bone structure;abnormal bone structure;decreased vertical activity;increased circulating aspartate transaminase level;increased monocyte cell number;increased monocyte cell number;preweaning lethality complete penetrance;preweaning lethality complete penetrance	na	NW_019170557.1	28078286	28091970	28068286	28101970	TRUE	2.80834e+07		in gene	28083387	NA	+	independent	246107	236254	9853.19	0.08	0.1	5	1e-05		Pachon_Tinaja-Molino	8	37	linked, linked, hard	hard, hard, hard	hard, linked, linked	linked, linked, linked	linked, linked, linked	176112	204404	272900	126012	227647
ENSAMXG00000032211	Yes	OverlappingSweeps_3Caves	si:ch211-191i18.2	LG25_Length.Protas2008	NA	si:ch211-191i18.2 [Source:ZFIN;Acc:ZDB-GENE-060503-769]	na	na	na	NW_019170557.1	28539274	28557715	28529274	28567715	TRUE	2.85458e+07		in gene	28545750	NA	-	independent	228363	218685	9677.64	0.1	0.1	5	1e-05		Pachon_Tinaja-Molino	71	67	linked, hard, linked, hard, hard	soft, linked, hard, linked, linked	hard, linked, linked, linked, linked	linked, linked, linked, linked, linked	linked, linked, linked, linked, linked		205853	322029	880928	1.24798e+06
ENSAMXG00000020616	No	OverlappingSweeps_3Caves	sesn2	LG25_Length.Protas2008	nucleus;cytoplasm;regulation of response to reactive oxygen species	sestrin-2-like [Source:NCBI gene;Acc:103036251]	na	abnormal autophagy;abnormal gluconeogenesis;decreased adipocyte glucose uptake;decreased lung fibroblast proliferation;decreased mitochondria number;decreased mitochondrial DNA content;hepatic steatosis;impaired glucose tolerance;increased cellular sensitivity to hydrogen peroxide;increased fibroblast apoptosis;increased liver triglyceride level;insulin resistance	na	NW_019170557.1	29162947	29173090	29152947	29183090	TRUE	2.91696e+07		in gene	29169563	NA	+	independent	215912	207196	8716.03	0.07	0.1	5	1e-05		Pachon_Tinaja-Molino	2	0	linked, hard, linked	hard, linked, hard	linked, hard, hard	linked, linked, linked	linked, neutral, linked	188835	179202	39685.7	0	6613.76
ENSAMXG00000009315	No	OverlappingSweeps_3Caves	sost	LG24_ONL.O'Quin2012__FinPlacement.Protas2008	extracellular space;extracellular region;Wnt signaling pathway;heparin binding;negative regulation of ossification	sclerostin [Source:NCBI gene;Acc:103034637]	na	abnormal bone mineralizationabnormal bone ossificationabnormal bone remodeling;abnormal compact bone morphology;abnormal osteoblast morphology;abnormal osteoblast physiology;abnormal trabecular bone morphology;decreased osteoblast apoptosis;decreased osteocyte apoptosis;decreased physiological sensitivity to xenobiotic;increased body weight;increased bone mass;increased bone mineral content;incre…	na	NW_019170538.1	2383742	2390296	2373742	2400296	TRUE	2.38518e+06		in gene	2385183	NA	+	independent	200087	191591	8495.9	0.07	0.1	5	1e-05		Pachon_Tinaja-Molino	0	0	hard, hard	linked, hard	hard, linked	linked, linked	linked, linked		202073	139143	0	0
ENSAMXG00000009466	No	OverlappingSweeps_3Caves	spata20	LG24_ONL.O'Quin2012__FinPlacement.Protas2008	carbohydrate metabolic process	spermatogenesis associated 20 [Source:NCBI gene;Acc:103036117]	na	abnormal manchette morphology;abnormal sperm flagellum morphology;abnormal sperm head morphology;abnormal spermatid morphology;abnormal spermiogenesis;asthenozoospermia;decreased male germ cell number;decreased sperm progressive motility;decreased testis weight;male infertility;oligozoospermia;small testis;teratozoospermia	na	NW_019170538.1	2638994	2695402	2628994	2705402	TRUE	2.66174e+06		in gene	2661745	NA	+	independent	433312	406792	26519.7	0.6	0.1	5	1e-05		Pachon_Tinaja-Molino	0	0	linked, hard, linked, linked, hard, linked, linked, linked, linked, linked, linked, linked	linked, linked, linked, hard, linked, hard, linked, hard, linked, linked, linked, linked	hard, linked, hard, linked, linked, hard, linked, linked, linked, linked, hard, linked	linked, linked, linked, linked, linked, linked, linked, linked, linked, linked, neutral, linked	linked, linked, linked, linked, linked, linked, linked, linked, linked, linked, linked, linked	181618	183813	154771	5199.72	0
ENSAMXG00000013583	Yes	OverlappingSweeps_3Caves	gucy2g	LG24_ONL.O'Quin2012__FinPlacement.Protas2008	membrane;integral component of membrane;ATP binding;protein kinase activity;protein phosphorylation;intracellular signal transduction;phosphorus-oxygen lyase activity;cyclic nucleotide biosynthetic process;lyase activity;guanylate cyclase activity;cGMP biosynthetic process	guanylate cyclase 2G-like [Source:NCBI gene;Acc:103039360]	na	decreased susceptibility to kidney reperfusion injury	na	NW_019170538.1	5596269	5609205	5586269	5619205	FALSE	5.59098e+06	Yes	upstream	5590984	18221	+	standing	216724	205627	11096.7	0.6	0.01	50	NA		Molino-Pachon-Tinaja	0	48	linked, hard, soft, hard	soft, linked, linked, linked	hard, linked, hard, linked	linked, linked, linked, linked	linked, linked, linked, linked	61094	201730	282814	66648.6	96952.9
ENSAMXG00000013611	No	OverlappingSweeps_3Caves	tectb	LG24_ONL.O'Quin2012__FinPlacement.Protas2008	membrane;integral component of membrane;inner ear development;otolith development	tectorin beta [Source:ZFIN;Acc:ZDB-GENE-041212-16]	equilibrioception disrupted;larval locomotory behavior disrupted;otolith decreased amount;otolith development disrupted;otolith fused with;whole organism lacks all parts of type	abnormal distortion product otoacoustic emissionabnormal tectorial membrane marginal band morphology;abnormal tectorial membrane morphology;abnormal tectorial membrane striated-sheet matrix morphology;absent Hensen stripe;decreased cochlear nerve compound action potential;enhanced cochlear frequency tuning;enlarged tectorial membrane;impaired hearing	na	NW_019170538.1	5607240	5611077	5597240	5621077	TRUE	5.60939e+06		in gene	5609386	NA	-	independent	165503	155098	10405	0.13	0.1	5	1e-05		Pachon_Tinaja-Molino	0	0	soft, hard	linked, soft	hard, hard	linked, linked	linked, linked	180769	208800	210671	93155.2	93155.2
ENSAMXG00000040019	No	OverlappingSweeps_3Caves	tha1	LG24_ONL.O'Quin2012__FinPlacement.Protas2008	catalytic activity;lyase activity;cellular amino acid metabolic process	probable low-specificity L-threonine aldolase 2 [Source:NCBI gene;Acc:103045604]	na	na	na	NW_019170538.1	6246792	6255231	6236792	6265231	FALSE	6.25943e+06		downstream	6259428	12636	+	standing	203850	187726	16124.1	0.6	0.01	50	NA		Molino-Pachon-Tinaja	35	0	hard, linked, linked	hard, hard, linked	linked, hard, linked	linked, linked, linked	linked, linked, linked	189630	189630	16157.1	46172.3	46172.3
ENSAMXG00000003382	No	OverlappingSweeps_3Caves		LG23_MelA.Protas2007	NA		na	na	na	NW_019172925.1	5156594	5168119	5146594	5178119	FALSE	5.17025e+06		downstream	5170250	13656	+	standing	54188.7	51398.7	2790.07	0.6	0.01	50	NA		Molino-Pachon-Tinaja			linked, linked, linked, hard	soft, linked, linked, linked	hard, hard, hard, hard	linked, linked, linked, linked	linked, linked, linked, linked	196190	69704	3.93291e+06	4.69183e+06	4.2788e+06
ENSAMXG00000008271	No	OverlappingSweeps_3Caves	lsg1	LG22_Activity.Yoshizawa2015_Eyesize.Kowalko2013	nucleotide binding;GTP binding;GTPase activity	large 60S subunit nuclear export GTPase 1 [Source:NCBI gene;Acc:323464]	na	na	na	NW_019170539.1	8361970	8376309	8351970	8386309	FALSE	8.38e+06		downstream	8380002	18032	+	standing	144864	133262	11602.8	0.6	0.001	5	NA		Molino-Pachon-Tinaja	0	104	hard, linked, linked, linked	linked, hard, hard, linked	soft, neutral, linked, neutral	linked, linked, linked, linked	linked, linked, linked, linked	182380	208514	83671.4	213346	56126.3
ENSAMXG00000008158	No	OverlappingSweeps_3Caves	col6a1	LG22_Activity.Yoshizawa2015_Eyesize.Kowalko2013	skeletal muscle tissue development;locomotory behavior;muscle structure development	collagen, type VI, alpha 1 [Source:ZFIN;Acc:ZDB-GENE-070501-6]	collagen trimer part_of skeletal muscle cell spatial pattern;endoplasmic reticulum part_of skeletal muscle cell dilated;mitochondrial crista part_of muscle cell decreased amount;mitochondrial crista part_of muscle cell morphology;mitochondrial crista part_of muscle cell swollen;mitochondrial crista part_of skeletal muscle cell structure;mitochondrial intermembrane space part_of muscle cell dilate…	abnormal diaphragm morphology;abnormal intercostal muscle morphology;abnormal locomotor behavior;abnormal muscle development;abnormal muscle morphology;abnormal response to injury;abnormal skeletal muscle fiber morphology;abnormal skeletal muscle morphology;centrally nucleated skeletal muscle fibers;decreased body size;decreased body weight;decreased circulating insulin-like growth factor I level…	na	NW_019170539.1	8556597	8634948	8546597	8644948	TRUE	8.6008e+06		in gene	8600801	NA	+	independent	403745	388245	15500.4	0.3	0.1	5	1e-05		Pachon_Tinaja-Molino	5	51	linked, soft, neutral, linked, linked, neutral, linked, linked, hard, neutral, neutral, linked, neutral, linked, linked, neutral, linked	linked, linked, linked, linked, linked, linked, linked, linked, linked, linked, soft, linked, linked, hard, soft, soft, linked	neutral, neutral, neutral, neutral, neutral, neutral, neutral, soft, neutral, neutral, neutral, linked, neutral, neutral, neutral, neutral, soft	linked, linked, linked, linked, linked, linked, linked, linked, linked, linked, linked, linked, linked, linked, linked, linked, neutral	linked, linked, linked, linked, linked, linked, linked, linked, linked, linked, linked, linked, linked, linked, linked, linked, linked	201360	209662	133314	256659	200763
ENSAMXG00000030405	No	OverlappingSweeps_3Caves		LG22_Activity.Yoshizawa2015_Eyesize.Kowalko2013	membrane;cytoplasm;plasma membrane;cytosol		na	na	na	NW_019170539.1	8742273	8762103	8732273	8772103	TRUE	8.74438e+06		in gene	8744382	NA	+	migration	162235	153543	8692.39	0.6			1e-05	Pachon	Molino-Pachon-Tinaja	0	0	soft, linked, linked, hard, linked	hard, linked, linked, linked, soft	linked, soft, linked, linked, soft	linked, linked, linked, linked, linked	linked, linked, linked, linked, linked	202310	199275	170957	121096	132960
ENSAMXG00000007946	No	OverlappingSweeps_3Caves	phka2	LG22_Activity.Yoshizawa2015_Eyesize.Kowalko2013	membrane;carbohydrate metabolic process;plasma membrane;calmodulin binding;glycogen metabolic process	phosphorylase kinase, alpha 2 (liver) [Source:ZFIN;Acc:ZDB-GENE-130422-1]	pancreas mislocalised	na	na	NW_019170539.1	8942976	8985858	8932976	8995858	TRUE	8.94837e+06		in gene	8948373	NA	+	standing	239428	227361	12067	0.6	0.01	50	NA		Molino-Pachon-Tinaja	0	242	hard, linked, linked, linked, hard, hard, linked, linked, linked	linked, linked, linked, hard, linked, linked, linked, linked, linked	soft, neutral, neutral, neutral, neutral, neutral, soft, neutral, neutral	linked, linked, linked, linked, linked, linked, linked, linked, linked	linked, linked, linked, linked, linked, linked, linked, linked, linked	194521	211292	39214.3	156292	29319.9
ENSAMXG00000015161	No	OverlappingSweeps_3Caves	fes	LG22_Activity.Yoshizawa2015_Eyesize.Kowalko2013	nucleotide binding;ATP binding;transferase activity;protein kinase activity;protein phosphorylation;cytoplasm;protein tyrosine kinase activity;kinase activity;phosphorylation;cytoskeleton;non-membrane spanning protein tyrosine kinase activity;peptidyl-tyrosine phosphorylation;transmembrane receptor protein tyrosine kinase activity	FES proto-oncogene, tyrosine kinase [Source:NCBI gene;Acc:103032469]	prepulse inhibition increased magnitude;startle response increased magnitude;swimming decreased frequency	abnormal bone marrow cell morphology/development;abnormal bone mineralizationabnormal frontal lobe morphology;abnormal heart morphology;abnormal leukocyte cell number;abnormal macrophage physiology;abnormal megakaryocyte progenitor cell morphology;abnormal myelopoiesis;abnormal myocardial trabeculae morphology;abnormal vasculogenesis;conjunctivitis;decreased B cell number;decreased bone marrow ce…	na	NW_019170539.1	10428193	10482763	10418193	10492763	FALSE	1.04258e+07		downstream	10425764	2429	-	standing	341118	325956	15162.3	0.6	0.0001	5	NA		Molino-Pachon-Tinaja	51	37	hard	linked, linked, linked, linked, hard, linked, hard, linked, linked, linked, linked, linked	hard, linked, hard, linked, linked, linked, hard, linked, linked, linked, linked, linked	linked, linked, linked, linked, linked, linked, linked, linked, linked, linked, linked, linked	linked, linked, linked, linked, linked, linked, linked, linked, linked, neutral, linked, neutral	182064	207659	459557	190651	186487
ENSAMXG00000017679	Yes	OverlappingSweeps_3Caves	p3h2	LG22_Activity.Yoshizawa2015_Eyesize.Kowalko2013	endoplasmic reticulum;metal ion binding;oxidoreductase activity;iron ion binding;"oxidoreductase activity, acting on paired donors, with incorporation or reduction of molecular oxygen";L-ascorbic acid binding;dioxygenase activity;peptidyl-proline hydroxylation;procollagen-proline 3-dioxygenase activity;collagen metabolic process;oxidation-reduction process;protein binding	prolyl 3-hydroxylase 2 [Source:NCBI gene;Acc:103045377]	na	abnormal circulating potassium level;abnormal eye physiology;abnormal snout morphology;abnormal snout morphology;abnormal thrombosis;decreased circulating fructosamine level;embryonic lethality during organogenesis complete penetrance;embryonic lethality incomplete penetrance;increased circulating potassium level	na	NW_019170539.1	19722435	19790480	19712435	19800480	TRUE	1.97393e+07		in gene	19739284	NA	+	standing	416226	387516	28709.7	0.6	0.001	5	NA		Molino-Pachon-Tinaja	2	179	linked, linked, linked, hard, linked, linked, soft, linked, soft, linked, linked, linked, linked, linked, soft	linked, soft, soft, soft, soft, soft, linked, linked, linked, linked, linked, linked, soft, linked, soft	hard, linked, hard, linked, linked, linked, hard, linked, linked, linked, linked, linked, linked, linked, linked	linked, linked, linked, linked, linked, linked, linked, linked, linked, linked, linked, linked, linked, linked, linked	linked, linked, linked, linked, linked, linked, linked, linked, linked, linked, linked, linked, linked, linked, linked	209655	202944	233800	338845	244453
ENSAMXG00000017683	Yes	OverlappingSweeps_3Caves	si:ch211-129c21.1	LG22_Activity.Yoshizawa2015_Eyesize.Kowalko2013	membrane;integral component of membrane;semaphorin receptor binding;protein binding	semaphorin-4E-like [Source:NCBI gene;Acc:103045671]	na	na	na	NW_019170539.1	19818961	19844040	19808961	19854040	FALSE	1.98117e+07		upstream	19811725	32315	+	standing	254599	236150	18449.6	0.6	0.001	5	NA		Molino-Pachon-Tinaja	95	34	linked, linked, hard, hard, linked, linked	soft, linked, soft, linked, linked, linked	hard, linked, linked, linked, linked, hard	linked, linked, linked, linked, linked, linked	linked, linked, linked, linked, linked, linked	202542	202408	400586	294941	229350
ENSAMXG00000034040	No	OverlappingSweeps_3Caves	onecut3a	LG22_Activity.Yoshizawa2015_Eyesize.Kowalko2013	DNA binding;nucleus	one cut domain family member 3-like [Source:NCBI gene;Acc:103046190]	na	na	na	NW_019170539.1	19873091	19895206	19863091	19905206	TRUE	1.98854e+07		in gene	19885409	NA	+	independent	346734	332417	14316.8	0.11	0.1	5	1e-05		Pachon_Tinaja-Molino	0	38	linked, hard, linked, hard, linked	soft, linked, linked, linked, linked	linked, hard, linked, hard, linked	linked, linked, linked, linked, linked	linked, linked, linked, linked, linked	169222	189630	323657	302082	299335
ENSAMXG00000017776	No	OverlappingSweeps_3Caves	tmem59l	LG22_Activity.Yoshizawa2015_Eyesize.Kowalko2013	membrane;integral component of membrane;Golgi membrane;axon extension	transmembrane protein 59 like [Source:NCBI gene;Acc:103024878]	axon extension disrupted;axon part_of Rohon-Beard neuron decreased branchiness;axon part_of Rohon-Beard neuron decreased length	na	na	NW_019170539.1	20366842	20384179	20356842	20394179	TRUE	2.03827e+07		in gene	20382690	NA	-	standing	266078	254204	11874.8	0.6	0.001	50	NA		Molino-Pachon-Tinaja	0	7	linked, linked, linked, linked, hard	linked, linked, hard, linked, linked	linked, linked, hard, linked, linked	linked, linked, neutral, linked, linked	linked, linked, linked, linked, linked	177692	204719	233871	6960.49	178885
ENSAMXG00000031376	Yes	OverlappingSweeps_3Caves		LG22_Activity.Yoshizawa2015_Eyesize.Kowalko2013	regulation of transcription, DNA-templated;nucleus;protein binding		na	na	na	NW_019170539.1	20870256	20891329	20860256	20901329	TRUE	2.08828e+07		in gene	20882846	NA	-	independent	230853	219353	11500	0.14	0.1	5	1e-05		Pachon_Tinaja-Molino	0	0	linked, hard, linked, linked, linked	linked, linked, linked, hard, linked	linked, linked, linked, hard, linked	linked, linked, neutral, neutral, linked	linked, linked, linked, linked, linked	137270	209379	0	132521	132521
ENSAMXG00000035848	No	OverlappingSweeps_3Caves		LG22_Activity.Yoshizawa2015_Eyesize.Kowalko2013	membrane;integral component of membrane;peptidase activity;hydrolase activity;proteolysis;serine-type endopeptidase activity;serine-type peptidase activity	kallikrein-7-like [Source:NCBI gene;Acc:103030378]	na	na	na	NW_019170539.1	22020376	22023960	22010376	22033960	FALSE	2.20186e+07		downstream	22018605	1771	-	standing	57191.9	52323.2	4868.69	0.6	0.001	5	NA		Molino-Pachon-Tinaja	147	229	hard, hard	hard, hard	hard, linked	linked, linked	linked, linked	211993	209808	2.33404e+06	1.85357e+06	2.41185e+06
ENSAMXG00000015631	No	OverlappingSweeps_3Caves	sass6	LG22_Activity.Yoshizawa2015_Eyesize.Kowalko2013	cytoplasm;cytoskeleton;cell cycle;microtubule organizing center	SAS-6 centriolar assembly protein [Source:NCBI gene;Acc:406747]	blastomere decreased amount;blastomere size;centriole part_of sperm composition;centriole replication disrupted;centrosome duplication disrupted;centrosome part_of blastomere decreased amount;chromosome part_of whole organism increased amount;embryonic cleavage disrupted;heart edematous;mitotic spindle organization disrupted;nuclear division disrupted;nucleus part_of blastomere increased size;swi…	na	na	NW_019170539.1	24456287	24467842	24446287	24477842	TRUE	2.44675e+07		five_prime_utr	24467532	NA	-	standing	200505	187271	13234.5	0.6	0.01	50	NA		Molino-Pachon-Tinaja	34	0	hard, linked, linked, hard	linked, neutral, linked, soft	linked, linked, linked, hard	linked, linked, linked, linked	neutral, linked, linked, neutral	206194	205108	234543	111686	110671
ENSAMXG00000033685	Yes	OverlappingSweeps_3Caves	mydgf	LG22_Activity.Yoshizawa2015_Eyesize.Kowalko2013	NA	myeloid derived growth factor [Source:NCBI gene;Acc:103036454]	na	altered response to myocardial infarction;decreased inflammatory response;increased myocardial infarction size	na	NW_019170539.1	24920729	24928469	24910729	24938469	FALSE	2.49294e+07		upstream	24929411	942	-	standing	201961	185933	16027.4	0.6	0.001	5	NA		Molino-Pachon-Tinaja	0	23	linked, hard, linked	linked, linked, hard	linked, linked, hard	linked, linked, linked	linked, linked, linked	213080	203219	0	418464	418464
ENSAMXG00000021631	No	OverlappingSweeps_3Caves	cers4a	LG22_Activity.Yoshizawa2015_Eyesize.Kowalko2013	membrane;integral component of membrane;sphingolipid metabolic process	ceramide synthase 2-like [Source:NCBI gene;Acc:103032657]	na	abnormal ceramide level;abnormal hair follicle morphology;abnormal hair texture;abnormal sebaceous lipid secretionabnormal sphingomyelin level;alopecia;dilated piliary canal;enlarged sebaceous gland;hair follicle degeneration;progressive hair loss;thick epidermis	na	NW_019170539.1	25077481	25093466	25067481	25103466	TRUE	2.50866e+07		in gene	25086575	NA	-	independent	234444	224760	9683.53	0.09	0.1	5	1e-05		Pachon_Tinaja-Molino	70	53	hard, linked, linked, hard, hard	hard, linked, hard, hard, linked	hard, hard, linked, hard, linked	linked, linked, linked, linked, linked	linked, linked, linked, linked, linked	204339	211685	166300	83153.2	83153.2
ENSAMXG00000021560	Yes	OverlappingSweeps_3Caves	impact	LG22_Activity.Yoshizawa2015_Eyesize.Kowalko2013	cytoplasm;regulation of translation;nervous system development;protein binding	impact RWD domain protein [Source:NCBI gene;Acc:103024748]	na	na	na	NW_019170539.1	26442891	26516094	26432891	26526094	TRUE	2.64842e+07		in gene	26484244	NA	-	independent	429999	413068	16931.5	0.25	0.1	5	1e-05		Pachon_Tinaja-Molino	0	8	neutral, linked, linked, soft, soft, soft, neutral, neutral, neutral, neutral, neutral, linked, neutral, neutral, hard	linked, hard, linked, linked, linked, hard, linked, linked, linked, linked, linked, hard, linked, linked, linked	linked, linked, linked, linked, linked, linked, linked, linked, linked, hard, linked, linked, linked, linked, linked	linked, neutral, linked, linked, linked, linked, linked, linked, linked, linked, linked, linked, linked, linked, linked	linked, neutral, linked, linked, neutral, linked, linked, neutral, linked, linked, linked, linked, linked, linked, linked	208237	213176	287414	133264	75276
ENSAMXG00000025761	Yes	OverlappingSweeps_3Caves		LG22_Activity.Yoshizawa2015_Eyesize.Kowalko2013	NA	zinc finger protein 319 [Source:NCBI gene;Acc:103045764]	na	na	na	NW_019170539.1	31095539	31097311	31085539	31107311	FALSE	3.10928e+07		downstream	31092840	2699	-	standing	198648	188524	10123.9	0.6	0.01	100	NA		Molino-Pachon-Tinaja	0	0	hard	hard	hard	linked	linked		202677	112057	98250	98250
ENSAMXG00000037379	No	OverlappingSweeps_3Caves	pacsin3	LG22_Activity.Yoshizawa2015_Eyesize.Kowalko2013	plasma membrane tubulation;notochord formation;notochord cell differentiation;plasma membrane;protein binding	protein kinase C and casein kinase substrate in neurons 3 [Source:NCBI gene;Acc:103022375]	extension aplastic;notochord cell differentiation process quality;notochord coiled;notochord formation process quality;notochord increased width;notochord malformed;notochord poorly differentiated;notochord undulate;post-vent region bent;post-vent region decreased length;somite increased width;vacuole part_of notochord decreased size;vacuole part_of notochord increased amount	abnormal hematocrit;increased hematocrit;increased hematocrit	na	NW_019170539.1	32161652	32215398	32151652	32225398	TRUE	3.22043e+07		in gene	32204328	NA	+	standing	401523	367332	34190.6	0.5	0.1	5	NA		Molino-Pachon-Tinaja	61	0	hard, linked, linked, linked, linked, hard, linked, linked, linked, linked, linked, linked	soft, soft, hard, soft, linked, linked, soft, linked, linked, linked, linked, linked	linked, linked, linked, linked, linked, hard, linked, linked, linked, linked, linked, hard	linked, linked, linked, linked, linked, linked, linked, linked, linked, linked, linked, linked	linked, linked, linked, linked, linked, linked, linked, linked, linked, linked, neutral, linked	165148	175108	216857	15541	4840.65
ENSAMXG00000010089	No	OverlappingSweeps_3Caves	arntl1b	LG22_Activity.Yoshizawa2015_Eyesize.Kowalko2013	DNA binding;DNA-binding transcription factor activity;"regulation of transcription, DNA-templated";nucleus;protein dimerization activity;cytoplasm;transcription regulator complex;chromatin binding;photoperiodism;regulation of gene expression;positive regulation of gene expression;chromatin	aryl hydrocarbon receptor nuclear translocator-like 1b [Source:ZFIN;Acc:ZDB-GENE-030408-1]	na	abnormal B cell differentiationabnormal blood coagulationabnormal circadian behavior;abnormal circadian behavior phase;abnormal circadian regulation of heart rate;abnormal circadian regulation of systemic arterial blood pressure;abnormal circadian sleep/wake cycle;abnormal circulating adrenaline level;abnormal circulating protein level;abnormal cornea morphology;abnormal corneal stroma morphology…	na	NW_019170539.1	33952852	33971266	33942852	33981266	FALSE	3.39468e+07		upstream	33946759	24507	+	standing	171782	160303	11479.2	0.6	0.001	5	NA		Molino-Pachon-Tinaja	0	28	linked, linked, hard, linked	linked, linked, hard, linked	linked, linked, hard, hard	linked, linked, linked, linked	linked, linked, linked, linked	125320	178670	169257	140289	140429
ENSAMXG00000007892	No	OverlappingSweeps_3Caves	MSL3	LG21_Eye.MaxTth.Protas2007	chromatin organization;"regulation of transcription, DNA-templated";DNA binding;nucleus;MSL complex	MSL complex subunit 3 [Source:HGNC Symbol;Acc:HGNC:7370]	na	na;na	na	NW_019170546.1	18359576	18401463	18349576	18411463	TRUE	1.83976e+07		in gene	18397576	NA	-	standing	318362	297114	21248.1	0.6	0.001	5	NA		Molino-Pachon-Tinaja	1	0	linked, hard, linked, linked, hard, linked, linked, linked, linked	linked, linked, hard, linked, linked, linked, linked, hard, linked	linked, linked, linked, linked, hard, hard, linked, linked, linked	neutral, neutral, linked, linked, linked, linked, linked, neutral, linked	linked, linked, linked, linked, linked, linked, linked, linked, linked	203817	203627	141986	94322.6	105902
ENSAMXG00000038621	Yes	OverlappingSweeps_3Caves	ILDR2	LG21_Eye.MaxTth.Protas2007	NA	immunoglobulin like domain containing receptor 2 [Source:HGNC Symbol;Acc:HGNC:18131]	na	abnormal pancreatic beta cell differentiation;decreased circulating insulin level;decreased pancreatic beta cell mass;decreased pancreatic beta cell number;hyperglycemia;impaired glucose tolerance	na	NW_019170546.1	19955806	19989735	19945806	19999735	TRUE	1.99733e+07		in gene	19973341	NA	-	independent	339738	325240	14497.9	0.15	0.1	5	1e-05		Pachon_Tinaja-Molino	5	14	linked, linked, linked, linked, linked, linked, hard, hard	linked, linked, linked, linked, linked, hard, hard, linked	hard, linked, linked, linked, hard, linked, linked, hard	linked, linked, linked, linked, linked, linked, linked, linked	linked, linked, linked, linked, linked, linked, linked, linked	206281	199898	89957.1	48700.4	42838.3
ENSAMXG00000030068	No	OverlappingSweeps_3Caves	CD247	LG21_Eye.MaxTth.Protas2007	membrane;integral component of membrane;transmembrane signaling receptor activity;cell surface receptor signaling pathway;plasma membrane	CD247 molecule [Source:NCBI gene;Acc:103044544]	na	abnormal alpha-beta intraepithelial T cell morphology;abnormal bone marrow cell physiology;abnormal brain morphology;abnormal CD4-positive alpha-beta T cell physiology;abnormal CNS synaptic transmissionabnormal double-negative T cell morphology;abnormal excitatory postsynaptic potential;abnormal gamma-delta T cell differentiationabnormal intraepithelial T cell morphology;abnormal lateral genicula…	na	NW_019170546.1	20200068	20225949	20190068	20235949	TRUE	2.02088e+07		in gene	20208795	NA	-	standing	285721	259863	25857.6	0.5	0.01	5	NA		Molino-Pachon-Tinaja	0	8	linked, hard, linked, linked, linked, linked	soft, linked, linked, linked, linked, linked	linked, linked, hard, linked, linked, linked	linked, linked, linked, linked, linked, linked	linked, linked, linked, linked, linked, linked	188835	212583	0	0	0
ENSAMXG00000004274	Yes	OverlappingSweeps_3Caves	fbxl18	LG21_Eye.MaxTth.Protas2007	protein binding;sclerotome development	F-box and leucine rich repeat protein 18 [Source:NCBI gene;Acc:103040086]	neural tube morphology;sclerotome structure	abnormal cornea morphology;abnormal cornea morphology	na	NW_019170546.1	22727581	22740205	22717581	22750205	TRUE	2.27342e+07		in gene	22734222	NA	-	standing	169280	157528	11751.6	0.6	0.01	50	NA		Molino-Pachon-Tinaja	196	0	hard, linked, linked	linked, hard, linked	hard, hard, linked	linked, linked, linked	linked, linked, linked	176250	168386	380514	160464	178839
ENSAMXG00000004255	No	OverlappingSweeps_3Caves	fscn1b	LG21_Eye.MaxTth.Protas2007	cytoplasm;actin filament binding;cytoskeleton;actin cytoskeleton organization;actin binding;cell migration;actin filament organization;protein-macromolecule adaptor activity	fascin actin-bundling protein 1b [Source:ZFIN;Acc:ZDB-GENE-120507-1]	na	na	na	NW_019170546.1	22762586	22773375	22752586	22783375	TRUE	22764824		in gene	22764824	NA	+	standing	181583	173842	7740.4	0.6	0.001	50	NA		Molino-Pachon-Tinaja	0	0	hard, linked, hard	soft, linked, linked	linked, hard, linked	linked, linked, linked	linked, linked, linked	209666	204553	219257	118049	149039
ENSAMXG00000018368	No	OverlappingSweeps_3Caves	ern2	LG21_Eye.MaxTth.Protas2007	membrane;integral component of membrane;nucleotide binding;ATP binding;transferase activity;protein kinase activity;protein serine/threonine kinase activity;protein phosphorylation;endoplasmic reticulum membrane;kinase activity;phosphorylation;mRNA processing;RNA phosphodiester bond hydrolysis;ribonuclease activity;protein binding;protein serine kinase activity;protein threonine kinase activity	endoplasmic reticulum to nucleus signaling 2 [Source:ZFIN;Acc:ZDB-GENE-090312-15]	na	na	na	NW_019170546.1	23495989	23520211	23485989	23530211	TRUE	2.35105e+07		in gene	23510546	NA	-	independent	252991	241870	11121	0.12	0.1	5	1e-05		Pachon_Tinaja-Molino	0	0	linked, linked, linked, hard, hard, linked	linked, linked, linked, hard, linked, hard	linked, linked, hard, hard, hard, linked	linked, linked, linked, linked, linked, linked	linked, linked, linked, linked, linked, linked	196764	166973	357114	60107.6	36099.4
ENSAMXG00000032044	No	OverlappingSweeps_3Caves	ubn1	LG21_Eye.MaxTth.Protas2007	nucleus;chromatin organization	ubinuclein 1 [Source:ZFIN;Acc:ZDB-GENE-070928-28]	na	abnormal locomotor behavior;limb grasping;limb grasping;preweaning lethality incomplete penetrance;preweaning lethality incomplete penetrance	na	NW_019170546.1	23590942	23603073	23580942	23613073	TRUE	2.35954e+07		in gene	23595380	NA	-	standing	161434	148398	13036.1	0.6	0.001	5	NA		Molino-Pachon-Tinaja	0	0	hard, hard, linked, linked	linked, soft, linked, linked	linked, linked, linked, hard	neutral, linked, linked, linked	linked, linked, linked, linked	134003	201986	564029	426256	429463
ENSAMXG00000017286	Yes	OverlappingSweeps_3Caves	rnf144aa	LG20_Condition.Protas2008_MelA.Protas2007_HeadDepth.Kowalko2013	membrane;integral component of membrane;metal ion binding;transferase activity;protein ubiquitination;ubiquitin-protein transferase activity	probable E3 ubiquitin-protein ligase RNF144A-A [Source:NCBI gene;Acc:103040762]	na	abnormal circulating chloride level;abnormal stomach morphology;abnormal stomach morphology;decreased circulating chloride level	na	NW_019170543.1	17942751	18007256	17932751	18017256	TRUE	1.79781e+07		in gene	17978127	NA	-	independent	446311	428210	18100.2	0.25	0.1	5	1e-05		Pachon_Tinaja-Molino	0	0	linked, linked, hard, linked, hard, linked, linked, linked, linked, linked, linked, hard, linked	hard, linked, linked, linked, linked, linked, linked, linked, hard, hard, hard, linked, linked	linked, linked, linked, linked, linked, linked, linked, linked, hard, linked, linked, linked, linked	linked, linked, linked, linked, linked, linked, linked, linked, linked, linked, linked, linked, linked	linked, linked, linked, linked, linked, linked, linked, linked, linked, linked, linked, linked, linked	211707	209953	0	0	0
ENSAMXG00000001465	Yes	OverlappingSweeps_3Caves	ktn1	LG20_Condition.Protas2008_MelA.Protas2007_HeadDepth.Kowalko2013	membrane;integral component of membrane;microtubule-based movement;integral component of endoplasmic reticulum membrane;protein transport;kinesin binding	kinectin 1 [Source:ZFIN;Acc:ZDB-GENE-030408-4]	na	no abnormal phenotype detected	na	NW_019170543.1	18771042	18798618	18761042	18808618	TRUE	1.87766e+07		in gene	18776604	NA	+	standing	290749	274226	16523.9	0.6	0.01	50	NA		Molino-Pachon-Tinaja	0	135	linked, hard, linked, linked, hard, hard, linked	hard, linked, linked, linked, linked, linked, linked	hard, linked, linked, hard, linked, hard, linked	linked, linked, linked, linked, neutral, linked, linked	linked, linked, linked, linked, linked, linked, linked	135259	190371	75900	199898	192885
ENSAMXG00000002175	No	OverlappingSweeps_3Caves	plekhh1	LG20_Condition.Protas2008_MelA.Protas2007_HeadDepth.Kowalko2013	cytoskeleton	pleckstrin homology domain-containing family H member 1 [Source:NCBI gene;Acc:103044638]	na	na	na	NW_019170543.1	20714395	20771727	20704395	20781727	TRUE	2.07533e+07		in gene	20753317	NA	+	standing	472487	442003	30484.4	0.6	0.001	5	NA		Molino-Pachon-Tinaja	316	328	linked, linked, linked, linked, linked, linked, linked, linked, linked, linked, linked, hard	linked, linked, linked, linked, linked, linked, linked, hard, linked, linked, soft, linked	linked, linked, linked, linked, hard, linked, linked, linked, linked, linked, linked, linked	linked, linked, linked, linked, linked, linked, linked, linked, linked, linked, linked, linked	linked, linked, linked, linked, linked, linked, linked, linked, linked, linked, linked, linked	205000	174809	402029	293902	296331
ENSAMXG00000040049	No	OverlappingSweeps_3Caves	adpgk2	LG20_Condition.Protas2008_MelA.Protas2007_HeadDepth.Kowalko2013	carbohydrate metabolic process;glycolytic process;"phosphotransferase activity, alcohol group as acceptor"	ADP-dependent glucokinase-like [Source:NCBI gene;Acc:103040241]	na	na	na	NW_019170543.1	23925821	23938482	23915821	23948482	TRUE	2.39351e+07		in gene	23935144	NA	-	standing	214452	198837	15614.6	0.6	0.01	50	NA		Molino-Pachon-Tinaja	0	76	hard, linked, linked, linked	linked, soft, soft, linked	linked, hard, hard, linked	linked, linked, linked, linked	neutral, linked, neutral, neutral	192858	211114	102929	549700	407622
ENSAMXG00000043596	No	OverlappingSweeps_3Caves		LG20_Condition.Protas2008_MelA.Protas2007_HeadDepth.Kowalko2013	actin binding;protein binding		blood circulation decreased rate;heart looping disrupted;heart morphology;pericardium edematous;post-vent region increased curvature	abnormal muscle fiber morphology;abnormal muscle physiology;abnormal neuromuscular synapse morphology;abnormal skeletal muscle fiber morphology;absent gastric milk in neonates;atelectasis;centrally nucleated skeletal muscle fibers;conjunctivitis;cyanosis;decreased birth body size;decreased body weight;decreased heart rate;decreased survivor rate;dystrophic muscle;impaired coordination;impaired ex…	na	NW_019170543.1	24166584	24193162	24156584	24203162	TRUE	2.41792e+07		in gene	24179244	NA	+	independent	314976	300604	14371.4	0.14	0.1	5	1e-05		Pachon_Tinaja-Molino	10	313	hard, linked, linked, linked, linked, linked, linked	neutral, neutral, linked, neutral, neutral, soft, linked	linked, linked, linked, soft, hard, soft, linked	linked, linked, linked, linked, neutral, linked, neutral	linked, linked, linked, linked, linked, linked, linked	205071	179615	118214	8358.68	109663
ENSAMXG00000014907	Yes	OverlappingSweeps_3Caves	TPO	LG20_Condition.Protas2008_MelA.Protas2007_HeadDepth.Kowalko2013	thyroid hormone generation;iodide peroxidase activity;response to oxidative stress;peroxidase activity;heme binding;oxidation-reduction process;integral component of membrane	thyroid peroxidase [Source:HGNC Symbol;Acc:HGNC:12015]	na	abnormal circulating calcium level;abnormal circulating cholesterol level;abnormal circulating glucose level;abnormal circulating HDL cholesterol level;abnormal coat/ hair morphology;abnormal coat/ hair morphology;abnormal cochlea morphology;abnormal enzyme/coenzyme activity;abnormal exploration in a new environment;abnormal femur morphology;abnormal forelimb morphology;abnormal forelimb morpholo…	na	NW_019170543.1	26018641	26050636	26008641	26060636	TRUE	2.60365e+07		in gene	26036494	NA	-	standing	314547	287949	26598.2	0.6	0.001	5	NA		Molino-Pachon-Tinaja	216	67	linked, linked, linked, linked, hard, linked, linked	linked, linked, linked, linked, linked, hard, linked	linked, hard, linked, hard, linked, linked, linked	linked, linked, linked, linked, linked, linked, linked	neutral, linked, linked, linked, neutral, linked, linked	210973	205162	522857	418728	420885
ENSAMXG00000014584	No	OverlappingSweeps_3Caves	BTBD7	LG20_Condition.Protas2008_MelA.Protas2007_HeadDepth.Kowalko2013	morphogenesis of a branching epithelium;protein binding	BTB/POZ domain-containing protein 7 [Source:NCBI gene;Acc:103040475]	na	abnormal branching involved in lung morphogenesis;abnormal submandibular gland branching morphogenesis;abnormal submandibular gland development;decreased cell migration;decreased submandibular gland size;impaired branching involved in ureteric bud morphogenesis;lethality throughout fetal growth and development incomplete penetrance;postnatal lethality complete penetrance;prenatal growth retardati…	na	NW_019170543.1	28035088	28070928	28025088	28080928	TRUE	2.80615e+07		in gene	28061527	NA	+	standing	342582	316306	26275.8	0.6	0.001	5	NA		Molino-Pachon-Tinaja	177	144	linked, linked, linked, linked, linked, linked, linked, hard	neutral, neutral, linked, linked, neutral, hard, linked, linked	hard, linked, linked, linked, linked, linked, linked, linked	linked, linked, linked, linked, linked, linked, linked, linked	linked, linked, linked, linked, linked, linked, linked, linked	203794	190339	376371	321396	246330
ENSAMXG00000034832	Yes	OverlappingSweeps_3Caves	esrrb	LG20_Condition.Protas2008_MelA.Protas2007_HeadDepth.Kowalko2013	zinc ion binding;metal ion binding;DNA binding;DNA-binding transcription factor activity;"regulation of transcription, DNA-templated";nucleus;sequence-specific DNA binding;steroid hormone receptor activity;steroid hormone mediated signaling pathway;steroid binding;lipid binding	estrogen related receptor beta [Source:NCBI gene;Acc:103031345]	na	abnormal chorion morphology;abnormal extraembryonic tissue morphology;abnormal placenta morphology;abnormal trophoblast giant cell morphology;abnormal trophoblast layer morphology;absent chorionabsent placental labyrinth;absent spongiotrophoblast;decreased embryo size;decreased trophoblast giant cell number;disorganized embryonic tissue;embryonic growth retardation;embryonic lethality during orga…	na	NW_019170543.1	28483677	28558986	28473677	28568986	TRUE	2.85243e+07		in gene	28524250	NA	+	independent	708321	675521	32799.3	0.4	0.1	5	1e-05		Pachon_Tinaja-Molino	0	0	linked, linked, linked, hard, linked, linked, linked, linked, linked, hard, linked, hard, linked, linked, linked, linked	linked, linked, linked, linked, linked, linked, linked, linked, linked, linked, hard, soft, hard, linked, linked, linked	linked, linked, hard, linked, linked, linked, linked, linked, linked, linked, linked, linked, linked, linked, linked, linked	linked, linked, linked, linked, linked, linked, linked, linked, linked, linked, linked, linked, linked, linked, linked, linked	linked, linked, linked, linked, linked, linked, linked, linked, linked, linked, linked, linked, linked, linked, linked, linked	175134	209943	240629	252737	175496
ENSAMXG00000029091	No	OverlappingSweeps_3Caves		LG20_Condition.Protas2008_MelA.Protas2007_HeadDepth.Kowalko2013	zinc ion binding;metal ion binding;"regulation of transcription, DNA-templated";nucleus		na	abnormal circulating glycerol level;decreased circulating glycerol level;increased circulating iron level	na	NW_019170543.1	29608628	29614238	29598628	29624238	FALSE	2.96065e+07		upstream	29606468	7770	+	standing	170608	161490	9118.33	0.6	0.01	100	NA		Molino-Pachon-Tinaja	0	0	linked, hard	hard, linked	hard, hard	linked, linked	linked, linked	210678	202607	86585.7	0	0
ENSAMXG00000015563	No	OverlappingSweeps_3Caves	camkk1a	LG2_Length.Protas2008_LensE,MelD, MelA.Protas2007_EyeSize.Kowalko2013_EyeSize/Yoshizawa2012	ATP binding;protein kinase activity;protein phosphorylation	calcium/calmodulin-dependent protein kinase kinase 1, alpha a [Source:ZFIN;Acc:ZDB-GENE-050327-62]	na	abnormal contextual conditioning behavior	na	NW_019172844.1	400942	470121	390942	480121	TRUE	440170		in gene	440170	NA	+	independent	354275	340232	14043.2	0.25	0.1	5	1e-05		Pachon_Tinaja-Molino	0	0	hard, linked, linked, linked, hard, linked, linked, linked, hard	linked, hard, linked, linked, linked, linked, hard, linked, hard, linked, linked, linked, linked, linked, linked	linked, linked, hard, hard, linked, linked, linked, linked	linked, linked, linked, linked, linked, linked, linked, linked, linked, linked, linked, linked, linked, linked, linked	linked, linked, linked, linked, linked, linked, linked, linked, linked, linked, linked, linked, linked, linked, linked	207817	210524	284457	122081	131803
ENSAMXG00000019618	No	OverlappingSweeps_3Caves	pigl	LG2_Length.Protas2008_LensE,MelD, MelA.Protas2007_EyeSize.Kowalko2013_EyeSize/Yoshizawa2012	N-acetylglucosaminylphosphatidylinositol deacetylase activity;membrane;integral component of membrane;endoplasmic reticulum;GPI anchor biosynthetic process	phosphatidylinositol glycan anchor biosynthesis class L [Source:NCBI gene;Acc:103035262]	na	abnormal placenta morphology;abnormal trophoblast layer morphology;abnormal vibrissa morphology;abnormal vibrissa morphology;abnormal visceral yolk sac morphology;embryonic lethality during organogenesis complete penetrance;prenatal lethality prior to heart atrial septation;prenatal lethality prior to heart atrial septation;preweaning lethality complete penetrance;preweaning lethality complete pe…	na	NW_019172844.1	3264520	3321262	3254520	3331262	TRUE	3.29849e+06		in gene	3298486	NA	-	independent	380763	365598	15165.2	0.2	0.1	5	1e-05		Pachon_Tinaja-Molino	0	0	hard, linked, linked, hard, linked, linked, linked, hard, linked, linked, linked	hard, linked, linked, linked, linked, linked, linked, linked, linked, linked, linked, linked	linked, hard, linked, linked, linked, hard, linked, linked, hard, linked, linked	linked, linked, linked, linked, linked, linked, linked, linked, linked, linked, linked, linked	neutral, linked, linked, neutral, linked, linked, linked, linked, linked, linked, linked, linked	125344	197351	79214.3	75446.1	75446.1
ENSAMXG00000020847	No	OverlappingSweeps_3Caves	si:ch211-197h24.6	LG2_Eyesize,Melanophore,Ribs,PeduncleDepth,SO3Width,ToothCount.Protas2008_LensL,Eyesize,MelD, MelA.Protas2007_EyeSize,VAB,SNO.Yoshizawa2012,2015_INL.O'Quin2012	NA	uncharacterized LOC103026216 [Source:NCBI gene;Acc:103026216]	na	na	na	NW_019170537.1	6168601	6184435	6158601	6194435	TRUE	6.17519e+06		in gene	6175194	NA	-	standing	175454	163556	11897.9	0.4	0.001	5	NA		Molino-Pachon-Tinaja	0	9	linked, hard, linked, linked	hard, hard, linked, linked	linked, hard, hard, linked	linked, linked, linked, linked	linked, linked, linked, linked	207671	202578	273371	38904.5	18896.4
ENSAMXG00000005443	No	OverlappingSweeps_3Caves	virma	LG2_Eyesize,Melanophore,Ribs,PeduncleDepth,SO3Width,ToothCount.Protas2008_LensL,Eyesize,MelD, MelA.Protas2007_EyeSize,VAB,SNO.Yoshizawa2012,2015_INL.O'Quin2012	nucleus;mRNA processing;RNA splicing	vir like m6A methyltransferase associated [Source:ZFIN;Acc:ZDB-GENE-100922-238]	na	abnormal trophoblast layer morphology;decreased total body fat amount;embryonic lethality during organogenesis incomplete penetrance;increased lean body mass;lethality throughout fetal growth and development complete penetrance;preweaning lethality complete penetrance;preweaning lethality complete penetrance	na	NW_019170537.1	7112215	7139080	7102215	7149080	TRUE	7122300		in gene	7122300	NA	-	standing	335253	313895	21358.1	0.6	0.01	50	NA		Molino-Pachon-Tinaja	0	383	linked, linked, linked, linked, linked, hard, hard	linked, neutral, neutral, neutral, neutral, soft, neutral	hard, hard, linked, linked, linked, linked, hard	linked, linked, linked, linked, linked, linked, linked	linked, linked, linked, linked, linked, linked, linked	197538	212287	93157.1	236196	159606
ENSAMXG00000005474	No	OverlappingSweeps_3Caves	epb41l4b	LG2_Eyesize,Melanophore,Ribs,PeduncleDepth,SO3Width,ToothCount.Protas2008_LensL,Eyesize,MelD, MelA.Protas2007_EyeSize,VAB,SNO.Yoshizawa2012,2015_INL.O'Quin2012	cytoskeleton;cytoskeletal protein binding	erythrocyte membrane protein band 4.1 like 4B [Source:ZFIN;Acc:ZDB-GENE-100921-92]	na	abnormal body length;decreased body length;decreased lean body mass	na	NW_019170537.1	7196750	7235960	7186750	7245960	FALSE	7.18817e+06		downstream	7188169	8581	-	standing	365314	341982	23332	0.6	0.001	5	NA		Molino-Pachon-Tinaja	65	86	linked, linked, linked, linked, linked, linked, hard, hard, linked	linked, hard, hard, linked, linked, linked, linked, linked, linked	linked, linked, linked, linked, hard, linked, linked, hard, linked	linked, linked, linked, linked, linked, linked, linked, linked, linked	linked, linked, linked, linked, linked, linked, linked, linked, linked	203900	201986	132457	201185	116285
ENSAMXG00000004858	No	OverlappingSweeps_3Caves	atp6v0a1b	LG2_Eyesize,Melanophore,Ribs,PeduncleDepth,SO3Width,ToothCount.Protas2008_LensL,Eyesize,MelD, MelA.Protas2007_EyeSize,VAB,SNO.Yoshizawa2012,2015_INL.O'Quin2012	membrane;integral component of membrane;ion transport;proton transmembrane transporter activity;cellular response to xenobiotic stimulus;proton transmembrane transport;"vacuolar proton-transporting V-type ATPase, V0 domain";"proton-transporting V-type ATPase, V0 domain"	V-type proton ATPase 116 kDa subunit a [Source:NCBI gene;Acc:103028623]	na	abnormal circulating potassium level;abnormal embryo size;abnormal eye morphology;abnormal sinus arrhythmia;decreased total body fat amount;decreased total body fat amount;embryonic lethality prior to organogenesis;embryonic lethality prior to organogenesis;embryonic lethality prior to tooth bud stage;embryonic lethality prior to tooth bud stage;increased bone mineral content;preweaning lethality…	na	NW_019170537.1	8745576	8776661	8735576	8786661	TRUE	8.76384e+06		in gene	8763838	NA	-	independent	286583	274067	12516.2	0.13	0.1	5	1e-05		Pachon_Tinaja-Molino	80	0	linked, hard, hard, linked, hard, hard, linked	soft, soft, linked, linked, linked, linked, neutral	hard, linked, hard, linked, linked, linked, hard	linked, linked, linked, linked, linked, linked, linked	linked, linked, linked, linked, linked, linked, linked	211406	196327	105886	170803	70683.9
ENSAMXG00000042507	No	OverlappingSweeps_3Caves	zgc:56095	LG2_Eyesize,Melanophore,Ribs,PeduncleDepth,SO3Width,ToothCount.Protas2008_LensL,Eyesize,MelD, MelA.Protas2007_EyeSize,VAB,SNO.Yoshizawa2012,2015_INL.O'Quin2012	metal ion binding;ferric iron binding;iron ion transport;cellular iron ion homeostasis	zgc:56095 [Source:ZFIN;Acc:ZDB-GENE-040426-1948]	na	no abnormal phenotype detected;na	na;na	NW_019170537.1	8867179	8876624	8857179	8886624	FALSE	8.86498e+06		downstream	8864985	2194	-	standing	141079	131789	9290.11	0.6	0.01	50	NA		Molino-Pachon-Tinaja	16	50	hard, linked, linked	soft, neutral, soft	linked, soft, linked	linked, linked, linked	linked, linked, linked	153558	152058	1.38249e+06	1.42926e+06	1.43186e+06
ENSAMXG00000004873	Yes	OverlappingSweeps_3Caves	rpgrip1	LG2_Eyesize,Melanophore,Ribs,PeduncleDepth,SO3Width,ToothCount.Protas2008_LensL,Eyesize,MelD, MelA.Protas2007_EyeSize,VAB,SNO.Yoshizawa2012,2015_INL.O'Quin2012	cilium;cell projection;photoreceptor cell outer segment organization;retinal rod cell development	protein fantom-like [Source:NCBI gene;Acc:103030220]	apoptotic process occurs_in retinal outer nuclear layer increased occurrence;cell body part_of retinal cone cell mislocalised;cell body part_of retinal rod cell mislocalised;ciliary base part_of eye photoreceptor cell decreased amount;detection of light stimulus involved in visual perception decreased process quality;melanosome part_of melanocyte mislocalised;photoreceptor cell cilium part_of ret…	abnormal cone electrophysiology;abnormal electroretinogram waveform feature;abnormal photoreceptor outer segment morphology;abnormal rod electrophysiology;absent photoreceptor outer segment;decreased a wave amplitude;decreased b wave amplitude;disorganized photoreceptor outer segment;retinal degeneration;retinal photoreceptor degeneration;retinal spots;short photoreceptor inner segment;thin retin…	na	NW_019170537.1	8845958	8869048	8835958	8879048	TRUE	8.86511e+06		in gene	8865111	NA	+	standing	239430	227472	11957.8	0.6	0.01	50	NA		Molino-Pachon-Tinaja	23	0	linked, linked, linked, linked, hard, linked	neutral, linked, soft, linked, soft, soft	soft, linked, linked, soft, linked, linked	linked, linked, linked, linked, linked, linked	linked, linked, linked, linked, linked, linked	210680	211526	183443	166962	132299
ENSAMXG00000006447	No	OverlappingSweeps_3Caves		LG2_Eyesize,Melanophore,Ribs,PeduncleDepth,SO3Width,ToothCount.Protas2008_LensL,Eyesize,MelD, MelA.Protas2007_EyeSize,VAB,SNO.Yoshizawa2012,2015_INL.O'Quin2012	hydrolase activity;transferase activity;NAD+ nucleosidase activity;NAD(P)+ nucleosidase activity;"NAD+ nucleotidase, cyclic ADP-ribose generating"		na	abnormal enzyme/coenzyme activity;abnormal humoral immune response;decreased circulating insulin level;decreased pancreatic beta cell mass;disorganized pancreatic islets;impaired glucose tolerance;increased pancreatic islet cell apoptosis;increased susceptibility to autoimmune diabetes;increased T cell apoptosis;insulin resistance;insulitis	na	NW_019170537.1	10293325	10320992	10283325	10330992	TRUE	1.03079e+07		in gene	10307920	NA	-	migration	218897	208544	10353.3	0.5			1e-05	Pachon	Molino-Pachon-Tinaja	28	0	linked, hard, linked, linked, linked, linked	soft, linked, linked, linked, linked, soft	hard, linked, linked, hard, hard, linked	linked, linked, linked, linked, linked, linked	linked, linked, linked, linked, linked, linked		191240	59528.6	231233	223214
ENSAMXG00000035010	No	OverlappingSweeps_3Caves	tfr1b	LG2_Eyesize,Melanophore,Ribs,PeduncleDepth,SO3Width,ToothCount.Protas2008_LensL,Eyesize,MelD, MelA.Protas2007_EyeSize,VAB,SNO.Yoshizawa2012,2015_INL.O'Quin2012	membrane;integral component of membrane;plasma membrane;proteolysis;cellular iron ion homeostasis;transferrin receptor activity;receptor-mediated endocytosis;transferrin transport;endocytosis;hemoglobin biosynthetic process;melanosome;metalloexopeptidase activity;receptor internalization	transferrin receptor protein 1 [Source:NCBI gene;Acc:103028780]	brain necrotic;central nervous system necrotic;developmental growth delayed;post-vent region curved ventral;trunk curved;whole organism decreased size;whole organism viability	abnormal embryonic erythrocyte morphology;abnormal embryonic erythropoiesis;abnormal erythrocyte cell number;abnormal erythropoiesis;abnormal gait;abnormal gait;abnormal hemoglobin content;abnormal intestinal mineral absorptionabnormal iron homeostasis;abnormal iron level;abnormal mean corpuscular hemoglobinabnormal mean corpuscular hemoglobin concentrationabnormal mean corpuscular volume;abnorma…	na	NW_019170537.1	17726388	17743159	17716388	17753159	TRUE	17731436		in gene	17731436	NA	-	standing	199475	182093	17381.6	0.6	0.001	5	NA		Molino-Pachon-Tinaja	0	8	hard, linked, hard, linked, hard	neutral, linked, linked, neutral, soft	linked, linked, linked, hard, linked	linked, linked, linked, linked, linked	linked, linked, linked, linked, linked	199169	194984	377486	146990	112700
ENSAMXG00000007995	No	OverlappingSweeps_3Caves	ptchd1	LG2_Eyesize,Melanophore,Ribs,PeduncleDepth,SO3Width,ToothCount.Protas2008_LensL,Eyesize,MelD, MelA.Protas2007_EyeSize,VAB,SNO.Yoshizawa2012,2015_INL.O'Quin2012	membrane;integral component of membrane	patched domain containing 1 [Source:NCBI gene;Acc:103022988]	na	abnormal auditory brainstem response;abnormal behavior;abnormal cognitionabnormal exploration in a new environment;abnormal gait;abnormal locomotor activationabnormal locomotor behavior;abnormal locomotor behavior;abnormal prepulse inhibitionabnormal single cell response;abnormal sleep patternabnormal spleen morphology;abnormal spleen morphology;abnormal vocalizationabnormal vocalization;hyperact…	na	NW_019170537.1	18476301	18498112	18466301	18508112	TRUE	1.84868e+07		in gene	18486794	NA	+	independent	289572	277016	12556.4	0.1	0.1	5	1e-05		Pachon_Tinaja-Molino	0	62	linked, linked, hard, hard, linked, linked	neutral, soft, neutral, soft, linked, linked	hard, linked, linked, hard, linked, hard	neutral, linked, linked, linked, neutral, linked	linked, linked, linked, linked, linked, linked	209800	185043	124329	158766	142904
ENSAMXG00000013631	No	OverlappingSweeps_3Caves	pign	LG2_Eyesize,Melanophore,Ribs,PeduncleDepth,SO3Width,ToothCount.Protas2008_LensL,Eyesize,MelD, MelA.Protas2007_EyeSize,VAB,SNO.Yoshizawa2012,2015_INL.O'Quin2012	membrane;integral component of membrane;endoplasmic reticulum;transferase activity;catalytic activity;endoplasmic reticulum membrane;GPI anchor biosynthetic process;mannose-ethanolamine phosphotransferase activity	phosphatidylinositol glycan anchor biosynthesis class N [Source:NCBI gene;Acc:103038036]	na	abnormal cranial cartilage morphology;abnormal cranium morphology;abnormal eye morphology;abnormal forebrain development;abnormal gastrulationabnormal interparietal bone morphology;abnormal occipital bone morphology;abnormal supraoccipital bone morphology;coloboma;decreased fetal size;forebrain hypoplasia;holoprosencephaly;microphthalmia;midbrain hypoplasia;proboscis;short femur;small interpariet…	na	NW_019170537.1	20768027	20795521	20758027	20805521	TRUE	2.07803e+07		in gene	20780314	NA	-	independent	268397	257157	11240.1	0.12	0.1	5	1e-05		Pachon_Tinaja-Molino	0	0	hard, linked, linked, linked, linked, linked	linked, linked, linked, hard, linked, linked	linked, linked, linked, hard, linked, linked	linked, linked, linked, linked, linked, linked	linked, linked, linked, linked, linked, linked	208379	140020	339500	164241	168313
ENSAMXG00000037893	No	OverlappingSweeps_3Caves	rrs1	LG2_Eyesize,Melanophore,Ribs,PeduncleDepth,SO3Width,ToothCount.Protas2008_LensL,Eyesize,MelD, MelA.Protas2007_EyeSize,VAB,SNO.Yoshizawa2012,2015_INL.O'Quin2012	nucleus;ribosome biogenesis	ribosome biogenesis regulator 1 homolog [Source:ZFIN;Acc:ZDB-GENE-030131-9345]	na	abnormal behavior;abnormal embryo size;abnormal locomotor activation;decreased grip strength;hyperactivity;preweaning lethality complete penetrance;preweaning lethality complete penetrance	na	NW_019170537.1	20912007	20915673	20902007	20925673	FALSE	2.09107e+07	Yes	downstream	20910727	1280	-	standing	172413	156503	15910.6	0.6	0.001	5	NA		Molino-Pachon-Tinaja	0	0	hard, linked	hard, hard	hard, hard	linked, linked	neutral, linked	184028	199300	7135.71	477649	322958
ENSAMXG00000032495	Yes	OverlappingSweeps_3Caves	eif1axb	LG2_Eyesize,Melanophore,Ribs,PeduncleDepth,SO3Width,ToothCount.Protas2008_LensL,Eyesize,MelD, MelA.Protas2007_EyeSize,VAB,SNO.Yoshizawa2012,2015_INL.O'Quin2012	RNA binding;translation;translation initiation factor activity;translational initiation;erythrocyte maturation;regulation of hemoglobin biosynthetic process;regulation of production of miRNAs involved in gene silencing by miRNA	eukaryotic translation initiation factor 1A X-linked [Source:NCBI gene;Acc:103023597]	erythrocyte maturation decreased occurrence;nucleate erythrocyte decreased amount;whole organism increased amount	na;na;na;na;na;na;na;na;na;na;na;na;na;na;na;na;na;na	Differentiated thyroid carcinoma;na	NW_019170537.1	21595403	21600164	21585403	21610164	FALSE	2.15935e+07		upstream	21593494	6670	+	standing	159505	148513	10991.8	0.6	0.01	50	NA		Molino-Pachon-Tinaja	0	0	hard, linked	linked, hard	linked, hard	linked, neutral	linked, linked		163104	27371.4	0	0
ENSAMXG00000002508	Yes	OverlappingSweeps_3Caves	DLEC1	LG2_Eyesize,Melanophore,Ribs,PeduncleDepth,SO3Width,ToothCount.Protas2008_LensL,Eyesize,MelD, MelA.Protas2007_EyeSize,VAB,SNO.Yoshizawa2012,2015_INL.O'Quin2012	negative regulation of cell population proliferation	DLEC1 cilia and flagella associated protein [Source:NCBI gene;Acc:103021865]	na	abnormal auditory brainstem response;abnormal behavior;abnormal behavior;abnormal lens morphology;abnormal lens morphology;decreased circulating triglyceride level;decreased threshold for auditory brainstem response;male infertility;male infertility	na	NW_019170537.1	23241558	23267588	23231558	23277588	TRUE	2.32521e+07		in gene	23252110	NA	+	standing	268234	244987	23246.5	0.6	0.001	5	NA		Molino-Pachon-Tinaja	90	8	linked, linked, hard, linked, linked, linked, hard	linked, linked, linked, hard, linked, linked, linked	hard, linked, hard	neutral, neutral, linked, linked, linked, linked, linked	linked, linked, linked, linked, linked, linked, linked	173878	205162	151771	134473	156654
ENSAMXG00000018527	Yes	OverlappingSweeps_3Caves	map3k22	LG2_Eyesize,Melanophore,Ribs,PeduncleDepth,SO3Width,ToothCount.Protas2008_LensL,Eyesize,MelD, MelA.Protas2007_EyeSize,VAB,SNO.Yoshizawa2012,2015_INL.O'Quin2012	nucleotide binding;ATP binding;protein kinase activity;protein phosphorylation;protein binding	mitogen-activated protein kinase kinase kinase 3-like [Source:NCBI gene;Acc:103044968]	na	na	na	NW_019170537.1	23279902	23362078	23269902	23372078	TRUE	2.33032e+07		five_prime_utr	23303223	NA	+	standing	590416	550238	40178	0.6	0.01	5	NA		Molino-Pachon-Tinaja	0	0	linked, linked, linked, linked, linked, linked, linked, linked, linked, linked, linked, linked, hard, linked, linked, hard, linked	linked, hard, linked, linked, linked, linked, linked, hard, linked, linked, linked, linked, linked, linked, hard, linked, linked	linked, linked, linked, linked, linked, linked, linked, linked, linked, linked, hard, hard, linked, linked, hard, linked, hard	linked, linked, linked, linked, linked, linked, linked, neutral, linked, linked, linked, linked, neutral, linked, linked, linked, neutral	linked, linked, linked, linked, linked, linked, linked, linked, linked, linked, linked, linked, linked, linked, linked, linked, linked	115177	205629	35242.9	15061.8	82516.4
ENSAMXG00000029292	No	OverlappingSweeps_3Caves		LG2_Eyesize,Melanophore,Ribs,PeduncleDepth,SO3Width,ToothCount.Protas2008_LensL,Eyesize,MelD, MelA.Protas2007_EyeSize,VAB,SNO.Yoshizawa2012,2015_INL.O'Quin2012	guanyl-nucleotide exchange factor activity;intracellular signal transduction;cell junction;synapse;regulation of catalytic activity;cell projection;protein binding		na	na	na	NW_019170537.1	25018794	25036691	25008794	25046691	TRUE	2.5025e+07		in gene	25025037	NA	+	standing	195267	184959	10308.4	0.25	0.01	50	NA		Molino-Pachon-Tinaja	60	104	linked, linked, hard, hard	soft, hard, linked, soft	hard, linked, hard, linked	linked, linked, linked, linked	linked, linked, linked, linked	143150	198187	162286	196197	203730
ENSAMXG00000012405	Yes	OverlappingSweeps_3Caves	gnpat	LG2_Eyesize,Melanophore,Ribs,PeduncleDepth,SO3Width,ToothCount.Protas2008_LensL,Eyesize,MelD, MelA.Protas2007_EyeSize,VAB,SNO.Yoshizawa2012,2015_INL.O'Quin2012	membrane;integral component of membrane;endoplasmic reticulum;transferase activity;"transferase activity, transferring acyl groups";O-acyltransferase activity;cellular lipid metabolic process	glyceronephosphate O-acyltransferase [Source:NCBI gene;Acc:103026328]	na	abnormal cerebellar foliationabnormal cerebellar granule cell migrationabnormal cerebral hemisphere morphology;abnormal eye anterior chamber morphology;abnormal lipid homeostasis;abnormal myelinationabnormal paranodal axoglial junction morphology;abnormal paranode morphology;abnormal Purkinje cell morphology;abnormal retinal pigment epithelium morphology;abnormal seminiferous tubule morphology;ab…	na	NW_019170537.1	25594313	25612192	25584313	25622192	TRUE	2.55998e+07		in gene	25599774	NA	-	independent	187434	177986	9447.64	0.13	0.1	5	1e-05		Pachon_Tinaja-Molino	52	38	linked, hard, linked, linked	linked, neutral, linked, soft	linked, linked, linked, hard	linked, linked, linked, linked	linked, linked, linked, linked	183262	208806	164014	53880.2	89785.8
ENSAMXG00000038378	No	OverlappingSweeps_3Caves	arv1	LG2_Eyesize,Melanophore,Ribs,PeduncleDepth,SO3Width,ToothCount.Protas2008_LensL,Eyesize,MelD, MelA.Protas2007_EyeSize,VAB,SNO.Yoshizawa2012,2015_INL.O'Quin2012	intracellular sterol transport;membrane;integral component of membrane;endoplasmic reticulum;endoplasmic reticulum membrane	ARV1 homolog, fatty acid homeostasis modulator [Source:NCBI gene;Acc:103024658]	na	abnormal anxiety-related response;abnormal auditory brainstem response;abnormal behavioral response to light;abnormal bile salt homeostasis;abnormal circulating lipid level;abnormal enzyme/coenzyme level;abnormal feces compositionabnormal intestine physiology;abnormal lipid metabolism;abnormal liver physiology;abnormal locomotor activationabnormal maternal nurturing;decreased body fat mass;decrea…	na	NW_019170537.1	25717837	25728053	25707837	25738053	TRUE	2.57246e+07		in gene	25724616	NA	-	standing	142484	135657	6827.37	0.5	0.001	50	NA		Molino-Pachon-Tinaja	0	9	hard, linked, hard	linked, soft, soft	linked, linked, hard	linked, linked, linked	linked, linked, linked	196776	184482	121471	41853.5	40781.6
ENSAMXG00000012290	No	OverlappingSweeps_3Caves	ttc13	LG2_Eyesize,Melanophore,Ribs,PeduncleDepth,SO3Width,ToothCount.Protas2008_LensL,Eyesize,MelD, MelA.Protas2007_EyeSize,VAB,SNO.Yoshizawa2012,2015_INL.O'Quin2012	protein binding	tetratricopeptide repeat domain 13 [Source:NCBI gene;Acc:103023495]	na	na	na	NW_019170537.1	25727829	25757699	25717829	25767699	TRUE	2.57533e+07		in gene	25753316	NA	+	standing	234243	215514	18728.9	0.6	0.001	5	NA		Molino-Pachon-Tinaja	9	210	linked, linked, linked, linked, hard, hard, linked	linked, soft, soft, linked, linked, linked, linked	hard, linked, linked, hard, linked, linked, linked	linked, linked, linked, linked, linked, linked, linked	linked, linked, linked, linked, linked, linked, linked	178156	173581	145686	199519	119969
ENSAMXG00000020625	No	OverlappingSweeps_3Caves	cct5	LG2_Eyesize,Melanophore,Ribs,PeduncleDepth,SO3Width,ToothCount.Protas2008_LensL,Eyesize,MelD, MelA.Protas2007_EyeSize,VAB,SNO.Yoshizawa2012,2015_INL.O'Quin2012	nucleotide binding;ATP binding;cytoplasm;ATPase activity;unfolded protein binding;protein folding;skeletal muscle thin filament assembly	chaperonin containing TCP1 subunit 5 [Source:NCBI gene;Acc:103047209]	anatomical system quality;apoptotic process occurs_in eye increased occurrence;central nervous system necrotic;eye decreased size;gut hypoplastic;gut quality;head circular;head decreased size;heart quality;larval locomotory behavior decreased rate;liver hypoplastic;liver quality;musculoskeletal movement quality;myotome degenerate;myotome refractivity;nervous system quality;neuromuscular process c…	abnormal embryo size;abnormal embryo size;abnormal startle reflex;embryonic growth retardation;embryonic lethality prior to organogenesis;embryonic lethality prior to organogenesis;preweaning lethality complete penetrance;preweaning lethality complete penetrance	na	NW_019170537.1	27513717	27520222	27503717	27530222	FALSE	2.75248e+07		upstream	27524782	4560	-	standing	147738	133441	14296.4	0.6	0.001	5	NA		Molino-Pachon-Tinaja	0	0	linked, hard	hard, hard	hard, hard	linked, linked	linked, linked	166606	195353	0	0	0
ENSAMXG00000018645	No	OverlappingSweeps_3Caves	extl3	LG2_Eyesize,Melanophore,Ribs,PeduncleDepth,SO3Width,ToothCount.Protas2008_LensL,Eyesize,MelD, MelA.Protas2007_EyeSize,VAB,SNO.Yoshizawa2012,2015_INL.O'Quin2012	membrane;integral component of membrane;endoplasmic reticulum;protein glycosylation;endoplasmic reticulum membrane;"transferase activity, transferring glycosyl groups";heparan sulfate proteoglycan biosynthetic process;regulation of axon extension;retinal ganglion cell axon guidance;pectoral fin development;anterior/posterior axon guidance;embryonic pectoral fin morphogenesis;pectoral fin morphoge…	exostosin like glycosyltransferase 3 [Source:NCBI gene;Acc:103041905]	anterior/posterior axon guidance disrupted;axon part_of dopaminergic neuron adjacent to BSPO:0000013;axon part_of retinal ganglion cell branched;axon part_of retinal ganglion cell displaced;axon part_of retinal ganglion cell irregular spatial patternaxon part_of retinal ganglion cell misrouted;axon part_of retinal ganglion cell organization quality;behavior quality;cell part_of pectoral fin circu…	embryonic lethality complete penetrance;improved glucose tolerance;preweaning lethality complete penetrance;preweaning lethality complete penetrance	na	NW_019170537.1	32853820	32889965	32843820	32899965	TRUE	3.28691e+07		in gene	32869051	NA	+	independent	330188	310524	19663.6	0.3	0.1	5	1e-05		Pachon_Tinaja-Molino	21	354	linked, linked, linked, linked, linked, linked, linked, hard	linked, linked, linked, neutral, linked, soft, linked, linked	linked, linked, linked, hard, linked, linked, linked, hard	linked, linked, linked, linked, linked, linked, linked, linked	linked, linked, linked, linked, linked, linked, linked, linked	210720	194333	176100	625185	425738
ENSAMXG00000011348	No	OverlappingSweeps_3Caves	msna	LG2_Eyesize,Melanophore,Ribs,PeduncleDepth,SO3Width,ToothCount.Protas2008_LensL,Eyesize,MelD, MelA.Protas2007_EyeSize,VAB,SNO.Yoshizawa2012,2015_INL.O'Quin2012	membrane;cytoplasm;actin binding;cytoskeleton;cytoskeletal protein binding;plasma membrane;endoderm development;blood vessel lumenization	moesin [Source:NCBI gene;Acc:103037010]	adherens junction organization process quality;adherens junction part_of blood vessel endothelial cell physical object quality;blood vessel lumenization process quality;intersegmental vessel unlumenized;pericardium edematous	abnormal fasting circulating glucose level;abnormal locomotor activation;decreased B cell number;decreased CD4-positive alpha beta T cell number;decreased eosinophil cell number;decreased lymphocyte cell number;decreased neutrophil cell number;dilated respiratory conducting tubes;impaired leukocyte migration;impaired pupillary reflex;increased susceptibility to injury;no abnormal phenotype detect…	na	NW_019170537.1	35877137	35920824	35867137	35930824	TRUE	3.58971e+07		in gene	35897110	NA	+	independent	404703	376213	28490.3	0.6	0.1	5	1e-05		Pachon_Tinaja-Molino	44	49	linked, linked, linked, linked, linked, linked, linked, linked, hard, hard	linked, linked, linked, linked, linked, soft, linked, linked, linked, linked	linked, linked, hard, linked, linked, linked, linked, linked, linked, linked	neutral, linked, neutral, linked, linked, linked, neutral, neutral, linked, linked	linked, linked, linked, linked, linked, linked, linked, linked, linked, linked	198207	208664	247771	293565	368659
ENSAMXG00000007593	No	OverlappingSweeps_3Caves	taf1	LG2_Eyesize,Melanophore,Ribs,PeduncleDepth,SO3Width,ToothCount.Protas2008_LensL,Eyesize,MelD, MelA.Protas2007_EyeSize,VAB,SNO.Yoshizawa2012,2015_INL.O'Quin2012	nucleus;protein serine/threonine kinase activity;DNA binding;protein phosphorylation;"DNA-templated transcription, initiation";transcription factor TFIID complex;midbrain development;protein binding;developmental growth;cell cycle	TAF1 RNA polymerase II, TATA box binding protein (TBP)-associated factor [Source:ZFIN;Acc:ZDB-GENE-030131-5576]	anterior-posterior axis part_of whole organism bent;blood accumulation;brain edematous;cartilage tissue decreased size;cranial cartilage immature;embryo development delayed;eye decreased size;heart contraction arrested;heart edematous;inner ear decreased size;inner ear malformed;optic tectum decreased area;optic tectum decreased size;pectoral fin shortened;whole organism dead;whole organism decre…	na	na;na	NW_019170537.1	37541644	37567016	37531644	37577016	FALSE	3.75374e+07		downstream	37537402	4242	-	migration	289096	274280	14815.7	0.6			1e-05	Pachon	Molino-Pachon-Tinaja	153	0	linked, hard, hard, linked, hard, hard	linked, linked, linked, hard, linked, linked	linked, linked, linked, linked, linked, hard	linked, linked, linked, linked, linked, linked	linked, linked, linked, linked, linked, linked	209954	125354	104714	125989	125347
ENSAMXG00000044101	No	OverlappingSweeps_3Caves		LG2_Eyesize,Melanophore,Ribs,PeduncleDepth,SO3Width,ToothCount.Protas2008_LensL,Eyesize,MelD, MelA.Protas2007_EyeSize,VAB,SNO.Yoshizawa2012,2015_INL.O'Quin2012	NA		na	na	na	NW_019170537.1	37592501	37598307	37582501	37608307	FALSE	3.75999e+07	Yes	upstream	37599873	1566	-	standing	117988	106634	11353.5	0.25	0.01	5	NA		Molino-Pachon-Tinaja	0	0	linked, hard	soft, linked	hard, linked	linked, linked	linked, linked	200058	199898	279614	340200	326821
ENSAMXG00000013587	No	OverlappingSweeps_3Caves	FLVCR2	LG2_Eyesize,Melanophore,Ribs,PeduncleDepth,SO3Width,ToothCount.Protas2008_LensL,Eyesize,MelD, MelA.Protas2007_EyeSize,VAB,SNO.Yoshizawa2012,2015_INL.O'Quin2012	membrane;integral component of membrane;transmembrane transport;transmembrane transporter activity	feline leukemia virus subgroup C receptor-related protein 2-like [Source:NCBI gene;Acc:103039762]	na	abnormal brain vasculature morphology;abnormal ductus venosus valve morphology;abnormal hypoglossal nerve topology;abnormal inferior vena cava morphology;abnormal lung morphology;abnormal Mullerian duct topology;abnormal pericyte morphology;abnormal vascular development;abnormal vein morphology;abnormal Wolffian duct morphology;absent ductus venosus valve;absent segment of posterior cerebral arte…	na	NW_019170537.1	39530129	39558290	39520129	39568290	TRUE	3.95457e+07		in gene	39545698	NA	-	standing	304140	285649	18490.2	0.6	0.0001	5	NA		Molino-Pachon-Tinaja	3	76	linked, soft, hard, linked, linked, linked, hard	linked, linked, hard, linked, linked, neutral, linked	linked, linked, linked, hard, hard, linked, hard	linked, linked, neutral, linked, linked, linked, neutral	linked, linked, linked, linked, linked, linked, linked	187323	183370	276543	232067	221659
ENSAMXG00000004790	No	OverlappingSweeps_3Caves	adam17b	LG2_Eyesize,Melanophore,Ribs,PeduncleDepth,SO3Width,ToothCount.Protas2008_LensL,Eyesize,MelD, MelA.Protas2007_EyeSize,VAB,SNO.Yoshizawa2012,2015_INL.O'Quin2012	membrane;integral component of membrane;metalloendopeptidase activity;metallopeptidase activity;proteolysis;SH3 domain binding	disintegrin and metalloproteinase domain-containing protein 17 [Source:NCBI gene;Acc:103041996]	na	abnormal anterior eye segment morphology;abnormal aortic valve morphology;abnormal atrioventricular valve morphology;abnormal blood vessel morphology;abnormal brain vasculature morphology;abnormal branching involved in lung morphogenesis;abnormal bronchiole epithelium morphology;abnormal canal of Schlemm morphology;abnormal chemokine level;abnormal coat/ hair morphology;abnormal coat/hair pigment…	na	NW_019170537.1	41546656	41564703	41536656	41574703	TRUE	4.15545e+07		in gene	41554527	NA	+	independent	260543	249454	11089.1	0.1	0.1	5	1e-05		Pachon_Tinaja-Molino	114	452	linked, hard, hard, linked, linked	linked, soft, hard, hard, linked	linked, linked, hard, linked, hard	linked, linked, linked, linked, linked	linked, linked, linked, linked, linked	204749	172690	186071	27739	55008.1
ENSAMXG00000043808	No	OverlappingSweeps_3Caves		LG2_Eyesize,Melanophore,Ribs,PeduncleDepth,SO3Width,ToothCount.Protas2008_LensL,Eyesize,MelD, MelA.Protas2007_EyeSize,VAB,SNO.Yoshizawa2012,2015_INL.O'Quin2012	DNA integration;DNA binding;"transposition, DNA-mediated"		na	na	na	NW_019170537.1	41560872	41563451	41550872	41573451	FALSE	4.15712e+07		downstream	41571151	10279	+	standing	170226	159107	11119.7	0.6	0.01	50	NA		Molino-Pachon-Tinaja	0	0	linked, hard	soft, linked	hard, linked	linked, linked	linked, linked	208212		0	0	0
ENSAMXG00000040232	No	OverlappingSweeps_3Caves	sod2	LG2_Eyesize,Melanophore,Ribs,PeduncleDepth,SO3Width,ToothCount.Protas2008_LensL,Eyesize,MelD, MelA.Protas2007_EyeSize,VAB,SNO.Yoshizawa2012,2015_INL.O'Quin2012	metal ion binding;oxidoreductase activity;mitochondrial matrix;superoxide dismutase activity;superoxide metabolic process;removal of superoxide radicals;oxidation-reduction process;neutrophil homeostasis;innate immune response;response to cadmium ion;response to methylmercury	superoxide dismutase 2 [Source:NCBI gene;Acc:103037995]	macrophage part_of blood island decreased amount;macrophage part_of head decreased amount;macrophage part_of heart decreased amount;neutrophil part_of blood island decreased amount;respiratory burst involved in defense response decreased process quality	abnormal aerobic respirationabnormal blood gas level;abnormal blood homeostasis;abnormal blood pH regulationabnormal brain morphology;abnormal brainstem morphology;abnormal cell physiology;abnormal cerebellum morphology;abnormal cerebral cortex morphology;abnormal double-strand DNA break repair;abnormal enzyme/coenzyme level;abnormal forebrain morphology;abnormal frontal lobe morphology;abnormal …	na	NW_019170537.1	42760001	42768616	42750001	42778616	FALSE	4.27704e+07		downstream	42770431	10430	+	standing	140304	133323	6980.85	0.6	0.001	50	NA		Molino-Pachon-Tinaja	25	0	linked, hard, linked	hard, linked, hard	hard, linked, hard	linked, linked, linked	linked, linked, linked	203219	10814.1	297000	423728	385040
ENSAMXG00000038005	Yes	OverlappingSweeps_3Caves	mdn1	LG2_Eyesize,Melanophore,Ribs,PeduncleDepth,SO3Width,ToothCount.Protas2008_LensL,Eyesize,MelD, MelA.Protas2007_EyeSize,VAB,SNO.Yoshizawa2012,2015_INL.O'Quin2012	nucleotide binding;ATP binding;nucleus;ATPase activity;ribosomal large subunit assembly	midasin AAA ATPase 1 [Source:ZFIN;Acc:ZDB-GENE-041001-138]	eye decreased size;gut quality;head decreased size;inner ear decreased size;mandibular arch skeleton malformed;melanocyte quality;pericardium edematous;swim bladder aplastic;whole organism decreased size;yolk increased size	na	na	NW_019170537.1	48748039	48827435	48738039	48837435	TRUE	4.87584e+07		in gene	48758379	NA	-	standing	563527	532511	31016.1	0.6	0.001	5	NA		Molino-Pachon-Tinaja	252	591	linked, hard, linked, linked, linked, hard, linked, hard, linked, linked, linked, linked, linked	hard, linked, linked, linked, linked, linked, linked, linked, linked, linked, linked, linked, linked, linked, linked, linked	linked, linked, linked, linked, hard, linked, hard, linked, linked, hard, linked, linked, linked, linked, hard, linked	linked, linked, linked, linked, linked, linked, linked, linked, linked, linked, linked, linked, linked, neutral, neutral, linked	linked, linked, linked, linked, linked, linked, linked, linked, linked, linked, neutral, linked, linked, linked, linked, neutral	184482	210389	247343	137344	110279
ENSAMXG00000010628	No	OverlappingSweeps_3Caves	ankrd6b	LG2_Eyesize,Melanophore,Ribs,PeduncleDepth,SO3Width,ToothCount.Protas2008_LensL,Eyesize,MelD, MelA.Protas2007_EyeSize,VAB,SNO.Yoshizawa2012,2015_INL.O'Quin2012	gastrulation with mouth forming second;heart development;dorsal/ventral pattern formation;negative regulation of Wnt signaling pathway;cell migration involved in gastrulation;positive regulation of JNK cascade;determination of ventral identity;protein binding	ankyrin repeat domain 6b [Source:ZFIN;Acc:ZDB-GENE-030916-4]	convergent extension involved in axis elongation disrupted;gall bladder left side of;gall bladder mislocalised laterally;intrahepatic bile duct development disrupted;somite condensed;somite increased width;whole organism decreased length	abnormal vestibular hair cell morphology	na	NW_019170537.1	50779430	50817606	50769430	50827606	TRUE	5.08062e+07		in gene	50806199	NA	-	standing	322148	296695	25453	0.6	0.001	5	NA		Molino-Pachon-Tinaja	111	20	linked, linked, linked, linked, linked, linked, hard, hard, linked	linked, linked, linked, hard, hard, linked, hard, linked, linked	linked, linked, linked, linked, linked, hard, linked, hard, linked	linked, linked, linked, linked, linked, linked, linked, linked, linked	linked, linked, linked, neutral, linked, linked, neutral, linked, neutral	212583	187651	449729	153588	158511
ENSAMXG00000041337	No	OverlappingSweeps_3Caves	gabrr1	LG2_Eyesize,Melanophore,Ribs,PeduncleDepth,SO3Width,ToothCount.Protas2008_LensL,Eyesize,MelD, MelA.Protas2007_EyeSize,VAB,SNO.Yoshizawa2012,2015_INL.O'Quin2012	membrane;integral component of membrane;ion channel activity;ion transport;transmembrane signaling receptor activity;extracellular ligand-gated ion channel activity;ion transmembrane transport;plasma membrane;cell junction;synapse;postsynaptic membrane;chloride channel activity;chloride transport;chloride channel complex;regeneration;negative regulation of G0 to G1 transition	gamma-aminobutyric acid type A receptor subunit rho1 [Source:NCBI gene;Acc:103047619]	na	abnormal mechanical nociceptionabnormal nervous system electrophysiology;abnormal olfactionabnormal rod electrophysiology;hyperresponsive to tactile stimuli	na	NW_019170537.1	51083981	51148613	51073981	51158613	TRUE	5.11139e+07		in gene	51113885	NA	+	standing	399038	373405	25632.9	0.6	0.001	5	NA		Molino-Pachon-Tinaja	0	0	linked, soft, linked, linked, hard, linked, linked, hard, linked, hard, linked, linked, soft, linked	linked, linked, linked, linked, linked, linked, linked, hard, linked, linked, linked, linked, linked, soft	hard, linked, linked, linked, hard, linked, linked, linked, linked, linked, hard, linked, hard, hard	linked, linked, linked, linked, linked, linked, linked, linked, linked, linked, linked, linked, linked, linked	linked, linked, linked, linked, linked, linked, linked, linked, linked, linked, linked, linked, linked, linked	179580	213007	43000	86856.4	185913
ENSAMXG00000034031	Yes	OverlappingSweeps_3Caves		LG2_Eyesize,Melanophore,Ribs,PeduncleDepth,SO3Width,ToothCount.Protas2008_LensL,Eyesize,MelD, MelA.Protas2007_EyeSize,VAB,SNO.Yoshizawa2012,2015_INL.O'Quin2012	actin binding;cytoskeleton;structural molecule activity;cytoskeletal protein binding;cortical actin cytoskeleton organization		na	na	na	NW_019170537.1	54017974	54041653	54007974	54051653	TRUE	5.40303e+07		in gene	54030253	NA	+	independent	214806	205845	8960.24	0.11	0.1	5	1e-05		Pachon_Tinaja-Molino	32	70	hard, linked, linked, linked, linked	hard, linked, linked, hard, linked	hard, linked, linked, linked, hard	linked, linked, linked, linked, linked	linked, linked, linked, linked, linked	210678	203083	421043	305013	298081
ENSAMXG00000017318	Yes	OverlappingSweeps_3Caves	wdr21	LG2_Eyesize,Melanophore,Ribs,PeduncleDepth,SO3Width,ToothCount.Protas2008_LensL,Eyesize,MelD, MelA.Protas2007_EyeSize,VAB,SNO.Yoshizawa2012,2015_INL.O'Quin2012	protein binding	WD repeat domain 21 [Source:ZFIN;Acc:ZDB-GENE-040109-2]	na;na	na	na	NW_019170537.1	56692866	56705411	56682866	56715411	TRUE	5.66975e+07		in gene	56697456	NA	+	standing	158831	149386	9444.66	0.6	0.01	50	NA		Molino-Pachon-Tinaja	140	0	linked, hard, hard	linked, hard, linked	linked, hard, hard	linked, linked, linked	linked, linked, linked	136925	207783	268643	48273.2	33692.7
ENSAMXG00000006837	Yes	OverlappingSweeps_3Caves	btbd7	LG2_Eyesize,Melanophore,Ribs,PeduncleDepth,SO3Width,ToothCount.Protas2008_LensL,Eyesize,MelD, MelA.Protas2007_EyeSize,VAB,SNO.Yoshizawa2012,2015_INL.O'Quin2012	morphogenesis of a branching epithelium;protein binding	BTB (POZ) domain containing 7 [Source:ZFIN;Acc:ZDB-GENE-030131-4477]	na	abnormal branching involved in lung morphogenesis;abnormal submandibular gland branching morphogenesis;abnormal submandibular gland development;decreased cell migration;decreased submandibular gland size;impaired branching involved in ureteric bud morphogenesis;lethality throughout fetal growth and development incomplete penetrance;postnatal lethality complete penetrance;prenatal growth retardati…	na	NW_019170537.1	58024035	58051072	58014035	58061072	TRUE	5.80371e+07		in gene	58037074	NA	+	independent	311730	299049	12681.5	0.12	0.1	5	1e-05		Pachon_Tinaja-Molino	98	0	hard, linked, linked, linked, hard, linked	linked, soft, linked, neutral, hard, linked	linked, linked, linked, linked, hard, hard	linked, linked, linked, linked, linked, linked	linked, linked, linked, linked, linked, linked	209092	208800	375229	228854	169687
ENSAMXG00000032901	Yes	OverlappingSweeps_3Caves	foxq1b	LG2_Eyesize,Melanophore,Ribs,PeduncleDepth,SO3Width,ToothCount.Protas2008_LensL,Eyesize,MelD, MelA.Protas2007_EyeSize,VAB,SNO.Yoshizawa2012,2015_INL.O'Quin2012	DNA binding;DNA-binding transcription factor activity;"regulation of transcription, DNA-templated";nucleus;sequence-specific DNA binding	forkhead box Q1b [Source:ZFIN;Acc:ZDB-GENE-040426-2090]	na	abnormal brain development;abnormal coat appearance;abnormal hair cortex morphology;abnormal hair growth;abnormal hair medulla;abnormal hair shaft morphology;abnormal hair texture;abnormal head morphology;abnormal lymphocyte cell number;abnormal response/metabolism to endogenous compounds;decreased digestive secretion;embryonic lethality during organogenesis incomplete penetrance;impaired natural…	na	NW_019170537.1	58414082	58422398	58404082	58432398	TRUE	5.84151e+07		in gene	58415090	NA	-	standing	184287	170509	13777.8	0.6	0.01	50	NA		Molino-Pachon-Tinaja	210	0	linked, hard	soft, soft	hard, linked	linked, linked	linked, linked	157827	191209	655629	167056	205396
ENSAMXG00000019229	No	OverlappingSweeps_3Caves	xkr6b	LG2_Eyesize,Melanophore,Ribs,PeduncleDepth,SO3Width,ToothCount.Protas2008_LensL,Eyesize,MelD, MelA.Protas2007_EyeSize,VAB,SNO.Yoshizawa2012,2015_INL.O'Quin2012	membrane;integral component of membrane	XK-related protein 6 [Source:NCBI gene;Acc:103023855]	na	na	na	NW_019170537.1	59005037	59084573	58995037	59094573	TRUE	59037713		in gene	59037713	NA	-	standing	671859	642193	29666.2	0.6	0.0001	5	NA		Molino-Pachon-Tinaja	0	42	linked, linked, hard, linked, linked, linked, linked, linked, linked, hard, linked, linked, linked, linked, linked, linked, linked	linked, linked, hard, linked, linked, linked, linked, linked, linked, linked, linked, linked, linked, hard, linked, linked, linked	hard, soft, linked, linked, linked, neutral, linked, soft, linked, linked, linked, soft, linked, linked, linked, hard, linked	linked, neutral, linked, linked, linked, linked, linked, linked, linked, linked, linked, linked, linked, linked, linked, linked, linked	linked, linked, linked, linked, linked, linked, linked, linked, linked, linked, linked, linked, linked, linked, linked, linked, linked	210389	187971	47728.6	248244	146212
ENSAMXG00000034914	Yes	OverlappingSweeps_3Caves	six6b	LG2_Eyesize,Melanophore,Ribs,PeduncleDepth,SO3Width,ToothCount.Protas2008_LensL,Eyesize,MelD, MelA.Protas2007_EyeSize,VAB,SNO.Yoshizawa2012,2015_INL.O'Quin2012	DNA binding;"regulation of transcription, DNA-templated";nucleus;"DNA-binding transcription factor activity, RNA polymerase II-specific";regulation of transcription by RNA polymerase II;brain development;eye development;camera-type eye development;double-stranded DNA binding;cell population proliferation;gene expression	homeobox protein SIX6 [Source:NCBI gene;Acc:103035477]	cell population proliferation occurs_in retina process quality;cranial nerve II decreased thickness;eye decreased size;eye development delayed;eye hypoplastic;eye immature;eye increased amount;head decreased size;lens cellularity;lens immature;mandibular arch skeleton decreased size;mandibular arch skeleton shortened;pericardium edematous;pigmentation process quality;retina layer formation delaye…	abnormal retina morphology;abnormal retinal ganglion layer morphology;absent optic nerve;pituitary gland hypoplasia;retina hypoplasia	na	NW_019170537.1	60305080	60310494	60295080	60320494	TRUE	6.03076e+07		three_prime_utr	60307578	NA	-	independent	174111	165174	8936.59	0.08	0.1	5	1e-05		Pachon_Tinaja-Molino	0	0	linked, hard	linked, hard	linked, hard	linked, linked	neutral, neutral	181953	130216	179471	149306	14101.1
ENSAMXG00000020545	Yes	OverlappingSweeps_3Caves	jag2b	LG2_Eyesize,Melanophore,Ribs,PeduncleDepth,SO3Width,ToothCount.Protas2008_LensL,Eyesize,MelD, MelA.Protas2007_EyeSize,VAB,SNO.Yoshizawa2012,2015_INL.O'Quin2012	membrane;integral component of membrane;multicellular organism development;calcium ion binding;Notch signaling pathway;cell communication;Notch binding;liver development;ventral spinal cord interneuron differentiation;spinal cord motor neuron differentiation;pancreas development;exocrine pancreas development;intrahepatic bile duct development;pronephros development;protein binding	protein jagged-2 [Source:NCBI gene;Acc:103029720]	actin filament part_of pectoral fin mislocalised;canonical Wnt signaling pathway occurs_in exocrine pancreas decreased occurrence;canonical Wnt signaling pathway occurs_in liver decreased occurrence;cell differentiation involved in pronephros development disrupted;cilium assembly increased occurrence;cilium part_of pronephros increased amount;contractile fiber part_of pectoral fin musculature mal…	abnormal apical ectodermal ridge morphology;abnormal autopod morphology;abnormal caudal vertebrae morphology;abnormal cochlear outer hair cell morphology;abnormal digit development;abnormal embryonic autopod plate morphology;abnormal gamma-delta T cell differentiationabnormal limb bud morphology;abnormal orientation of cochlear hair cell stereociliary bundles;abnormal orientation of inner hair ce…	na;na	NW_019170537.1	61294730	61345304	61284730	61355304	TRUE	6.13236e+07		in gene	61323607	NA	-	independent	527816	506488	21327.8	0.2	0.1	5	1e-05		Pachon_Tinaja-Molino	188	189	linked, linked, hard, linked, linked, linked, hard, linked, linked, linked, linked	hard, linked, linked, linked, linked, linked, linked, linked, hard, linked, neutral	linked, linked, linked, linked, linked, linked, linked, linked, hard, linked, linked	linked, linked, linked, linked, neutral, linked, linked, linked, linked, linked, linked	linked, linked, linked, linked, linked, linked, linked, linked, linked, linked, linked	205832	206902	242529	131725	161853
ENSAMXG00000001388	No	OverlappingSweeps_3Caves	mark3b	LG2_Eyesize,Melanophore,Ribs,PeduncleDepth,SO3Width,ToothCount.Protas2008_LensL,Eyesize,MelD, MelA.Protas2007_EyeSize,VAB,SNO.Yoshizawa2012,2015_INL.O'Quin2012	nucleotide binding;ATP binding;protein kinase activity;protein phosphorylation;protein serine/threonine kinase activity;dendrite;protein serine kinase activity;protein threonine kinase activity	MAP/microtubule affinity-regulating kinase 3 [Source:NCBI gene;Acc:103043586]	na	na	na	NW_019170537.1	61830277	61889843	61820277	61899843	TRUE	6.18609e+07		in gene	61860875	NA	-	independent	471650	451856	19794	0.25	0.1	5	1e-05		Pachon_Tinaja-Molino	0	181	linked, linked, linked, hard, linked, linked, linked, linked, linked, linked, linked, linked, linked	soft, linked, soft, linked, linked, linked, linked, linked, soft, neutral, soft, linked, linked	linked, hard, linked, linked, linked, linked, linked, linked, linked, linked, hard, linked, linked	linked, linked, linked, linked, linked, linked, linked, linked, linked, linked, linked	linked, linked, linked, linked, linked, linked, linked, linked, linked, linked, linked, linked, linked		131636	204271	109205	148653
ENSAMXG00000002438	No	OverlappingSweeps_3Caves	trappc8	LG2_Eyesize,Melanophore,Ribs,PeduncleDepth,SO3Width,ToothCount.Protas2008_LensL,Eyesize,MelD, MelA.Protas2007_EyeSize,VAB,SNO.Yoshizawa2012,2015_INL.O'Quin2012	protein binding	trafficking protein particle complex 8 [Source:NCBI gene;Acc:103036106]	na	na	na	NW_019170537.1	63011080	63065496	63001080	63075496	TRUE	6.30375e+07		in gene	63037463	NA	-	independent	414359	397193	17165.3	0.2	0.1	5	1e-05		Pachon_Tinaja-Molino	194	213	soft, linked, linked, linked, linked, hard, linked, linked, linked, linked, linked, linked	hard, hard, linked, hard, linked, linked, linked, linked, linked, linked, linked, linked	linked, linked, linked, linked, hard, linked, linked, linked, linked, linked, linked, linked	linked, neutral, linked, linked, neutral, neutral, linked, linked, linked, linked, linked, linked	linked, linked, linked, linked, linked, linked, neutral, linked, linked, linked, linked, linked	176184	199283	275343	189757	232278
ENSAMXG00000002600	No	OverlappingSweeps_3Caves	usp46	LG2_Eyesize,Melanophore,Ribs,PeduncleDepth,SO3Width,ToothCount.Protas2008_LensL,Eyesize,MelD, MelA.Protas2007_EyeSize,VAB,SNO.Yoshizawa2012,2015_INL.O'Quin2012	ubiquitin-dependent protein catabolic process;protein deubiquitination;thiol-dependent ubiquitin-specific protease activity	ubiquitin specific peptidase 46 [Source:NCBI gene;Acc:103041303]	na	abnormal anxiety-related response;abnormal cholesterol homeostasis;abnormal circulating cholesterol level;abnormal circulating triglyceride level;abnormal depression-related behavior;abnormal nest building behavior;improved righting response;increased circulating triglyceride level;increased lean body mass;increased mean corpuscular hemoglobin	na	NW_019170537.1	63439936	63466002	63429936	63476002	TRUE	6.34525e+07		in gene	63452498	NA	-	standing	269363	249769	19593.2	0.6	0.001	5	NA		Molino-Pachon-Tinaja	5	6	linked, hard, linked, linked, linked, soft	soft, linked, linked, linked, linked, linked	linked, linked, linked, linked, hard, linked	linked, linked, linked, linked, linked, linked	linked, linked, linked, linked, linked, linked	208949	206672	181986	188483	6499.42
ENSAMXG00000003869	Yes	OverlappingSweeps_3Caves	rock2b	LG2_Eyesize,Melanophore,Ribs,PeduncleDepth,SO3Width,ToothCount.Protas2008_LensL,Eyesize,MelD, MelA.Protas2007_EyeSize,VAB,SNO.Yoshizawa2012,2015_INL.O'Quin2012	positive regulation of centrosome duplication;nucleotide binding;ATP binding;transferase activity;protein kinase activity;protein serine/threonine kinase activity;protein phosphorylation;cytoplasm;kinase activity;phosphorylation;cytoskeleton;intracellular signal transduction;smooth muscle contraction;Rho protein signal transduction;regulation of actin cytoskeleton organization;plasma membrane;mic…	rho-associated, coiled-coil containing protein kinase 2b [Source:ZFIN;Acc:ZDB-GENE-060125-2]	apical side part_of cell increased width;apical surface part_of cell increased size;cell part_of Kupffer's vesicle cellular quality;cell part_of Kupffer's vesicle shape;cell part_of Kupffer's vesicle structure;cilium part_of Kupffer's vesicle spatial pattern;cilium part_of Kupffer's vesicle symmetry;determination of digestive tract left/right asymmetry decreased occurrence;determination of digest…	abnormal actin cytoskeleton morphology;abnormal cardiovascular system morphology;abnormal cardiovascular system physiology;abnormal circulating cholesterol level;abnormal dendritic spine morphology;abnormal excitatory postsynaptic potential;abnormal extraembryonic tissue morphology;abnormal eye anterior chamber morphology;abnormal placenta morphology;abnormal synapse morphology;decreased body siz…	na	NW_019170537.1	67878895	67926316	67868895	67936316	TRUE	6.78981e+07		in gene	67898077	NA	+	standing	403331	373419	29912.4	0.6	0.001	5	NA		Molino-Pachon-Tinaja	0	0	linked, linked, linked, hard, linked, linked, linked, linked	linked, linked, linked, soft, soft, linked, linked, linked	hard, linked, linked, linked, linked, linked, linked, linked	linked, linked, linked, linked, linked, linked, linked, linked	linked, linked, linked, linked, linked, linked, linked, linked	201642	210826	155386	213460	166821
ENSAMXG00000038442	No	OverlappingSweeps_3Caves	snx3	LG2_Eyesize,Melanophore,Ribs,PeduncleDepth,SO3Width,ToothCount.Protas2008_LensL,Eyesize,MelD, MelA.Protas2007_EyeSize,VAB,SNO.Yoshizawa2012,2015_INL.O'Quin2012	phosphatidylinositol binding;heme biosynthetic process;erythrocyte differentiation;hemoglobin biosynthetic process	sorting nexin 3 [Source:NCBI gene;Acc:103023214]	nucleate erythrocyte decreased amount;whole organism lacks parts or has fewer parts of type GO:0005833	abnormal craniofacial morphology;abnormal craniofacial morphology;abnormal embryo size;abnormal embryo size;abnormal facial morphology;abnormal facial morphology;abnormal forebrain morphology;abnormal forebrain morphology;abnormal glucose tolerance;abnormal head shape;abnormal head shape;abnormal hindbrain morphology;abnormal hindbrain morphology;abnormal leukocyte cell number;abnormal limb bud m…	na	NW_019170537.1	69222445	69243942	69212445	69253942	TRUE	6.92336e+07		in gene	69233589	NA	-	independent	279108	268020	11088.8	0.09	0.1	5	1e-05		Pachon_Tinaja-Molino	0	0	hard, linked, linked, soft, neutral, linked	linked, soft, hard, linked, linked, soft	hard, linked, linked, linked, hard, linked	linked, linked, linked, linked, linked, linked	linked, linked, linked, linked, linked, linked	204088	207641	0	0	0
ENSAMXG00000014836	No	OverlappingSweeps_3Caves	afg1lb	LG2_Eyesize,Melanophore,Ribs,PeduncleDepth,SO3Width,ToothCount.Protas2008_LensL,Eyesize,MelD, MelA.Protas2007_EyeSize,VAB,SNO.Yoshizawa2012,2015_INL.O'Quin2012	nucleotide binding;ATP binding;cilium movement;nucleus;cytoplasm	AFG1 like ATPase [Source:NCBI gene;Acc:103023529]	anterior-posterior axis part_of whole organism curved;cilium movement occurs_in Kupffer's vesicle decreased frequency;determination of left/right symmetry disrupted;motile cilium part_of Kupffer's vesicle decreased amount;ventricular system hydrocephalic	na	na	NW_019170537.1	69243960	69279790	69233960	69289790	TRUE	69257904		in gene	69257904	NA	+	independent	393260	373898	19362.5	0.2	0.1	5	1e-05		Pachon_Tinaja-Molino	141	42	linked, hard, hard, linked, linked, linked, hard, linked	linked, linked, linked, linked, soft, linked, neutral, linked	hard, linked, linked, linked, linked, linked, linked, hard	linked, linked, linked, linked, linked, linked, linked, linked	linked, linked, linked, linked, linked, linked, linked, linked	151358	204066	426857	226677	271649
ENSAMXG00000040459	Yes	OverlappingSweeps_3Caves	foxo3b	LG2_Eyesize,Melanophore,Ribs,PeduncleDepth,SO3Width,ToothCount.Protas2008_LensL,Eyesize,MelD, MelA.Protas2007_EyeSize,VAB,SNO.Yoshizawa2012,2015_INL.O'Quin2012	DNA binding;DNA-binding transcription factor activity;"regulation of transcription, DNA-templated";nucleus;sequence-specific DNA binding;negative regulation of transcription by RNA polymerase II;response to hypoxia;negative regulation of Wnt signaling pathway;chordate embryonic development;negative regulation of defense response to virus;primitive hemopoiesis;negative regulation of canonical Wnt …	forkhead box O3 [Source:NCBI gene;Acc:103022904]	brain malformed;dorsal/ventral pattern formation disrupted;eye decreased size;head decreased thickness;heart malformed;neural tube patterning disrupted;whole organism decreased amount;whole organism decreased length;whole organism increased amount;Wnt signaling pathway process quality	abnormal brain wave patternabnormal dendritic spine morphology;abnormal enzyme/coenzyme activity;abnormal gluconeogenesis;abnormal Kupffer cell morphology;abnormal long term object recognition memory;abnormal temporal memory;decreased circulating cholesterol level;decreased circulating glucose level;decreased circulating insulin level;decreased fasting circulating glucose level;decreased food int…	na	NW_019170537.1	69286929	69324179	69276929	69334179	TRUE	6.93096e+07		in gene	69309605	NA	+	independent	450617	432080	18536.7	0.15	0.1	5	1e-05		Pachon_Tinaja-Molino	0	0	hard, linked, linked, linked, linked, linked, linked, linked, linked	soft, soft, linked, linked, linked, hard, linked, linked, linked	linked, linked, hard, hard, linked, hard, linked, linked, linked	linked, linked, linked, linked, linked, linked, linked, linked, linked	linked, linked, linked, linked, linked, linked, linked, neutral, linked	206812	209238	0	32238	0
ENSAMXG00000014733	Yes	OverlappingSweeps_3Caves	armc2	LG2_Eyesize,Melanophore,Ribs,PeduncleDepth,SO3Width,ToothCount.Protas2008_LensL,Eyesize,MelD, MelA.Protas2007_EyeSize,VAB,SNO.Yoshizawa2012,2015_INL.O'Quin2012	protein binding	armadillo repeat containing 2 [Source:NCBI gene;Acc:103047623]	na	abnormal sperm axoneme morphology;abnormal sperm flagellum morphology;absent sperm flagellum;coiled sperm flagellum;decreased circulating fructosamine level;decreased circulating fructosamine level;embryonic lethality prior to tooth bud stage;embryonic lethality prior to tooth bud stage;immotile sperm;male infertility;oligozoospermia;preweaning lethality complete penetrance;preweaning lethality c…	na	NW_019170537.1	69338768	69361371	69328768	69371371	TRUE	6.93436e+07		in gene	69343615	NA	+	independent	314754	301192	13562	0.13	0.1	5	1e-05		Pachon_Tinaja-Molino	92	0	linked, linked, hard, linked, linked	linked, hard, hard, linked, linked	linked, linked, linked, hard, linked	neutral, linked, linked, linked, linked	linked, linked, linked, linked, linked	172407	182606	178129	212623	262938
ENSAMXG00000010096	No	OverlappingSweeps_3Caves		LG2_Eyesize,Melanophore,Ribs,PeduncleDepth,SO3Width,ToothCount.Protas2008_LensL,Eyesize,MelD, MelA.Protas2007_EyeSize,VAB,SNO.Yoshizawa2012,2015_INL.O'Quin2012	membrane;integral component of membrane;calcium ion binding;plasma membrane		na	na	na	NW_019170537.1	72873715	72919305	72863715	72929305	TRUE	7.28945e+07		in gene	72894504	NA	-	independent	297172	286059	11113.1	0.15	0.1	5	1e-05		Pachon_Tinaja-Molino	68	180	linked, linked, linked, linked, hard, hard, linked, linked	soft, linked, soft, soft, linked, linked, linked, linked, linked, linked	linked, linked, linked, linked, linked, linked, hard, linked, linked, linked	linked, linked, linked, linked, linked, linked, linked, linked, linked, linked	linked, linked, linked, linked, linked, linked, linked, linked, linked, linked	205415	208478	481671	175603	264289
ENSAMXG00000010179	No	OverlappingSweeps_3Caves	opn5	LG2_Eyesize,Melanophore,Ribs,PeduncleDepth,SO3Width,ToothCount.Protas2008_LensL,Eyesize,MelD, MelA.Protas2007_EyeSize,VAB,SNO.Yoshizawa2012,2015_INL.O'Quin2012	membrane;integral component of membrane;G protein-coupled receptor activity;signal transduction;G protein-coupled receptor signaling pathway;response to stimulus;photoreceptor activity;phototransduction;protein-chromophore linkage;11-cis retinal binding;all-trans retinal binding;absorption of visible light	opsin 5 [Source:NCBI gene;Acc:103030434]	na	abnormal circardian behavior entrainment	na	NW_019170537.1	73215451	73247349	73205451	73257349	FALSE	73256557		downstream	73256557	41106	+	standing	223891	205030	18860.8	0.6	0.1	5	NA		Molino-Pachon-Tinaja	0	11	linked, linked, hard, linked, hard, linked, linked	soft, linked, linked, linked, soft, linked, linked	hard, linkedHard, linkedHard, linkedHard, linkedHard, linkedHard, hard	linked, linked, linked, linked, linked, linked, linked	linked, linked, linked, linked, linked, linked, linked	182697	208949	0	250655	250655
ENSAMXG00000010295	No	OverlappingSweeps_3Caves	si:dkey-97o5.1	LG2_Eyesize,Melanophore,Ribs,PeduncleDepth,SO3Width,ToothCount.Protas2008_LensL,Eyesize,MelD, MelA.Protas2007_EyeSize,VAB,SNO.Yoshizawa2012,2015_INL.O'Quin2012	NA	si:dkey-97o5.1 [Source:NCBI gene;Acc:553598]	na	abnormal bone mineralizationabnormal bone mineralizationabnormal pelvic girdle bone morphology;abnormal pelvic girdle bone morphology;decreased bone mineral density;decreased bone mineral density;decreased circulating glucose level;increased bone mineral content;increased circulating alkaline phosphatase level;increased circulating alkaline phosphatase level;increased circulating cholesterol leve…	na	NW_019170537.1	73956142	73969644	73946142	73979644	TRUE	7.3964e+07		in gene	73963955	NA	-	independent	212575	203184	9390.82	0.09	0.1	5	1e-05		Pachon_Tinaja-Molino	20	88	hard, linked, linked, hard	soft, soft, soft, hard	linkedHard, hard, hard, linkedHard	linked, linked, linked, linked	linked, linked, linked, linked	138837	205316	120186	379139	405941
ENSAMXG00000011885	No	OverlappingSweeps_3Caves	tnc	LG19_Eyesize.Kowalko2013	neural crest cell migration;axon guidance;axonal fasciculation;mesoderm development;axon regeneration at neuromuscular junction;optic nerve development;negative regulation of axon extension;positive regulation of synaptic growth at neuromuscular junction;positive regulation of axon regeneration;protein binding	tenascin C [Source:ZFIN;Acc:ZDB-GENE-980526-104]	axon extension process quality;axon part_of motor neuron defasciculated;axon part_of motor neuron increased branchiness;axon part_of motor neuron truncated	abnormal circadian behavior;abnormal circardian behavior entrainment;abnormal CNS synaptic transmissionabnormal response to novel object;abnormal serotonin level;decreased anxiety-related response;decreased dopamine level;decreased grip strength;hyperactivity;impaired passive avoidance behavior;impaired swimming;impaired synaptic plasticity;increased anxiety-related response;increased stereotypic…	na	NW_019172906.1	959094	1022065	949094	1032065	TRUE	992870		in gene	992870	NA	-	independent	415554	398740	16813.7	0.25	0.1	5	1e-05		Pachon_Tinaja-Molino	0	0	linked, linked, linked, linked, hard, linked, linked, hard, linked, linked, linked, linked, hard	linked, hard, linked, linked, linked, linked, linked, linked, linked, hard, hard, linked, linked	linked, linked, linked, linked, linked, linked, linked, hard, linked, hard, hard, hard, linked	linked, linked, linked, linked, linked, linked, linked, linked, linked, linked, linked, linked, linked	linked, linked, linked, linked, linked, linked, linked, linked, linked, linked, linked, linked, linked	206812	190321	422886	75845	140231
ENSAMXG00000034615	No	OverlappingSweeps_3Caves	arrdc1a	LG19_Eyesize.Kowalko2013	NA	arrestin domain-containing protein 1-like [Source:NCBI gene;Acc:103029099]	na	abnormal circulating alkaline phosphatase level;abnormal circulating fructosamine level;abnormal lean body mass;increased circulating alkaline phosphatase level;increased circulating fructosamine level;increased circulating fructosamine level;male infertility;male infertility	na	NW_019172906.1	2113306	2139733	2103306	2149733	TRUE	2.12036e+06		in gene	2120364	NA	-	standing	247577	227997	19579.8	0.6	0.001	5	NA		Molino-Pachon-Tinaja	0	0	linked, linked, linked, linked, linked, hard	linked, soft, linked, soft, hard, linked	linked, linked, linked, hard, linked, hard	linked, linked, linked, linked, linked, linked	linked, linked, linked, linked, linked, linked	186962	209235	656986	376607	308280
ENSAMXG00000030449	No	OverlappingSweeps_3Caves	dnm1b	LG19_Eyesize.Kowalko2013	nucleotide binding;hydrolase activity;cytoplasm;GTP binding;GTPase activity;cytoskeleton;microtubule;endocytosis	dynamin-1 [Source:NCBI gene;Acc:103047879]	na	abnormal auditory brainstem response waveform shape;abnormal bone structure;abnormal brain wave patternabnormal CNS synaptic transmissionabnormal gait;abnormal inhibitory postsynaptic currents;abnormal kindling response;abnormal miniature excitatory postsynaptic currents;abnormal motor capabilities/coordination/movement;abnormal neuron morphology;abnormal Purkinje cell dendrite morphology;abnorma…	na	NW_019172906.1	2656874	2700083	2646874	2710083	TRUE	2.66604e+06		in gene	2666038	NA	+	standing	353495	335830	17665.5	0.6	0.01	50	NA		Molino-Pachon-Tinaja	0	0	linked, hard, linked, linked, linked, linked	linked, soft, linked, soft, linked, linked	linked, linked, linked, hard, linked, linked	linked, linked, linked, linked, linked, linked	linked, linked, linked, linked, linked, linked	196379	210823	446143	136591	92941.2
ENSAMXG00000039750	No	OverlappingSweeps_3Caves	rgs3b	LG19_Eyesize.Kowalko2013	cytoplasm;protein binding	regulator of G-protein signaling 3 [Source:NCBI gene;Acc:103021936]	na	abnormal lymph node morphology;increased B cell number;increased CD4-positive alpha beta T cell number;increased CD8-positive alpha-beta T cell number;increased susceptibility to type I hypersensitivity reaction;lung inflammation	na	NW_019172906.1	2706199	2783051	2696199	2793051	TRUE	2.71987e+06		in gene	2719866	NA	+	standing	440948	415144	25804.2	0.6	0.001	5	NA		Molino-Pachon-Tinaja	0	0	linked, linked, linked, hard, linked, linked, linked, hard, linked	linked, hard, linked, hard, linked, hard, hard, linked, linked	linked, hard, linked, linked, linked, hard, linked, linked, hard	linked, linked, linked, linked, linked, linked, linked, linked, linked	linked, linked, linked, linked, linked, linked, linked, linked, linked	211446	176827	342314	215705	230869
ENSAMXG00000007760	No	OverlappingSweeps_3Caves	lrrc8ab	LG19_Eyesize.Kowalko2013	membrane;integral component of membrane;ion transport;plasma membrane;protein binding	volume-regulated anion channel subunit LRRC8A [Source:NCBI gene;Acc:103044503]	na	abnormal B cell differentiationabnormal craniofacial morphology;abnormal craniofacial morphology;abnormal embryo size;abnormal embryo size;abnormal eye morphology;abnormal eye morphology;abnormal lung morphology;abnormal lung morphology;abnormal renal tubule morphology;abnormal seminal vesicle morphology;abnormal seminal vesicle morphology;abnormal skeletal muscle morphology;abnormal T cell diffe…	na	NW_019172906.1	3597592	3603883	3587592	3613883	FALSE	3.59296e+06		upstream	3592961	10922	+	independent	119130	114036	5093.59	0.1	0.1	5	1e-05		Pachon_Tinaja-Molino	0	0	linked, hard	linked, hard	linked, hard	linked, linked	linked, linked	35396	211394	0	92565.2	72218.7
ENSAMXG00000007764	No	OverlappingSweeps_3Caves	krt1-c5	LG19_Eyesize.Kowalko2013	structural molecule activity;intermediate filament	keratin, type I cytoskeletal 18-like [Source:NCBI gene;Acc:103024421]	na	na	na	NW_019172906.1	3628746	3639961	3618746	3649961	FALSE	3.6283e+06		downstream	3628302	444	-	standing	169987	156178	13809.4	0.6	0.01	50	NA		Molino-Pachon-Tinaja	0	0	linked, hard, linked	hard, linked, linked	hard, hard, hard	linked, linked, linked	linked, linked, linked	173134	205415	80257.1	229976	178348
ENSAMXG00000007850	No	OverlappingSweeps_3Caves	ttc37	LG19_Eyesize.Kowalko2013	RNA catabolic process;Ski complex;protein binding	tetratricopeptide repeat domain 37 [Source:NCBI gene;Acc:103031060]	na	na	na	NW_019172906.1	5290851	5316418	5280851	5326418	TRUE	5.30593e+06		in gene	5305927	NA	-	standing	266360	242324	24035.8	0.4	0.01	5	NA		Molino-Pachon-Tinaja	0	0	linked, linked, hard, linked, linked, hard	hard, linked, hard, hard, linked, linked	hard, linked, hard, linked, linked, linked	linked, linked, linked, linked, linked, linked	linked, linked, linked, linked, linked, linked	170009	206828	110514	70583.7	37918.8
ENSAMXG00000008134	No	OverlappingSweeps_3Caves	rasgrf2b	LG19_Eyesize.Kowalko2013	regulation of Ras protein signal transduction;small GTPase mediated signal transduction;guanyl-nucleotide exchange factor activity;regulation of catalytic activity;regulation of Rho protein signal transduction;protein binding	Ras protein specific guanine nucleotide releasing factor 2 [Source:NCBI gene;Acc:103038226]	na	decreased interleukin-2 secretion;decreased tumor necrosis factor secretion;no abnormal phenotype detected	na	NW_019172906.1	5678835	5772126	5668835	5782126	TRUE	5.72426e+06		in gene	5724265	NA	+	independent	623850	599161	24688.2	0.4	0.1	5	1e-05		Pachon_Tinaja-Molino	0	0	linked, linked, hard, linked, linked, linked, linked, linked, linked, linked, linked, linked, linked, hard, linked, linked, linked, linked, linked	linked, linked, linked, linked, hard, linked, linked, linked, linked, linked, linked, hard, linked, linked, hard, hard, linked, linked, linked	hard, linked, linked, linked, linked, linked, neutral, linked, linked, hard, neutral, hard, linked, linked, linked, hard, hard, neutral, hard	linked, linked, linked, linked, linked, linked, linked, linked, linked, linked, linked, linked, linked, linked, linked, linked, linked, linked, linked	linked, linked, linked, linked, linked, linked, linked, linked, linked, linked, linked, linked, linked, linked, linked, linked, linked, linked, linked	211412	209948	178771	9164.79	6965.24
ENSAMXG00000008572	No	OverlappingSweeps_3Caves	apba1a	LG19_Eyesize.Kowalko2013	synaptic vesicle;chemical synaptic transmission;amyloid-beta binding;protein-containing complex assembly;protein binding	amyloid beta (A4) precursor protein-binding, family A, member 1a [Source:ZFIN;Acc:ZDB-GENE-060526-175]	na	abnormal behavior;abnormal dopamine level;impaired behavioral response to addictive substance	na	NW_019172906.1	6682898	6729526	6672898	6739526	TRUE	6.7028e+06		in gene	6702800	NA	+	independent	480094	456763	23330.1	0.25	0.1	5	1e-05		Pachon_Tinaja-Molino	0	0	linked, linked, linked, linked, linked, hard, linked, hard, linked, hard	linked, hard, linked, hard, linked, linked, linked, linked, linked, linked	linked, linked, hard, linked, linked, linked, linked, linked, linked, linked	linked, linked, linked, linked, linked, linked, linked, linked, linked, linked	linked, linked, linked, linked, linked, linked, linked, linked, linked, linked	186148	209235	327557	16126.9	5348.05
ENSAMXG00000008606	No	OverlappingSweeps_3Caves		LG19_Eyesize.Kowalko2013	NA	coiled-coil domain-containing protein 158 [Source:NCBI gene;Acc:103044815]	na	na	na	NW_019172906.1	6758595	6775720	6748595	6785720	TRUE	6.7691e+06		in gene	6769103	NA	+	standing	251767	235814	15953	0.6	0.01	50	NA		Molino-Pachon-Tinaja	0	0	hard, linked, linked, linked	linked, hard, linked, linked	linked, soft, soft, linked	linked, linked, linked, neutral	neutral, neutral, neutral, neutral	202316	212002	233529	347848	79476.5
ENSAMXG00000013383	No	OverlappingSweeps_3Caves	myt1a	LG18_Condition,AnalFinRays,Melanophore.Protas2008_MelA, MelD, Tbuds, LEnsLProtas2007	zinc ion binding;metal ion binding;DNA binding;"regulation of transcription, DNA-templated";nucleus;cranial skeletal system development	myelin transcription factor 1-like [Source:NCBI gene;Acc:103040531]	ceratohyal cartilage angle;ceratohyal cartilage decreased distance;ceratohyal cartilage distance;ceratohyal cartilage flattened;ceratohyal cartilage increased angle to;ceratohyal cartilage increased distance;head decreased length;whole organism increased amount	abnormal diaphragm morphology;abnormal PP cell physiology;neonatal lethality complete penetrance;postnatal lethality complete penetrance	na	NW_019170549.1	14612102	14634810	14602102	14644810	FALSE	1.46361e+07	Yes	upstream	14636093	1283	-	standing	326137	302727	23410.5	0.6	0.001	5	NA		Molino-Pachon-Tinaja	0	0	hard, linked, hard, linked, linked, linked	linked, linked, linked, hard, linked, linked	linked, linked, linked, linked, hard, linked	linked, linked, linked, linked, linked, linked	linked, linked, linked, linked, linked, linked	162852	209092	198000	241879	247004
ENSAMXG00000030235	Yes	OverlappingSweeps_3Caves		LG18_Condition,AnalFinRays,Melanophore.Protas2008_MelA, MelD, Tbuds, LEnsLProtas2007	NA		na	na	na	NW_019170549.1	15893257	15895155	15883257	15905155	TRUE	1.58944e+07		CDS, exon 1	15894370	NA	+	standing	118340	106601	11738.7	0.11	0.1	5	NA		Molino-Pachon-Tinaja			hard	soft	hard	linked	neutral			0	0	0
ENSAMXG00000004233	No	OverlappingSweeps_3Caves	SYDE2	LG18_Condition,AnalFinRays,Melanophore.Protas2008_MelA, MelD, Tbuds, LEnsLProtas2007	signal transduction	synapse defective Rho GTPase homolog 2 [Source:NCBI gene;Acc:103025539]	na	na	na	NW_019170549.1	18143294	18201205	18133294	18211205	TRUE	1.81685e+07		in gene	18168475	NA	-	independent	406695	389000	17694.7	0.3	0.1	5	1e-05		Pachon_Tinaja-Molino	79	31	hard, linked, linked, linked, linked, linked, hard, hard, linked, linked, linked, linked	linked, linked, linked, hard, hard, hard, linked, hard, linked, linked, hard, hard	linked, linked, hard, linked, linked, linked, linked, linked, hard, linked, linked, linked	linked, linked, linked, linked, neutral, linked, linked, linked, linked, linked, linked, linked	neutral, linked, linked, linked, linked, linked, linked, linked, linked, neutral, linked, linked	207518	182605	363814	297617	241026
ENSAMXG00000002735	No	OverlappingSweeps_3Caves	tm9sf4	LG18_Condition,AnalFinRays,Melanophore.Protas2008_MelA, MelD, Tbuds, LEnsLProtas2007	membrane;integral component of membrane	transmembrane 9 superfamily member 4 [Source:NCBI gene;Acc:103036276]	na	abnormal circulating calcium level;abnormal circulating cholesterol level;abnormal circulating serum albumin level;abnormal circulating total protein level;abnormal hair follicle morphology;abnormal red blood cell distribution width;abnormal sebaceous gland morphology;abnormal thoracic cage shape;abnormal thoracic cage shape;decreased body length;increased circulating calcium level;increased circ…	na	NW_019170549.1	22002378	22024183	21992378	22034183	TRUE	2.2012e+07		in gene	22011999	NA	-	migration	244325	231106	13219.9	0.3			1e-05	Pachon	Molino-Pachon-Tinaja	36	127	hard, hard, linked, linked, linked, linked	neutral, soft, neutral, neutral, linked, soft	hard, soft, linked, linked, neutral, linked	linked, linked, linked, linked, linked, linked	linked, linked, linked, linked, linked, linked	203134	208228	115786	104888	95848.1
ENSAMXG00000040392	No	OverlappingSweeps_3Caves		LG18_Condition,AnalFinRays,Melanophore.Protas2008_MelA, MelD, Tbuds, LEnsLProtas2007	extracellular region;cytolysis	perforin-1-like [Source:NCBI gene;Acc:103042077]	na	na	na	NW_019170549.1	22383446	22391478	22373446	22401478	TRUE	2.23906e+07		three_prime_utr	22390637	NA	+	standing	102445	97152.4	5292.13	0.6	0.01	100	NA		Molino-Pachon-Tinaja	36	159	hard, linked	neutral, soft	hard, linked	linked, linked	linked, linked	199095	211993	603971	630107	649188
ENSAMXG00000036254	No	OverlappingSweeps_3Caves	oard1	LG18_Condition,AnalFinRays,Melanophore.Protas2008_MelA, MelD, Tbuds, LEnsLProtas2007	NA	O-acyl-ADP-ribose deacylase 1 [Source:NCBI gene;Acc:103034791]	na	abnormal bone structure;abnormal lens morphology;decreased exploration in new environment;increased exploration in new environment	na	NW_019170549.1	24829345	24836741	24819345	24846741	TRUE	2.483e+07		in gene	24829968	NA	-	standing	154976	143751	11225.3	0.6	0.01	50	NA		Molino-Pachon-Tinaja	0	0	linked, hard	linked, soft	linked, hard	linked, linked	linked, linked		200164	0	92524.1	92524.1
ENSAMXG00000041592	No	OverlappingSweeps_3Caves	guca1b	LG18_Condition,AnalFinRays,Melanophore.Protas2008_MelA, MelD, Tbuds, LEnsLProtas2007	metal ion binding;calcium ion binding;positive regulation of guanylate cyclase activity;response to stimulus;calcium sensitive guanylate cyclase activator activity;visual perception	guanylate cyclase activator 1B [Source:NCBI gene;Acc:103035948]	na	abnormal eye electrophysiology;abnormal rod electrophysiology	na	NW_019170549.1	24841476	24847074	24831476	24857074	FALSE	2.48398e+07	Yes	downstream	24839843	1633	-	independent	137217	131206	6010.46	0.08	0.1	5	1e-05		Pachon_Tinaja-Molino	0	0	hard, linked	linked, soft	linked, hard	linked, linked	linked, linked	166379	213325	386357	0	0
ENSAMXG00000036375	Yes	OverlappingSweeps_3Caves	slc25a37	LG17_FinPlacement,Ribs.Protas2008_MaxTth.Protas2007_VAB,SNO,EyeSize.Yoshizawa2012_ONL_O'Quin2012_EyeSize,FeedingAngle.Kowalko2013	membrane;integral component of membrane;transmembrane transport;iron ion transmembrane transporter activity;embryonic hemopoiesis;erythrocyte maturation;iron import into the mitochondrion;erythrocyte development;mitochondrion	solute carrier family 25 member 37 [Source:NCBI gene;Acc:103035274]	anatomical system quality;blood quality;chordoma part_of intestine present;erythroblast decreased amount;erythroblast immature;erythrocyte maturation arrested;erythroid lineage cell absent;erythroid lineage cell decreased amount;heart decreased functionality;heart increased size;hemoglobin complex part_of blood absent;intestinal epithelium hyperplastic;nucleate erythrocyte absent;nucleate erythro…	decreased cellular hemoglobin content;embryonic lethality during organogenesis complete penetrance;pallor	na	NW_019170540.1	11310210	11334709	11300210	11344709	TRUE	1.13248e+07		in gene	11324821	NA	-	standing	250447	236961	13485.4	0.6	0.01	50	NA		Molino-Pachon-Tinaja	0	46	linked, hard, linked, linked, linked, linked	linked, hard, linked, linked, linked, linked	linked, soft, neutral, linked, neutral, linked	linked, linked, linked, linked, linked, neutral	linked, linked, neutral, linked, linked, linked	197728	161390	12188.6	148011	146705
ENSAMXG00000039623	No	OverlappingSweeps_3Caves	zgc:92140	LG17_FinPlacement,Ribs.Protas2008_MaxTth.Protas2007_VAB,SNO,EyeSize.Yoshizawa2012_ONL_O'Quin2012_EyeSize,FeedingAngle.Kowalko2013	NA	zgc:92140 [Source:ZFIN;Acc:ZDB-GENE-040912-161]	na	abnormal circulating alanine transaminase level;abnormal circulating serum albumin level;decreased circulating alanine transaminase level;decreased circulating serum albumin level	na	NW_019170540.1	11833703	11844406	11823703	11854406	TRUE	1.18407e+07		in gene	11840671	NA	-	standing	118392	110882	7509.18	0.6	0.01	50	NA		Molino-Pachon-Tinaja	0	0	linked, hard, hard	hard, hard, hard	hard, linked, linked	linked, linked, linked	linked, linked, linked	185825	182053	521071	585480	0
ENSAMXG00000016485	No	OverlappingSweeps_3Caves	adamts10	LG17_FinPlacement,Ribs.Protas2008_MaxTth.Protas2007_VAB,SNO,EyeSize.Yoshizawa2012_ONL_O'Quin2012_EyeSize,FeedingAngle.Kowalko2013	metalloendopeptidase activity;peptidase activity;metallopeptidase activity;hydrolase activity;metal ion binding;proteolysis;extracellular region	ADAM metallopeptidase with thrombospondin type 1 motif, 10 [Source:ZFIN;Acc:ZDB-GENE-081104-414]	na	abnormal cilary zonule morphology;abnormal ciliary body morphology;abnormal ciliary process morphology;abnormal epidermal-dermal junction morphology;abnormal long bone epiphyseal plate morphology;abnormal long bone epiphyseal plate proliferative zone;abnormal skeletal muscle morphology;decreased body length;decreased body size;decreased body weight;decreased length of long bones;decreased skeleta…	na	NW_019170540.1	12766917	12825852	12756917	12835852	TRUE	1.28017e+07		in gene	12801718	NA	-	independent	365936	350792	15143.4	0.25	0.1	5	1e-05		Pachon_Tinaja-Molino	61	194	hard, linked, linked, linked, linked, linked, linked, hard, linked, linked	hard, linked, linked, hard, linked, linked, soft, linked, linked, linked, linked, linked, linked	hard, linked, hard, hard, linked, linked, linked, linked, linked	linked, linked, linked, linked, linked, linked, linked, linked, neutral, linked	linked, linked, neutral, linked, linked, linked, linked, linked, linked, linked, linked, linked, linked	194263	210054	189600	144722	120601
ENSAMXG00000016831	No	OverlappingSweeps_3Caves	asic1a	LG17_FinPlacement,Ribs.Protas2008_MaxTth.Protas2007_VAB,SNO,EyeSize.Yoshizawa2012_ONL_O'Quin2012_EyeSize,FeedingAngle.Kowalko2013	membrane;integral component of membrane;ion transmembrane transport;plasma membrane;sodium channel activity;sodium ion transport;sodium ion transmembrane transport;ligand-gated sodium channel activity;cation transmembrane transport;cation channel activity;integral component of plasma membrane	acid-sensing ion channel 1A-like [Source:NCBI gene;Acc:103034215]	na	abnormal acid-activated cation-mediated receptor currents;abnormal contextual conditioning behavior;abnormal cued conditioning behavior;abnormal excitatory postsynaptic potential;abnormal eye blink conditioning behavior;abnormal freezing behavior;abnormal long term potentiationabnormal long term spatial reference memory;abnormal spatial learning;abnormal startle reflex;decreased heart weight;decr…	na	NW_019170540.1	13391395	13416747	13381395	13426747	TRUE	1.34045e+07		in gene	13404544	NA	+	migration	238376	226641	11734.7	0.5			1e-05	Pachon	Molino-Pachon-Tinaja	230	0	hard, linked, hard, linked, linked, linked	linked, soft, linked, linked, neutral, linked	linked, linked, hard, hard, linked, hard	linked, linked, linked, linked, linked, linked	linked, linked, linked, linked, linked, linked	197415	209379	636229	74961.1	132119
ENSAMXG00000009472	No	OverlappingSweeps_3Caves	si:dkey-30h22.11	LG17_FinPlacement,Ribs.Protas2008_MaxTth.Protas2007_VAB,SNO,EyeSize.Yoshizawa2012_ONL_O'Quin2012_EyeSize,FeedingAngle.Kowalko2013	peptidase activity;hydrolase activity;proteolysis;cysteine-type peptidase activity;thiol-dependent ubiquitin-specific protease activity;Lys48-specific deubiquitinase activity;protein K48-linked deubiquitination	si:dkey-30h22.11 [Source:ZFIN;Acc:ZDB-GENE-110411-104]	na	abnormal behavior;abnormal locomotor behavior;abnormal locomotor behavior;abnormal PR interval	na	NW_019170540.1	14075876	14092242	14065876	14102242	FALSE	1.40933e+07		upstream	14093300	1058	-	standing	207926	190824	17101.8	0.6	0.001	5	NA		Molino-Pachon-Tinaja	131	131	linked, hard, linked, linked	linked, linked, linked, hard	linked, hard, linked, linked	linked, linked, linked, linked	linked, linked, linked, linked	205009	202997	416500	398419	465218
ENSAMXG00000009464	No	OverlappingSweeps_3Caves	nexn	LG17_FinPlacement,Ribs.Protas2008_MaxTth.Protas2007_VAB,SNO,EyeSize.Yoshizawa2012_ONL_O'Quin2012_EyeSize,FeedingAngle.Kowalko2013	cell adhesion;plasma membrane;axon guidance;protein binding;cardiac muscle fiber development;Z disc	nexilin F-actin binding protein [Source:NCBI gene;Acc:103035363]	atrium increased width;cardiac ventricle increased width;heart edematous;sarcomere part_of heart malformed;Z disc part_of heart malformed	abnormal heart morphology;cardiac fibrosis;decreased cardiac muscle contractility;dilated cardiomyopathy;dilated heart left ventricle;increased heart left ventricle size;increased heart weight;postnatal lethality incomplete penetrance	na	NW_019170540.1	14094947	14121459	14084947	14131459	FALSE	1.41286e+07	Yes	upstream	14128556	7097	-	standing	248717	236604	12113.2	0.6	0.0001	5	NA		Molino-Pachon-Tinaja	96	183	hard, linked, linked, hard, hard, linked	linked, linked, linked, hard, linked, linked	linked, linked, hard, linked, hard, linked	linked, neutral, linked, linked, linked, linked	linked, linked, linked, linked, linked, linked	211973	213155	447557	292970	199709
ENSAMXG00000009363	No	OverlappingSweeps_3Caves	rorca	LG17_FinPlacement,Ribs.Protas2008_MaxTth.Protas2007_VAB,SNO,EyeSize.Yoshizawa2012_ONL_O'Quin2012_EyeSize,FeedingAngle.Kowalko2013	zinc ion binding;metal ion binding;DNA binding;DNA-binding transcription factor activity;"regulation of transcription, DNA-templated";nucleus;sequence-specific DNA binding;multicellular organism development;nuclear receptor activity;intracellular receptor signaling pathway	nuclear receptor ROR-beta-like [Source:NCBI gene;Acc:103032914]	na	na	na	NW_019170540.1	14357107	14388144	14347107	14398144	TRUE	1.43701e+07		in gene	14370097	NA	-	independent	315851	301330	14521	0.15	0.1	5	1e-05		Pachon_Tinaja-Molino	115	155	linked, hard, linked, hard, linked, linked, linked, hard	neutral, neutral, linked, neutral, linked, linked, soft, soft	linked, hard, linked, linked, linked, linked, hard, linked	linked, linked, linked, linked, linked, linked, linked, linked	linked, neutral, linked, linked, linked, linked, linked, neutral	193963	188461	348286	211153	238643
ENSAMXG00000002305	Yes	OverlappingSweeps_3Caves	mmrn2b	LG17_FinPlacement,Ribs.Protas2008_MaxTth.Protas2007_VAB,SNO,EyeSize.Yoshizawa2012_ONL_O'Quin2012_EyeSize,FeedingAngle.Kowalko2013	protein binding	multimerin-2-like [Source:NCBI gene;Acc:103025356]	na	na	na	NW_019170540.1	19437873	19459009	19427873	19469009	TRUE	1.94478e+07		in gene	19447779	NA	-	independent	191879	183876	8002.84	0.11	0.1	5	1e-05		Pachon_Tinaja-Molino	115	25	linked, linked, hard, linked, hard	linked, linked, soft, soft, linked	hard, linked, linked, linked, linked	linked, linked, linked, linked, linked	linked, linked, linked, linked, linked	202861	125231	375486	244659	250328
ENSAMXG00000011731	Yes	OverlappingSweeps_3Caves		LG17_FinPlacement,Ribs.Protas2008_MaxTth.Protas2007_VAB,SNO,EyeSize.Yoshizawa2012_ONL_O'Quin2012_EyeSize,FeedingAngle.Kowalko2013	membrane;integral component of membrane;nucleotide binding;ATP binding;transmembrane transport;ATPase-coupled transmembrane transporter activity;ATPase activity		na	abnormal cardiac thrombosis;abnormal liver morphology;abnormal liver physiology;abnormal thyroid follicle morphology;absent thyroid gland;decreased activity of thyroid gland;dilated cardiomyopathy;edema;exophthalmos;myocardial fiber degeneration;premature death;tremors;visceral vascular congestion	na	NW_019170540.1	22157176	22198377	22147176	22208377	TRUE	2.21959e+07		in gene	22195901	NA	+	migration	355890	340390	15500.3	0.6			1e-05	Pachon	Molino-Pachon-Tinaja	80	85	linked, linked, hard, hard, linked, linked, linked, linked, hard, linked	soft, soft	linked, hard, hard, linked, linked, linked, linked, linked, linked, linked	linked, linked, linked, linked, linked, linked, neutral, linked, linked, linked	neutral, neutral, linked, linked, neutral, neutral, neutral, neutral, neutral, linked	165318	188018	368786	117302	114768
ENSAMXG00000011752	No	OverlappingSweeps_3Caves	CDH18	LG17_FinPlacement,Ribs.Protas2008_MaxTth.Protas2007_VAB,SNO,EyeSize.Yoshizawa2012_ONL_O'Quin2012_EyeSize,FeedingAngle.Kowalko2013	cell-cell adhesion;plasma membrane;cell adhesion;homophilic cell adhesion via plasma membrane adhesion molecules;calcium ion binding;membrane	cadherin 18 [Source:HGNC Symbol;Acc:HGNC:1757]	na	na	na	NW_019170540.1	23797743	23952536	23787743	23962536	TRUE	2.3873e+07		in gene	23873045	NA	+	standing	877837	839538	38298.8	0.6	0.001	5	NA		Molino-Pachon-Tinaja	0	68	neutral, linked, linked, neutral, neutral, neutral, neutral, linked, neutral, neutral, linked, neutral, neutral, neutral, soft, hard, linked, neutral, neutral, linked, neutral, neutral, neutral, soft, neutral, neutral, linked, neutral, neutral, linked, neutral, soft	linked, linked, linked, linked, linked, linked, linked, linked, soft, linked, hard, linked, linked, linked, linked, linked, linked, linked, linked, linked, neutral, linked, neutral, soft, linked, linked, linked, linked, hard, linked, linked, linked	linked, hard, hard, linked, linked, linked, linked, linked, linked, linked, linked, linked, hard, linked, linked, linked, linked, linked, linked, linked, linked, linked, linked, linked, linked, linked, linked, linked, linked, linked, linked, linked	linked, linked, linked, linked, linked, linked, linked, linked, linked, linked, linked, linked, linked, linked, linked, linked, linked, linked, linked, linked, linked, linked, linked, linked, linked, linked, linked, linked, linked, linked, linked, linked	linked, linked, linked, linked, linked, linked, linked, linked, linked, linked, linked, linked, linked, linked, linked, linked, linked, linked, linked, linked, linked, linked, linked, linked, linked, linked, linked, linked, linked, linked, linked, linked	209953	210389	386686	229003	193941
ENSAMXG00000012750	Yes	OverlappingSweeps_3Caves	arhgap12b	LG17_FinPlacement,Ribs.Protas2008_MaxTth.Protas2007_VAB,SNO,EyeSize.Yoshizawa2012_ONL_O'Quin2012_EyeSize,FeedingAngle.Kowalko2013	signal transduction;positive regulation of GTPase activity;GTPase activator activity;protein binding	Rho GTPase activating protein 12 [Source:NCBI gene;Acc:103034428]	na	no abnormal phenotype detected	na	NW_019170540.1	24364795	24461971	24354795	24471971	TRUE	2.44192e+07		in gene	24419215	NA	+	independent	684814	659492	25321.8	0.3	0.1	5	1e-05		Pachon_Tinaja-Molino	328	0	linked, linked, soft, linked, hard, neutral, soft, linked, linked, linked, neutral, linked, neutral, linked, neutral, linked, linked, linked, linked, soft	linked, linked, linked, linked, linked, linked, linked, linked, hard, linked, linked, hard, linked, hard, linked, linked, linked, linked, hard, linked	linked, linked, linked, linked, linked, linked, linked, linked, hard, hard, linked, linked, linked, linked, linked, hard, linked, hard, hard, linked	linked, linked, linked, linked, linked, linked, linked, linked, linked, linked, linked, linked, linked, linked, linked, linked, linked, linked	linked, linked, linked, linked, linked, linked, linked, linked, linked, linked, linked, linked, linked, linked, linked, linked, linked, linked, linked, linked	201376	210669	247143	151164	64535.2
ENSAMXG00000012742	No	OverlappingSweeps_3Caves	zeb1b	LG17_FinPlacement,Ribs.Protas2008_MaxTth.Protas2007_VAB,SNO,EyeSize.Yoshizawa2012_ONL_O'Quin2012_EyeSize,FeedingAngle.Kowalko2013	DNA binding;gastrulation;regulation of gastrulation;regulation of cell-cell adhesion involved in gastrulation;regulation of cell motility	zinc finger E-box binding homeobox 1b [Source:ZFIN;Acc:ZDB-GENE-010621-1]	anterior-posterior axis part_of whole organism shortened;dorsal convergence process quality;embryo development disrupted;whole organism morphology	abnormal abdominal fat pad morphology;abnormal B cell differentiationabnormal basisphenoid bone morphology;abnormal circulating hormone level;abnormal circulating lipid level;abnormal class switch recombinationabnormal cochlea morphology;abnormal cornea morphology;abnormal corneal endothelium morphology;abnormal corneal stroma morphology;abnormal cranial blood vasculature morphology;abnormal cran…	na	NW_019170540.1	24496364	24607255	24486364	24617255	TRUE	2.45538e+07		in gene	24553764	NA	-	independent	770459	740366	30093.8	0.4	0.1	5	1e-05		Pachon_Tinaja-Molino	38	85	linked, linked, linked, linked, linked, linked, linked, linked, linked, linked, linked, linked, hard, linked, linked, linked, linked, linked, linked, linked, linked, linked, linked	linked, hard, linked, linked, linked, linked, linked, linked, linked, linked, linked, linked, hard, linked, linked, linked, linked, linked, linked, hard, linked, hard, hard	hard, linked, linked, linked, linked, linked, linked, linked, linked, linked, linked, linked, linked, hard, linked, linked, linked, linked, linked, linked, linked, linked, linked	linked, linked, linked, linked, linked, linked, linked, linked, neutral, linked, linked, linked, linked, linked, linked, linked, linked, linked, linked, neutral	linked, linked, linked, neutral, linked, linked, linked, linked, linked, linked, linked, linked, linked, linked, linked, linked, linked, linked, linked, linked, linked, linked, linked	189748	211978	279814	128167	125444
ENSAMXG00000006270	Yes	OverlappingSweeps_3Caves	loxhd1b	LG17_FinPlacement,Ribs.Protas2008_MaxTth.Protas2007_VAB,SNO,EyeSize.Yoshizawa2012_ONL_O'Quin2012_EyeSize,FeedingAngle.Kowalko2013	heme binding;cellular oxidant detoxification;catalase activity;oxidation-reduction process;protein binding	lipoxygenase homology domains 1b [Source:ZFIN;Acc:ZDB-GENE-081104-370]	na	abnormal auditory brainstem response;abnormal cochlear hair cell morphology;absent distortion product otoacoustic emissions;cochlear ganglion degeneration;cochlear hair cell degeneration;deafness;decreased startle reflex;increased or absent threshold for auditory brainstem response	na	NW_019170540.1	26713395	26758775	26703395	26768775	TRUE	2.67448e+07		in gene	26744802	NA	+	standing	384555	353569	30985.8	0.6	0.001	5	NA		Molino-Pachon-Tinaja	129	22	linked, linked, linked, linked, hard, linked, linked, linked, linked, hard	linked, linked, soft, linked, hard, linked, linked, linked, linked, hard	linked, linked, hard, linked, linked, linked, linked, linked, linked, linked	linked, linked, linked, linked, linked, linked, linked, linked, linked, linked	neutral, linked, linked, linked, linked, linked, linked, linked, linked, linked	164701	202004	186400	103230	74304
ENSAMXG00000006167	No	OverlappingSweeps_3Caves	cdc45	LG17_FinPlacement,Ribs.Protas2008_MaxTth.Protas2007_VAB,SNO,EyeSize.Yoshizawa2012_ONL_O'Quin2012_EyeSize,FeedingAngle.Kowalko2013	nucleus;DNA replication initiation;cell cycle;DNA replication	CDC45 cell division cycle 45 homolog (S. cerevisiae) [Source:ZFIN;Acc:ZDB-GENE-040426-2710]	na	absent inner cell mass proliferation;embryonic lethality between implantation and somite formation complete penetrance;no abnormal phenotype detected;preweaning lethality complete penetrance;preweaning lethality complete penetrance	na	NW_019170540.1	27050443	27058891	27040443	27068891	FALSE	27060763	Yes	downstream	27060763	10320	+	standing	185804	174502	11302.1	0.6	0.01	50	NA		Molino-Pachon-Tinaja	75	0	hard, linked, hard	hard, hard, hard	hard, linked, hard	linked, linked, linked	linked, linked, linked	189446	201775	161171	94275.8	87489.9
ENSAMXG00000006119	No	OverlappingSweeps_3Caves	si:ch211-166a6.5	LG17_FinPlacement,Ribs.Protas2008_MaxTth.Protas2007_VAB,SNO,EyeSize.Yoshizawa2012_ONL_O'Quin2012_EyeSize,FeedingAngle.Kowalko2013	protein binding	si:ch211-166a6.5 [Source:ZFIN;Acc:ZDB-GENE-030131-9913]	na	na	na	NW_019170540.1	27189679	27205721	27179679	27215721	TRUE	2.71966e+07		CDS, exon 9	27196627	NA	+	standing	231670	216383	15287.5	0.6	0.01	50	NA		Molino-Pachon-Tinaja	0	0	hard, linked, hard, hard	hard, linked, linked, linked	linked, linked, linked, hard	linked, linked, linked, linked	linked, linked, linked, linked	211539	165661	181929	79829.8	101906
ENSAMXG00000006007	No	OverlappingSweeps_3Caves	lipg	LG17_FinPlacement,Ribs.Protas2008_MaxTth.Protas2007_VAB,SNO,EyeSize.Yoshizawa2012_ONL_O'Quin2012_EyeSize,FeedingAngle.Kowalko2013	membrane;integral component of membrane;hydrolase activity;metal ion binding;extracellular region;lipid metabolic process;lipid catabolic process;triglyceride lipase activity;lipoprotein lipase activity;heparin binding;carboxylic ester hydrolase activity;protein binding	lipase, endothelial [Source:ZFIN;Acc:ZDB-GENE-040426-699]	na	abnormal cholesterol homeostasis;abnormal circulating HDL cholesterol level;abnormal vascular endothelial cell physiology;increased circulating cholesterol level;increased circulating HDL cholesterol level;increased circulating phospholipid level;increased circulating triglyceride level	na	NW_019170540.1	27762413	27773693	27752413	27783693	TRUE	2.77697e+07		in gene	27769691	NA	+	standing	171898	160042	11856.8	0.6	0.01	50	NA		Molino-Pachon-Tinaja	11	87	linked, linked, linked, hard	hard, linked, linked, hard	hard, linked, hard, hard	linked, linked, linked, linked	linked, linked, linked, linked	210680	212150	111157	274247	126820
ENSAMXG00000038960	Yes	OverlappingSweeps_3Caves	msi1	LG17_FinPlacement,Ribs.Protas2008_MaxTth.Protas2007_VAB,SNO,EyeSize.Yoshizawa2012_ONL_O'Quin2012_EyeSize,FeedingAngle.Kowalko2013	nucleic acid binding;RNA binding;central nervous system development	musashi RNA-binding protein 1 [Source:ZFIN;Acc:ZDB-GENE-050320-86]	brain hypoplastic;eye decreased size;eye immature;head decreased size;locomotion involved in locomotory behavior disrupted;pericardium edematous;post-vent region decreased length;spinal cord hypoplastic;whole organism decreased length;whole organism increased curvature;whole organism viability	abnormal cerebral cortex morphology;abnormal corpus callosum morphology;abnormal ependyma morphology;abnormal neurocranium morphology;abnormal retinal pigment epithelium morphology;abnormal retinal rod cell outer segment morphology;ataxia;dehydration;dilated lateral ventricles;edema;hydrocephaly;increased retinal apoptosis;intracerebral hemorrhage;no abnormal phenotype detected;premature death;re…	na	NW_019170540.1	28826850	28859000	28816850	28869000	TRUE	2.88426e+07		in gene	28842583	NA	-	independent	268830	256746	12084.1	0.15	0.1	5	1e-05		Pachon_Tinaja-Molino	17	0	linked, linked, linked, hard, linked, linked, linked, hard	hard, soft, hard, linked, linked, linked, linked, linked	linked, linked, linked, hard, linked, hard, linked, linked	linked, neutral, linked, neutral, linked, linked, linked, linked	linked, linked, linked, linked, linked, linked, linked, neutral	176046	162247	141986	7801.29	18723.1
ENSAMXG00000041781	No	OverlappingSweeps_3Caves		LG17_FinPlacement,Ribs.Protas2008_MaxTth.Protas2007_VAB,SNO,EyeSize.Yoshizawa2012_ONL_O'Quin2012_EyeSize,FeedingAngle.Kowalko2013	NA		na	abnormal eye morphology;abnormal eye morphology;abnormal retina morphology;abnormal retina morphology;decreased body length;increased hemoglobin content;increased startle reflex	na	NW_019170540.1	29763863	29789544	29753863	29799544	TRUE	2.97772e+07		in gene	29777179	NA	-	standing	233911	210702	23209.2	0.6	0.001	5	NA		Molino-Pachon-Tinaja	39	70	linked, hard, linked, hard, hard, linked	linked, soft, linked, soft, soft, soft	linked, linked, hard, linked, linked, linked	linked, linked, linked, linked, linked, linked	linked, linked, linked, linked, linked, linked	211264	197543	404129	945134	823513
ENSAMXG00000019783	Yes	OverlappingSweeps_3Caves	slc23a2	LG17_FinPlacement,Ribs.Protas2008_MaxTth.Protas2007_VAB,SNO,EyeSize.Yoshizawa2012_ONL_O'Quin2012_EyeSize,FeedingAngle.Kowalko2013	membrane;integral component of membrane;transmembrane transport;transmembrane transporter activity;L-ascorbic acid transmembrane transport;L-ascorbate:sodium symporter activity	solute carrier family 23 member 2 [Source:ZFIN;Acc:ZDB-GENE-090521-3]	na	abnormal adrenal gland secretionabnormal adrenaline level;abnormal adrenergic chromaffin cell morphology;abnormal adrenocortical cell morphology;abnormal dopamine level;abnormal gland physiology;abnormal lung development;abnormal vitamin C level;decreased circulating corticosterone level;intracranial hemorrhage;neonatal lethality complete penetrance;respiratory failure	na	NW_019170540.1	32187419	32209227	32177419	32219227	TRUE	3.21987e+07		in gene	32198731	NA	+	standing	246935	235794	11140.9	0.6	0.001	50	NA		Molino-Pachon-Tinaja	182	0	linked, hard, hard, linked, linked, hard	linked, linked, soft, linked, linked, neutral	linked, hard, linked, linked, hard, linked	linked, linked, linked, linked, neutral, neutral	linked, linked, linked, linked, linked, linked	151847	197984	232871	329505	331670
ENSAMXG00000040988	No	OverlappingSweeps_3Caves	ube2d4	LG17_FinPlacement,Ribs.Protas2008_MaxTth.Protas2007_VAB,SNO,EyeSize.Yoshizawa2012_ONL_O'Quin2012_EyeSize,FeedingAngle.Kowalko2013	nucleotide binding;ATP binding;transferase activity	ubiquitin-conjugating enzyme E2 D4 [Source:NCBI gene;Acc:103022237]	na	na	na	NW_019170540.1	34848016	34871289	34838016	34881289	TRUE	3.48707e+07		three_prime_utr	34870692	NA	+	standing	210869	197589	13280.3	0.6	0.01	50	NA		Molino-Pachon-Tinaja	0	43	linked, linked, linked, linked, hard	linked, linked, hard, linked, hard	linked, hard, linked, linked, hard	linked, linked, linked, linked, linked	linked, linked, linked, linked, linked	205526	190339	0	524219	554923
ENSAMXG00000013051	No	OverlappingSweeps_3Caves	vdac3	LG17_FinPlacement,Ribs.Protas2008_MaxTth.Protas2007_VAB,SNO,EyeSize.Yoshizawa2012_ONL_O'Quin2012_EyeSize,FeedingAngle.Kowalko2013	nucleotide binding;transmembrane transport;ion transport;mitochondrion;inorganic anion transport;mitochondrial outer membrane;anion transmembrane transport;regulation of cilium assembly;voltage-gated anion channel activity;fin regeneration;porin activity;pore complex	voltage dependent anion channel 3 [Source:NCBI gene;Acc:103039704]	na	abnormal coat appearance;abnormal coat appearance;abnormal contextual conditioning behavior;abnormal cued conditioning behavior;abnormal mitochondrion morphology;abnormal muscle physiology;abnormal respiratory electron transport chainabnormal skeletal muscle morphology;abnormal sperm axoneme morphology;abnormal sperm mitochondrial sheath morphology;abnormal tracheal ciliated epithelium morphology…	na	NW_019170540.1	35247029	35259365	35237029	35269365	TRUE	3.52581e+07		in gene	35258146	NA	-	independent	189602	181650	7951.3	0.09	0.1	5	1e-05		Pachon_Tinaja-Molino	0	0	linked, hard, hard, hard	hard, linked, linked, linked	hard, hard, linked, linked	linked, linked, linked, linked	linked, linked, linked, linked	168836	194829	110571	203500	193325
ENSAMXG00000013036	No	OverlappingSweeps_3Caves	ENKD1	LG17_FinPlacement,Ribs.Protas2008_MaxTth.Protas2007_VAB,SNO,EyeSize.Yoshizawa2012_ONL_O'Quin2012_EyeSize,FeedingAngle.Kowalko2013	NA	enkurin domain containing 1 [Source:NCBI gene;Acc:103033941]	na	na	na	NW_019170540.1	35259880	35265622	35249880	35275622	TRUE	3.52609e+07		in gene	35260944	NA	+	standing	150463	139541	10922.2	0.6	0.01	50	NA		Molino-Pachon-Tinaja	4	0	linked, hard	hard, hard	hard, linked	linked, linked	linked, linked	208500	200452	126429	0	38629
ENSAMXG00000042479	No	OverlappingSweeps_3Caves	slc25a25a	LG17_FinPlacement,Ribs.Protas2008_MaxTth.Protas2007_VAB,SNO,EyeSize.Yoshizawa2012_ONL_O'Quin2012_EyeSize,FeedingAngle.Kowalko2013	mitochondrion;mitochondrial inner membrane;membrane;integral component of membrane;transmembrane transport;calcium ion binding	calcium-binding mitochondrial carrier protein SCaMC-2-A [Source:NCBI gene;Acc:103038782]	na	abnormal adipose tissue amount;abnormal cell physiology;abnormal energy homeostasis;abnormal seminal vesicle morphology;abnormal seminal vesicle morphology;decreased aerobic running capacity;decreased heart weight;decreased lean body mass;decreased susceptibility to diet-induced obesity;decreased susceptibility to weight gain;decreased total body fat amount;increased aerobic running capacity;incr…	na	NW_019170540.1	35321413	35332669	35311413	35342669	TRUE	3.53274e+07		in gene	35327375	NA	-	independent	203047	194435	8612.38	0.08	0.1	5	1e-05		Pachon_Tinaja-Molino	0	0	hard, linked, linked, hard	linked, hard, linked, linked	linked, linked, hard, linked	linked, linked, linked, linked	neutral, linked, neutral, neutral	175508	164606	88728.6	174460	6337.94
ENSAMXG00000012086	No	OverlappingSweeps_3Caves	sh3glb2a	LG17_FinPlacement,Ribs.Protas2008_MaxTth.Protas2007_VAB,SNO,EyeSize.Yoshizawa2012_ONL_O'Quin2012_EyeSize,FeedingAngle.Kowalko2013	cytoplasm;protein binding	SH3-domain GRB2-like endophilin B2a [Source:ZFIN;Acc:ZDB-GENE-061201-8]	na	na	na	NW_019170540.1	35372000	35388280	35362000	35398280	TRUE	3.53849e+07		in gene	35384934	NA	+	standing	182866	175355	7511.46	0.6	0.001	50	NA		Molino-Pachon-Tinaja	0	0	linked, linked, linked, linked, hard	linked, soft, linked, linked, linked	linked, linked, hard, linked, linked	linked, linked, linked, linked, linked	linked, linked, linked, linked, linked	58877.2	156768	164414	65243.5	65243.5
ENSAMXG00000010004	No	OverlappingSweeps_3Caves		LG17_FinPlacement,Ribs.Protas2008_MaxTth.Protas2007_VAB,SNO,EyeSize.Yoshizawa2012_ONL_O'Quin2012_EyeSize,FeedingAngle.Kowalko2013	membrane;integral component of membrane;nucleotide binding;ATP binding;metal ion binding;ATPase activity;endoplasmic reticulum membrane;ion transport;calcium ion transport;"calcium transmembrane transporter activity, phosphorylative mechanism";calcium ion transmembrane transport;sarcoplasmic reticulum;sarcoplasmic reticulum membrane	ATPase sarcoplasmic/endoplasmic reticulum Ca2+ transporting 1 [Source:HGNC Symbol;Acc:HGNC:811]	na	abnormal diaphragm morphology;abnormal lung morphology;abnormal muscle physiology;cyanosis;impaired muscle relaxation;impaired skeletal muscle contractility;muscle fatigue;neonatal lethality complete penetrance;preweaning lethality complete penetrance;preweaning lethality complete penetrance;respiratory failure	na	NW_019170540.1	36296634	36328247	36286634	36338247	TRUE	3.63099e+07		in gene	36309867	NA	+	independent	311303	297493	13809.7	0.15	0.1	5	1e-05		Pachon_Tinaja-Molino	204	7	linked, linked, linked, hard, hard, linked, linked, linked	linked, linked, linked, linked, hard, linked, linked, hard	linked, linked, linked, linked, linked, linked, hard, linked	linked, linked, linked, linked, linked, linked, linked, linked	linked, linked, linked, linked, linked, linked, linked, linked	182714	205591	74371.4	122596	117079
ENSAMXG00000009910	No	OverlappingSweeps_3Caves	rapgef1a	LG17_FinPlacement,Ribs.Protas2008_MaxTth.Protas2007_VAB,SNO,EyeSize.Yoshizawa2012_ONL_O'Quin2012_EyeSize,FeedingAngle.Kowalko2013	small GTPase mediated signal transduction;guanyl-nucleotide exchange factor activity;regulation of catalytic activity	Rap guanine nucleotide exchange factor (GEF) 1a [Source:ZFIN;Acc:ZDB-GENE-081105-26]	na	abnormal brain vasculature morphology;abnormal cell adhesionabnormal embryonic neuroepithelium morphology;abnormal nervous system morphology;abnormal retina morphology;abnormal vascular smooth muscle morphology;decreased fibroblast cell migration;edema;embryonic lethality between implantation and somite formation complete penetrance;embryonic lethality during organogenesis complete penetrance;hem…	na	NW_019170540.1	36344962	36380120	36334962	36390120	TRUE	3.63586e+07		in gene	36358641	NA	-	independent	290303	278336	11966.5	0.14	0.1	5	1e-05		Pachon_Tinaja-Molino	145	53	linked, linked, linked, hard, linked, linked, linked, linked	linked, linked, linked, soft, linked, linked, linked, soft	linked, linked, linked, linked, linked, hard, linked, linked	linked, linked, linked, linked, linked, linked, linked, linked	linked, linked, linked, linked, linked, linked, linked, linked	191772	213027	383786	148304	149951
ENSAMXG00000012427	No	OverlappingSweeps_3Caves	traf1	LG17_FinPlacement,Ribs.Protas2008_MaxTth.Protas2007_VAB,SNO,EyeSize.Yoshizawa2012_ONL_O'Quin2012_EyeSize,FeedingAngle.Kowalko2013	zinc ion binding;metal ion binding;cytoplasm;signal transduction;regulation of apoptotic process;tumor necrosis factor receptor binding;protein binding	TNF receptor-associated factor 1-like [Source:NCBI gene;Acc:103045252]	na	abnormal lymph node cell ratio;increased lymphocyte cell number;increased sensitivity to induced cell death;increased T cell proliferation	na	NW_019170540.1	36795189	36818310	36785189	36828310	TRUE	3.67985e+07		in gene	36798504	NA	-	standing	195031	181816	13215.1	0.5	0.001	5	NA		Molino-Pachon-Tinaja	0	13	linked, linked, hard, linked, linked, linked	neutral, linked, neutral, neutral, neutral, soft	linked, hard, linked, linked, linked, linked	linked, linked, linked, linked, linked, linked	linked, linked, linked, linked, linked, linked	210389	175778	56357.1	206296	216862
ENSAMXG00000012262	Yes	OverlappingSweeps_3Caves	trim33	LG17_FinPlacement,Ribs.Protas2008_MaxTth.Protas2007_VAB,SNO,EyeSize.Yoshizawa2012_ONL_O'Quin2012_EyeSize,FeedingAngle.Kowalko2013	zinc ion binding;metal ion binding;nucleus;protein binding	tripartite motif containing 33 [Source:NCBI gene;Acc:103043724]	anatomical system quality;apoptotic process occurs_in blood island increased occurrence;blood decreased amount;blood island lacks all parts of type;blood morphology;blood quality;caudal fin has extra parts of type;cell migration quality;common cardinal vein lacks all parts of type;dorsal larval melanophore stripe has extra parts of type;erythrocyte differentiation arrested;erythrocyte differentia…	abnormal anterior visceral endoderm morphology;abnormal developmental patterning;abnormal embryonic-extraembryonic boundary morphology;abnormal mesoderm development;abnormal proamniotic cavity morphology;absent extraembryonic ectoderm;decreased embryo size;embryonic growth retardation;embryonic lethality between implantation and somite formation complete penetrance;embryonic lethality between som…	na	NW_019170540.1	37191291	37241853	37181291	37251853	TRUE	3.7213e+07		in gene	37213004	NA	+	independent	410129	394285	15843.4	0.2	0.1	5	1e-05		Pachon_Tinaja-Molino	23	87	hard, linked, hard, linked, linked, linked, linked, linked, linked, linked, linked	linked, soft, hard, linked, linked, linked, linked, hard, linked, linked, soft	linked, hard, linked, hard, linked, linked, linked, linked, linked, linked, linked	linked, linked, linked, linked, linked, linked, linked, linked, linked, linked, linked	linked, linked, linked, linked, linked, linked, linked, linked, linked, linked, linked	170864	212271	172071	20153.2	32951.4
ENSAMXG00000014337	No	OverlappingSweeps_3Caves	kank3	LG17_FinPlacement,Ribs.Protas2008_MaxTth.Protas2007_VAB,SNO,EyeSize.Yoshizawa2012_ONL_O'Quin2012_EyeSize,FeedingAngle.Kowalko2013	protein binding	KN motif and ankyrin repeat domain-containing protein 3-like [Source:NCBI gene;Acc:103035734]	cell part_of neural tube disorganized;cell-cell adhesion decreased process quality;chordate embryonic development delayed;convergent extension involved in gastrulation decreased process quality;epidermal cell increased variability of size;epidermal cell part_of epidermis separated from ZFA:0009183;epidermis morphogenesis decreased process quality;hindbrain apoptotic;neural tube formation decrease…	na	na	NW_019170540.1	41986021	42034275	41976021	42044275	TRUE	4.20108e+07		in gene	42010814	NA	-	independent	314861	301769	13092.4	0.2	0.1	5	1e-05		Pachon_Tinaja-Molino	0	0	hard, linked, linked, linked, linked, linked, linked, linked, linked, linked, linked	hard, linked, linked, linked, linked, hard, linked, linked, linked, hard, soft	linked, linked, linked, linked, linked, linked, linked, hard, linked, hard, linked	linked, linked, linked, linked, linked, linked, linked, linked, linked, linked, linked	linked, linked, linked, linked, linked, linked, linked, linked, linked, linked, linked	175648	208943	309571	163528	125384
ENSAMXG00000014553	No	OverlappingSweeps_3Caves	qars1	LG17_FinPlacement,Ribs.Protas2008_MaxTth.Protas2007_VAB,SNO,EyeSize.Yoshizawa2012_ONL_O'Quin2012_EyeSize,FeedingAngle.Kowalko2013	nucleotide binding;ATP binding;aminoacyl-tRNA ligase activity;tRNA aminoacylation;cytoplasm;ligase activity;translation;tRNA aminoacylation for protein translation;glutamine-tRNA ligase activity;glutaminyl-tRNA aminoacylation	glutaminyl-tRNA synthetase 1 [Source:NCBI gene;Acc:103042996]	apoptotic process occurs_in brain increased process quality;apoptotic process occurs_in eye increased process quality;brain decreased size;eye decreased size;gut hypoplastic;gut quality;head decreased size;heart quality;liver hypoplastic;liver quality;pericardium edematous	na	na	NW_019170540.1	42848383	42863754	42838383	42873754	TRUE	4.28543e+07		in gene	42854294	NA	-	standing	179699	169392	10307.8	0.6	0.01	50	NA		Molino-Pachon-Tinaja	0	211	linked, hard, linked, linked	linked, linked, hard, linked	linked, linked, linked, hard	linked, linked, neutral, linked	linked, linked, linked, linked	199275	200058	70914.3	160488	156756
ENSAMXG00000014650	No	OverlappingSweeps_3Caves		LG17_FinPlacement,Ribs.Protas2008_MaxTth.Protas2007_VAB,SNO,EyeSize.Yoshizawa2012_ONL_O'Quin2012_EyeSize,FeedingAngle.Kowalko2013	nucleotide binding;ATP binding;protein kinase activity;protein phosphorylation;protein serine/threonine kinase activity	cyclin-dependent kinase 17-like [Source:NCBI gene;Acc:103047068]	na	na	na	NW_019170540.1	43117665	43140324	43107665	43150324	FALSE	4.31163e+07		upstream	43116291	24033	+	standing	230534	218613	11920.6	0.6	0.01	50	NA		Molino-Pachon-Tinaja	9	48	linked, hard, linked, linked, linked	hard, linked, linked, linked, linked	linked, linked, hard, hard, hard	linked, linked, linked, linked, linked	linked, linked, linked, linked, linked	205714	189278	214957	118781	110950
ENSAMXG00000017213	Yes	OverlappingSweeps_3Caves	IFT122	LG17_FinPlacement,Ribs.Protas2008_MaxTth.Protas2007_VAB,SNO,EyeSize.Yoshizawa2012_ONL_O'Quin2012_EyeSize,FeedingAngle.Kowalko2013	cilium assembly;protein binding	intraflagellar transport 122 [Source:HGNC Symbol;Acc:HGNC:13556]	na	abnormal abdominal wall morphology;abnormal cell cycle checkpoint functionabnormal cell morphology;abnormal direction of heart looping;abnormal eye development;abnormal eye morphology;abnormal head morphology;abnormal left-right axis patterning;abnormal limb development;abnormal motile primary cilium morphology;abnormal neural tube morphology;abnormal pharyngeal arch development;abnormal spinal c…	na	NW_019170540.1	45548083	45607042	45538083	45617042	TRUE	4.55848e+07		in gene	45584837	NA	+	independent	472815	453234	19581.8	0.25	0.1	5	1e-05		Pachon_Tinaja-Molino	18	1	hard, hard, linked, linked, linked, linked, linked, linked, linked, linked, hard, linked	linked, linked, linked, linked, linked, linked, soft, linked, linked, linked, linked, linked	neutral, linked, linked, neutral, neutral, linked, linked, linked, linked, linked, linked, soft	linked, linked, linked, linked, linked, linked, linked, linked, linked, linked, linked, linked	linked, linked, neutral, linked, neutral, neutral, linked, neutral, neutral, linked, linked, linked	208036	205781	80500	92122.9	90781.8
ENSAMXG00000038095	No	OverlappingSweeps_3Caves	nadka	LG17_FinPlacement,Ribs.Protas2008_MaxTth.Protas2007_VAB,SNO,EyeSize.Yoshizawa2012_ONL_O'Quin2012_EyeSize,FeedingAngle.Kowalko2013	transferase activity;kinase activity;phosphorylation;NAD+ kinase activity;NADP biosynthetic process;NAD metabolic process	NAD kinase [Source:NCBI gene;Acc:103022722]	na;na	abnormal bone structure;decreased total body fat amount;embryonic lethality prior to organogenesis;embryonic lethality prior to organogenesis;increased bone mineral content;increased bone mineral content;increased lean body mass;preweaning lethality complete penetrance;preweaning lethality complete penetrance	na	NW_019170540.1	46931543	46953881	46921543	46963881	TRUE	4.69527e+07		in gene	46952650	NA	-	standing	267570	253436	14133.6	0.6	0.01	50	NA		Molino-Pachon-Tinaja	0	0	hard, linked, hard, linked, linked, hard	linked, hard, linked, hard, hard, hard	linked, linked, linked, hard, hard, linked	linked, linked, linked, linked, linked, linked	linked, linked, linked, linked, linked, linked	201556	162154	242957	481778	237105
ENSAMXG00000014958	No	OverlappingSweeps_3Caves	chdh	LG17_FinPlacement,Ribs.Protas2008_MaxTth.Protas2007_VAB,SNO,EyeSize.Yoshizawa2012_ONL_O'Quin2012_EyeSize,FeedingAngle.Kowalko2013	flavin adenine dinucleotide binding;oxidoreductase activity;"oxidoreductase activity, acting on CH-OH group of donors";choline dehydrogenase activity;glycine betaine biosynthetic process from choline;oxidation-reduction process	choline dehydrogenase [Source:NCBI gene;Acc:103039657]	na	abnormal amino acid level;abnormal depression-related behavior;abnormal mitochondrial crista morphology;abnormal respiratory electron transport chainasthenozoospermia;dilated mitochondria;female infertility;female infertility;increased circulating homocysteine level;male infertility;male infertility;reduced male fertility	na	NW_019170540.1	47864346	47879148	47854346	47889148	FALSE	4.78572e+07	Yes	downstream	47857192	7154	-	standing	166130	152960	13170.1	0.6	0.001	5	NA		Molino-Pachon-Tinaja	0	19	linked, linked, linked, hard	linked, hard, hard, linked	linked, linked, linked, hard	linked, linked, linked, linked	linked, linked, linked, linked	155032	147665	286957	22158.7	22158.7
ENSAMXG00000036464	Yes	OverlappingSweeps_3Caves	qsox1	LG17_FinPlacement,Ribs.Protas2008_MaxTth.Protas2007_VAB,SNO,EyeSize.Yoshizawa2012_ONL_O'Quin2012_EyeSize,FeedingAngle.Kowalko2013	oxidoreductase activity;flavin-linked sulfhydryl oxidase activity;thiol oxidase activity;oxidation-reduction process	quiescin Q6 sulfhydryl oxidase 1 [Source:ZFIN;Acc:ZDB-GENE-030131-7019]	na	abnormal coat/hair pigmentationabnormal fasting circulating glucose level;abnormal grip strength;abnormal left subclavian artery morphology;anophthalmia;atrioventricular septal defect;cleft palate;micrognathia;microphthalmia;persistent truncus arteriosis;polydactyly;preaxial polydactyly;short snout;spleen hypoplasia;tracheoesophageal fistula;vascular ring	na	NW_019170540.1	49273166	49312321	49263166	49322321	TRUE	4.92909e+07		in gene	49290882	NA	+	standing	318486	293001	25484.7	0.5	0.01	5	NA		Molino-Pachon-Tinaja	80	0	hard, linked, linked, hard, linked, linked, linked, linked	soft, linked, linked, linked, linked, soft, hard, linked	hard, hard, linked, linked, hard, linked, linked, linked	linked, linked, linked, linked, linked, linked, linked, linked	linked, linked, linked, linked, linked, linked, linked, linked	211260	197159	612014	143737	118705
ENSAMXG00000002853	No	OverlappingSweeps_3Caves	rab8a	LG16_PeduncleDepth,Condition.Protas2008	GTP binding;GTPase activity	RAB8A, member RAS oncogene family [Source:NCBI gene;Acc:103043778]	cilium part_of peripheral olfactory organ decreased length;developmental growth decreased rate;photoreceptor cell outer segment organization decreased process quality;photoreceptor outer segment part_of retinal rod cell decreased length;photoreceptor outer segment part_of retinal rod cell malformed;post-vent region curved ventral	abnormal grip strength;abnormal intestinal absorptionabnormal lean body mass;abnormal small intestine morphology;accumulation of giant lysosomes in kidney/renal tubule cells;cachexia;decreased lean body mass;decreased small intestinal microvillus size;diarrhea;premature death	na	NW_019170551.1	10585179	10592302	10575179	10602302	TRUE	1.05877e+07		in gene	10587734	NA	+	independent	170131	158287	11844	0.25	0.1	5	1e-05		Pachon_Tinaja-Molino	0	0	linked, hard	hard, hard	hard, linked	linked, linked	linked, linked	174031		0	0	0
ENSAMXG00000002971	No	OverlappingSweeps_3Caves	mau2	LG16_PeduncleDepth,Condition.Protas2008	nucleoplasm;mitotic sister chromatid cohesion;protein binding;chromosome segregation	MAU2 sister chromatid cohesion factor [Source:NCBI gene;Acc:103028532]	na	abnormal body length;abnormal lens morphology;abnormal lens morphology;absent pinna reflex;absent pinna reflex;cataract;cataract;decreased body length;embryonic lethality during organogenesis complete penetrance;preweaning lethality complete penetrance;preweaning lethality complete penetrance;vertebral transformation;vertebral transformation	na	NW_019170551.1	10622393	10634283	10612393	10644283	TRUE	1.06298e+07		in gene	10629787	NA	+	standing	169018	160557	8460.31	0.6	0.001	50	NA		Molino-Pachon-Tinaja	9	0	linked, hard, linked, hard	soft, soft, linked, soft	hard, hard, linked, hard	linked, linked, linked, linked	linked, linked, linked, linked	212140	211117	63328.6	226392	108102
ENSAMXG00000012073	No	OverlappingSweeps_3Caves	tle2c	LG16_PeduncleDepth,Condition.Protas2008	regulation of transcription, DNA-templated;nucleus;protein binding	transducin-like enhancer protein 4 [Source:NCBI gene;Acc:103041706]	startle response increased magnitude	na	na	NW_019170551.1	11816646	11853670	11806646	11863670	TRUE	1.18369e+07		in gene	11836942	NA	-	standing	356641	330937	25703.7	0.6	0.001	5	NA		Molino-Pachon-Tinaja	101	55	linked, hard, linked, linked, linked, hard, linked, hard, linked	linked, linked, hard, linked, linked, linked, linked, linked, linked	linked, linked, linked, linked, linked, linked, linked, hard	linked, linked, linked, linked, neutral, linked, linked, linked	neutral, linked, linked, linked, linked, linked, linked, linked	192541	190576	422757	540368	236858
ENSAMXG00000029455	No	OverlappingSweeps_3Caves		LG16_PeduncleDepth,Condition.Protas2008	glial cell-derived neurotrophic factor receptor binding;extracellular region;signal transduction;growth factor activity;receptor tyrosine kinase binding	neurturin-like [Source:NCBI gene;Acc:103038185]	na	abnormal blinking;abnormal ciliary ganglion morphology;abnormal conjunctiva goblet cell morphology;abnormal corneal epithelium morphology;abnormal enteric neuron morphology;abnormal eye morphology;abnormal eye physiology;abnormal lacrimal gland innervation patternabnormal lacrimal gland physiology;abnormal neurotransmitter secretionabnormal otic ganglion morphology;abnormal parasympathetic neuron…	na	NW_019170551.1	13149045	13169122	13139045	13179122	TRUE	1.31595e+07		in gene	13159491	NA	+	independent	216493	207558	8934.8	0.09	0.1	5	1e-05		Pachon_Tinaja-Molino	0	0	linked, hard, linked, linked, linked	hard, linked, linked, linked, linked	hard, linked, hard, linked, linked	linked, linked, linked, linked, linked	linked, linked, neutral, linked, neutral	210243	154804	66885.7	0	0
ENSAMXG00000035794	Yes	OverlappingSweeps_3Caves	snorc	LG16_PeduncleDepth,Condition.Protas2008	membrane;integral component of membrane;cartilage development	secondary ossification center associated regulator of chondrocyte maturation [Source:ZFIN;Acc:ZDB-GENE-070912-635]	na	na	na	NW_019170551.1	13430899	13439442	13420899	13449442	TRUE	1.34343e+07		in gene	13434322	NA	+	independent	182305	174552	7752.52	0.07	0.1	5	1e-05		Pachon_Tinaja-Molino	51	0	linked, linked, hard	linked, linked, hard	hard, linked, linked	neutral, linked, neutral	linked, linked, linked	211978	202677	1.13796e+06	346520	351061
ENSAMXG00000000458	No	OverlappingSweeps_3Caves	kcnh4a	LG15_Condition, Anal_Fin_Rays, Melanophore_Protas2008	membrane;integral component of membrane;transmembrane transport;ion channel activity;ion transport;voltage-gated ion channel activity;voltage-gated potassium channel activity;potassium channel activity;potassium ion transport;regulation of ion transmembrane transport;potassium ion transmembrane transport	potassium voltage-gated channel subfamily H member 4 [Source:NCBI gene;Acc:103032693]	circadian sleep/wake cycle sleep decreased duration;locomotion involved in locomotory behavior increased occurrence;regulation of circadian sleep/wake cycle sleep decreased process quality;whole organism decreased amount	abnormal circulating fructosamine level;decreased leukocyte cell number	na	NW_019170536.1	5342586	5406120	5332586	5416120	TRUE	5.37985e+06		in gene	5379853	NA	+	independent	435100	417322	17777.5	0.25	0.1	5	1e-05		Pachon_Tinaja-Molino	248	0	linked, hard, linked, linked, linked, linked, linked, linked, linked, linked, linked, linked, linked	linked, linked, hard, linked, linked, hard, linked, linked, hard, linked, linked, linked, linked	linked, linked, linked, linked, linked, linked, linked, linked, hard, linked, linked, linked, linked	linked, linked, linked, linked, linked, linked, linked, linked, linked, linked, linked, linked, linked	linked, linked, linked, linked, linked, linked, linked, linked, linked, linked, linked, linked, linked	203843	205805	263429	119247	137888
ENSAMXG00000030658	No	OverlappingSweeps_3Caves	dhx58	LG15_Condition, Anal_Fin_Rays, Melanophore_Protas2008	nucleotide binding;ATP binding;hydrolase activity;metal ion binding;cytoplasm;DNA binding;RNA binding;helicase activity;immune system process;innate immune response;RNA helicase activity;defense response to virus;ATPase activity	DExH-box helicase 58 [Source:NCBI gene;Acc:103032392]	na	abnormal interferon secretionaltered susceptibility to Riboviria infection;decreased circulating interferon-beta level;decreased interferon-alpha secretion;decreased interferon-beta secretion;decreased interferon-gamma secretion;decreased interleukin-6 secretion;decreased sensitivity to induced morbidity/mortality;decreased susceptibility to Riboviria infection;decreased tumor necrosis factor sec…	na	NW_019170536.1	5474593	5500953	5464593	5510953	TRUE	5.49487e+06		in gene	5494869	NA	+	migration	200571	191099	9472.06	0.3			1e-05	Pachon	Molino-Pachon-Tinaja	0	0	linked, hard, linked, linked, linked, hard	linked, hard, linked, linked, linked, soft	hard, linked, linked, linked, linked, linked	linked, linked, linked, linked, linked, linked	linked, linked, linked, linked, linked, linked	207214	94964.9	136829	130748	139077
ENSAMXG00000017798	Yes	OverlappingSweeps_3Caves	atp2a1	LG15_Condition, Anal_Fin_Rays, Melanophore_Protas2008	membrane;integral component of membrane;nucleotide binding;ATP binding;metal ion binding;ATPase activity;endoplasmic reticulum membrane;ion transport;calcium ion transport;"calcium transmembrane transporter activity, phosphorylative mechanism";calcium ion transmembrane transport;sarcoplasmic reticulum;sarcoplasmic reticulum membrane;cellular calcium ion homeostasis;regulation of muscle contractio…	sarcoplasmic/endoplasmic reticulum calcium ATPase 1-like [Source:NCBI gene;Acc:103045170]	locomotion behavioral quality of a process;mechanosensory behavior process quality;musculoskeletal movement disrupted;neuromuscular process controlling balance disrupted;neuromuscular process controlling balance quality;notochord condensed;notochord damaged;notochord degenerate;response to external stimulus quality;skeletal muscle contraction disrupted;skeletal muscle myofibril part_of fast muscl…	abnormal sperm physiology;asthenozoospermia;decreased hyperactivated sperm motility;decreased lean body mass;impaired fertilization;impaired glucose tolerance;impaired sperm capacitation;kinked sperm flagellum;male infertility;teratozoospermia	na	NW_019170536.1	5915163	5936359	5905163	5946359	TRUE	5.927e+06		in gene	5926996	NA	-	independent	286717	274486	12231.2	0.11	0.1	5	1e-05		Pachon_Tinaja-Molino	33	45	linked, hard, hard, hard, hard	linked, linked, soft, linked, soft	hard, linked, hard, hard, linked	linked, linked, linked, linked, linked	linked, linked, linked, linked, linked	208664	120100	93900	76238.7	58130.2
ENSAMXG00000037621	No	OverlappingSweeps_3Caves	si:ch211-198m17.1	LG15_Condition, Anal_Fin_Rays, Melanophore_Protas2008	membrane;integral component of membrane;heart development;cell-cell junction assembly	si:ch211-198m17.1 [Source:ZFIN;Acc:ZDB-GENE-131127-451]	na	na	na	NW_019170536.1	6761669	6807606	6751669	6817606	TRUE	6.77866e+06		in gene	6778660	NA	+	independent	303511	289229	14282.1	0.2	0.1	5	1e-05		Pachon_Tinaja-Molino	29	0	linked, linked, hard, linked, linked, linked, linked, linked, linked, linked, soft	linked, linked, linked, linked, soft, linked, linked, linked, neutral, soft, linked	linked, linked, linked, hard, linked, linked, linked, linked, linked, linked, linked	linked, linked, linked, linked, linked, linked, linked, linked, linked, linked, linked	linked, linked, linked, linked, linked, linked, linked, linked, linked, linked, linked	189461	203083	538586	121880	215324
ENSAMXG00000042760	No	OverlappingSweeps_3Caves	cacng1b	LG15_Condition, Anal_Fin_Rays, Melanophore_Protas2008	membrane;integral component of membrane;ion transport;plasma membrane;voltage-gated calcium channel activity;calcium ion transmembrane transport;voltage-gated calcium channel complex;voltage-gated ion channel activity;regulation of ion transmembrane transport;calcium channel activity;calcium ion transport;sarcolemma	calcium voltage-gated channel auxiliary subunit gamma 1 [Source:NCBI gene;Acc:103032630]	na	abnormal muscle electrophysiology	na	NW_019170536.1	8693858	8720314	8683858	8730314	TRUE	8.71135e+06		in gene	8711352	NA	-	independent	229251	219431	9819.71	0.13	0.1	5	1e-05		Pachon_Tinaja-Molino	0	6	linked, hard, linked, linked, hard, linked	hard, linked, hard, linked, linked, linked	linked, hard, linked, linked, linked, linked	linked, linked, linked, linked, linked, linked	linked, linked, linked, linked, neutral, linked	211114	211244	44085.7	0	0
ENSAMXG00000003075	No	OverlappingSweeps_3Caves	aatka	LG15_Condition, Anal_Fin_Rays, Melanophore_Protas2008	ATP binding;protein kinase activity;protein phosphorylation	serine/threonine-protein kinase LMTK1-like [Source:NCBI gene;Acc:103027259]	na	abnormal axon morphology;abnormal axonal transport;abnormal neurite morphology;decreased brain size	na	NW_019170536.1	10230580	10304238	10220580	10314238	TRUE	1.0276e+07		in gene	10276011	NA	+	independent	457908	430048	27860.1	0.6	0.1	5	1e-05		Pachon_Tinaja-Molino	0	43	linked, linked, linked, linked, linked, linked, linked, linked, hard, linked, linked, linked, hard, linked	soft, linked, linked, linked, linked, linked, linked, linked, soft, linked, linked, neutral, soft, linked	linked, linked, linked, linked, linked, linked, linked, linked, linked, linked, hard, hard	linked, linked, linked, linked, linked, linked, linked, linked, linked, linked, linked, linked, linked, linked	linked, linked, linked, linked, linked, linked, linked, linked, linked, linked, linked, linked, linked, linked	201288	212712	140329	101714	50920.2
ENSAMXG00000043590	No	OverlappingSweeps_3Caves	nmur3	LG14_PeduncleDepth,Length,Melanophore,SO3Width.Protas2008_MelE, Dent.Protas2007	membrane;integral component of membrane;G protein-coupled receptor activity;signal transduction;G protein-coupled receptor signaling pathway;neuropeptide signaling pathway;neuromedin U receptor activity;plasma membrane;circadian behavior	neuromedin-U receptor 2-like [Source:NCBI gene;Acc:103035443]	circadian behavior disrupted;response to light stimulus increased behavioural activity;sleep decreased duration;sleep decreased occurrence;sleep delayed;sleep occurrence;swimming behavior increased occurrence;swimming behavior occurrence	na	na	NW_019170556.1	455853	464927	445853	474927	TRUE	461125		in gene	461125	NA	-	migration	141414	132909	8505.35	0.4			1e-05	Pachon	Molino-Pachon-Tinaja	0	30	linked, linked, hard	neutral, soft, neutral	linked, hard, linked	linked, linked, linked	linked, linked, linked	205211	206226	276900	186254	181598
ENSAMXG00000003710	No	OverlappingSweeps_3Caves	miip	LG14_PeduncleDepth,Length,Melanophore,SO3Width.Protas2008_MelE, Dent.Protas2007	negative regulation of G2/M transition of mitotic cell cycle;negative regulation of cell migration	migration and invasion inhibitory protein [Source:NCBI gene;Acc:103027394]	na	na	na	NW_019170556.1	4627902	4648443	4617902	4658443	TRUE	4.6384e+06		in gene	4638396	NA	+	independent	187348	179725	7622.71	0.1	0.1	5	1e-05		Pachon_Tinaja-Molino	116	163	hard, linked, linked, linked, linked	linked, soft, soft, soft, linked	linked, hard, linked, hard, linked	linked, neutral, linked, linked, linked	linked, linked, linked, linked, linked	209087	209810	312414	1.06668e+06	1.0477e+06
ENSAMXG00000033753	No	OverlappingSweeps_3Caves	tnfrsf1b	LG14_PeduncleDepth,Length,Melanophore,SO3Width.Protas2008_MelE, Dent.Protas2007	membrane;integral component of membrane;vasculature development;response to virus;regulation of cysteine-type endopeptidase activity involved in apoptotic process;regulation of hematopoietic progenitor cell differentiation;positive regulation of hematopoietic progenitor cell differentiation;protein binding	TNF receptor superfamily member 1B [Source:NCBI gene;Acc:103026920]	apoptotic process increased occurrence;blood circulation disrupted;caudal artery poorly differentiated;caudal vein malformed;caudal vein poorly differentiated;endothelial cell apoptotic;endothelial cell decreased amount;hematopoietic multipotent progenitor cell decreased amount;hematopoietic multipotent progenitor cell part_of caudal hematopoietic tissue absent;hematopoietic multipotent progenito…	na;abnormal innate immunity;abnormal interferon level;decreased cellular sensitivity to gamma-irradiation;decreased physiological sensitivity to xenobiotic;decreased susceptibility to Herpesvirales infection;decreased susceptibility to Herpesvirales infection induced morbidity/mortality;enlarged thymus;increased circulating interferon-gamma level;increased circulating interleukin-12b level;increa…	na;na;na;na;na;na;na;na;na;na;na;na;na	NW_019170556.1	4698418	4720070	4688418	4730070	FALSE	4.72069e+06		downstream	4720691	22273	+	standing	168299	154076	14223.1	0.6	0.001	5	NA		Molino-Pachon-Tinaja	123	189	linked, linked, linked, hard, hard	linked, linked, hard, linked, linked	hard, linked, linked, linked, linked	linked, linked, linked, linked, linked	linked, linked, linked, linked, linked	211412	207249	719357	1.09161e+06	798252
ENSAMXG00000003071	No	OverlappingSweeps_3Caves	CDK5RAP1	LG14_PeduncleDepth,Length,Melanophore,SO3Width.Protas2008_MelE, Dent.Protas2007	methylthiotransferase activity;tRNA modification;"4 iron, 4 sulfur cluster binding";transferase activity;iron-sulfur cluster binding;catalytic activity	CDK5 regulatory subunit associated protein 1 [Source:NCBI gene;Acc:103033945]	na	abnormal cell physiology;abnormal enzyme/coenzyme activity;abnormal mitochondrial ATP synthesis coupled electron transport;abnormal mitochondrial crista morphology;abnormal mitochondrial physiology;abnormal mitophagy;abnormal oxidative phosphorylationabnormal respiratory electron transport chainabnormal translation;cardiac hypertrophy;decreased calcium uptake by cardiac muscle;decreased cardiac m…	na	NW_019170556.1	7424192	7434065	7414192	7444065	TRUE	7.42773e+06		in gene	7427726	NA	+	standing	134029	124776	9252.65	0.6	0.01	50	NA		Molino-Pachon-Tinaja	115	0	hard, linked, linked	hard, soft, hard	hard, linked, hard	linked, linked, linked	linked, linked, linked	198628	209948	178400	96229.2	86044.5
ENSAMXG00000008921	No	OverlappingSweeps_3Caves	chd5	LG14_PeduncleDepth,Length,Melanophore,SO3Width.Protas2008_MelE, Dent.Protas2007	nucleotide binding;ATP binding;hydrolase activity;metal ion binding;DNA binding;DNA helicase activity;helicase activity;DNA duplex unwinding;ATP-dependent chromatin remodeling;embryonic viscerocranium morphogenesis;head development;nucleosome-dependent ATPase activity;ATPase activity	chromodomain helicase DNA binding protein 5 [Source:ZFIN;Acc:ZDB-GENE-120314-2]	cell death occurs_in head increased occurrence;cell death occurs_in trunk increased occurrence;dopaminergic neuron part_of retina decreased amount;dorsal region part_of diencephalon increased amount;eye decreased size;head decreased size;hindbrain decreased amount;midbrain decreased amount;optic stalk increased amount;splanchnocranium absent;telencephalon decreased amount;telencephalon increased …	abnormal male germ cell morphology;abnormal spermatid morphology;abnormal spermatogenesis;abnormal spermiationarrest of spermiogenesis;asthenozoospermia;decreased male germ cell number;male infertility;oligozoospermia;teratozoospermia	na	NW_019170556.1	8380340	8427629	8370340	8437629	TRUE	8.41704e+06		in gene	8417036	NA	+	standing	372078	345272	26805.5	0.6	0.001	5	NA		Molino-Pachon-Tinaja	240	131	linked, linked, linked, linked, linked, linked, linked, hard, linked, linked, linked	linked, linked, linked, hard, linked, linked, linked, linked, hard, linked, linked	hard, linked, hard, linked, linked, linked, linked, linked, linked, linked, hard	neutral, linked, linked, linked, linked, linked, linked, linked, linked, linked, linked	linked, neutral, neutral, linked, linked, linked, neutral, linked, linked, linked, linked	182709	177000	307529	166461	71886.8
ENSAMXG00000043148	No	OverlappingSweeps_3Caves		LG14_PeduncleDepth,Length,Melanophore,SO3Width.Protas2008_MelE, Dent.Protas2007	ATP binding		na	abnormal auditory brainstem response;abnormal bone mineralizationabnormal coat appearance;abnormal coat appearance;abnormal respiratory system physiology;abnormal skin colorationabnormal skin colorationasthenozoospermia;male infertility	na	NW_019170556.1	12444658	12448467	12434658	12458467	FALSE	1.24366e+07		downstream	12436598	8060	-	standing	147024	135187	11837.2	0.6	0.001	5	NA		Molino-Pachon-Tinaja	0	69	hard, linked	soft, soft	hard, hard	linked, linked	linked, linked	208664	209953	283657	354835	119723
ENSAMXG00000006617	No	OverlappingSweeps_3Caves		LG14_PeduncleDepth,Length,Melanophore,SO3Width.Protas2008_MelE, Dent.Protas2007	ATP binding		na	abnormal auditory brainstem response;abnormal bone mineralizationabnormal coat appearance;abnormal coat appearance;abnormal respiratory system physiology;abnormal skin colorationabnormal skin colorationasthenozoospermia;male infertility	na	NW_019170556.1	12449212	12451208	12439212	12461208	FALSE	1.24518e+07		upstream	12451774	566	-	standing	147157	137244	9913	0.6	0.01	50	NA		Molino-Pachon-Tinaja	0	0	hard	soft	hard	linked	linked		189479	314157	11810.3	168887
ENSAMXG00000029468	Yes	OverlappingSweeps_3Caves	zgc:77375	LG14_PeduncleDepth,Length,Melanophore,SO3Width.Protas2008_MelE, Dent.Protas2007	NA	haloacid dehalogenase-like hydrolase domain-containing 5 [Source:NCBI gene;Acc:103034476]	na	na	na	NW_019170556.1	12956056	12972602	12946056	12982602	TRUE	1.29669e+07		in gene	12966914	NA	-	independent	228164	218645	9519.56	0.09	0.1	5	1e-05		Pachon_Tinaja-Molino	40	29	linked, hard, hard, linked, linked	hard, linked, linked, linked, hard	linked, linked, linked, hard, linked	linked, neutral, linked, linked, linked	linked, linked, linked, linked, linked	155588	196764	7318.57	188190	188190
ENSAMXG00000004478	No	OverlappingSweeps_3Caves	cass4	LG14_PeduncleDepth,Length,Melanophore,SO3Width.Protas2008_MelE, Dent.Protas2007	cytoplasm;cell adhesion;protein binding	Cas scaffold protein family member 4 [Source:NCBI gene;Acc:103036485]	na	na	na	NW_019170556.1	16833045	16869095	16823045	16879095	FALSE	1.68711e+07		upstream	16871126	2031	-	standing	231263	217153	14109.7	0.6	0.001	5	NA		Molino-Pachon-Tinaja	242	310	linked, linked, linked, hard, hard, linked, linked, linked	linked, linked, soft, linked, soft, linked, linked, linked	linked, linked, linked, hard, hard, linked, linked, linked	linked, linked, linked, linked, linked, linked, linked, linked	linked, linked, linked, linked, linked, linked, linked, linked	209231	171108	436686	487992	466477
ENSAMXG00000038064	No	OverlappingSweeps_3Caves	cstf1	LG14_PeduncleDepth,Length,Melanophore,SO3Width.Protas2008_MelE, Dent.Protas2007	mRNA 3'-end processing;protein binding;mRNA cleavage stimulating factor complex	cleavage stimulation factor subunit 1 [Source:NCBI gene;Acc:103032378]	na	preweaning lethality complete penetrance	na	NW_019170556.1	16872674	16884641	16862674	16894641	TRUE	1.68822e+07		in gene	16882233	NA	-	standing	133888	125398	8490.44	0.6	0.01	50	NA		Molino-Pachon-Tinaja	0	11	hard, linked, hard	linked, linked, soft	linked, hard, hard	linked, linked, linked	linked, linked, linked	187334	209522	169257	145082	16442.6
ENSAMXG00000004568	No	OverlappingSweeps_3Caves		LG14_PeduncleDepth,Length,Melanophore,SO3Width.Protas2008_MelE, Dent.Protas2007	membrane;integral component of membrane;protein binding		na	na	na	NW_019170556.1	17105855	17111405	17095855	17121405	TRUE	1.71079e+07		in gene	17107896	NA	+	standing	119201	112405	6796.39	0.4	0.001	50	NA		Molino-Pachon-Tinaja	0	0	linked, hard	hard, linked	hard, hard	linked, linked	linked, linked	0	201202	103514	60291.7	60291.7
ENSAMXG00000008944	No	OverlappingSweeps_3Caves	cept1b	LG14_PeduncleDepth,Length,Melanophore,SO3Width.Protas2008_MelE, Dent.Protas2007	membrane;integral component of membrane;transferase activity;phospholipid biosynthetic process;"phosphotransferase activity, for other substituted phosphate groups"	choline/ethanolamine phosphotransferase 1 [Source:NCBI gene;Acc:103025726]	na	na	na	NW_019170556.1	17436929	17445757	17426929	17455757	FALSE	1.74334e+07		upstream	17433399	12358	+	standing	135713	129203	6509.49	0.6	0.001	50	NA		Molino-Pachon-Tinaja	0	0	linked, hard, linked	hard, linked, linked	linked, hard, linked	linked, linked, linked	linked, linked, linked		194335	146714	66188.6	89354.7
ENSAMXG00000008879	No	OverlappingSweeps_3Caves	rbbp5	LG14_PeduncleDepth,Length,Melanophore,SO3Width.Protas2008_MelE, Dent.Protas2007	nucleus;Set1C/COMPASS complex;protein binding;protein-containing complex	retinoblastoma binding protein 5 [Source:ZFIN;Acc:ZDB-GENE-040426-886]	na	na	na	NW_019170556.1	17537954	17549418	17527954	17559418	TRUE	1.75427e+07		in gene	17542732	NA	+	independent	180490	168984	11506	0.2	0.1	5	1e-05		Pachon_Tinaja-Molino	0	0	linked, linked, hard	linked, linked, hard	linked, linked, hard	linked, linked, linked	linked, linked, linked	202408	172141	62357.1	29691.8	29691.8
ENSAMXG00000040311	Yes	OverlappingSweeps_3Caves	hyal2b	LG14_PeduncleDepth,Length,Melanophore,SO3Width.Protas2008_MelE, Dent.Protas2007	hydrolase activity;catalytic activity;"hydrolase activity, acting on glycosyl bonds";carbohydrate metabolic process;metabolic process;hyalurononglucosaminidase activity	hyaluronidase-2-like [Source:NCBI gene;Acc:103032073]	na	abnormal blood homeostasis;abnormal cervical vertebrae morphology;abnormal cranium morphology;abnormal orbit morphology;anemia;decreased erythrocyte cell number;decreased hemoglobin content;decreased survivor rate;fusion of atlas and odontoid process;increased kidney iron level;increased lactate dehydrogenase level;increased liver iron level;increased spleen iron level;polychromatophilia;postnata…	na	NW_019170556.1	18874730	18891171	18864730	18901171	TRUE	1.88863e+07		in gene	18886285	NA	-	standing	262576	250574	12002.2	0.6	0.001	50	NA		Molino-Pachon-Tinaja	0	0	linked, linked, hard, linked	hard, neutral, hard, neutral	linked, linked, hard, linked	linked, linked, linked, linked	linked, linked, linked, linked	204174	199536	418600	471293	120514
ENSAMXG00000024698	No	OverlappingSweeps_3Caves	AGAP2	LG14_PeduncleDepth,Length,Melanophore,SO3Width.Protas2008_MelE, Dent.Protas2007	GTPase activator activity;protein binding;GTP binding;GTPase activity	arf-GAP with GTPase, ANK repeat and PH domain-containing protein 1 [Source:NCBI gene;Acc:103033505]	na	abnormal gluconeogenesis;abnormal mammary gland alveolus morphology;abnormal mammary gland growth during lactationabnormal milk composition;decreased mammary gland epithelial cell proliferation;hyperglycemia;increased insulin sensitivity;increased mammary gland apoptosis;insulin resistance;lactation failure	na	NW_019170556.1	21601968	21629118	21591968	21639118	TRUE	2.16169e+07		in gene	21616923	NA	-	standing	295081	279753	15328.5	0.6	0.01	50	NA		Molino-Pachon-Tinaja	106	82	linked, linked, linked, linked, linked, hard, linked	soft, linked, linked, linked, linked, linked, soft	hard, linked, hard	linked, linked, linked, linked, linked, linked, linked	linked, linked, linked, linked, linked, linked, linked	208521	183043	367186	212887	84734.5
ENSAMXG00000029720	Yes	OverlappingSweeps_3Caves	cyp27b1	LG14_PeduncleDepth,Length,Melanophore,SO3Width.Protas2008_MelE, Dent.Protas2007	metal ion binding;monooxygenase activity;iron ion binding;oxidoreductase activity;"oxidoreductase activity, acting on paired donors, with incorporation or reduction of molecular oxygen";heme binding;calcidiol 1-monooxygenase activity;calcitriol biosynthetic process from calciol;hematopoietic stem cell proliferation;oxidation-reduction process	25-hydroxyvitamin D-1 alpha hydroxylase, mitochondrial [Source:NCBI gene;Acc:103035224]	hematopoietic stem cell proliferation disrupted;ventral wall of dorsal aorta has fewer parts of type	abnormal anxiety-related response;abnormal behavior;abnormal blood homeostasis;abnormal body length;abnormal bone mineral density;abnormal bone mineralizationabnormal bone mineralizationabnormal bone structure;abnormal bone structure;abnormal circulating alkaline phosphatase level;abnormal circulating calcium level;abnormal circulating glucose level;abnormal circulating phosphate level;abnormal c…	na	NW_019170556.1	21730143	21743723	21720143	21753723	FALSE	21720182		upstream	21720182	23541	+	standing	195296	178617	16679.8	0.6	0.01	5	NA		Molino-Pachon-Tinaja	67	3	linked, hard, linked, hard	linked, hard, hard, hard	linked, hard, linked, linked	linked, linked, linked, linked	linked, linked, linked, linked	200539	182281	36814.3	313372	298597
ENSAMXG00000024703	Yes	OverlappingSweeps_3Caves	poc1a	LG14_PeduncleDepth,Length,Melanophore,SO3Width.Protas2008_MelE, Dent.Protas2007	protein binding	POC1 centriolar protein A [Source:HGNC Symbol;Acc:HGNC:24488]	na	abnormal gait;abnormal long bone epiphyseal plate morphology;abnormal long bone epiphyseal plate proliferative zone;abnormal seminiferous tubule morphology;arrest of spermatogenesis;azoospermia;decreased body length;decreased body weight;decreased fasting circulating glucose level;decreased length of long bones;decreased long bone epiphyseal plate size;disproportionate dwarf;female infertility;fe…	na	NW_019170556.1	21747342	21821328	21737342	21831328	TRUE	2.17853e+07		in gene	21785289	NA	+	independent	438584	421080	17503.8	0.3	0.1	5	1e-05		Pachon_Tinaja-Molino	85	0	linked, linked, linked, linked, linked, linked, hard, linked, hard, linked, hard, linked, linked, hard, linked, linked	soft, hard, linked, linked, linked, linked, linked, linked, linked, linked, linked, linked, linked, hard, linked, linked	linked, linked, linked, linked, linked, linked, linked, linked, linked, hard, linked, hard, linked, hard, linked, linked	linked, linked, linked, linked, linked, linked, linked, linked, linked, linked, linked, linked, linked, linked, linked, linked	linked, linked, linked, linked, linked, linked, linked, linked, linked, linked, linked, linked, linked, linked, linked, linked	210243	198113	288986	0	11508.4
ENSAMXG00000024707	Yes	OverlappingSweeps_3Caves		LG14_PeduncleDepth,Length,Melanophore,SO3Width.Protas2008_MelE, Dent.Protas2007	NA		na	na	na	NW_019170556.1	22102077	22147797	22092077	22157797	TRUE	2.21269e+07		in gene	22126896	NA	+	standing	332878	314583	18295.2	0.6	0.0001	5	NA		Molino-Pachon-Tinaja	107	24	linked, linked, hard, linked, linked, hard, linked, linked, hard, linked, linked	linked, neutral, neutral, linked, neutral, soft, linked, linked, soft, linked, neutral	hard, linked, linked, linked, linked, linked, hard, linked, linked, linked, linked	linked, linked, linked, linked, linked, linked, neutral, linked, linked, linked, linked	linked, linked, neutral, linked, linked, linked, linked, linked, linked, linked, linked	203044	175902	214100	130604	126208
ENSAMXG00000013781	No	OverlappingSweeps_3Caves	rbm39a	LG14_PeduncleDepth,Length,Melanophore,SO3Width.Protas2008_MelE, Dent.Protas2007	nucleus;nucleic acid binding;RNA binding;mRNA processing	RNA-binding protein 39 [Source:NCBI gene;Acc:103042624]	na	prenatal lethality complete penetrance	na	NW_019170556.1	23622475	23635984	23612475	23645984	FALSE	2.362e+07	Yes	downstream	23619992	2483	-	standing	215913	206024	9889.3	0.6	0.001	50	NA		Molino-Pachon-Tinaja	146	0	hard, linked, linked, linked	hard, linked, linked, linked	linked, hard, linked, linked	linked, linked, linked, linked	linked, linked, linked, linked	206968	205972	184129	123160	117002
ENSAMXG00000013706	Yes	OverlappingSweeps_3Caves	pnp4a	LG14_PeduncleDepth,Length,Melanophore,SO3Width.Protas2008_MelE, Dent.Protas2007	transferase activity;"transferase activity, transferring glycosyl groups";catalytic activity;purine-nucleoside phosphorylase activity;nucleobase-containing compound metabolic process;nucleoside metabolic process;"transferase activity, transferring pentosyl groups";guanosine phosphorylase activity	purine nucleoside phosphorylase-like [Source:NCBI gene;Acc:103041505]	na	na;na;abnormal DNA repair;abnormal enzyme/coenzyme activity;abnormal leukocyte cell number;abnormal leukocyte physiology;abnormal mitochondrial physiology;abnormal myelopoiesis;abnormal urine nucleoside level;abnormal urine nucleotide level;decreased B cell proliferation;decreased B-1a cell number;decreased B-2 B cell number;decreased CD4-positive alpha beta T cell number;decreased CD8-positive a…	na	NW_019170556.1	23681753	23692013	23671753	23702013	TRUE	2.36866e+07		in gene	23686599	NA	-	independent	183166	175158	8007.95	0.08	0.1	5	1e-05		Pachon_Tinaja-Molino	0	0	hard, hard, linked	hard, hard, hard	hard, linked, hard	linked, linked, linked	linked, linked, neutral		168815	110329	122022	154053
ENSAMXG00000036298	Yes	OverlappingSweeps_3Caves	csf1a	LG14_PeduncleDepth,Length,Melanophore,SO3Width.Protas2008_MelE, Dent.Protas2007	membrane;integral component of membrane;signal transduction;growth factor activity;cytokine activity	uncharacterized LOC103045744 [Source:NCBI gene;Acc:103045744]	cell migration occurs_in xanthophore disrupted;macrophage part_of trunk decreased amount;microglial cell decreased amount;microglial cell part_of optic tectum decreased amount;xanthophore spatial pattern	abnormal auditory brainstem response;abnormal auditory brainstem response waveform shape;abnormal autopod morphology;abnormal bone marrow cavity morphology;abnormal bone marrow cell morphology/development;abnormal bone marrow morphology;abnormal bone remodeling;abnormal bone structure;abnormal branching of the mammary ductal tree;abnormal circulating calcium level;abnormal compact bone morphology…	na	NW_019170556.1	24770543	24801032	24760543	24811032	TRUE	2.4785e+07		in gene	24785020	NA	-	independent	211602	201913	9688.9	0.15	0.1	5	1e-05		Pachon_Tinaja-Molino	0	17	linked, linked, linked, linked, linked, hard, linked	linked, linked, linked, linked, hard, linked, hard	linked, linked, hard, linked, linked, linked, linked	linked, linked, linked, linked, linked, linked, linked	linked, linked, linked, linked, linked, linked, linked	209220	207677	138529	366501	216466
ENSAMXG00000030780	No	OverlappingSweeps_3Caves		LG14_PeduncleDepth,Length,Melanophore,SO3Width.Protas2008_MelE, Dent.Protas2007	membrane;integral component of membrane		na	na	na	NW_019170556.1	24839922	24841458	24829922	24851458	FALSE	2.4837e+07	Yes	downstream	24837026	2896	-	standing	74500.2	68170.5	6329.74	0.14	0.01	5	NA		Molino-Pachon-Tinaja	0	0	hard	hard	hard	linked	linked			0	0	0
ENSAMXG00000007448	Yes	OverlappingSweeps_3Caves	atp2b4	LG14_PeduncleDepth,Length,Melanophore,SO3Width.Protas2008_MelE, Dent.Protas2007	membrane;integral component of membrane;nucleotide binding;ATP binding;metal ion binding;ATPase activity;ion transport;calcium ion transmembrane transport;calcium ion transport;"calcium transmembrane transporter activity, phosphorylative mechanism"	ATPase plasma membrane Ca2+ transporting 4 [Source:NCBI gene;Acc:103040534]	na	abnormal sperm physiology;asthenozoospermia;decreased vasoconstriction;enlarged submandibular lymph nodes;excessive scratching;increased mean corpuscular hemoglobin concentration;male infertility	na	NW_019170556.1	25094606	25185560	25084606	25195560	TRUE	2.51411e+07		in gene	25141114	NA	+	standing	843476	771175	72300.2	0.6	0.1	5	NA		Molino-Pachon-Tinaja	0	0	hard, linked, linked, linked, linked, linked, linked, linked, linked, linked, linked, hard, hard, hard, linked, linked, linked, linked, hard	hard, linked, linked, hard, linked, linked, linked, linked, linked, linked, linked, linked, linked, linked, linked, linked, linked, hard, linked	linked, linked, linked, linked, linked, linked, linked, hard, linked, linked, linked, linked, linked, linked, hard, linked, linked, linked, linked	linked, linked, linked, linked, linked, linked, linked, linked, linked, neutral, neutral, neutral, linked, linked, linked, linked, linked, linked, linked	linked, linked, linked, linked, linked, linked, linked, neutral, linked, linked, linked, neutral, linked, linked, linked, linked, linked, linked, linked	203930	212565	198571	64695.7	68559.3
ENSAMXG00000036558	No	OverlappingSweeps_3Caves	FAM72B	LG14_PeduncleDepth,Length,Melanophore,SO3Width.Protas2008_MelE, Dent.Protas2007	NA	family with sequence similarity 72 member A [Source:NCBI gene;Acc:103035425]	na	abnormal kidney morphology;abnormal kidney morphology;polycystic kidney;polycystic kidney	na;na;na;na	NW_019170556.1	26717982	26724179	26707982	26734179	TRUE	2.67197e+07		three_prime_utr	26719739	NA	-	independent	135212	129565	5647.46	0.06	0.1	5	1e-05		Pachon_Tinaja-Molino	0	37	hard, hard	hard, hard	hard, hard	linked, linked	linked, linked	209235	187421	0	0	0
ENSAMXG00000044007	No	OverlappingSweeps_3Caves	pusl1	LG14_PeduncleDepth,Length,Melanophore,SO3Width.Protas2008_MelE, Dent.Protas2007	RNA binding;isomerase activity;tRNA processing;pseudouridine synthase activity;tRNA pseudouridine synthase activity;pseudouridine synthesis;RNA modification	pseudouridine synthase like 1 [Source:NCBI gene;Acc:103044309]	na	na	na	NW_019170556.1	28163645	28189134	28153645	28199134	TRUE	2.81759e+07		CDS, exon 3 or 4 depending on isoform	28175936	NA	+	independent	251401	240733	10667.5	0.14	0.1	5	1e-05		Pachon_Tinaja-Molino	1	7	linked, hard, hard, hard, hard, linked	hard, hard, linked, linked, linked, hard	linked, hard, hard, linked, linked, linked	linked, linked, linked, linked, linked, linked	linked, linked, linked, linked, linked, linked	203754	210669	329157	86622.1	8229.1
ENSAMXG00000015892	No	OverlappingSweeps_3Caves	fgd5a	LG14_PeduncleDepth,Length,Melanophore,SO3Width.Protas2008_MelE, Dent.Protas2007	metal ion binding;cytoplasm;cytoskeleton;guanyl-nucleotide exchange factor activity;regulation of catalytic activity	FYVE, RhoGEF and PH domain-containing protein 5-like [Source:NCBI gene;Acc:103035852]	na	embryonic lethality during organogenesis complete penetrance	na	NW_019170556.1	31301013	31370586	31291013	31380586	TRUE	3.13368e+07		in gene	31336774	NA	-	independent	483394	464384	19009.9	0.25	0.1	5	1e-05		Pachon_Tinaja-Molino	97	79	hard, linked, linked, linked, linked, linked, linked, linked, linked, linked, hard, linked, linked, linked, linked	linked, linked, hard, linked, linked, linked, linked, linked, linked, hard, soft, soft, linked, linked, linked	linked, linked, linked, linked, linked, linked, linked, linked, soft, linked, linked, soft, linked, linked, hard	linked, linked, linked, linked, linked, linked, linked, linked, linked, linked, linked, linked, linked, linked, linked	linked, linked, linked, linked, linked, linked, linked, linked, linked, linked, linked, linked, linked, linked, linked	199189	198058	240000	346557	205408
ENSAMXG00000018543	No	OverlappingSweeps_3Caves	dpp6b	LG13_ToothNumber.Protas2008	membrane;integral component of membrane;proteolysis;serine-type peptidase activity	dipeptidyl-peptidase 6b [Source:ZFIN;Acc:ZDB-GENE-070705-88]	na	abnormal afterhyperpolarizationabnormal channel response;abnormal long term potentiationabnormal synaptic transmission	na	NW_019170550.1	2127091	2229608	2117091	2239608	TRUE	2.1771e+06		in gene	2177099	NA	+	independent	594419	572411	22007.6	0.4	0.1	5	1e-05		Pachon_Tinaja-Molino	0	102	linked, linked, linked, hard, linked, linked, linked, linked, linked, linked, linked, linked, linked, linked, linked, linked, hard, linked, linked, linked, hard, linked	linked, linked, hard, linked, hard, neutral, linked, neutral, neutral, neutral, linked, linked, linked, linked, linked, linked, soft, neutral, linked, linked, linked, hard	linked, linked, hard, linked, hard, hard, linked, linked, linked, hard, linked, linked, linked, linked, linked, linked, hard, linked, linked, linked, hard, linked	linked, linked, linked, linked, linked, linked, linked, linked, linked, linked, linked, linked, linked, linked, linked, linked, linked, linked, linked, linked, linked, linked	linked, linked, linked, linked, linked, linked, linked, linked, linked, linked, linked, linked, linked, linked, linked, linked, linked, linked, linked, linked, linked, linked	192419	179074	40071.4	238562	74272.2
ENSAMXG00000006238	No	OverlappingSweeps_3Caves	gpaa1	LG13_SO3Width.Protas2008	membrane;integral component of membrane;GPI-anchor transamidase complex	glycosylphosphatidylinositol anchor attachment 1 [Source:NCBI gene;Acc:103036727]	na	abnormal embryo size;abnormal embryo size;abnormal embryo turning;abnormal embryo turning;abnormal neural tube morphology;abnormal neural tube morphology;abnormal placenta size;abnormal retinal vasculature morphology;embryonic growth retardation;embryonic lethality prior to organogenesis;embryonic lethality prior to tooth bud stage;embryonic lethality prior to tooth bud stage;preweaning lethality…	na	NW_019170550.1	18855422	18873067	18845422	18883067	FALSE	1.88479e+07		downstream	18847869	7553	-	migration	138604	132734	5870.71	0.4			1e-05	Tinaja	Molino-Pachon-Tinaja	0	9	linked, linked, linked, linked, hard	soft, linked, linked, linked, linked	linked, linked, linked, hard, hard	neutral, neutral, linked, neutral, neutral	linked, linked, linked, linked, linked	176721	210669	106614	98409.1	10661
ENSAMXG00000040800	No	OverlappingSweeps_3Caves		LG13_SO3Width.Protas2008	nucleotide binding;ATP binding;protein kinase activity;protein phosphorylation;calmodulin binding;calmodulin-dependent protein kinase activity;protein serine kinase activity;protein threonine kinase activity;protein serine/threonine kinase activity		na	abnormal sarcoplasmic reticulum morphology;abnormal sinoatrial node conductionaltered response to myocardial infarction;decreased apoptosis;decreased response of heart to induced stress;decreased sensitivity to induced morbidity/mortality;oxidative stress	na	NW_019170550.1	20889219	21005781	20879219	21015781	TRUE	2.09574e+07		in gene	20957428	NA	+	independent	578220	552595	25625.1	0.6	0.1	5	1e-05		Pachon_Tinaja-Molino	56	94	hard, linked, linked, linked, linked, linked, linked, linked, linked, linked, linked, linked, linked, linked, linked, linked, linked, linked, linked, hard, linked, linked	linked, linked, linked, hard, linked, linked, soft, hard, linked, hard, soft, linked, hard, linked, linked, hard, neutral, linked, linked, linked, linked, neutral	linked, linked, linked, linked, linked, linked, hard, linked, hard, linked, hard, linked, linked, hard, linked, linked, hard, linked, linked, linked, linked	linked, linked, linked, linked, linked, linked, linked, linked, linked, linked, linked, linked, linked, linked, linked, linked, linked, linked, linked, linked, linked, neutral	linked, linked, linked, linked, linked, linked, linked, linked, linked, linked, linked, linked, linked, linked, linked, linked, linked, linked, linked, linked, linked	211553	174885	114886	148364	59752
ENSAMXG00000034667	No	OverlappingSweeps_3Caves	unm_hu7910	LG13_SO3Width.Protas2008	membrane;integral component of membrane;peptide-aspartate beta-dioxygenase activity;peptidyl-aspartic acid hydroxylation;peptidyl-amino acid modification;dioxygenase activity;protein binding;protein phosphopantetheinylation	un-named hu7910 [Source:ZFIN;Acc:ZDB-GENE-120727-22]	na	abnormal atrioventricular node conductionabnormal heart rate;abnormal myocardial fiber physiology;altered response of heart to induced stress;cleft palate;decreased litter size;increased cardiac muscle contractility;premature death;reduced female fertility;short snout;syndactyly;ventricular tachycardia	na	NW_019170550.1	21351208	21385445	21341208	21395445	TRUE	2.13723e+07		in gene	21372257	NA	-	standing	267938	245257	22681.6	0.6	0.001	5	NA		Molino-Pachon-Tinaja	0	0	linked, linked, linked, linked, linked, soft, linked, hard	linked, hard, hard, linked, linked, linked, linked, linked	linked, linked, hard, linked, linked, linked, linked, hard	linked, linked, linked, linked, linked, linked, linked, linked	linked, linked, linked, linked, linked, linked, linked, linked	201320		300814	58761.4	52242.2
ENSAMXG00000011331	Yes	OverlappingSweeps_3Caves	myom1b	LG13_SO3Width.Protas2008	protein binding	myomesin 1b [Source:ZFIN;Acc:ZDB-GENE-080416-2]	na	abnormal bone structure;decreased bone mineral content;decreased bone mineral content;decreased bone mineral density;impaired pupillary reflex	na	NW_019170550.1	21881465	21931640	21871465	21941640	TRUE	2.19015e+07		in gene	21901520	NA	+	independent	367926	353189	14737.8	0.2	0.1	5	1e-05		Pachon_Tinaja-Molino	44	0	linked, linked, linked, linked, linked, linked, linked, hard, linked, hard, linked	hard, linked, linked, hard, hard, linked, linked	hard, linked, linked, linked, linked, linked, linked	linked, linked, linked, linked, linked, linked, linked	linked, linked, linked, neutral, linked, linked, linked, linked, linked, linked, linked	182053	210243	64285.7	113675	121041
ENSAMXG00000006995	No	OverlappingSweeps_3Caves	chpf2	LG13_SO3Width.Protas2008	membrane;integral component of membrane;transferase activity;Golgi apparatus;Golgi cisterna membrane;acetylgalactosaminyltransferase activity	chondroitin polymerizing factor 2 [Source:NCBI gene;Acc:103021853]	na	abnormal bone structure;abnormal circulating amylase level;abnormal femur morphology;abnormal femur morphology;decreased bone mineral content;decreased grip strength;decreased lean body mass;increased circulating amylase level;no abnormal phenotype detected;short femur;short tibia;na	na;na	NW_019170550.1	22495050	22510746	22485050	22520746	TRUE	2.25062e+07		in gene	22506164	NA	-	independent	186073	178333	7739.9	0.09	0.1	5	1e-05		Pachon_Tinaja-Molino	0	0	linked, hard, linked, linked	linked, soft, hard, hard	soft, linked, linked, linked	linked, linked, linked, linked	linked, linked, linked, linked	198568	185611	36471.4	4342.16	7381.68
ENSAMXG00000007173	No	OverlappingSweeps_3Caves	garem	LG13_SO3Width.Protas2008	NA	GRB2 associated regulator of MAPK1 subtype 1 [Source:NCBI gene;Acc:103023499]	na	na	na	NW_019170550.1	22691981	22701778	22681981	22711778	FALSE	2.26862e+07		downstream	22686237	5744	-	standing	140996	135093	5902.71	0.6	0.001	50	NA		Molino-Pachon-Tinaja	42	0	hard, hard, hard	linked, soft, linked	linked, linked, hard	neutral, linked, neutral	linked, linked, linked	180449	208112	262814	76510.5	128054
ENSAMXG00000033306	No	OverlappingSweeps_3Caves		LG13_SO3Width.Protas2008	membrane;integral component of membrane;transmembrane transport;metal ion transmembrane transporter activity;metal ion transport		na	na	na	NW_019170550.1	22768734	22770731	22758734	22780731	FALSE	2.27752e+07		upstream	22775220	4489	-	standing	74908.5	71368.1	3540.41	0.3	0.001	50	NA		Molino-Pachon-Tinaja	266	0	hard	soft	hard	linked	linked		196142	1.09099e+06	396989	410222
ENSAMXG00000002900	No	OverlappingSweeps_3Caves	smchd1	LG13_SO3Width.Protas2008	ATP binding;chromosome organization;chromosome;double-strand break repair;protein binding;definitive hemopoiesis	structural maintenance of chromosomes flexible hinge domain containing 1 [Source:ZFIN;Acc:ZDB-GENE-050211-6]	caudal hematopoietic tissue decreased amount;caudal hematopoietic tissue decreased distribution;cell population proliferation occurs_in hematopoietic multipotent progenitor cell decreased occurrence;ceratohyal cartilage malformed;embryonic cranial skeleton morphogenesis decreased process quality;embryonic viscerocranium morphogenesis decreased process quality;ethmoid cartilage decreased width;eye…	abnormal DNA methylationabnormal imprinting;abnormal maternal decidual layer morphology;abnormal trophoblast giant cell morphology;abnormal trophoblast layer morphology;embryonic lethality during organogenesis incomplete penetrance;prenatal lethality incomplete penetrance	na	NW_019170550.1	23190567	23247789	23180567	23257789	TRUE	2.322e+07		CDS, exon 23	23219953	NA	+	independent	400395	384778	15616.8	0.2	0.1	5	1e-05		Pachon_Tinaja-Molino	189	390	hard, linked, linked, linked, linked, linked, linked, linked, linked, linked, linked, linked	linked, linked, soft, linked, linked, linked, linked, linked, linked, soft, linked	linked, linked, linked, linked, linked, linked, linked, linked, linked, hard, linked, linked, linked	linked, linked, linked, linked, linked, linked, linked, linked, linked, linked, linked	linked, linked, linked, linked, linked, linked, linked, linked, linked, linked, linked, linked, linked	211260	190458	300671	131392	186209
ENSAMXG00000042808	No	OverlappingSweeps_3Caves		LG13_SO3Width.Protas2008	NA		na;na	na;na;na;na;na;na;na;na;na;na;na;na;na;na;na;na;na;na;na;na;na;na;na;na	na;na;na;na;na;na;na;na;na;na;na;na;na;na;na;na;na;na;na;na	NW_019170550.1	23401006	23408662	23391006	23418662	FALSE	2.34124e+07		downstream	23412414	11408	+	independent	56253.5	52246.8	4006.7	0.1	0.1	5	1e-05		Pachon_Tinaja-Molino	0	0	hard, linked	linked, soft, linked	linked, hard	linked, linked, linked	linked, linked, linked		203590	0	0	0
ENSAMXG00000007267	No	OverlappingSweeps_3Caves	BANK1	LG13_SO3Width.Protas2008	NA	B cell scaffold protein with ankyrin repeats 1 [Source:NCBI gene;Acc:103021992]	na	abnormal B cell physiology;abnormal lymphocyte physiology;abnormal spleen germinal center morphology;abnormal splenic cell ratio;increased B cell proliferation;increased B-1a cell number;increased IgG2a level;increased IgM level;increased mature B cell number;increased spleen germinal center number;increased spleen germinal center size	na	NW_019170550.1	24267038	24383122	24257038	24393122	TRUE	2.43265e+07		in gene	24326453	NA	-	independent	649455	626055	23400	0.4	0.1	5	1e-05		Pachon_Tinaja-Molino	85	70	linked, hard, linked, linked, linked, linked, hard, linked, linked, linked, linked, linked, linked, hard, linked, hard, hard, linked, linked, linked, linked, linked, linked, hard, linked	linked, linked, linked, linked, linked, linked, linked, soft, hard, linked, linked, linked, linked, soft, hard, linked, hard, hard, linked, linked, linked, linked, hard, linked, soft	hard, linked, linked, linked, linked, linked, linked, linked, linked, linked, linked, linked, linked, linked, linked, hard, linked, linked, linked, linked, linked, linked, linked, linked, linked	linked, linked, linked, linked, linked, linked, linked, linked, linked, linked, linked, linked, linked, linked, linked, linked, linked, linked, linked, linked, linked, linked, linked, linked, linked	linked, linked, linked, linked, linked, linked, linked, linked, linked, linked, linked, linked, linked, linked, linked, linked, linked, linked, linked, linked, linked, linked, linked, linked, linked	126744	195559	196686	380673	451380
ENSAMXG00000006468	No	OverlappingSweeps_3Caves	men1	LG13_SO3Width.Protas2008	DNA binding;nucleus;"negative regulation of transcription, DNA-templated"	menin 1 [Source:NCBI gene;Acc:103032489]	na	abnormal cell differentiationabnormal craniofacial development;abnormal embryonic tissue morphology;abnormal neural tube closure;abnormal pancreas morphology;abnormal pancreatic acinar cell morphology;abnormal pituitary gland morphology;decreased circulating phosphate level;decreased embryo size;delayed hepatic development;embryonic growth retardation;embryonic lethality complete penetrance;embry…	na	NW_019170550.1	24991229	25004295	24981229	25014295	TRUE	24995405		in gene	24995405	NA	-	independent	155466	148961	6504.87	0.07	0.1	5	1e-05		Pachon_Tinaja-Molino	0	6	hard, linked, linked, hard	soft, soft, soft, linked	linked, hard, linked, linked	linked, linked, linked, linked	linked, linked, linked, linked	196243	201940	5071.43	178447	164906
ENSAMXG00000005915	Yes	OverlappingSweeps_3Caves	si:ch73-40a2.1	LG13_SO3Width.Protas2008	membrane;integral component of membrane;nucleotide binding;ATP binding;protein kinase activity;protein phosphorylation;protein tyrosine kinase activity;transmembrane receptor protein tyrosine kinase activity;transmembrane receptor protein tyrosine kinase signaling pathway;peptidyl-tyrosine phosphorylation;integral component of plasma membrane;plasma membrane;ephrin receptor activity;ephrin recept…	tyrosine-protein kinase receptor TYRO3-like [Source:NCBI gene;Acc:103046088]	na	na	na	NW_019170550.1	25331011	25352906	25321011	25362906	TRUE	25344889		in gene	25344889	NA	+	independent	213338	204285	9052.39	0.11	0.1	5	1e-05		Pachon_Tinaja-Molino	47	15	linked, linked, hard, linked, linked, linked	linked, linked, hard, linked, linked, linked	hard, linked, linked, linked, linked, linked	linked, linked, linked, linked, linked, linked	linked, linked, linked, linked, linked, linked	194210	165951	531243	256337	239042
ENSAMXG00000002393	No	OverlappingSweeps_3Caves	sec24d	LG13_SO3Width.Protas2008	membrane;zinc ion binding;endoplasmic reticulum membrane;intracellular protein transport;protein transport;cytoplasmic vesicle;ER to Golgi transport vesicle membrane;cytosol;endoplasmic reticulum to Golgi vesicle-mediated transport;COPII vesicle coat;embryonic viscerocranium morphogenesis;cartilage morphogenesis;extracellular matrix constituent secretion	SEC24 homolog D, COPII coat complex component [Source:NCBI gene;Acc:103036498]	actin filament part_of chondrocyte disorganized;adherens junction part_of chondrocyte increased amount;adherens junction part_of Meckel's cartilage increased amount;cartilage development disrupted;cell-cell adherens junction part_of chondrocyte increased amount;cell-cell adherens junction part_of Meckel's cartilage increased amount;ceratobranchial cartilage decreased size;ceratohyal cartilage mal…	abnormal liver morphology;abnormal liver morphology;abnormal stomach morphology;abnormal stomach morphology;embryonic lethality before implantation complete penetrance;embryonic lethality during organogenesis complete penetrance;impaired glucose tolerance;impaired glucose tolerance;increased circulating alkaline phosphatase level;no abnormal phenotype detected;preweaning lethality complete penetr…	na	NW_019170550.1	28376917	28409582	28366917	28419582	TRUE	2.83884e+07		in gene	28388399	NA	-	standing	283967	269633	14334	0.6	0.01	50	NA		Molino-Pachon-Tinaja	18	120	linked, linked, linked, linked, linked, hard, linked, linked	linked, linked, linked, hard, linked, linked, linked, linked	linked, linked, linked, hard, hard, linked, linked, linked	linked, linked, linked, linked, linked, linked, linked, linked	linked, linked, linked, linked, linked, linked, linked, linked	189748	204359	309357	42837.2	134476
ENSAMXG00000002366	No	OverlappingSweeps_3Caves	USP53	LG13_SO3Width.Protas2008	protein deubiquitination;thiol-dependent ubiquitin-specific protease activity	inactive ubiquitin carboxyl-terminal hydrolase 53-like [Source:NCBI gene;Acc:103035264]	na	abnormal auditory brainstem response;abnormal bone mineral density;abnormal bone mineralizationabnormal bone structure;abnormal circulating alkaline phosphatase level;abnormal circulating phosphate level;abnormal coat/ hair morphology;abnormal coat/ hair morphology;abnormal cochlear outer hair cell morphology;abnormal cued conditioning behavior;abnormal orientation of outer hair cell stereociliar…	na	NW_019170550.1	28517466	28566684	28507466	28576684	TRUE	2.854e+07		in gene	28540022	NA	+	migration	360765	343503	17261.7	0.6			1e-05	Pachon	Molino-Pachon-Tinaja	28	14	linked, hard, linked, linked, linked, hard, linked, linked, linked, linked, linked	hard, linked, linked, linked, linked, linked, linked, linked, linked, linked, linked	linked, linked, linked, linked, linked, hard, hard, linked, hard, linked, linked	linked, linked, linked, linked, neutral, linked, linked, linked, linked, linked, linked	linked, linked, linked, linked, linked, linked, linked, linked, linked, linked, linked	211511	184249	238243	147023	97128.2
ENSAMXG00000002343	Yes	OverlappingSweeps_3Caves	frem1a	LG13_SO3Width.Protas2008	integral component of membrane;cell-matrix adhesion;cell communication;basement membrane;fin development;fin morphogenesis	FRAS1 related extracellular matrix 1 [Source:NCBI gene;Acc:103045484]	anal fin has fewer parts of type;caudal fin has fewer parts of type;cell part_of integument circular;cell part_of median fin fold circular;dorsal fin has fewer parts of type;fin degenerate;fin necrotic;medial fin morphogenesis process quality;median fin fold blistered;median fin fold degenerate;median fin fold rough;pectoral fin degenerate;pectoral fin has fewer parts of type;pectoral fin quality…	abnormal anogenital distance;abnormal brain morphology;abnormal conjunctiva morphology;abnormal cornea morphology;abnormal cranial suture morphology;abnormal craniofacial morphology;abnormal diaphragm development;abnormal digit morphology;abnormal epidermal layer morphology;abnormal eye development;abnormal eye morphology;abnormal gallbladder morphology;abnormal internasal suture morphology;abnor…	na	NW_019170550.1	28567238	28612829	28557238	28622829	TRUE	2.85934e+07		in gene	28593381	NA	-	independent	361072	346047	15025.1	0.2	0.1	5	1e-05		Pachon_Tinaja-Molino	247	281	linked, linked, hard, linked, linked, linked, linked, linked, linked, linked, linked	linked, linked, hard, linked, linked, linked, linked, linked, hard, linked, linked	linked, linked, linked, linked, linked, linked, linked, linked, linked, hard, linked	linked, linked, linked, linked, linked, linked, linked, linked, linked, linked, linked	linked, linked, linked, linked, linked, linked, linked, linked, linked, linked, linked	207530	194015	241971	256966	215104
ENSAMXG00000039385	No	OverlappingSweeps_3Caves	plscr3b	LG13_SO3Width.Protas2008	phospholipid scramblase activity;plasma membrane phospholipid scrambling;membrane;integral component of membrane	phospholipid scramblase 2-like [Source:NCBI gene;Acc:103046260]	na;na	abnormal abdominal fat pad morphology;abnormal circulating cholesterol level;abnormal glucose homeostasis;abnormal lipid homeostasis;decreased circulating adiponectin level;hyperglycemia;impaired glucose tolerance;increased circulating cholesterol level;increased circulating free fatty acid level;increased circulating leptin level;increased circulating triglyceride level;increased white fat cell …	na;na;na	NW_019170550.1	28827669	28852936	28817669	28862936	TRUE	2.88417e+07		in gene	28841671	NA	+	independent	279971	262423	17548.7	0.3	0.1	5	1e-05		Pachon_Tinaja-Molino	0	0	hard, linked, linked, linked, linked, linked	linked, linked, linked, hard, linked, linked	hard, linked, linked, linked, hard	neutral, linked, linked, linked, neutral, neutral	linked, linked, neutral, linked, neutral, linked	171682	153042	30614.3	88998	74344
ENSAMXG00000043800	No	OverlappingSweeps_3Caves	rnaseka	LG13_SO3Width.Protas2008	nucleic acid phosphodiester bond hydrolysis;membrane;integral component of membrane;"RNA phosphodiester bond hydrolysis, endonucleolytic";endoribonuclease activity	ribonuclease, RNase K a [Source:NCBI gene;Acc:751692]	na	na;abnormal circulating alkaline phosphatase level;abnormal circulating glucose level;abnormal fasting circulating glucose level;decreased circulating glucose level;decreased fasting circulating glucose level;decreased leukocyte cell number;increased circulating alkaline phosphatase level;preweaning lethality complete penetrance;preweaning lethality complete penetrance	na	NW_019170550.1	29425834	29433220	29415834	29443220	TRUE	2.94307e+07		in gene	29430742	NA	+	standing	184569	172134	12434.6	0.6	0.01	50	NA		Molino-Pachon-Tinaja	0	84	linked, linked, hard	linked, linked, hard	hard, hard, hard	neutral, neutral, neutral	linked, linked, linked	173681	208099	289186	1.07568e+06	1.1082e+06
ENSAMXG00000011736	No	OverlappingSweeps_3Caves	alox12	LG13_SO3Width.Protas2008	metal ion binding;cytoplasm;iron ion binding;oxidoreductase activity;dioxygenase activity;"oxidoreductase activity, acting on single donors with incorporation of molecular oxygen, incorporation of two atoms of oxygen";arachidonate 12(S)-lipoxygenase activity;calcium ion binding;nucleus;oxidation-reduction process;protein binding	arachidonate 12-lipoxygenase, 12S-type [Source:NCBI gene;Acc:103037595]	brain development delayed;camera-type eye development disrupted;diencephalon decreased size;eye decreased diameter;eye decreased size;head hypoplastic;hindbrain decreased size;lens composition;lens development in camera-type eye disrupted;midbrain decreased size;pericardium edematous;post-vent region bent;retina layer formation disrupted;somite unstructured;yolk edematous	altered susceptibility to induced thrombosis;impaired skin barrier function;increased platelet aggregation	na	NW_019170550.1	29433241	29447810	29423241	29457810	TRUE	2.94374e+07		in gene	29437357	NA	-	independent	205714	196881	8832.94	0.09	0.1	5	1e-05		Pachon_Tinaja-Molino	0	0	linked, hard, linked, linked	hard, hard, linked, hard	linked, linked, linked, hard	linked, linked, neutral, linked	linked, linked, linked, linked	202139	191532	113857	170737	178641
ENSAMXG00000036820	No	OverlappingSweeps_3Caves	si:dkey-23i12.7	LG13_SO3Width.Protas2008	DNA-binding transcription factor activity;"regulation of transcription, DNA-templated";DNA binding;regulation of transcription by RNA polymerase II	si:dkey-23i12.7 [Source:ZFIN;Acc:ZDB-GENE-160728-52]	na	na	na	NW_019170550.1	30646306	30650250	30636306	30660250	FALSE	3.0651e+07		upstream	30650999	749	-	independent	158712	151335	7376.67	0.07	0.1	5	1e-05		Pachon_Tinaja-Molino	0	0	hard, linked	soft, linked	hard, hard	linked, neutral	linked, linked			0	0	0
ENSAMXG00000018625	No	OverlappingSweeps_3Caves	per1b	LG13_SO3Width.Protas2008	nucleus;cytoplasm;rhythmic process;protein binding;visual perception;response to temperature stimulus;response to light stimulus;regulation of circadian rhythm;retina development in camera-type eye;dopaminergic neuron differentiation;positive regulation of dopaminergic neuron differentiation	period circadian protein homolog 1-like [Source:NCBI gene;Acc:103033595]	behavior process quality;caudal tuberculum has fewer parts of type;circadian rhythm rhythm quality;dopamine part_of retina decreased amount;dopaminergic neuron part_of caudal tuberculum disorganized;dopaminergic neuron part_of retinal inner nuclear layer decreased distribution;learning decreased process quality;learning process quality;leukocyte decreased amount;leukocyte increased amount;leukocy…	abnormal basal metabolism;abnormal body weight;abnormal brain wave patternabnormal circadian behavior phase;abnormal circadian sleep/wake cycle;abnormal circardian behavior entrainment;abnormal estrous cycle;abnormal food intake;abnormal food preference;abnormal impulsive behavior control;abnormal learning/memory/conditioning;abnormal pregnancy;abnormal sleep patternabsent estrous cycle;arrhythmi…	na	NW_019170550.1	34043083	34065669	34033083	34075669	TRUE	3.40461e+07		in gene	34046142	NA	+	migration	274350	258130	16219.4	0.6			1e-05	Pachon	Molino-Pachon-Tinaja	0	0	hard, linked, hard, linked, hard	linked, linked, hard, linked, linked	linked, hard, linked, linked, linked	linked, linked, linked, linked, linked	linked, linked, linked, linked, linked	213897	210533	90871.4	127913	10077.4
ENSAMXG00000018892	Yes	OverlappingSweeps_3Caves	bard1	LG11_GCL.O'Quin2012, LG11_Chemical Sense, Ribs.Protas2008_Eye diameter, Pupil diameter.Kowalko2013_GCL.O'Quin2012	metal ion binding;transferase activity;protein binding	BRCA1 associated RING domain 1 [Source:NCBI gene;Acc:103032898]	na	abnormal developmental patterning;abnormal DNA replicationabnormal embryonic tissue morphology;abnormal gastrulationarrest of spermatogenesis;decreased male germ cell number;embryonic lethality between implantation and somite formation complete penetrance;increased cellular sensitivity to DNA damaging agents;inner cell mass degeneration;male infertility;neoplasm;no abnormal phenotype detected;pre…	na	NW_019170553.1	4462316	4500220	4452316	4510220	TRUE	4.47832e+06		in gene	4478316	NA	-	independent	292606	279099	13506.3	0.2	0.1	5	1e-05		Pachon_Tinaja-Molino	49	0	linked, linked, linked, hard, hard, hard, linked, linked, hard	linked, hard, linked, linked, linked, linked, linked, hard, linked	soft, linked, hard, linked, linked, linked, linked, soft, linked	linked, linked, linked, linked, linked, linked, linked, linked, linked	linked, linked, linked, linked, linked, linked, linked, linked, linked	197218	209655	149957	239929	234940
ENSAMXG00000040176	No	OverlappingSweeps_3Caves	zgc:113337	LG11_GCL.O'Quin2012, LG11_Chemical Sense, Ribs.Protas2008_Eye diameter, Pupil diameter.Kowalko2013_GCL.O'Quin2012	membrane;integral component of membrane	OX-2 membrane glycoprotein-like [Source:NCBI gene;Acc:103027119]	na	abnormal response to infection;decreased IgA level;decreased IgG level;decreased IgG1 level;decreased IgG2a level;decreased IgG2b level;decreased incidence of tumors by chemical induction;decreased physiological sensitivity to xenobiotic;na;decreased startle reflex;decreased startle reflex;increased lean body mass;increased lean body mass;abnormal acrosome morphology;abnormal Sertoli cell morphol…	na;na;na;na;na	NW_019170553.1	5646009	5677925	5636009	5687925	TRUE	5.6582e+06		in gene	5658197	NA	-	independent	218331	209261	9069.63	0.12	0.1	5	1e-05		Pachon_Tinaja-Molino	0	0	hard, linked, linked, linked, linked, linked, hard, linked	linked, linked, hard, linked, linked, linked, linked, linked	linked, hard, linked, linked, linked, linked, linked, linked	linked, linked, linked, linked, linked, linked, linked, linked	linked, linked, linked, linked, linked, linked, linked, linked	184482	211114	279414	119660	19760.3
ENSAMXG00000034457	No	OverlappingSweeps_3Caves		LG11_GCL.O'Quin2012, LG11_Chemical Sense, Ribs.Protas2008_Eye diameter, Pupil diameter.Kowalko2013_GCL.O'Quin2012	mitochondrial inner membrane;membrane;integral component of membrane;NADH dehydrogenase (ubiquinone) activity;iron-sulfur cluster binding;electron transfer activity;ATP synthesis coupled electron transport;oxidation-reduction process		na	na	na	NW_019170553.1	14543871	14545877	14533871	14555877	FALSE	1.45344e+07		downstream	14534366	9505	-	standing	200867	179715	21152.2	0.6	0.001	5	NA		Molino-Pachon-Tinaja	99	13	hard	hard	hard	linked	linked			488400	1.09018e+06	1.09018e+06
ENSAMXG00000008169	No	OverlappingSweeps_3Caves	NDUFS1	LG11_GCL.O'Quin2012, LG11_Chemical Sense, Ribs.Protas2008_Eye diameter, Pupil diameter.Kowalko2013_GCL.O'Quin2012	ATP synthesis coupled electron transport;"oxidoreductase activity, acting on NAD(P)H";NADH dehydrogenase (ubiquinone) activity;iron-sulfur cluster binding;oxidoreductase activity;oxidation-reduction process;membrane	NADH-ubiquinone oxidoreductase 75 kDa subunit, mitochondrial [Source:NCBI gene;Acc:103040078]	na	abnormal behavior;abnormal circulating phosphate level;decreased circulating triglyceride level;decreased circulating triglyceride level;decreased vertical activity;hyperactivity;hypoactivity;hypoactivity;preweaning lethality complete penetrance;preweaning lethality complete penetrance	na	NW_019170553.1	14538558	14543453	14528558	14553453	TRUE	1.45408e+07		in gene	14540762	NA	-	independent	231994	221329	10665	0.07	0.1	5	1e-05		Pachon_Tinaja-Molino	79	0	linked, hard	hard, linked	hard, hard	linked, linked	linked, linked	205576	210534	140829	10208.2	5424.21
ENSAMXG00000034168	Yes	OverlappingSweeps_3Caves	atf2	LG11_GCL.O'Quin2012, LG11_Chemical Sense, Ribs.Protas2008_Eye diameter, Pupil diameter.Kowalko2013_GCL.O'Quin2012	DNA binding;DNA-binding transcription factor activity;"regulation of transcription, DNA-templated";nucleus;regulation of transcription by RNA polymerase II	activating transcription factor 2 [Source:NCBI gene;Acc:103028069]	na	abnormal artery development;abnormal chondrocyte morphology;abnormal cytokine secretionabnormal heart morphology;abnormal heart morphology;abnormal kidney morphology;abnormal kidney morphology;abnormal long bone epiphyseal plate morphology;abnormal lung morphology;abnormal NK cell physiology;abnormal placenta labyrinth morphology;abnormal placenta vasculature;abnormal skin morphology;abnormal ski…	na	NW_019170553.1	15424618	15452628	15414618	15462628	TRUE	1.54372e+07		in gene	15437173	NA	+	independent	312903	299615	13288	0.12	0.1	5	1e-05		Pachon_Tinaja-Molino	0	0	linked, linked, linked, hard, linked, linked, linked	linked, linked, hard, linked, linked, linked, linked	linked, linked, linked, linked, hard, linked, hard	linked, linked, linked, linked, linked, linked, linked	linked, linked, linked, linked, linked, linked, linked	213897	200583	60428.6	12722.2	0
ENSAMXG00000038504	No	OverlappingSweeps_3Caves		LG11_GCL.O'Quin2012	NA		na	na	na	NW_019170553.1	25457343	25457673	25447343	25467673	FALSE	2.54552e+07		downstream	25455210	2133	-	standing	101271	94112.3	7158.47	0.25	0.001	5	NA		Molino-Pachon-Tinaja	0	0	linked, hard	linked, soft	linked, hard	linked, linked	linked, linked			0	0	0
ENSAMXG00000011002	No	OverlappingSweeps_3Caves	rnf17	LG11_GCL.O'Quin2012	metal ion binding	ring finger protein 17 [Source:ZFIN;Acc:ZDB-GENE-030131-6451]	na	arrest of spermatogenesis;azoospermia;male infertility;small seminiferous tubules;small testis	na	NW_019170553.1	25732401	25754539	25722401	25764539	TRUE	2.57413e+07		in gene	25741320	NA	-	independent	353540	335559	17981.2	0.15	0.1	5	1e-05		Pachon_Tinaja-Molino	86	20	linked, linked, hard, linked, linked, hard	linked, hard, hard, hard, hard, linked	linked, linked, linked, hard, linked, linked	linked, linked, linked, linked, linked, linked	linked, linked, linked, linked, linked, linked	214046	171031	189829	179202	179644
ENSAMXG00000003754	Yes	OverlappingSweeps_3Caves	irs2b	LG11_GCL.O'Quin2012	insulin receptor binding;insulin receptor signaling pathway	insulin receptor substrate 2 [Source:NCBI gene;Acc:103034135]	na	abnormal cell differentiationabnormal circulating glucose level;abnormal circulating hormone level;abnormal circulating insulin level;abnormal corpus luteum morphology;abnormal energy homeostasis;abnormal glucose homeostasis;abnormal lipid homeostasis;abnormal mating frequency;abnormal oogenesis;abnormal ovarian follicle morphology;abnormal ovarian folliculogenesis;abnormal ovulationabnormal panc…	na	NW_019170553.1	29058484	29080217	29048484	29090217	TRUE	2.90715e+07		in gene	29071451	NA	-	independent	298523	285800	12723	0.1	0.1	5	1e-05		Pachon_Tinaja-Molino	0	230	linked, linked, linked, linked, hard	linked, soft, soft, neutral, linked	linked, hard, linked, linked, hard	linked, linked, linked, linked, linked	linked, linked, linked, linked, linked	203764	194560	347986	352522	293159
ENSAMXG00000002412	No	OverlappingSweeps_3Caves	dcaf6	LG11_GCL.O'Quin2012	protein binding	DDB1 and CUL4 associated factor 6 [Source:NCBI gene;Acc:103030561]	na	abnormal circulating alanine transaminase level;abnormal cued conditioning behavior;abnormal muscle physiology;impaired coordination;impaired exercise endurance;impaired skeletal muscle regeneration	na	NW_019170553.1	33139028	33169877	33129028	33179877	TRUE	3.31507e+07		in gene	33150734	NA	-	independent	311893	285222	26670.5	0.6	0.1	5	1e-05		Pachon_Tinaja-Molino	40	53	linked, linked, hard, linked, hard, linked, linked	linked, hard, linked, soft, linked, soft, soft	linked, linked, hard, linked, linked, linked, linked	linked, linked, linked, linked, linked, linked, linked	linked, linked, linked, linked, linked, linked, linked	203453	179615	125643	121668	119092
ENSAMXG00000002349	Yes	OverlappingSweeps_3Caves	tbc1d4	LG11_GCL.O'Quin2012	positive regulation of GTPase activity;GTPase activator activity	TBC1 domain family member 4 [Source:NCBI gene;Acc:103023482]	na	abnormal bone mineral density;abnormal bone mineralizationabnormal coat appearance;abnormal coat appearance;abnormal gluconeogenesis;abnormal glucose homeostasis;abnormal glycogen homeostasis;abnormal lens morphology;decreased adipocyte glucose uptake;decreased adiponectin level;decreased basal metabolism;decreased body size;decreased circulating glucose level;decreased circulating insulin level;…	na	NW_019170553.1	33327239	33379585	33317239	33389585	TRUE	3.33542e+07		in gene	33354161	NA	+	standing	406114	385787	20327.5	0.6	0.0001	5	NA		Molino-Pachon-Tinaja	59	290	linked, linked, hard, linked, linked, linked, linked, linked, linked, linked, linked, linked	linked, linked, linked, linked, linked, linked, linked, linked, linked, linked, soft, soft	linked, linked, hard, linked, hard, linked, linked, hard, linked, linked, linked, linked	linked, linked, linked, linked, linked, linked, linked, linked, linked, linked, linked, linked	linked, linked, linked, linked, linked, linked, linked, linked, linked, linked, linked, linked	212417	200715	170457	293712	228375
ENSAMXG00000032742	No	OverlappingSweeps_3Caves	prmt2	LG11_Chemical Sense, Ribs.Protas2008_Eye diameter, Pupil diameter.Kowalko2013_GCL.O'Quin2012, LG11_GCL.O'Quin2012	transferase activity;methyltransferase activity;methylation;peptidyl-arginine methylation;protein-arginine N-methyltransferase activity;protein binding;identical protein binding;peptidyl-arginine N-methylation	protein arginine methyltransferase 2 [Source:ZFIN;Acc:ZDB-GENE-041104-1]	na	abnormal cell cycle;abnormal vascular wound healing;increased sacral vertebrae number	na	NW_019170553.1	2376937	2387040	2366937	2397040	TRUE	2.37924e+06		in gene	2379238	NA	-	standing	148276	135549	12726.4	0.6	0.001	5	NA		Molino-Pachon-Tinaja	0	0	linked, hard, hard	soft, linked, hard	hard, linked, linked	linked, linked, linked	linked, linked, linked	202813	178467	175643	182412	5227.5
ENSAMXG00000018670	No	OverlappingSweeps_3Caves	ankar	LG11_Chemical Sense, Ribs.Protas2008_Eye diameter, Pupil diameter.Kowalko2013_GCL.O'Quin2012, LG11_GCL.O'Quin2012	protein binding	ankyrin and armadillo repeat containing [Source:ZFIN;Acc:ZDB-GENE-030616-533]	na	na	na	NW_019170553.1	4829135	4839220	4819135	4849220	FALSE	4.84492e+06		upstream	4844922	5702	-	standing	202750	193599	9150.26	0.6	0.001	50	NA		Molino-Pachon-Tinaja	166	31	linked, hard, hard	hard, hard, hard	hard, linked, linked	linked, linked, linked	linked, linked, linked	208371	191240	436800	156964	288378
ENSAMXG00000006174	No	OverlappingSweeps_3Caves	vil1	LG11_Chemical Sense, Ribs.Protas2008_Eye diameter, Pupil diameter.Kowalko2013_GCL.O'Quin2012, LG11_GCL.O'Quin2012	actin filament binding;actin binding;cytoskeleton organization;calcium ion binding;actin filament capping;actin nucleation;cell projection;actin filament severing;"phosphatidylinositol-4,5-bisphosphate binding";lamellipodium;ruffle;microvillus;filopodium tip	villin 1 [Source:NCBI gene;Acc:103028195]	na	impaired wound healing;no abnormal phenotype detected	na	NW_019170553.1	10288803	10306398	10278803	10316398	FALSE	1.02845e+07		upstream	10284477	21921	+	standing	205391	188945	16446.3	0.6	0.001	5	NA		Molino-Pachon-Tinaja	59	21	linked, linked, linked, hard	linked, soft, linked, soft	linked, linked, linked, hard	linked, linked, linked, linked	linked, linked, linked, linked		197017	192786	125155	95320.9
ENSAMXG00000037083	No	OverlappingSweeps_3Caves	tmem198a	LG11_Chemical Sense, Ribs.Protas2008_Eye diameter, Pupil diameter.Kowalko2013_GCL.O'Quin2012, LG11_GCL.O'Quin2012	membrane;integral component of membrane;positive regulation of canonical Wnt signaling pathway	transmembrane protein 198-B-like [Source:NCBI gene;Acc:103039459]	na	na	na	NW_019170553.1	11053934	11087173	11043934	11097173	TRUE	1.1069e+07		in gene	11068970	NA	+	independent	334798	319363	15434.8	0.2	0.1	5	1e-05		Pachon_Tinaja-Molino	0	0	linked, linked, linked, linked, linked, linked, hard	linked, hard, linked, linked, hard, linked, hard	hard, linked, hard, hard, linked, linked, linked	linked, linked, linked, linked, linked, linked, linked	linked, linked, linked, linked, linked, linked, linked	212583	199119	8615.71	297965	322850
ENSAMXG00000009010	No	OverlappingSweeps_3Caves	DOCK9	LG11_Chemical Sense, Ribs.Protas2008_Eye diameter, Pupil diameter.Kowalko2013_GCL.O'Quin2012, LG11_GCL.O'Quin2012	guanyl-nucleotide exchange factor activity;small GTPase mediated signal transduction	dedicator of cytokinesis 9 [Source:HGNC Symbol;Acc:HGNC:14132]	na	abnormal body length;abnormal bone mineral density;abnormal bone structure;abnormal prepulse inhibition;decreased total body fat amount;increased body length;increased bone mineral content;increased bone mineral content;increased bone mineral density;increased lean body mass;increased lean body mass;increased prepulse inhibition;increased prepulse inhibition	na	NW_019170553.1	14423643	14474677	14413643	14484677	TRUE	1.44484e+07		in gene	14448425	NA	+	independent	428370	411819	16550.9	0.15	0.1	5	1e-05		Pachon_Tinaja-Molino	61	322	hard, hard, linked, linked, linked, linked, linked, linked, linked, linked, linked	linked, linked, hard, linked, linked, linked, linked, linked, linked, soft, linked	linked, hard, linked, linked, linked, linked, linked, linked, linked, linked, hard	linked, linked, linked, linked, linked, linked, linked, linked, linked, linked, linked	linked, linked, linked, linked, neutral, linked, linked, linked, linked, linked, linked	194953	138497	251429	254090	242825
ENSAMXG00000042778	Yes	OverlappingSweeps_3Caves		LG11_Chemical Sense, Ribs.Protas2008_Eye diameter, Pupil diameter.Kowalko2013_GCL.O'Quin2012, LG11_GCL.O'Quin2012	membrane;integral component of membrane;ion transport;lipid binding;proton transmembrane transporter activity;ATP synthesis coupled proton transport;proton transmembrane transport;"proton-transporting two-sector ATPase complex, proton-transporting domain";"proton-transporting ATP synthase complex, coupling factor F(o)"	ATP synthase F(0) complex subunit C3, mitochondrial [Source:NCBI gene;Acc:103027531]	na	na	na	NW_019170553.1	15418306	15424722	15408306	15434722	TRUE	1.54218e+07		in gene	15421779	NA	+	independent	183697	175801	7896.25	0.07	0.1	5	1e-05		Pachon_Tinaja-Molino	0	7	hard, linked	hard, hard	hard, hard	linked, linked	linked, linked	203727	210533	774529	225391	238710
ENSAMXG00000031750	No	OverlappingSweeps_3Caves	cox17	LG11_Chemical Sense, Ribs.Protas2008_Eye diameter, Pupil diameter.Kowalko2013_GCL.O'Quin2012, LG11_GCL.O'Quin2012	copper ion binding;mitochondrial intermembrane space;copper chaperone activity	cytochrome c oxidase copper chaperone COX17 [Source:ZFIN;Acc:ZDB-GENE-040912-91]	developmental growth delayed;mesenchyme part_of swim bladder increased amount;mesothelial cell part_of swim bladder decreased amount;whole organism decreased amount;whole organism increased amount	na	na	NW_019170553.1	21827354	21835663	21817354	21845663	FALSE	2.18196e+07		upstream	21819584	16079	+	standing	158325	143752	14573	0.6	0.001	5	NA		Molino-Pachon-Tinaja	0	0	hard, linked, linked	hard, hard, linked	hard, linked, linked	linked, linked, linked	linked, linked, linked	175234	204757	0	167830	167830
ENSAMXG00000038264	No	OverlappingSweeps_3Caves	gdap2	LG11_Chemical Sense, Ribs.Protas2008_Eye diameter, Pupil diameter.Kowalko2013_GCL.O'Quin2012, LG11_GCL.O'Quin2012	NA	ganglioside induced differentiation associated protein 2 [Source:NCBI gene;Acc:103029853]	na	abnormal bone mineralizationabnormal bone structure;abnormal circulating amylase level;absent pinna reflex;absent pinna reflex;decreased circulating amylase level;decreased circulating fructosamine level;decreased circulating fructosamine level;decreased circulating serum albumin level;decreased circulating serum albumin level;decreased circulating thyroxine level;decreased circulating thyroxine …	na	NW_019170553.1	22232190	22284180	22222190	22294180	TRUE	2.22565e+07		in gene	22256514	NA	+	independent	329288	310884	18404	0.4	0.1	5	1e-05		Pachon_Tinaja-Molino	0	48	linked, hard, linked, linked, linked, linked, linked, linked, linked, linked, linked, linked	linked, soft, linked, linked, linked, linked, hard, linked, soft, soft, linked, linked	linked, linked, linked, soft, soft, linked, linked, linked, linked, linked, linked, linked	linked, linked, linked, linked, linked, linked, linked, linked, linked, linked, linked, linked	linked, linked, linked, linked, linked, linked, linked, linked, linked, linked, linked, linked	196331	209235	206143	152222	24985.5
ENSAMXG00000019201	No	OverlappingSweeps_3Caves	rfx3	LG10_Condition,Eyesize,Melanophore,AnalFinRays,PeduncleDepth,SO3Width,Weightloss,ChemicalSense.Protas2008_Eye,LensL.Protas2007	DNA-binding transcription factor activity;"regulation of transcription, DNA-templated";nucleus;DNA binding	regulatory factor X3 [Source:NCBI gene;Acc:103029090]	na	abnormal direction of embryo turning;abnormal direction of heart looping;abnormal left-right axis patterning;abnormal motile primary cilium morphology;cardiomyopathy;decreased birth body size;dextrocardia;embryonic lethality during organogenesis incomplete penetrance;heterotaxia;mesocardia;no abnormal phenotype detected;perinatal lethality incomplete penetrance;postnatal growth retardation;situs …	na	NW_019170554.1	3202081	3232684	3192081	3242684	TRUE	3.22207e+06		in gene	3222069	NA	-	independent	276262	265561	10700.8	0.13	0.1	5	1e-05		Pachon_Tinaja-Molino	47	0	linked, linked, linked, hard, linked, linked, hard, linked	linked, linked, linked, linked, linked, hard, hard, linked	hard, hard, linked, linked, linked, linked, linked, hard	linked, linked, linked, linked, linked, linked, linked, linked	linked, linked, linked, linked, linked, linked, linked, linked	205300	209376	205043	40349.5	187385
ENSAMXG00000013693	Yes	OverlappingSweeps_3Caves	mrrf	LG10_Condition,Eyesize,Melanophore,AnalFinRays,PeduncleDepth,SO3Width,Weightloss,ChemicalSense.Protas2008_Eye,LensL.Protas2007	translation	mitochondrial ribosome recycling factor [Source:NCBI gene;Acc:103041472]	fin regeneration disrupted;multicellular organism growth disrupted;regenerating fin part_of caudal fin has number of;whole organism decreased size	na	na	NW_019170554.1	6431739	6459602	6421739	6469602	TRUE	6442294		in gene	6442294	NA	+	independent	251649	240846	10802.6	0.14	0.1	5	1e-05		Pachon_Tinaja-Molino	0	0	linked, linked, hard, linked, hard, hard, linked	linked, linked, hard, linked, linked, hard, hard	linked, linked, linked, linked, hard, linked, linked	linked, linked, linked, linked, linked, neutral, neutral	linked, linked, linked, linked, linked, linked, linked	196015	208356	804714	516535	506056
ENSAMXG00000033797	No	OverlappingSweeps_3Caves	akap1a	LG10_Condition,Eyesize,Melanophore,AnalFinRays,PeduncleDepth,SO3Width,Weightloss,ChemicalSense.Protas2008_Eye,LensL.Protas2007	nucleus;nucleic acid binding;RNA binding	A kinase (PRKA) anchor protein 1a [Source:ZFIN;Acc:ZDB-GENE-030131-5980]	na	na	na	NW_019170554.1	7301586	7310548	7291586	7320548	TRUE	7.30577e+06		in gene	7305768	NA	+	standing	194002	179760	14242.1	0.6	0.01	50	NA		Molino-Pachon-Tinaja	0	0	hard, hard, hard	soft, soft, linked	hard, linked, linked	linked, linked, linked	linked, linked, linked	145282	208237	224086	183605	73106.2
ENSAMXG00000006444	No	OverlappingSweeps_3Caves	wscd1b	LG10_Condition,Eyesize,Melanophore,AnalFinRays,PeduncleDepth,SO3Width,Weightloss,ChemicalSense.Protas2008_Eye,LensL.Protas2007	membrane;sulfotransferase activity	WSC domain containing 1b [Source:ZFIN;Acc:ZDB-GENE-091118-93]	na	na	na	NW_019170554.1	7749724	7759608	7739724	7769608	TRUE	7.75504e+06		in gene	7755043	NA	+	independent	171243	164195	7047.69	0.06	0.1	5	1e-05		Pachon_Tinaja-Molino	6	0	linked, linked, hard	hard, linked, linked	linked, linked, hard	linked, linked, linked	linked, linked, linked	207954	209379	478200	39629	25811.3
ENSAMXG00000012519	No	OverlappingSweeps_3Caves	PKN2	LG1_ChemicalSense,EyeSize, Ribs, SO3Width.Protas2008_EyeSize,TasteBuds.Protas2007	nucleotide binding;ATP binding;nucleus;transferase activity;protein kinase activity;protein serine/threonine kinase activity;protein phosphorylation;cytoplasm;kinase activity;phosphorylation;signal transduction;protein kinase C activity;calcium-dependent protein kinase C activity;midbody;cleavage furrow;small GTPase binding;protein serine kinase activity;protein threonine kinase activity	serine/threonine-protein kinase N2 [Source:NCBI gene;Acc:103027669]	na	abnormal circulating iron level;abnormal circulating serum albumin level;abnormal circulating total protein level;abnormal circulating unsaturated transferrin level;abnormal developmental patterning;abnormal embryo turning;abnormal fibroblast proliferationabnormal germ layer morphology;abnormal head development;abnormal lens morphology;abnormal mesenchyme morphology;abnormal neural crest cell mig…	na	NW_019170547.1	14130433	14174654	14120433	14184654	TRUE	1.41544e+07		in gene	14154421	NA	-	independent	360303	345490	14812.7	0.15	0.1	5	1e-05		Pachon_Tinaja-Molino	19	9	linked, linked, linked, hard, linked, linked, hard, hard, linked, linked	linked, linked, linked, linked, linked, linked, hard, linked, hard, linked	linked, linked, linked, hard, hard, linked, linked, linked, linked, linked	linked, linked, linked, linked, linked, linked, linked, linked, linked, linked	linked, linked, linked, linked, linked, linked, linked, linked, linked, linked	205576	155162	116171	183136	175816
ENSAMXG00000004272	No	OverlappingSweeps_3Caves	farp2	LG1_ChemicalSense,EyeSize, Ribs, SO3Width.Protas2008_EyeSize,TasteBuds.Protas2007	cytoskeleton;cytoskeletal protein binding;guanyl-nucleotide exchange factor activity;regulation of catalytic activity	FERM, ARH/RhoGEF and pleckstrin domain protein 2 [Source:NCBI gene;Acc:103028790]	na	abnormal bone trabecula morphology;abnormal hair cycle;abnormal hair shedding;abnormal osteoclast physiology;abnormal trabecular bone volume;decreased bone resorption;decreased circulating triglyceride level;decreased osteoclast cell number;increased bone trabecula number;increased osteoclast cell number	na	NW_019170547.1	15402969	15488895	15392969	15498895	TRUE	1.54514e+07		in gene	15451372	NA	+	standing	556670	523627	33043.8	0.6	0.001	5	NA		Molino-Pachon-Tinaja	68	292	linked, hard, hard, hard, hard, linked, linked, linked, hard, linked, linked, linked, linked, linked, hard, linked, linked, linked	hard, hard, hard, linked, soft, hard, linked, soft, linked, neutral, linked, linked, linked, soft, linked, linked, linked, linked	hard, linked, hard, linked, linked, linked, linked, linked, linked, hard, linked, linked, linked, linked, linked, hard, linked, linked	linked, linked, linked, linked, linked, linked, linked, linked, linked, linked, linked, linked, linked, linked, linked, linked, linked, linked	linked, linked, linked, linked, linked, linked, linked, linked, linked, linked, linked, linked, linked, linked, linked, linked, linked, linked	211379	208806	158157	215103	271434
ENSAMXG00000004584	No	OverlappingSweeps_3Caves	sned1	LG1_ChemicalSense,EyeSize, Ribs, SO3Width.Protas2008_EyeSize,TasteBuds.Protas2007	calcium ion binding;cell-matrix adhesion;protein binding	sushi, nidogen and EGF-like domains 1 [Source:ZFIN;Acc:ZDB-GENE-100913-1]	na	na	na	NW_019170547.1	15948195	16020527	15938195	16030527	TRUE	1.59716e+07		in gene	15971621	NA	+	standing	587605	542026	45578.8	0.6	0.01	5	NA		Molino-Pachon-Tinaja	17	96	linked, linked, linked, linked, linked, linked, hard, hard, linked, linked, linked, linked, linked, linked, linked	linked, hard, linked, linked, linked, linked, linked, linked, hard, linked, linked, linked, linked, linked, linked	linked, hard, hard, linked, linked, linked, linked, linked, linked, linked, linked, linked, hard, linked, linked	linked, linked, linked, linked, linked, linked, linked, linked, linked, linked, linked, linked, linked, linked, linked	linked, linked, linked, linked, linked, linked, linked, neutral, linked, linked, linked, linked, linked, linked, linked	194543	198575	326800	301178	141596
ENSAMXG00000011444	No	OverlappingSweeps_3Caves		LG1_ChemicalSense,EyeSize, Ribs, SO3Width.Protas2008_EyeSize,TasteBuds.Protas2007	NA		na	na	na	NW_019170547.1	19656567	19665416	19646567	19675416	TRUE	1.96613e+07		in gene	19661293	NA	+	standing	183372	170338	13033.4	0.6	0.01	50	NA		Molino-Pachon-Tinaja	50	0	linked, hard, hard	linked, hard, soft	linked, hard, hard	linked, linked, linked	linked, linked, linked	202948	202948	1.09396e+06	164974	104025
ENSAMXG00000011410	No	OverlappingSweeps_3Caves		LG1_ChemicalSense,EyeSize, Ribs, SO3Width.Protas2008_EyeSize,TasteBuds.Protas2007	NA	HMG box-containing protein 4-like [Source:NCBI gene;Acc:103021744]	na	na	na	NW_019170547.1	19729490	19740357	19719490	19750357	TRUE	1.97403e+07		three_prime_utr	19740293	NA	+	standing	199856	186812	13044	0.6	0.01	50	NA		Molino-Pachon-Tinaja	151	0	hard, hard, linked	linked, hard, linked	linked, hard, linked	linked, linked, linked	linked, linked, linked	208478	210098	334014	135713	151868
ENSAMXG00000040688	No	OverlappingSweeps_3Caves		LG1_ChemicalSense,EyeSize, Ribs, SO3Width.Protas2008_EyeSize,TasteBuds.Protas2007	nucleotide binding;GTP binding	uncharacterized LOC103021430 [Source:NCBI gene;Acc:103021430]	na	na	na	NW_019170547.1	19740834	19757222	19730834	19767222	TRUE	1.97531e+07		in gene	19753094	NA	+	standing	229204	208061	21142.7	0.6	0.001	5	NA		Molino-Pachon-Tinaja	27	0	hard, linked, hard, hard	hard, hard, hard, linked	linked, soft, linked, linked	linked, linked, linked, linked	linked, linked, linked, linked	181957	205042	458771	73845.3	71029.1
ENSAMXG00000029088	Yes	OverlappingSweeps_3Caves	rbm6	LG1_ChemicalSense,EyeSize, Ribs, SO3Width.Protas2008_EyeSize,TasteBuds.Protas2007	nucleic acid binding	RNA-binding protein 6 [Source:NCBI gene;Acc:103026575]	na	abnormal locomotor activationabnormal QT interval;hypoactivity	na	NW_019170547.1	21745827	21780942	21735827	21790942	FALSE	2.17448e+07		upstream	21744817	36125	+	standing	251682	237338	14343.7	0.3	0.001	5	NA		Molino-Pachon-Tinaja	0	43	linked, linked, hard, hard, hard, linked, linked, linked	soft, linked, linked, linked, hard, hard, linked, linked	linked, linked, hard, hard, linked, linked, linked, hard	linked, linked, linked, linked, linked, linked, linked, linked	linked, linked, linked, linked, linked, linked, linked, linked	192087	163456	181857	120101	91153.3
ENSAMXG00000033621	Yes	OverlappingSweeps_3Caves	SPDEF	LG1_ChemicalSense,EyeSize, Ribs, SO3Width.Protas2008_EyeSize,TasteBuds.Protas2007	DNA binding;DNA-binding transcription factor activity;"regulation of transcription, DNA-templated";nucleus;sequence-specific DNA binding	SAM pointed domain containing ETS transcription factor [Source:NCBI gene;Acc:103037006]	na	abnormal crypts of Lieberkuhn morphology;abnormal digestive system physiology;abnormal intestinal goblet cell morphology;abnormal laryngeal mucosa goblet cell morphology;abnormal Paneth cell morphology;abnormal stomach glandular epithelium morphology;abnormal stomach mucosa morphology;abnormal stomach pyloric antrum morphology;absent respiratory mucosa goblet cells;decreased Paneth cell number;pr…	na	NW_019170547.1	23400029	23425786	23390029	23435786	FALSE	2.34292e+07		upstream	23429199	3413	-	standing	210504	194394	16110.2	0.6	0.001	5	NA		Molino-Pachon-Tinaja	0	0	linked, linked, linked, linked, linked, hard	hard, linked, linked, linked, linked, linked	linked, linked, linked, linked, hard, linked	linked, linked, linked, linked, linked, linked	linked, linked, linked, linked, linked, linked	134597	200818	19357.1	447830	428972
ENSAMXG00000036368	No	OverlappingSweeps_3Caves	adora4a	LG1_ChemicalSense,EyeSize, Ribs, SO3Width.Protas2008_EyeSize,TasteBuds.Protas2007	G protein-coupled adenosine receptor signaling pathway;G protein-coupled adenosine receptor activity;G protein-coupled receptor signaling pathway;G protein-coupled receptor activity;integral component of membrane	adenosine receptor A3-like [Source:NCBI gene;Acc:103047448]	na	abnormal mast cell degranulationabnormal mast cell physiology;abnormal nociception after inflammationabnormal response/metabolism to endogenous compounds;decreased acute inflammation;decreased airway responsiveness;decreased circulating creatinine level;decreased mast cell degranulation;decreased myocardial infarction size;decreased susceptibility to kidney reperfusion injury;decreased systemic a…	na	NW_019170547.1	23661433	23668065	23651433	23678065	TRUE	2.36645e+07		in gene	23664478	NA	+	standing	100947	94993.2	5953.91	0.1	0.01	50	NA		Molino-Pachon-Tinaja	0	0	linked, hard, hard	hard, linked, linked	hard, linked, linked	linked, linked, linked	linked, linked, linked	210678	162877	13580	84744.7	179444
ENSAMXG00000015416	No	OverlappingSweeps_3Caves	KPNA2	LG1_ChemicalSense,EyeSize, Ribs, SO3Width.Protas2008_EyeSize,TasteBuds.Protas2007	nuclear import signal receptor activity;protein import into nucleus;cytoplasm;protein binding	karyopherin subunit alpha 2 [Source:NCBI gene;Acc:103045972]	na	decreased circulating triglyceride level;female infertility;female infertility;male infertility;male infertility;preweaning lethality incomplete penetrance;preweaning lethality incomplete penetrance;na	na	NW_019170547.1	25001759	25015544	24991759	25025544	TRUE	2.50097e+07		in gene	25009687	NA	+	standing	217282	198062	19220.1	0.6	0.001	5	NA		Molino-Pachon-Tinaja	0	16	linked, linked, hard, linked	linked, hard, linked, linked	soft, linked, linked, soft	linked, neutral, linked, linked	linked, linked, linked, linked	194333	205071	135871	33120.1	27728.5
ENSAMXG00000000799	No	OverlappingSweeps_3Caves	pltp	LG1_ChemicalSense,EyeSize, Ribs, SO3Width.Protas2008_EyeSize,TasteBuds.Protas2007	lipid binding;lipid metabolic process	phospholipid transfer protein [Source:ZFIN;Acc:ZDB-GENE-040801-22]	na	abnormal caput epididymis morphology;abnormal cauda epididymis morphology;abnormal circulating cholesterol level;abnormal cornea morphology;abnormal corneal epithelium morphology;abnormal corneal stroma morphology;abnormal phospholipid level;abnormal sperm physiology;abnormal vitamin E level;asthenozoospermia;decreased circulating HDL cholesterol level;disorganized corneal epithelium;dry eyes;imp…	na	NW_019170547.1	25657154	25669509	25647154	25679509	FALSE	2.5657e+07		upstream	25657047	12462	+	standing	153044	144405	8639.69	0.6	0.01	50	NA		Molino-Pachon-Tinaja	80	51	hard, hard, linked, linked	linked, hard, hard, linked	linked, linked, linked, hard	linked, linked, linked, linked	linked, linked, linked, linked	187882	198691	176800	183118	117132
ENSAMXG00000016632	No	OverlappingSweeps_3Caves	igfn1.2	LG1_ChemicalSense,EyeSize, Ribs, SO3Width.Protas2008_EyeSize,TasteBuds.Protas2007	protein binding	immunoglobulin like and fibronectin type III domain containing 1, tandem duplicate 2 [Source:ZFIN;Acc:ZDB-GENE-130530-789]	na	na	na	NW_019170547.1	29981035	29999056	29971035	30009056	FALSE	2.99796e+07		downstream	29979568	1467	-	standing	209864	191603	18261.4	0.6	0.001	5	NA		Molino-Pachon-Tinaja	163	0	linked, linked, hard, hard, hard	linked, hard, linked, linked, hard	linked, linked, linked, linked, hard	linked, linked, linked, linked, linked	linked, linked, linked, linked, linked	175697	208868	353071	92764.4	29413.1
ENSAMXG00000016537	No	OverlappingSweeps_3Caves	wnt2ba	LG1_ChemicalSense,EyeSize, Ribs, SO3Width.Protas2008_EyeSize,TasteBuds.Protas2007	multicellular organism development;Wnt signaling pathway;extracellular region;signaling receptor binding;embryonic pectoral fin morphogenesis;sensory epithelium regeneration	protein Wnt-2b-like [Source:NCBI gene;Acc:103029625]	pectoral fin aplastic;pectoral fin bud absent;pectoral fin bud aplastic;pectoral fin bud decreased size;pectoral fin field morphology;pectoral fin morphogenesis arrested;pectoral fin morphogenesis disrupted	na	na	NW_019170547.1	31270005	31284957	31260005	31294957	TRUE	3.12792e+07		in gene	31279226	NA	+	independent	225283	215389	9893.44	0.1	0.1	5	1e-05		Pachon_Tinaja-Molino	10	0	linked, linked, hard, hard	linked, linked, linked, hard	linked, linked, hard, linked	linked, linked, linked, linked	linked, linked, linked, neutral	199838	208379	21614.3	0	0
ENSAMXG00000015244	No	OverlappingSweeps_3Caves	fancd2	LG1_ChemicalSense,EyeSize, Ribs, SO3Width.Protas2008_EyeSize,TasteBuds.Protas2007	DNA repair;negative regulation of apoptotic process	FA complementation group D2 [Source:ZFIN;Acc:ZDB-GENE-040116-5]	female organism absent;female sex determination decreased occurrence;male organism increased amount;male sex determination increased occurrence	abnormal bone marrow cell morphology/development;abnormal erythropoiesis;abnormal hematopoietic stem cell physiology;abnormal lens development;abnormal male meiosis;abnormal ovarian follicle morphology;abnormal retinal development;abnormal seminiferous tubule morphology;abnormal spermatocyte morphology;abnormal testis morphology;anemia;aphakia;azoospermia;decreased body size;decreased body weight…	na	NW_019170547.1	34545121	34564383	34535121	34574383	TRUE	3.45536e+07		in gene	34553589	NA	+	standing	242189	226595	15593.4	0.6	0.01	50	NA		Molino-Pachon-Tinaja	157	168	linked, linked, linked, hard, linked	linked, hard, linked, linked, linked	hard, linked, hard, hard, linked	linked, linked, linked, linked, linked	linked, linked, linked, linked, linked	213897	174773	218400	135905	83070.7
ENSAMXG00000015170	No	OverlappingSweeps_3Caves	cav3	LG1_ChemicalSense,EyeSize, Ribs, SO3Width.Protas2008_EyeSize,TasteBuds.Protas2007	muscle cell cellular homeostasis;membrane;integral component of membrane;Golgi apparatus;plasma membrane;caveola assembly;Golgi membrane;caveola;molecular adaptor activity;ion channel binding;regulation of signaling;myoblast fusion;muscle cell fate commitment;sarcomere organization;notochord cell development;sarcolemma	caveolin 3 [Source:NCBI gene;Acc:103034163]	heart contraction process quality;pericardium edematous;whole organism decreased amount	abnormal atrium myocardial trabeculae morphology;abnormal bone mineralizationabnormal heart atrium morphology;abnormal muscle development;abnormal muscle fiber morphology;abnormal myocardial fiber morphology;abnormal ovary morphology;abnormal prepulse inhibitionabnormal sarcolemma morphology;abnormal seminal vesicle morphology;abnormal skeletal muscle fiber morphology;absent caveolae;absent liver…	na	NW_019170547.1	34816249	34823780	34806249	34833780	TRUE	3.48223e+07		in gene	34822252	NA	+	standing	139499	132178	7320.61	0.6	0.01	100	NA		Molino-Pachon-Tinaja	0	14	linked, linked, hard	linked, linked, hard	hard, linked, hard	linked, linked, linked	linked, linked, linked		184139	51885.7	24707.2	24707.2
ENSAMXG00000002420	Yes	OverlappingSweeps_3Caves	cadpsb	LG1_ChemicalSense,EyeSize, Ribs, SO3Width.Protas2008_EyeSize,TasteBuds.Protas2007	metal ion binding;protein transport;exocytosis;cytoplasmic vesicle;synaptic vesicle exocytosis;dense core granule exocytosis;presynapse	calcium-dependent secretion activator 1 [Source:NCBI gene;Acc:103024468]	na	abnormal adrenal gland physiology;abnormal adrenal gland secretionabnormal excitatory postsynaptic currents;abnormal miniature excitatory postsynaptic currents;abnormal neuron morphology;abnormal neuron physiology;neonatal lethality complete penetrance;respiratory failure	na	NW_019170547.1	35324896	35428674	35314896	35438674	TRUE	3.53503e+07		in gene	35350271	NA	-	standing	918601	863675	54925.9	0.6	0.001	5	NA		Molino-Pachon-Tinaja	86	0	linked, linked, linked, linked, hard, linked, linked, linked, linked, linked, linked, linked, linked, linked, linked, linked, linked, linked, linked, linked, linked, linked	soft, hard, linked, linked, linked, linked, hard, linked, linked, linked, linked, hard, linked, linked, linked, linked, linked, linked, soft, linked, linked, linked	hard, hard, linked, linked, linked, linked, linked, hard, linked, linked, linked, linked, linked, linked, linked, linked, linked, linked, linked, linked	linked, linked, linked, linked, linked, linked, linked, linked, linked, linked, linked, neutral, linked, linked, linked, linked, linked, linked, linked, linked, linked, neutral	linked, linked, linked, linked, linked, linked, linked, linked, linked, linked, linked, linked, linked, linked, linked, linked, linked, linked, linked, linked, linked, neutral	193227	212731	155229	136758	131262
ENSAMXG00000002224	No	OverlappingSweeps_3Caves	rereb	LG1_ChemicalSense,EyeSize, Ribs, SO3Width.Protas2008_EyeSize,TasteBuds.Protas2007	zinc ion binding;"regulation of transcription, DNA-templated";nucleus;sequence-specific DNA binding	arginine-glutamic acid dipeptide (RE) repeats b [Source:ZFIN;Acc:ZDB-GENE-070212-3]	na	na	na	NW_019170547.1	35871233	35880062	35861233	35890062	TRUE	3.58783e+07		in gene	35878278	NA	-	independent	203991	195638	8352.46	0.06	0.1	5	1e-05		Pachon_Tinaja-Molino	0	0	hard, linked, hard	linked, linked, hard	linked, hard, linked	neutral, linked, neutral	linked, linked, linked	208086	202981	49414.3	338881	97649.6
ENSAMXG00000001634	No	OverlappingSweeps_3Caves	pfkmb	LG1_ChemicalSense,EyeSize, Ribs, SO3Width.Protas2008_EyeSize,TasteBuds.Protas2007	nucleotide binding;ATP binding;metal ion binding;transferase activity;cytoplasm;kinase activity;phosphorylation;metabolic process;glycolytic process;catalytic activity;6-phosphofructokinase activity;fructose 6-phosphate metabolic process;glycolytic process through fructose-6-phosphate	phosphofructokinase, muscle b [Source:ZFIN;Acc:ZDB-GENE-081114-1]	na	abnormal angiogenesis;abnormal erythrocyte osmotic lysis;abnormal glucose homeostasis;abnormal muscle physiology;abnormal muscle regenerationabnormal skeletal muscle fiber morphology;cardiac hypertrophy;centrally nucleated skeletal muscle fibers;decreased circulating insulin level;decreased circulating lactate level;decreased hematocrit;decreased insulin secretion;enlarged heart;enlarged spleen;h…	na	NW_019170547.1	36554378	36576182	36544378	36586182	TRUE	3.65683e+07		in gene	36568278	NA	+	standing	262932	245435	17496.3	0.3	0.001	5	NA		Molino-Pachon-Tinaja	0	36	hard, linked, hard, hard, linked	linked, hard, linked, linked, hard	linked, linked, hard, linked, hard	linked, linked, linked, linked, linked	linked, neutral, neutral, neutral, neutral	203412	208767	229743	69688.3	141551
ENSAMXG00000011503	Yes	OverlappingSweeps_3Caves	uap1	LG1_ChemicalSense,EyeSize, Ribs, SO3Width.Protas2008_EyeSize,TasteBuds.Protas2007	transferase activity;uridylyltransferase activity	UDP-N-acetylglucosamine pyrophosphorylase 1 [Source:NCBI gene;Acc:103036709]	na	na	na	NW_019170547.1	40639053	40654369	40629053	40664369	FALSE	4.06558e+07	Yes	downstream	40655799	16746	+	standing	217886	203597	14289.3	0.5	0.001	5	NA		Molino-Pachon-Tinaja	117	0	linked, linked, hard, linked	linked, linked, linked, hard	linked, hard, hard, hard	neutral, linked, linked, linked	linked, linked, linked, linked	193784	207396	343571	454871	449532
ENSAMXG00000041805	Yes	OverlappingSweeps_3Caves	zc3h3	LG1_ChemicalSense,EyeSize, Ribs, SO3Width.Protas2008_EyeSize,TasteBuds.Protas2007	metal ion binding	zinc finger CCCH-type containing 3 [Source:ZFIN;Acc:ZDB-GENE-030131-9399]	na	na	na	NW_019170547.1	42382373	42484679	42372373	42494679	TRUE	42437271		in gene	42437271	NA	+	standing	705685	672922	32763.4	0.6	0.0001	5	NA		Molino-Pachon-Tinaja	23	196	linked, linked, linked, linked, linked, linked, linked, hard, linked, linked, linked, linked, linked, linked, linked, hard, linked, linked, hard, linked, linked, linked	linked, linked, linked, linked, hard, linked, hard, linked, linked, linked, linked, linked, linked, hard, hard, linked, linked, linked, linked, linked, linked, hard	linked, linked, linked, hard, linked, hard, linked, hard, linked, linked, linked, linked, linked, linked, linked, linked, linked, linked, linked, linked, linked, linked	linked, linked, linked, linked, linked, linked, linked, linked, linked, linked, linked, linked, linked, linked, linked, linked, linked, linked, linked, linked, linked, linked	linked, linked, linked, linked, linked, linked, linked, linked, linked, linked, linked, linked, linked, linked, linked, linked, linked, linked, linked, linked, linked, linked	179368	207926	343300	349029	242045
ENSAMXG00000006365	Yes	OverlappingSweeps_3Caves	pccb		ligase activity	propionyl-CoA carboxylase subunit beta [Source:NCBI gene;Acc:103029063]	na	abnormal bone mineralizationabnormal embryo size;decreased circulating insulin level;preweaning lethality complete penetrance;preweaning lethality complete penetrance	na	NW_019170535.1	165437	175742	155437	185742	FALSE	182650		upstream	182650	6908	-	standing	227690	210322	17367.6	0.6	0.001	5	NA		Molino-Pachon-Tinaja	51	0	hard, linked, linked	hard, linked, linked	hard, linked, linked	linked, linked, linked	linked, linked, linked	196261		136600	28457.6	40653.7
ENSAMXG00000032232	Yes	OverlappingSweeps_3Caves	msl2a		metal ion binding;ubiquitin protein ligase activity;protein ubiquitination;MSL complex	MSL complex subunit 2 [Source:NCBI gene;Acc:103029372]	na	na	na	NW_019170535.1	175906	181876	165906	191876	FALSE	182657		downstream	182657	6751	+	standing	174164	159342	14822	0.6	0.001	5	NA		Molino-Pachon-Tinaja	113	0	hard, linked	hard, linked	hard, linked	linked, linked	linked, linked	205162	210237	664629	225388	294641
ENSAMXG00000005705	No	OverlappingSweeps_3Caves	mknk2a		nucleotide binding;ATP binding;protein kinase activity;protein serine/threonine kinase activity;protein phosphorylation	MAP kinase-interacting serine/threonine-protein kinase 2-like [Source:NCBI gene;Acc:103036450]	na	no abnormal phenotype detected	na	NW_019170535.1	2523259	2550489	2513259	2560489	TRUE	2.54971e+06		in gene	2549712	NA	+	standing	234001	217015	16985.6	0.6	0.001	5	NA		Molino-Pachon-Tinaja	73	43	hard, linked, linked, linked, hard, linked	linked, neutral, soft, linked, linked, hard	linked, linked, hard, hard, linked, linked	linked, linked, linked, neutral, neutral, neutral	linked, linked, linked, linked, linked, linked	196613	210823	201243	175284	226757
ENSAMXG00000032845	No	OverlappingSweeps_3Caves			metal ion binding;DNA binding	zinc finger protein 184-like [Source:NCBI gene;Acc:103032654]	na	na	na	NW_019170535.1	2947671	2959933	2937671	2969933	TRUE	2.95545e+06		in gene	2955448	NA	+	standing	127846	122633	5212.51	0.6	0.001	50	NA		Molino-Pachon-Tinaja	3	0	hard, linked, linked	hard, linked, linked	hard, linked, hard	linked, linked, linked	linked, linked, linked	204749	132209	145771	5784.63	9833.87
ENSAMXG00000037202	No	OverlappingSweeps_3Caves			membrane;integral component of membrane;cell adhesion;protein homodimerization activity;cell adhesion molecule binding;spermatid development;cell-cell junction		na	abnormal anterior eye segment morphology;abnormal aqueous humor;abnormal ciliary epithelium morphology;abnormal lens morphology;abnormal lower incisor color;abnormal lower incisor morphology;abnormal retinal layer morphology;abnormal vitreous body morphology;absent ciliary process;male infertility;microphthalmia;small lens	na	NW_019170535.1	4270868	4289086	4260868	4299086	FALSE	4.2903e+06		upstream	4290298	1212	-	standing	198592	188906	9686.08	0.6	0.001	50	NA		Molino-Pachon-Tinaja	0	0	hard, linked, linked, linked, linked	linked, linked, linked, hard, linked	linked, linked, linked, hard, linked	linked, linked, linked, linked, linked	linked, linked, linked, linked, linked	196387	98653	164786	179647	205719
ENSAMXG00000030580	No	OverlappingSweeps_3Caves	diabloa		mitochondrion;apoptotic process;activation of cysteine-type endopeptidase activity involved in apoptotic process	diablo homolog, mitochondrial-like [Source:NCBI gene;Acc:103028190]	na	no abnormal phenotype detected	na	NW_019170535.1	4333170	4339522	4323170	4349522	FALSE	4.33974e+06		upstream	4339745	223	-	standing	104787	98439.9	6347.41	0.4	0.001	50	NA		Molino-Pachon-Tinaja	92	0	hard, hard	linked, soft	linked, hard	linked, linked	linked, linked	210680	205576	111686	392341	507084
ENSAMXG00000043701	No	OverlappingSweeps_3Caves			NA		na	na	na	NW_019170535.1	8987627	8997384	8977627	9007384	TRUE	8.99463e+06		in gene	8994625	NA	+	standing	147322	133460	13862.2	0.4	0.01	5	NA		Molino-Pachon-Tinaja	0	0	linked, hard	hard, linked	hard, hard	linked, linked	linked, linked	52795	209810	0	0	0
ENSAMXG00000029485	No	OverlappingSweeps_3Caves	meox2a		DNA binding;DNA-binding transcription factor activity;"regulation of transcription, DNA-templated";nucleus;"DNA-binding transcription factor activity, RNA polymerase II-specific";positive regulation of transcription by RNA polymerase II	mesenchyme homeobox 2 [Source:NCBI gene;Acc:103024054]	na	abnormal gait;abnormal gastrocnemius morphology;abnormal limb morphology;abnormal limb posture;abnormal muscle development;abnormal myogenesis;abnormal skeletal muscle morphology;centrally nucleated skeletal muscle fibers;cleft secondary palate;decreased skeletal muscle mass;decreased survivor rate;increased variability of skeletal muscle fiber size;joint contracture;limb grasping;postnatal letha…	na	NW_019170535.1	11406317	11422848	11396317	11432848	TRUE	1.14149e+07		in gene	11414949	NA	+	independent	221652	212065	9586.68	0.09	0.1	5	1e-05		Pachon_Tinaja-Molino	0	0	linked, hard, linked, linked, linked	linked, linked, linked, linked, hard	hard, linked, linked, linked, linked	linked, linked, linked, linked, linked	linked, linked, linked, linked, linked	209810	203083	242757	8645.43	0
ENSAMXG00000034189	Yes	OverlappingSweeps_3Caves	agmo		membrane;integral component of membrane;oxidoreductase activity;iron ion binding;lipid biosynthetic process;oxidation-reduction process	alkylglycerol monooxygenase [Source:NCBI gene;Acc:103030268]	whole organism increased amount	na	na	NW_019170535.1	11432142	11497038	11422142	11507038	TRUE	1.14637e+07		in gene	11463689	NA	+	independent	478615	455941	22673.9	0.4	0.1	5	1e-05		Pachon_Tinaja-Molino	9	0	linked, linked, linked, linked, linked, linked, linked, linked, hard, linked, hard, hard, hard, linked	linked, neutral, linked, neutral, linked, hard, linked, linked, linked, linked, linked, neutral, hard, linked	linked, linked, linked, linked, linked, linked, linked, linked, hard, hard, linked, linked, linked, linked	linked, linked, linked, linked, linked, linked, linked, linked, linked, linked, linked, linked, linked, linked	linked, linked, linked, linked, linked, linked, linked, linked, linked, linked, linked, linked, linked, linked	203547	194705	40471.4	137434	167329
ENSAMXG00000010359	No	OverlappingSweeps_3Caves	clip3		protein binding	CAP-Gly domain containing linker protein 3 [Source:NCBI gene;Acc:103042224]	na	abnormal diaphragm morphology;abnormal innervation pattern to muscle;abnormal neuromuscular synapse morphology;abnormal phrenic nerve innervation pattern to diaphragm;abnormal phrenic nerve morphology;cyanosis;impaired muscle contractility;neonatal lethality complete penetrance;respiratory failure	na	NW_019170535.1	14735037	14750345	14725037	14760345	TRUE	1.47359e+07		in gene	14735877	NA	+	standing	206709	197169	9539.5	0.6	0.001	50	NA		Molino-Pachon-Tinaja	13	13	linked, linked, hard, hard	linked, soft, linked, linked	linked, hard, linked, hard	neutral, neutral, linked, neutral	linked, linked, linked, linked	181845	212879	27900	170511	71590.1
ENSAMXG00000032503	No	OverlappingSweeps_3Caves			membrane;integral component of membrane		na	na	na	NW_019170535.1	15130994	15138126	15120994	15148126	FALSE	15120994		downstream	15120994	10000	-	independent	188905	181614	7291.85	0.12	0.1	5	1e-05		Pachon_Tinaja-Molino	0	4	hard, hard, hard	linked, linked, soft	hard, hard, hard	linked, linked, linked	linked, linked, linked	178421	211831	0	0	18083.2
ENSAMXG00000009215	No	OverlappingSweeps_3Caves	ulk2		nucleotide binding;ATP binding;protein kinase activity;protein phosphorylation;protein serine/threonine kinase activity;dendrite development;habenula development;regulation of dendrite morphogenesis;dendrite arborization;protein serine kinase activity;protein threonine kinase activity	unc-51 like autophagy activating kinase 2 [Source:NCBI gene;Acc:103026407]	dendrite arborization occurs_in habenula process quality;dendrite morphogenesis disrupted;dendrite part_of dorsal habenular nucleus decreased volume;dendrite part_of habenula absent;dendrite part_of habenula decreased branchiness;dendrite part_of habenula decreased volume;dendrite part_of ventral habenular nucleus decreased volume;habenula development disrupted;habenula development process qualit…	increased anxiety-related response;increased response to stress-induced hyperthermia;no abnormal phenotype detected	na	NW_019170535.1	15891817	15930665	15881817	15940665	TRUE	1.58982e+07		in gene	15898159	NA	-	standing	330867	305796	25071.4	0.6	0.001	5	NA		Molino-Pachon-Tinaja	2	0	linked, hard, linked, hard, linked, linked, hard, linked, linked	linked, linked, soft, linked, soft, soft, linked, soft, linked	linked, linked, linked, linked, linked, hard, linked, linked, hard	linked, linked, linked, linked, neutral, linked, linked, linked, linked	linked, linked, linked, linked, linked, linked, linked, linked, linked	156915	209664	160486	183816	173200
ENSAMXG00000009205	Yes	OverlappingSweeps_3Caves	sgsm2		GTPase activator activity;positive regulation of GTPase activity	small G protein signaling modulator 2 [Source:NCBI gene;Acc:103025377]	na	na	na	NW_019170535.1	16076741	16142971	16066741	16152971	TRUE	1.61107e+07		in gene	16110736	NA	-	independent	550860	529232	21628.2	0.25	0.1	5	1e-05		Pachon_Tinaja-Molino	58	79	linked, linked, linked, linked, linked, linked, linked, linked, hard, linked, linked, linked, linked, linked, linked	linked, linked, linked, hard, linked, hard, linked, linked, linked, linked, linked, linked, linked, linked, linked	linked, linked, linked, hard, linked, linked, linked, linked, linked, linked, linked, linked, linked, linked, hard	linked, linked, linked, linked, linked, linked, linked, linked, linked, linked, linked, linked, linked, linked, linked	linked, linked, linked, linked, linked, linked, linked, linked, linked, linked, linked, linked, linked, linked, linked	205714	210389	162586	116231	181969
ENSAMXG00000035352	Yes	OverlappingSweeps_3Caves			protein binding	centrosomal protein 164 [Source:NCBI gene;Acc:103036499]	na	abnormal circulating creatinine level;preweaning lethality complete penetrance;preweaning lethality complete penetrance	na	NW_019170535.1	18189921	18203220	18179921	18213220	TRUE	1.81928e+07		in gene	18192834	NA	-	standing	241062	230942	10120.9	0.6	0.01	100	NA		Molino-Pachon-Tinaja	365	59	linked, hard, hard, linked	hard, linked, linked, linked	linked, linked, hard, linked	linked, linked, linked, linked	linked, linked, linked, linked	212140	190102	389071	280373	267209
ENSAMXG00000020955	No	OverlappingSweeps_3Caves			DNA binding;DNA-binding transcription factor activity;"regulation of transcription, DNA-templated";nucleus;"DNA-binding transcription factor activity, RNA polymerase II-specific";regulation of transcription by RNA polymerase II;multicellular organism development	homeobox protein otx5-like [Source:NCBI gene;Acc:103033864]	na	na	na	NW_019170535.1	18298341	18306360	18288341	18316360	TRUE	1.83043e+07		in gene	18304348	NA	-	independent	177109	170507	6601.49	0.05	0.1	5	1e-05		Pachon_Tinaja-Molino	0	0	hard, linked	linked, hard	hard	linked, linked	linked, linked	154648	175274	255857	23411.5	0
ENSAMXG00000004017	No	OverlappingSweeps_3Caves	nek8		nucleotide binding;ATP binding;protein kinase activity;protein phosphorylation	NIMA related kinase 8 [Source:NCBI gene;Acc:103024333]	anterior-posterior axis part_of whole organism curved ventral;cell part_of pronephric duct detached from ZFA:0005313;heart centered;heart looping absent;heart looping disrupted;heart position;post-vent region curved;pronephric glomerulus cystic;pronephric proximal convoluted tubule increased diameter;pronephric tubule part_of pronephric glomerulus increased diameter;pronephros cystic;trunk curved…	abdominal situs inversus;abnormal kidney physiology;abnormal maternal nurturing;atrioventricular septal defect;decreased CD8-positive alpha-beta T cell number;decreased effector memory CD4-positive alpha-beta T cell number;decreased effector memory CD8-positive alpha-beta T cell number;dilated kidney collecting duct;dilated proximal convoluted tubules;double outlet right ventricle;edema;enlarged …	na	NW_019170535.1	22976128	22997984	22966128	23007984	FALSE	2.29704e+07		upstream	22970434	27550	+	standing	240387	228984	11403.3	0.6	0.01	50	NA		Molino-Pachon-Tinaja	0	0	linked, hard, linked, linked, hard, linked	soft, linked, soft, linked, linked, soft	hard, linked, linked, linked, hard, hard	linked, linked, linked, linked, linked, linked	linked, linked, linked, linked, linked, linked	184804	195692	167243	15883.4	9430.76
ENSAMXG00000034672	No	OverlappingSweeps_3Caves	si:dkey-54n8.2		membrane;integral component of membrane	tumor protein p53 inducible protein 13 [Source:NCBI gene;Acc:103026197]	na	na	na	NW_019170535.1	25362075	25375500	25352075	25385500	TRUE	2.53656e+07		in gene	25365635	NA	+	independent	205916	197493	8422.95	0.08	0.1	5	1e-05		Pachon_Tinaja-Molino	186	234	hard, linked, hard, hard	linked, hard, hard, hard	linked, hard, hard, hard	linked, linked, linked, linked	linked, linked, linked, linked	211266	200031	716757	390841	825764
ENSAMXG00000008734	No	OverlappingSweeps_3Caves	pafah1b1a		brain morphogenesis;cytoplasm;protein binding	lissencephaly-1 homolog A-like [Source:NCBI gene;Acc:103030333]	brain decreased size;brain morphology;circulatory system process disrupted;eye decreased size;pigment cell morphology;whole organism curved ventral;whole organism lethal (sensu genetics)	abnormal acrosome morphology;abnormal dentate gyrus morphology;abnormal germ cell morphology;abnormal hippocampus morphology;abnormal hippocampus pyramidal cell layer;abnormal neocortex morphology;abnormal neuronal migrationabnormal olfactory bulb morphology;abnormal radial glial cell morphology;abnormal seminiferous tubule morphology;abnormal spatial learning;abnormal spermatid morphology;abnorm…	17p13.3 microduplication syndrome;Lissencephaly due to LIS1 mutation;Miller-Dieker syndrome;Subcortical band heterotopia;lissencephaly type 1 (LIS1);Subcortical band heterotopia;LISSENCEPHALY 1	NW_019170535.1	25586787	25621343	25576787	25631343	TRUE	2.56024e+07		in gene	25602378	NA	+	standing	331272	313499	17773.2	0.6	0.01	50	NA		Molino-Pachon-Tinaja	0	0	linked, linked, hard, hard, hard, linked, hard, linked	linked, neutral, linked, linked, linked, hard, soft, soft	linked, linked, linked, linked, hard, linked, linked, linked	linked, linked, linked, linked, linked, linked, linked, linked	linked, linked, linked, linked, linked, linked, linked, linked	188718	196582	0	0	5370.57
ENSAMXG00000008859	Yes	OverlappingSweeps_3Caves	cpda		membrane;integral component of membrane;peptidase activity;metallopeptidase activity;zinc ion binding;hydrolase activity;metal ion binding;proteolysis;metallocarboxypeptidase activity;peptide metabolic process	carboxypeptidase D [Source:NCBI gene;Acc:103034353]	na	na	na	NW_019170535.1	26003757	26037481	25993757	26047481	TRUE	2.60199e+07		in gene	26019933	NA	-	independent	328415	314399	14016.4	0.15	0.1	5	1e-05		Pachon_Tinaja-Molino	147	0	linked, linked, linked, hard, linked, linked, linked	linked, soft, linked, linked, linked, linked, linked	linked, linked, linked, hard, hard, linked, linked	linked, linked, linked, linked, linked, linked, linked	linked, linked, linked, linked, linked, linked, linked	164252	144031	366243	104287	55795.2
ENSAMXG00000014812	No	OverlappingSweeps_3Caves	gtpbp1		nucleotide binding;GTP binding;GTPase activity	GTP binding protein 1 [Source:ZFIN;Acc:ZDB-GENE-030909-12]	na	no abnormal phenotype detected	na	NW_019170536.1	554055	569010	544055	579010	TRUE	565123		in gene	565123	NA	+	standing	154760	144922	9838.56	0.6	0.01	50	NA		Molino-Pachon-Tinaja	0	0	linked, hard, linked, linked	linked, hard, linked, linked	linked, linked, hard, hard	linked, linked, linked, linked	linked, linked, linked, linked	200698	203083	69042.9	197267	207236
ENSAMXG00000040056	No	OverlappingSweeps_3Caves	fgf21		extracellular region;growth factor activity;fibroblast growth factor receptor binding;fibroblast growth factor receptor signaling pathway;myeloid cell differentiation;erythrocyte differentiation	fibroblast growth factor 21 [Source:ZFIN;Acc:ZDB-GENE-060623-2]	erythroid lineage cell decreased amount;intermediate cell mass of mesoderm decreased amount;notochord decreased amount;otic vesicle decreased amount;whole organism decreased amount	na	na	NW_019170536.1	3654994	3678125	3644994	3688125	TRUE	3.66964e+06		in gene	3669636	NA	-	independent	228124	214245	13879.2	0.25	0.1	5	1e-05		Pachon_Tinaja-Molino	0	0	linked, linked, soft, soft, hard, linked	linked, linked, linked, hard, linked, linked	linked, linked, linked, hard, linked, linked	linked, linked, linked, linked, linked, linked	linked, linked, linked, linked, linked, linked	197906	209522	155286	0	0
ENSAMXG00000014623	No	OverlappingSweeps_3Caves	slc1a9		membrane;integral component of membrane;transmembrane transport;symporter activity	excitatory amino acid transporter 2-like [Source:NCBI gene;Acc:103041419]	na	na	na	NW_019170536.1	3673637	3712777	3663637	3722777	TRUE	3.69033e+06		in gene	3690334	NA	-	standing	305734	281277	24457	0.6	0.001	5	NA		Molino-Pachon-Tinaja	0	0	linked, hard, linked, linked, linked, linked, hard, linked, linked	linked, linked, linked, linked, linked, linked, linked, linked, hard	hard, linked, linked, linked, linked, linked, linked, linked, hard	linked, linked, linked, linked, linked, linked, linked, linked, linked	linked, linked, linked, linked, linked, linked, linked, linked, linked	205714	195260	59828.6	80288.7	36748.4
ENSAMXG00000041549	No	OverlappingSweeps_3Caves	si:ch211-23l10.3		NA	si:ch211-23l10.3 [Source:ZFIN;Acc:ZDB-GENE-091204-25]	na	na	na	NW_019170536.1	4458757	4470965	4448757	4480965	FALSE	4.47101e+06		upstream	4471015	50	-	migration	237840	224945	12895.5	0.4			1e-05	Pachon	Molino-Pachon-Tinaja	17	69	hard, linked, linked	linked, hard, linked	hard, linked, linked	linked, linked, linked	linked, linked, linked	206053	204475	159029	238636	237331
ENSAMXG00000029993	No	OverlappingSweeps_3Caves			transcription elongation from RNA polymerase II promoter;VCB complex;elongin complex;protein binding	elongin B [Source:ZFIN;Acc:ZDB-GENE-020415-1]	na	na;na	na	NW_019170536.1	14363124	14367033	14353124	14377033	TRUE	1.43663e+07		in gene	14366315	NA	-	independent	100052	95908.8	4143.12	0.06	0.1	5	1e-05		Pachon_Tinaja-Molino	0	3	hard	hard	hard	linked	linked		203219	0	0	0
ENSAMXG00000010075	No	OverlappingSweeps_3Caves	nosip		nucleus;cytoplasm;ubiquitin protein ligase activity;protein ubiquitination	nitric oxide synthase interacting protein [Source:NCBI gene;Acc:103045142]	na	na	na	NW_019170536.1	15002552	15013324	14992552	15023324	TRUE	1.50076e+07		in gene	15007603	NA	-	standing	168179	159409	8770.26	0.6	0.001	50	NA		Molino-Pachon-Tinaja	0	0	linked, hard, hard	linked, hard, linked	linked, hard, linked	linked, linked, linked	linked, neutral, neutral	201278	186278	0	96721.2	96721.2
ENSAMXG00000011582	No	OverlappingSweeps_3Caves	limd2		metal ion binding	LIM domain containing 2 [Source:NCBI gene;Acc:103034267]	na	na	na	NW_019170536.1	16046110	16080482	16036110	16090482	TRUE	1.60583e+07		in gene	16058282	NA	+	standing	278154	264966	13188.1	0.6	0.01	50	NA		Molino-Pachon-Tinaja	0	0	linked, linked, hard, linked, hard, linked, hard, linked	linked, linked, linked, linked, linked, linked, hard, linked	linked, linked, linked, hard, hard, linked	linked, linked, linked, linked, linked, linked, linked, linked	neutral, linked, neutral, linked, neutral, linked, linked, linked	204887	198757	45214.3	0	406872
ENSAMXG00000011735	Yes	OverlappingSweeps_3Caves	kcnh6a		membrane;integral component of membrane;transmembrane transport;ion channel activity;ion transport;voltage-gated ion channel activity;voltage-gated potassium channel activity;potassium channel activity;potassium ion transport;regulation of ion transmembrane transport;potassium ion transmembrane transport;regulation of heart contraction;heart contraction;regulation of ventricular cardiac muscle ce…	potassium voltage-gated channel subfamily H member 6 [Source:NCBI gene;Acc:103035750]	anatomical system quality;atrioventricular canal functionality;blood circulation arrested;blood circulation decreased rate;blood circulation disrupted;calcium-mediated signaling disrupted;cardiac conduction arrested;cardiac conduction decreased rate;cardiac conduction increased duration;cardiac conduction rhythm quality;cardiac muscle cell action potential involved in contraction decreased durati…	abnormal action potential;abnormal myocardial fiber physiology;abnormal T wave;prolonged QT interval;abnormal CNS synaptic transmissionabnormal fasting circulating glucose level;abnormal long term object recognition memory;abnormal long term potentiationabnormal RR interval;abnormal single cell response;abnormal sinus arrhythmia;abnormal spatial reference memory;abnormal spatial working memory;ab…	na;na	NW_019170536.1	16184911	16266625	16174911	16276625	TRUE	1.62348e+07		in gene	16234846	NA	+	independent	537449	513807	23641.8	0.5	0.1	5	1e-05		Pachon_Tinaja-Molino	126	90	hard, linked, linked, hard, linked, linked, linked, linked, linked, linked, linked, linked, linked, linked, linked, linked, hard	linked, linked, linked, linked, linked, hard, linked, linked, hard, linked, linked, linked, hard, linked, linked, linked, hard	linked, hard, hard, linked, hard, linked, linked, linked, hard, hard, linked, linked, linked, linked, linked, linked, linked	linked, neutral, neutral, neutral, linked, linked, neutral, linked, neutral, linked, linked, linked, linked, neutral, linked, linked, linked	linked, linked, linked, linked, linked, linked, linked, linked, linked, linked, linked, linked, linked, linked, linked, linked, linked	164772		156857	264083	231083
ENSAMXG00000035613	No	OverlappingSweeps_3Caves	cul5a		ubiquitin-dependent protein catabolic process;protein ubiquitination;ubiquitin protein ligase binding;cullin-RING ubiquitin ligase complex	cullin 5 [Source:NCBI gene;Acc:103032672]	na	abnormal embryo size;abnormal embryo size;abnormal embryo turning;abnormal locomotor activationabnormal pericardium morphology;abnormal pericardium morphology;abnormal spleen morphology;abnormal spleen morphology;decreased circulating creatinine level;decreased circulating insulin level;decreased circulating insulin level;decreased interleukin-1 alpha secretion;decreased interleukin-6 secretion;d…	na	NW_019170536.1	18278315	18296196	18268315	18306196	TRUE	1.82854e+07		in gene	18285401	NA	-	standing	209811	200920	8891.03	0.5	0.001	50	NA		Molino-Pachon-Tinaja	0	37	linked, hard, linked, linked	linked, hard, hard, hard	hard, hard, linked, hard	linked, linked, linked, linked	linked, linked, linked, linked	211521	125681	80371.4	28514.6	29959.2
ENSAMXG00000002051	No	OverlappingSweeps_3Caves	snx19b		membrane;integral component of membrane;phosphatidylinositol binding	sorting nexin-19 [Source:NCBI gene;Acc:103036172]	na	na	na	NW_019170536.1	18464101	18516751	18454101	18526751	TRUE	1.84882e+07		in gene	18488210	NA	+	independent	345563	332761	12802	0.15	0.1	5	1e-05		Pachon_Tinaja-Molino	24	140	neutral, linked, linked, soft, linked, linked, linked, hard, linked, linked, linked	linked, linked, linked, linked, linked, linked, hard, linked, linked, linked, soft	linked, linked, linked, hard, linked, hard, linked, linked, linked, linked, linked	linked, linked, linked, linked, linked, linked, linked, linked, linked, linked, linked	linked, linked, linked, linked, linked, linked, linked, linked, linked, linked, linked	204876	207518	234757	316470	238160
ENSAMXG00000029165	No	OverlappingSweeps_3Caves	adamts15b		metalloendopeptidase activity;peptidase activity;metallopeptidase activity;zinc ion binding;hydrolase activity;metal ion binding;proteolysis;extracellular region;collagen-containing extracellular matrix	A disintegrin and metalloproteinase with thrombospondin motifs 15-like [Source:NCBI gene;Acc:103040343]	na	abnormal auditory brainstem response;abnormal lung weight;enlarged epididymis;enlarged epididymis;increased or absent threshold for auditory brainstem response;male infertility;male infertility	na	NW_019170536.1	18610931	18632727	18600931	18642727	FALSE	1.86088e+07		downstream	18608776	2155	-	standing	221979	208083	13895.5	0.6	0.001	5	NA		Molino-Pachon-Tinaja	51	20	linked, hard, linked, linked, linked, linked	neutral, linked, linked, soft, linked, soft	linked, linked, hard, linked, hard, linked	linked, linked, linked, linked, linked, linked	linked, linked, linked, linked, linked, linked	213748	198256	150943	164889	278091
ENSAMXG00000001596	No	OverlappingSweeps_3Caves	ppm1da		hydrolase activity;metal ion binding;phosphoprotein phosphatase activity;phosphatase activity;dephosphorylation;protein dephosphorylation;cation binding	protein phosphatase, Mg2+/Mn2+ dependent, 1Da [Source:ZFIN;Acc:ZDB-GENE-040426-815]	na	abnormal epididymis morphology;chronic inflammation;decreased B cell proliferation;decreased body size;decreased CD8-positive alpha-beta T cell number;decreased pancreatic beta cell proliferation;decreased T cell proliferation;enlarged spleen;impaired glucose tolerance;increased CD4-positive alpha beta T cell number;increased susceptibility to Orthomyxoviridae infection;lymphoid hyperplasia;male …	na	NW_019170536.1	24690942	24699295	24680942	24709295	FALSE	24700029		upstream	24700029	734	-	standing	140338	132398	7939.88	0.6	0.001	50	NA		Molino-Pachon-Tinaja	0	0	hard, linked, linked	hard, hard, linked	linked, hard, hard	linked, linked, linked	linked, linked, linked	118121	175208	125700	17463.6	112815
ENSAMXG00000041838	No	OverlappingSweeps_3Caves	cbln18		protein binding	C1q-related factor-like [Source:NCBI gene;Acc:103021785]	na	abnormal auditory brainstem response;abnormal heart rate;abnormal RR interval;no abnormal phenotype detected	na	NW_019170536.1	25693555	25699624	25683555	25709624	TRUE	25694744		in gene	25694744	NA	+	standing	187493	174433	13060.4	0.6	0.01	50	NA		Molino-Pachon-Tinaja	41	0	hard, hard	hard, hard	linked, hard	linked, linked	linked, linked	191346	167605	59728.6	66009.5	59722.9
ENSAMXG00000010088	No	OverlappingSweeps_3Caves	gab2		NA	GRB2 associated binding protein 2 [Source:NCBI gene;Acc:103025234]	na	abnormal mast cell differentiationabnormal mast cell physiology;abnormal osteoclast differentiationabnormal osteoclast morphology;abnormal response to infection;decreased bone marrow cell number;decreased bone resorption;decreased mast cell degranulation;decreased mast cell number;decreased osteoclast cell number;decreased susceptibility to Retroviridae infection;decreased susceptibility to type …	na	NW_019170536.1	25912506	25998918	25902506	26008918	TRUE	2.59524e+07		in gene	25952378	NA	-	independent	620578	596934	23644.4	0.3	0.1	5	1e-05		Pachon_Tinaja-Molino	138	113	neutral, soft, neutral, linked, soft, linked, linked, soft, linked, linked, neutral, soft, hard, soft, linked, linked, soft, linked	linked, linked, linked, linked, linked, hard, linked, hard, linked, linked, hard, linked, linked, linked, linked, hard, linked, linked	linked, linked, hard, linked, linked, linked, linked, linked, linked, linked, linked, linked, linked, linked, linked, linked, linked, linked	linked, linked, linked, linked, linked, linked, linked, linked, linked, linked, linked, linked, linked, linked, linked, linked, linked, linked	linked, linked, linked, linked, linked, linked, linked, linked, linked, linked, linked, linked, linked, linked, linked, linked, linked, linked		202847	446429	281234	198510
ENSAMXG00000002493	No	OverlappingSweeps_3Caves	clcn7		membrane;integral component of membrane;transmembrane transport;ion transport;ion transmembrane transport;chloride transport;voltage-gated chloride channel activity	chloride voltage-gated channel 7 [Source:NCBI gene;Acc:103023677]	ameloblast absent;ameloblast decreased amount;basihyal cartilage oblique orientation;cellular macromolecule catabolic process occurs_in brain disrupted;cellular macromolecule catabolic process occurs_in pharyngeal arch 1 disrupted;ceratobranchial 5 bone lacks parts or has fewer parts of type;ceratobranchial 5 tooth composition;ceratobranchial 5 tooth porous;ceratobranchial 5 tooth rough;ceratohya…	abnormal autophagy;abnormal bone marrow cavity morphology;abnormal bone marrow morphology;abnormal bone ossificationabnormal cerebral cortex morphology;abnormal chloride level;abnormal coat/hair pigmentationabnormal hair shaft melanin granule distributionabnormal head morphology;abnormal hippocampus neuron morphology;abnormal hippocampus pyramidal cell morphology;abnormal lysosome morphology;abno…	na	NW_019170536.1	28906667	28934166	28896667	28944166	TRUE	2.89121e+07		in gene	28912116	NA	-	migration	236545	225490	11055.7	0.5			1e-05	Pachon	Molino-Pachon-Tinaja	6	53	linked, hard, hard, linked, linked, linked, linked	linked, soft, linked, linked, linked, hard, hard	linked, hard, linked, linked, hard, linked, hard	linked, linked, linked, linked, linked, linked, linked	linked, linked, linked, linked, linked, linked, linked	186862	207817	105286	195538	276461
ENSAMXG00000033123	No	OverlappingSweeps_3Caves	C16orf72		NA	chromosome 2 C16orf72 homolog [Source:NCBI gene;Acc:103025273]	na	na	na	NW_019170536.1	29000786	29007281	28990786	29017281	FALSE	2.89989e+07		upstream	28998916	8365	+	standing	153635	146390	7244.26	0.4	0.001	50	NA		Molino-Pachon-Tinaja	0	0	hard, linked	linked, hard	linked, hard	linked, linked	linked, linked	194953	212298	297614	36578.4	35975.9
ENSAMXG00000003182	No	OverlappingSweeps_3Caves			membrane;cell adhesion;calcium ion binding;homophilic cell adhesion via plasma membrane adhesion molecules;plasma membrane		na	na	na	NW_019170536.1	32002987	32026196	31992987	32036196	TRUE	3.20156e+07		in gene	32015614	NA	+	standing	238719	219828	18891	0.6	0.001	5	NA		Molino-Pachon-Tinaja	102	280	hard, linked, linked, linked, hard	linked, linked, hard, linked, hard	linked, linked, hard, linked, linked	linked, linked, linked, linked, linked	linked, linked, linked, linked, linked	203658	203710	452429	357960	375580
ENSAMXG00000040922	Yes	OverlappingSweeps_3Caves	chrne		membrane;integral component of membrane;ion channel activity;ion transport;transmembrane signaling receptor activity;extracellular ligand-gated ion channel activity;ion transmembrane transport;plasma membrane;cell junction;excitatory postsynaptic potential;postsynaptic membrane;acetylcholine-gated cation-selective channel activity;regulation of postsynaptic membrane potential;synapse;acetylcholin…	acetylcholine receptor subunit gamma-like [Source:NCBI gene;Acc:103030399]	synaptic transmission cholinergic amplitude	abnormal miniature endplate potential;abnormal motor nerve collateral sprouting;abnormal neuromuscular synapse morphology;abnormal PNS synaptic transmissionabnormal respiratory sounds;abnormal skeletal muscle fiber morphology;abnormal skeletal muscle morphology;abnormal vocalization;decreased body weight;decreased grip strength;decreased muscle weight;hypoactivity;impaired skeletal muscle contrac…	na	NW_019170537.1	281890	298244	271890	308244	TRUE	290447		in gene	290447	NA	-	independent	208888	200054	8834.13	0.1	0.1	5	1e-05		Pachon_Tinaja-Molino	24	74	linked, linked, linked, linked, hard	linked, linked, linked, linked, hard	linked, linked, hard, linked, hard	linked, linked, linked, linked, linked	linked, linked, neutral, neutral, neutral	207153	177411	247500	408791	381557
ENSAMXG00000032313	Yes	OverlappingSweeps_3Caves	atp1b2b		membrane;integral component of membrane;ion transport;potassium ion transport;sodium ion transport;sodium:potassium-exchanging ATPase complex;startle response;heart development;inner ear morphogenesis;otolith development;posterior lateral line neuromast hair cell differentiation	sodium/potassium-transporting ATPase subunit beta-2 [Source:NCBI gene;Acc:103046346]	cardiac ventricle decreased size;heart contraction decreased rate;inner ear morphogenesis disrupted;neuromast hair cell part_of posterior lateral line neuromast decreased amount;otic vesicle decreased size;otic vesicle shape;otolith decreased amount;otolith protruding;pericardium edematous;pillar of the anterior semicircular canal malformed;pillar of the lateral semicircular canal malformed;pilla…	abnormal brainstem morphology;abnormal cerebellar granule layer morphology;abnormal food intake;abnormal retinal neuronal layer morphology;abnormal retinal photoreceptor morphology;enlarged lateral ventricles;enlarged third ventricle;eyelids fail to open;forelimb paralysis;impaired coordination;impaired righting response;increased retinal apoptosis;postnatal lethality complete penetrance;retinal …	na	NW_019170537.1	322716	353875	312716	363875	TRUE	332562		in gene	332562	NA	-	standing	271829	247863	23966	0.6	0.001	5	NA		Molino-Pachon-Tinaja	0	18	hard, linked, linked, linked, linked, linked, linked	hard, hard, linked, linked, linked, linked, linked	hard, linked, hard, linked, linked, linked, linked	linked, linked, linked, linked, linked, linked, linked	linked, linked, linked, linked, linked, linked, linked	203277	169379	224271	118034	134559
ENSAMXG00000007381	Yes	OverlappingSweeps_3Caves	drd2b		membrane;integral component of membrane;G protein-coupled receptor activity;signal transduction;G protein-coupled receptor signaling pathway;plasma membrane;synapse;dopamine neurotransmitter receptor activity;"synaptic transmission, dopaminergic";adenylate cyclase-inhibiting dopamine receptor signaling pathway	D(2) dopamine receptor A [Source:NCBI gene;Acc:103035621]	brain decreased size;heart congested;whole organism decreased length	na	na	NW_019170537.1	1885435	1927926	1875435	1937926	TRUE	1.90988e+06		in gene	1909882	NA	-	independent	316248	303583	12664.9	0.15	0.1	5	1e-05		Pachon_Tinaja-Molino	0	74	linked, linked, linked, linked, linked, linked, hard, hard, linked, linked	linked, soft, hard, hard, linked, linked, linked, linked, linked, hard	linked, linked, linked, linked, linked, hard, linked, linked, linked, hard	linked, linked, linked, linked, linked, linked, linked, linked, linked, linked	neutral, linked, linked, neutral, neutral, linked, linked, neutral, linked, linked	194457	207671	17400	348008	160954
ENSAMXG00000002892	No	OverlappingSweeps_3Caves	col1a1b		metal ion binding;extracellular matrix structural constituent;skeletal system development;protein binding	collagen, type I, alpha 1b [Source:ZFIN;Acc:ZDB-GENE-030131-4400]	anterior-most region part_of cranium decreased size;bone mineralization increased process quality;bone mineralization occurs_in centrum increased process quality;bone mineralization occurs_in neural arch decreased process quality;centrum decreased volume;centrum increased thickness;cranial vault decreased thickness;cranial vault morphology;hemal arch decreased volume;neural arch decreased thickne…	abnormal adipose tissue distributionabnormal aorta elastic tissue morphology;abnormal aorta tunica adventitia morphology;abnormal autopod morphology;abnormal blood gas level;abnormal blood vessel morphology;abnormal bone collagen fibril morphology;abnormal bone healing;abnormal bone mineralizationabnormal bone trabecula morphology;abnormal cardiovascular system physiology;abnormal cell cycle chec…	na	NW_019170538.1	19249292	19276312	19239292	19286312	FALSE	1.92844e+07		downstream	19284393	35101	+	standing	301779	286870	14908.9	0.6	0.0001	5	NA		Molino-Pachon-Tinaja	99	210	linked, hard, soft, linked, linked, hard	soft, linked, soft, soft, neutral, neutral	linked, linked, linked, hard, hard, linked	linked, linked, linked, linked, linked, neutral	linked, linked, linked, linked, linked, linked	131441	178036	267914	544137	470400
ENSAMXG00000040382	No	OverlappingSweeps_3Caves	fam20a		Golgi apparatus	FAM20A golgi associated secretory pathway pseudokinase [Source:NCBI gene;Acc:103044455]	na;na	abnormal ameloblast morphology;abnormal enamel morphology;abnormal enamel rod patternabnormal incisor morphology;abnormal kidney arterial blood vessel morphology;abnormal kidney morphology;abnormal kidney morphology;abnormal lower incisor color;abnormal molar cusp morphology;abnormal molar morphology;abnormal tibia morphology;abnormal tooth wear;abnormal upper incisor color;absent enamel;calcifie…	na	NW_019170538.1	19393275	19422872	19383275	19432872	TRUE	1.94025e+07		in gene	19402490	NA	+	standing	262220	240731	21489.3	0.6	0.001	5	NA		Molino-Pachon-Tinaja	16	165	linked, soft, linked, linked, hard, linked, linked	linked, soft, linked, soft, soft, linked, soft	linked, hard, linked, linked, linked, linked, hard	linked, linked, linked, linked, linked, linked, linked	linked, linked, linked, linked, linked, linked, linked	206269	205832	274714	206625	340866
ENSAMXG00000004983	No	OverlappingSweeps_3Caves	ace		peptidyl-dipeptidase activity;membrane;integral component of membrane;peptidase activity;metallopeptidase activity;hydrolase activity;metal ion binding;proteolysis;carboxypeptidase activity	angiotensin I converting enzyme [Source:NCBI gene;Acc:103040258]	na	na	na	NW_019170538.1	21430659	21474433	21420659	21484433	TRUE	2.14518e+07		in gene	21451798	NA	+	standing	330706	315866	14840.1	0.6	0.01	50	NA		Molino-Pachon-Tinaja	42	166	linked, linked, soft, linked, hard, linked, hard, soft, soft, linked	linked, linked, soft, linked, linked, neutral, linked, hard, linked, hard	linked, linked, linked, linked, hard, hard, linked, linked	linked, neutral, linked, linked, linked, linked, linked, linked, linked, linked	linked, linked, linked, linked, linked, linked, linked, linked, linked, linked	192283	156804	306514	319128	139486
[truncated: 392 more rows]
[truncated: 6 more columns]

## Sheet: LocusReuse_150genes
locus	LocusReuse_overlap	Set	Expression - Timepoints Padj<0.05	QTL_Marker_ID	Gene_Symbol	Scaffold	GeneStart	GeneEnd	10kbUpstreamStart	10kbDownstreamEnd	SelSiteInGene?	selected_site	DMC_top_supported_model	selection_cle	neutral_cle	sel-neut_cle	sels	gs	times	migs	sources	sel_pops	GO_Terms	Gene_Description	zebra.annotation	mouse.annotation	human.annotation	Pachon_5kb_diplo	Tinaja_5kb_diplo_filtered	Molino_5kb_diplo_filtered	Rascon_5kb_diplo_filtered	Mante_5kb_diplo_filtered	Pachon_Sweep_Age_GEVA	Molino_Sweep_Age_GEVA	Mante_Molino_DxyAge	Pachon_Rascon_DxyAge	Rascon_Tinaja_DxyAge
[truncated: 157 more rows]

[truncated: 6 more sheets: DMC_GEVA_172SurfaceSharedSweeps, DxySweepAges, Expression, TFBS_loss, QTL, EYE_QTL_GENES]
