# Supplementary material for: Selection-driven trait loss in independently evolved cavefish populations
Source: Nat Commun. 2023 May 3;14:2557. doi: 10.1038/s41467-023-37909-8 (PMC10156726; doi:10.1038/s41467-023-37909-8)
Supplement: Supplementary file 10 — Supplementary Data 6 [file 41467_2023_37909_MOESM10_ESM.xlsx]

## Sheet: AllSignificnatWindowsQ99
Supplementary Data 6. AF-vapeR results. The first tab includes all significant windows (above the 99th percentile, P < 0.01). Full parallel windows had significant loadings on Eigenvector 1. Multiparallel windows had significant loadings on Eigenvectors 1 and 2. Divergent (nonparallel) windows had significant loadings on Eigenvectors 1, 2, and 3. Windows with significant antiparallel loadings on …
Scaffold	Start	End	Phys_Window	eigenvector	eigenvalue	parallel_lineages	parallel_pops	antiparallel_pops	eigenvalue_sum	chrom
NW_019170535.1	19510589	19518221	7632	Eig1	5.8265	7	Pachon,Palmaseca,Tinaja,Yerbaniz	CabMoro,Vasquez,Molino	5.8265	1
NW_019170535.1	22146119	22151097	4978	Eig1	5.89772	7	Pachon,Palmaseca,Tinaja,Yerbaniz	CabMoro,Vasquez,Molino	5.89772	1
NW_019170535.1	24280579	24286709	6130	Eig1	5.74835	6	Pachon,Palmaseca,Tinaja,Yerbaniz	CabMoro,Vasquez	5.74835	1
NW_019170536.1	6092099	6100219	8120	Eig1	5.98794	7	Pachon,Palmaseca,Tinaja,Yerbaniz	CabMoro,Vasquez,Molino	5.98794	2
NW_019170536.1	11861722	11873000	11278	Eig1	6.21451	7	Pachon,Palmaseca,Tinaja,Yerbaniz	CabMoro,Vasquez,Molino	6.21451	2
NW_019170537.1	8688296	8699775	11479	Eig1	5.64415	7	Pachon,Palmaseca,Tinaja,Yerbaniz	CabMoro,Vasquez,Molino	5.64415	3
NW_019170537.1	14549550	14561254	11704	Eig1	5.76403	7	CabMoro,Vasquez,Molino,Pachon,Palmaseca,Tinaja,Yerbaniz	NA	5.76403	3
NW_019170537.1	18939014	18944117	5103	Eig1	5.6206	7	CabMoro,Vasquez,Molino,Pachon,Palmaseca,Tinaja,Yerbaniz	NA	5.6206	3
NW_019170537.1	39923323	39929338	6015	Eig1	5.73242	7	Pachon,Palmaseca,Tinaja,Yerbaniz	CabMoro,Vasquez,Molino	5.73242	3
NW_019170537.1	56620935	56629311	8376	Eig1	5.66737	7	Pachon,Palmaseca,Tinaja,Yerbaniz	CabMoro,Vasquez,Molino	5.66737	3
NW_019170537.1	61011684	61021094	9410	Eig1	5.71801	7	CabMoro,Vasquez,Molino,Pachon,Palmaseca,Tinaja,Yerbaniz	NA	5.71801	3
NW_019170537.1	62827872	62841071	13199	Eig1	5.78669	7	Pachon,Palmaseca,Tinaja,Yerbaniz	CabMoro,Vasquez,Molino	5.78669	3
NW_019170538.1	1099775	1107250	7475	Eig1	5.98067	6	CabMoro,Vasquez,Pachon,Palmaseca,Tinaja,Yerbaniz	NA	5.98067	4
NW_019170538.1	1107256	1109493	2237	Eig1	5.89511	6	CabMoro,Vasquez,Pachon,Palmaseca,Tinaja,Yerbaniz	NA	5.89511	4
NW_019170538.1	15789243	15811012	21769	Eig1	6.17122	7	CabMoro,Vasquez,Molino,Pachon,Palmaseca,Tinaja,Yerbaniz	NA	6.17122	4
NW_019170539.1	6605782	6610874	5092	Eig1	6.10937	7	CabMoro,Vasquez,Molino,Pachon,Palmaseca,Tinaja,Yerbaniz	NA	6.10937	5
NW_019170539.1	6610894	6619282	8388	Eig1	5.78958	7	CabMoro,Vasquez,Molino,Pachon,Palmaseca,Tinaja,Yerbaniz	NA	5.78958	5
NW_019170539.1	17688591	17695101	6510	Eig1	5.70015	6	Pachon,Palmaseca,Tinaja,Yerbaniz	CabMoro,Vasquez	5.70015	5
NW_019170539.1	26548633	26550107	1474	Eig1	5.8106	6	Pachon	CabMoro,Vasquez,Molino,Palmaseca,Tinaja	5.8106	5
NW_019170539.1	32823521	33429166	605645	Eig1	5.61446	7	Pachon,Palmaseca,Tinaja,Yerbaniz	CabMoro,Vasquez,Molino	5.61446	5
NW_019170540.1	10297666	10309870	12204	Eig1	6.43598	7	CabMoro,Vasquez,Molino,Pachon,Palmaseca,Tinaja,Yerbaniz	NA	6.43598	6
NW_019170540.1	26295820	26303698	7878	Eig1	6.06771	7	CabMoro,Vasquez,Molino,Pachon,Palmaseca,Tinaja,Yerbaniz	NA	6.06771	6
NW_019170540.1	26304078	26310402	6324	Eig1	6.05487	7	CabMoro,Vasquez,Molino,Pachon,Palmaseca,Tinaja,Yerbaniz	NA	6.05487	6
NW_019170540.1	27096999	27102938	5939	Eig1	6.29209	7	CabMoro,Vasquez,Molino,Pachon,Palmaseca,Tinaja,Yerbaniz	NA	6.29209	6
NW_019170540.1	28423777	28442970	19193	Eig1	6.37992	7	CabMoro,Vasquez,Molino,Pachon,Palmaseca,Tinaja,Yerbaniz	NA	6.37992	6
NW_019170540.1	45783309	45800395	17086	Eig1	5.81288	7	CabMoro,Vasquez,Molino	Pachon,Palmaseca,Tinaja,Yerbaniz	5.81288	6
NW_019170541.1	3413471	3426104	12633	Eig1	5.70193	7	Pachon,Palmaseca,Tinaja,Yerbaniz	CabMoro,Vasquez,Molino	5.70193	7
NW_019170541.1	23902584	23908879	6295	Eig1	5.92202	7	Pachon,Palmaseca,Tinaja,Yerbaniz	CabMoro,Vasquez,Molino	5.92202	7
NW_019170542.1	8823851	8827438	3587	Eig1	5.95674	6	CabMoro,Vasquez,Pachon,Palmaseca,Tinaja,Yerbaniz	NA	5.95674	8
NW_019170542.1	8840182	8842729	2547	Eig1	5.96287	6	Pachon,Palmaseca,Tinaja,Yerbaniz	Vasquez,Molino	5.96287	8
NW_019170542.1	20066230	20077093	10863	Eig1	5.66412	7	Pachon,Palmaseca,Tinaja,Yerbaniz	CabMoro,Vasquez,Molino	5.66412	8
NW_019170543.1	35372627	35383455	10828	Eig1	6.12271	7	CabMoro,Vasquez,Molino,Pachon,Palmaseca,Tinaja,Yerbaniz	NA	6.12271	9
NW_019170544.1	7482717	7489356	6639	Eig1	5.76536	7	CabMoro,Vasquez,Molino,Pachon,Palmaseca,Tinaja,Yerbaniz	NA	5.76536	10
NW_019170544.1	20433852	20440562	6710	Eig1	6.01899	7	Pachon,Palmaseca,Tinaja,Yerbaniz	CabMoro,Vasquez,Molino	6.01899	10
NW_019170544.1	24763593	24774544	10951	Eig1	5.73585	7	Pachon,Palmaseca,Tinaja,Yerbaniz	CabMoro,Vasquez,Molino	5.73585	10
NW_019170544.1	24856594	24862133	5539	Eig1	5.7312	7	Pachon,Palmaseca,Tinaja,Yerbaniz	CabMoro,Vasquez,Molino	5.7312	10
NW_019170544.1	24952845	24960745	7900	Eig1	5.79565	7	Pachon,Palmaseca,Tinaja,Yerbaniz	CabMoro,Vasquez,Molino	5.79565	10
NW_019170544.1	24960752	24980706	19954	Eig1	6.16484	7	Pachon,Palmaseca,Tinaja,Yerbaniz	CabMoro,Vasquez,Molino	6.16484	10
NW_019170544.1	31591780	31600563	8783	Eig1	5.69568	7	Pachon,Palmaseca,Tinaja,Yerbaniz	CabMoro,Vasquez,Molino	5.69568	10
NW_019170544.1	32169424	32178258	8834	Eig1	5.70585	7	CabMoro,Vasquez,Molino,Pachon,Palmaseca,Tinaja,Yerbaniz	NA	5.70585	10
NW_019170545.1	8916846	8923535	6689	Eig1	5.64171	7	Molino,Pachon,Palmaseca,Tinaja,Yerbaniz	CabMoro,Vasquez	5.64171	11
NW_019170546.1	19041324	19049474	8150	Eig1	5.61087	7	CabMoro,Vasquez,Molino,Pachon,Palmaseca,Tinaja,Yerbaniz	NA	5.61087	12
NW_019170546.1	19692175	19697542	5367	Eig1	5.81212	7	Pachon	CabMoro,Vasquez,Molino,Palmaseca,Tinaja,Yerbaniz	5.81212	12
NW_019170546.1	19697547	19702511	4964	Eig1	6.2975	7	Pachon	CabMoro,Vasquez,Molino,Palmaseca,Tinaja,Yerbaniz	6.2975	12
NW_019170546.1	19702582	19709504	6922	Eig1	6.04495	6	CabMoro,Vasquez,Molino,Palmaseca,Tinaja,Yerbaniz	NA	6.04495	12
NW_019170547.1	25453562	25460387	6825	Eig1	5.64134	7	Pachon,Palmaseca,Tinaja,Yerbaniz	CabMoro,Vasquez,Molino	5.64134	13
NW_019170548.1	18506343	18510734	4391	Eig1	5.81585	7	CabMoro,Vasquez,Molino,Pachon,Palmaseca,Tinaja,Yerbaniz	NA	5.81585	14
NW_019170548.1	27498766	27511576	12810	Eig1	5.71877	7	CabMoro,Vasquez,Molino,Pachon,Palmaseca,Tinaja,Yerbaniz	NA	5.71877	14
NW_019170549.1	24425184	24442814	17630	Eig1	5.8237	6	CabMoro,Vasquez,Molino,Palmaseca,Tinaja,Yerbaniz	NA	5.8237	15
NW_019170549.1	28456111	28459474	3363	Eig1	5.68905	7	CabMoro,Vasquez,Molino,Pachon,Palmaseca,Tinaja,Yerbaniz	NA	5.68905	15
NW_019170549.1	28479753	28483270	3517	Eig1	5.9291	7	CabMoro,Vasquez,Molino,Pachon,Palmaseca,Tinaja,Yerbaniz	NA	5.9291	15
NW_019170549.1	28559108	28564124	5016	Eig1	5.77105	7	Pachon,Palmaseca,Tinaja,Yerbaniz	CabMoro,Vasquez,Molino	5.77105	15
NW_019170549.1	35570702	35574899	4197	Eig1	6.6275	7	Pachon,Palmaseca,Tinaja,Yerbaniz	CabMoro,Vasquez,Molino	6.6275	15
NW_019170549.1	35580628	35587621	6993	Eig1	5.8236	7	Pachon,Palmaseca,Tinaja,Yerbaniz	CabMoro,Vasquez,Molino	5.8236	15
NW_019170550.1	6268765	6276934	8169	Eig1	5.69995	7	CabMoro,Vasquez,Molino	Pachon,Palmaseca,Tinaja,Yerbaniz	5.69995	16
NW_019170550.1	29203621	29213754	10133	Eig1	6.12399	7	Pachon,Palmaseca,Tinaja,Yerbaniz	CabMoro,Vasquez,Molino	6.12399	16
NW_019170550.1	37467928	37469869	1941	Eig1	6.03088	7	CabMoro,Vasquez,Molino,Pachon,Palmaseca,Tinaja,Yerbaniz	NA	6.03088	16
NW_019170550.1	37483435	37486905	3470	Eig1	5.74766	7	CabMoro,Vasquez,Molino,Pachon,Palmaseca,Tinaja,Yerbaniz	NA	5.74766	16
NW_019170550.1	40830176	40835850	5674	Eig1	5.86582	7	CabMoro,Vasquez,Molino,Pachon,Palmaseca,Tinaja,Yerbaniz	NA	5.86582	16
NW_019170550.1	40955302	40958401	3099	Eig1	5.84483	7	CabMoro,Vasquez,Molino,Pachon,Palmaseca,Tinaja,Yerbaniz	NA	5.84483	16
NW_019170551.1	14857916	14866041	8125	Eig1	5.65988	6	CabMoro,Vasquez,Molino,Pachon,Palmaseca,Tinaja	NA	5.65988	17
NW_019170551.1	16539791	16547304	7513	Eig1	6.59826	7	Pachon,Palmaseca,Tinaja,Yerbaniz	CabMoro,Vasquez,Molino	6.59826	17
NW_019170551.1	16547398	16556243	8845	Eig1	5.81217	7	Pachon,Palmaseca,Tinaja,Yerbaniz	CabMoro,Vasquez,Molino	5.81217	17
NW_019170552.1	8466674	8474737	8063	Eig1	5.8092	6	Palmaseca,Tinaja,Yerbaniz	CabMoro,Vasquez,Molino	5.8092	18
NW_019170552.1	8474745	8477058	2313	Eig1	6.19315	6	Palmaseca,Tinaja,Yerbaniz	CabMoro,Vasquez,Molino	6.19315	18
NW_019170552.1	17267857	17275732	7875	Eig1	6.17709	7	CabMoro,Vasquez,Molino,Pachon,Palmaseca,Tinaja,Yerbaniz	NA	6.17709	18
NW_019170552.1	17275842	17281882	6040	Eig1	5.86585	7	CabMoro,Vasquez,Molino,Pachon,Palmaseca,Tinaja,Yerbaniz	NA	5.86585	18
NW_019170552.1	22710997	22716505	5508	Eig1	5.68024	6	Palmaseca,Tinaja,Yerbaniz	CabMoro,Vasquez,Molino	5.68024	18
NW_019170553.1	6247412	6251979	4567	Eig1	6.09142	7	Pachon,Palmaseca,Tinaja,Yerbaniz	CabMoro,Vasquez,Molino	6.09142	19
NW_019170553.1	25756010	25761235	5225	Eig1	5.91151	7	CabMoro,Vasquez,Molino,Pachon,Palmaseca,Tinaja,Yerbaniz	NA	5.91151	19
NW_019170554.1	10949657	10951132	1475	Eig1	5.92411	7	Pachon,Palmaseca,Tinaja,Yerbaniz	CabMoro,Vasquez,Molino	5.92411	20
NW_019170554.1	10997173	10998391	1218	Eig1	5.91245	6	Molino,Palmaseca,Tinaja	Vasquez,Pachon,Yerbaniz	5.91245	20
NW_019170554.1	10998403	11000523	2120	Eig1	5.73178	7	CabMoro,Molino,Palmaseca,Tinaja	Vasquez,Pachon,Yerbaniz	5.73178	20
NW_019170555.1	20509193	20509815	622	Eig1	6.20217	7	CabMoro,Vasquez,Molino,Pachon,Palmaseca,Tinaja,Yerbaniz	NA	6.20217	21
NW_019170555.1	20511837	20517017	5180	Eig1	5.64488	7	CabMoro,Vasquez,Molino,Pachon,Palmaseca,Tinaja,Yerbaniz	NA	5.64488	21
NW_019170556.1	18727491	18731870	4379	Eig1	5.78473	7	CabMoro,Vasquez,Molino,Pachon,Palmaseca,Tinaja,Yerbaniz	NA	5.78473	22
NW_019170556.1	18833015	18839564	6549	Eig1	5.80253	7	CabMoro,Vasquez,Molino,Pachon,Palmaseca,Tinaja,Yerbaniz	NA	5.80253	22
NW_019170556.1	21894429	21903094	8665	Eig1	5.96742	7	CabMoro,Vasquez,Molino,Pachon,Palmaseca,Tinaja,Yerbaniz	NA	5.96742	22
NW_019170556.1	23092717	23101330	8613	Eig1	5.69858	7	Pachon,Palmaseca,Tinaja,Yerbaniz	CabMoro,Vasquez,Molino	5.69858	22
NW_019170556.1	23604563	23612262	7699	Eig1	5.66936	6	CabMoro,Vasquez,Pachon,Palmaseca,Tinaja,Yerbaniz	NA	5.66936	22
NW_019170556.1	23702947	23707691	4744	Eig1	5.64173	7	CabMoro,Vasquez,Molino,Pachon,Palmaseca,Tinaja,Yerbaniz	NA	5.64173	22
NW_019170556.1	24078982	24085634	6652	Eig1	6.00325	7	CabMoro,Vasquez,Molino,Pachon,Palmaseca,Tinaja,Yerbaniz	NA	6.00325	22
NW_019170556.1	24887142	24890032	2890	Eig1	5.76912	7	Pachon,Palmaseca,Tinaja,Yerbaniz	CabMoro,Vasquez,Molino	5.76912	22
NW_019170556.1	27335444	27341687	6243	Eig1	5.61793	7	CabMoro,Vasquez,Molino,Pachon,Palmaseca,Tinaja,Yerbaniz	NA	5.61793	22
NW_019170556.1	30722260	30733023	10763	Eig1	6.05739	7	CabMoro,Vasquez,Molino,Pachon,Palmaseca,Tinaja,Yerbaniz	NA	6.05739	22
NW_019170557.1	1211770	1223741	11971	Eig1	5.71544	7	Pachon,Palmaseca,Tinaja,Yerbaniz	CabMoro,Vasquez,Molino	5.71544	23
NW_019170557.1	3388178	3391734	3556	Eig1	6.49444	7	CabMoro,Vasquez,Molino,Pachon,Palmaseca,Tinaja,Yerbaniz	NA	6.49444	23
NW_019170557.1	3391746	3396155	4409	Eig1	6.0392	7	CabMoro,Vasquez,Molino,Pachon,Palmaseca,Tinaja,Yerbaniz	NA	6.0392	23
NW_019170557.1	9770137	9780185	10048	Eig1	5.84413	7	CabMoro,Vasquez,Molino,Pachon,Palmaseca,Tinaja,Yerbaniz	NA	5.84413	23
NW_019170558.1	32544334	32550570	6236	Eig1	6.3222	7	Pachon,Palmaseca,Tinaja,Yerbaniz	CabMoro,Vasquez,Molino	6.3222	24
NW_019170558.1	44149098	44155434	6336	Eig1	5.70127	7	Pachon,Palmaseca,Tinaja,Yerbaniz	CabMoro,Vasquez,Molino	5.70127	24
NW_019170559.1	20230571	20232299	1728	Eig1	5.9054	6	CabMoro,Molino,Pachon,Palmaseca,Tinaja,Yerbaniz	NA	5.9054	25
NW_019170559.1	24585375	24590391	5016	Eig1	6.51063	7	Molino,Pachon,Palmaseca,Tinaja,Yerbaniz	CabMoro,Vasquez	6.51063	25
NW_019170535.1	172189	176492	4303	Eig1	3.9218	4	Pachon,Palmaseca,Tinaja,Yerbaniz	NA	6.80833	1
NW_019170535.1	172189	176492	4303	Eig2	2.88653	3	CabMoro,Vasquez,Molino	NA	6.80833	1
NW_019170535.1	873068	880661	7593	Eig1	4.53023	7	CabMoro,Vasquez,Molino,Pachon,Palmaseca,Tinaja,Yerbaniz	NA	6.69599	1
NW_019170535.1	873068	880661	7593	Eig2	2.16576	5	Pachon,Palmaseca	CabMoro,Vasquez,Molino	6.69599	1
NW_019170535.1	1526441	1535501	9060	Eig1	4.2221	4	Pachon,Palmaseca,Tinaja,Yerbaniz	NA	6.97626	1
NW_019170535.1	1526441	1535501	9060	Eig2	2.75416	3	CabMoro,Vasquez,Molino	NA	6.97626	1
NW_019170535.1	1539943	1547229	7286	Eig1	3.86954	7	CabMoro,Vasquez,Molino	Pachon,Palmaseca,Tinaja,Yerbaniz	6.56625	1
NW_019170535.1	1539943	1547229	7286	Eig2	2.69671	3	CabMoro,Vasquez,Molino	NA	6.56625	1
NW_019170535.1	1679438	1686012	6574	Eig1	4.15763	4	Pachon,Palmaseca,Tinaja,Yerbaniz	NA	6.55073	1
NW_019170535.1	1679438	1686012	6574	Eig2	2.3931	3	CabMoro,Vasquez,Molino	NA	6.55073	1
NW_019170535.1	1745704	1759916	14212	Eig1	4.24498	4	Pachon,Palmaseca,Tinaja,Yerbaniz	NA	6.68424	1
NW_019170535.1	1745704	1759916	14212	Eig2	2.43926	3	CabMoro,Vasquez,Molino	NA	6.68424	1
NW_019170535.1	1806026	1812835	6809	Eig1	3.86475	4	Pachon,Palmaseca,Tinaja,Yerbaniz	NA	6.74181	1
NW_019170535.1	1806026	1812835	6809	Eig2	2.87706	3	CabMoro,Vasquez,Molino	NA	6.74181	1
NW_019170535.1	2602452	2608716	6264	Eig1	4.61424	7	Pachon,Palmaseca,Tinaja,Yerbaniz	CabMoro,Vasquez,Molino	6.967	1
NW_019170535.1	2602452	2608716	6264	Eig2	2.35276	3	CabMoro,Vasquez,Molino	NA	6.967	1
NW_019170535.1	2785319	2804708	19389	Eig1	4.01604	4	Pachon,Palmaseca,Tinaja,Yerbaniz	NA	6.75344	1
NW_019170535.1	2785319	2804708	19389	Eig2	2.7374	3	CabMoro,Vasquez,Molino	NA	6.75344	1
NW_019170535.1	2804882	2812716	7834	Eig1	4.1595	4	Pachon,Palmaseca,Tinaja,Yerbaniz	NA	6.65894	1
NW_019170535.1	2804882	2812716	7834	Eig2	2.49944	3	CabMoro,Vasquez,Molino	NA	6.65894	1
NW_019170535.1	3374667	3379356	4689	Eig1	3.92253	4	Pachon,Palmaseca,Tinaja,Yerbaniz	NA	6.79479	1
NW_019170535.1	3374667	3379356	4689	Eig2	2.87226	3	CabMoro,Vasquez,Molino	NA	6.79479	1
NW_019170535.1	4402368	4663416	261048	Eig1	3.83873	4	Pachon,Palmaseca,Tinaja,Yerbaniz	NA	6.83312	1
NW_019170535.1	4402368	4663416	261048	Eig2	2.99439	3	CabMoro,Vasquez,Molino	NA	6.83312	1
NW_019170535.1	4663477	4673024	9547	Eig1	4.1257	4	Pachon,Palmaseca,Tinaja,Yerbaniz	NA	6.67001	1
NW_019170535.1	4663477	4673024	9547	Eig2	2.54431	4	Pachon	CabMoro,Vasquez,Molino	6.67001	1
NW_019170535.1	4678317	4695187	16870	Eig1	3.8463	4	Pachon,Palmaseca,Tinaja,Yerbaniz	NA	6.84694	1
NW_019170535.1	4678317	4695187	16870	Eig2	3.00065	3	CabMoro,Vasquez,Molino	NA	6.84694	1
NW_019170535.1	4695319	4712853	17534	Eig1	3.86893	4	Pachon,Palmaseca,Tinaja,Yerbaniz	NA	6.87308	1
NW_019170535.1	4695319	4712853	17534	Eig2	3.00415	3	CabMoro,Vasquez,Molino	NA	6.87308	1
NW_019170535.1	4712856	4724189	11333	Eig1	3.81794	4	Pachon,Palmaseca,Tinaja,Yerbaniz	NA	6.88603	1
NW_019170535.1	4712856	4724189	11333	Eig2	3.0681	3	CabMoro,Vasquez,Molino	NA	6.88603	1
NW_019170535.1	4724255	4741431	17176	Eig1	3.83252	4	Pachon,Palmaseca,Tinaja,Yerbaniz	NA	6.73892	1
NW_019170535.1	4724255	4741431	17176	Eig2	2.90639	3	CabMoro,Vasquez,Molino	NA	6.73892	1
NW_019170535.1	4741432	4760454	19022	Eig1	3.97142	4	Pachon,Palmaseca,Tinaja,Yerbaniz	NA	6.75492	1
NW_019170535.1	4741432	4760454	19022	Eig2	2.78349	4	Pachon	CabMoro,Vasquez,Molino	6.75492	1
NW_019170535.1	4768611	4785652	17041	Eig1	4.46191	7	CabMoro,Vasquez,Molino,Pachon,Palmaseca,Tinaja,Yerbaniz	NA	6.75561	1
NW_019170535.1	4768611	4785652	17041	Eig2	2.2937	4	Pachon	CabMoro,Vasquez,Molino	6.75561	1
NW_019170535.1	4785856	4795973	10117	Eig1	3.85088	4	Pachon,Palmaseca,Tinaja,Yerbaniz	NA	6.81466	1
NW_019170535.1	4785856	4795973	10117	Eig2	2.96378	4	Pachon	CabMoro,Vasquez,Molino	6.81466	1
NW_019170535.1	4796036	4804804	8768	Eig1	4.10623	4	Pachon,Palmaseca,Tinaja,Yerbaniz	NA	6.95256	1
NW_019170535.1	4796036	4804804	8768	Eig2	2.84633	3	CabMoro,Vasquez,Molino	NA	6.95256	1
NW_019170535.1	4804927	4814772	9845	Eig1	4.94661	7	CabMoro,Vasquez,Molino,Pachon,Palmaseca,Tinaja,Yerbaniz	NA	6.90099	1
NW_019170535.1	4804927	4814772	9845	Eig2	1.95439	4	Pachon	CabMoro,Vasquez,Molino	6.90099	1
NW_019170535.1	4825700	4831385	5685	Eig1	3.88777	4	Pachon,Palmaseca,Tinaja,Yerbaniz	NA	6.60418	1
NW_019170535.1	4825700	4831385	5685	Eig2	2.7164	3	CabMoro,Vasquez,Molino	NA	6.60418	1
NW_019170535.1	4841199	4852141	10942	Eig1	4.07079	4	Pachon,Palmaseca,Tinaja,Yerbaniz	NA	6.71254	1
NW_019170535.1	4841199	4852141	10942	Eig2	2.64176	4	CabMoro,Vasquez,Molino	Pachon	6.71254	1
NW_019170535.1	4852376	4867155	14779	Eig1	4.26345	4	Pachon,Palmaseca,Tinaja,Yerbaniz	NA	6.55503	1
NW_019170535.1	4852376	4867155	14779	Eig2	2.29158	3	CabMoro,Vasquez,Molino	NA	6.55503	1
NW_019170535.1	4966968	4978486	11518	Eig1	3.94534	4	Pachon,Palmaseca,Tinaja,Yerbaniz	NA	6.57371	1
NW_019170535.1	4966968	4978486	11518	Eig2	2.62837	3	CabMoro,Vasquez,Molino	NA	6.57371	1
NW_019170535.1	4986120	4998081	11961	Eig1	3.91795	4	Pachon,Palmaseca,Tinaja,Yerbaniz	NA	6.54044	1
NW_019170535.1	4986120	4998081	11961	Eig2	2.62249	3	CabMoro,Vasquez,Molino	NA	6.54044	1
NW_019170535.1	4998218	5003141	4923	Eig1	3.90481	4	Pachon,Palmaseca,Tinaja,Yerbaniz	NA	6.73266	1
NW_019170535.1	4998218	5003141	4923	Eig2	2.82785	3	CabMoro,Vasquez,Molino	NA	6.73266	1
NW_019170535.1	5013528	5026156	12628	Eig1	4.57903	7	Pachon,Palmaseca,Tinaja,Yerbaniz	CabMoro,Vasquez,Molino	6.748	1
NW_019170535.1	5013528	5026156	12628	Eig2	2.16897	6	CabMoro,Vasquez,Molino,Palmaseca,Tinaja,Yerbaniz	NA	6.748	1
NW_019170535.1	5104306	5112148	7842	Eig1	4.11584	4	Pachon,Palmaseca,Tinaja,Yerbaniz	NA	6.95871	1
NW_019170535.1	5104306	5112148	7842	Eig2	2.84287	3	CabMoro,Vasquez,Molino	NA	6.95871	1
NW_019170535.1	5123843	5132690	8847	Eig1	4.56537	7	CabMoro,Vasquez,Molino,Pachon,Palmaseca,Tinaja,Yerbaniz	NA	6.96589	1
NW_019170535.1	5123843	5132690	8847	Eig2	2.40052	4	Pachon	CabMoro,Vasquez,Molino	6.96589	1
NW_019170535.1	5139976	5148997	9021	Eig1	3.59537	4	Pachon,Palmaseca,Tinaja,Yerbaniz	NA	6.59536	1
NW_019170535.1	5139976	5148997	9021	Eig2	2.99999	3	CabMoro,Vasquez,Molino	NA	6.59536	1
NW_019170535.1	5243612	5248666	5054	Eig1	4.15983	4	Pachon,Palmaseca,Tinaja,Yerbaniz	NA	6.62565	1
NW_019170535.1	5243612	5248666	5054	Eig2	2.46582	3	CabMoro,Vasquez,Molino	NA	6.62565	1
NW_019170535.1	6612494	6619227	6733	Eig1	3.85945	4	Pachon,Palmaseca,Tinaja,Yerbaniz	NA	6.61741	1
NW_019170535.1	6612494	6619227	6733	Eig2	2.75796	3	CabMoro,Vasquez,Molino	NA	6.61741	1
NW_019170535.1	6619735	6628709	8974	Eig1	4.07692	4	Pachon,Palmaseca,Tinaja,Yerbaniz	NA	6.86313	1
NW_019170535.1	6619735	6628709	8974	Eig2	2.78622	3	CabMoro,Vasquez,Molino	NA	6.86313	1
NW_019170535.1	6883498	6888137	4639	Eig1	4.09564	4	Pachon,Palmaseca,Tinaja,Yerbaniz	NA	6.99754	1
NW_019170535.1	6883498	6888137	4639	Eig2	2.9019	3	CabMoro,Vasquez,Molino	NA	6.99754	1
NW_019170535.1	7202734	7210549	7815	Eig1	4.6155	7	CabMoro,Vasquez,Molino,Pachon,Palmaseca,Tinaja,Yerbaniz	NA	6.90819	1
NW_019170535.1	7202734	7210549	7815	Eig2	2.29269	3	CabMoro,Vasquez,Molino	NA	6.90819	1
NW_019170535.1	7210558	7212660	2102	Eig1	4.50435	5	Molino,Pachon,Palmaseca,Tinaja,Yerbaniz	NA	6.57881	1
NW_019170535.1	7210558	7212660	2102	Eig2	2.07446	4	CabMoro,Vasquez,Molino	Pachon	6.57881	1
NW_019170535.1	7312333	7320876	8543	Eig1	3.9955	4	Pachon,Palmaseca,Tinaja,Yerbaniz	NA	6.61161	1
NW_019170535.1	7312333	7320876	8543	Eig2	2.61611	3	CabMoro,Vasquez,Molino	NA	6.61161	1
NW_019170535.1	7393808	7402491	8683	Eig1	3.88707	4	Pachon,Palmaseca,Tinaja,Yerbaniz	NA	6.78686	1
NW_019170535.1	7393808	7402491	8683	Eig2	2.89979	3	CabMoro,Vasquez,Molino	NA	6.78686	1
NW_019170535.1	7402802	7408347	5545	Eig1	4.41458	4	Pachon,Palmaseca,Tinaja,Yerbaniz	NA	6.92157	1
NW_019170535.1	7402802	7408347	5545	Eig2	2.507	3	CabMoro,Vasquez,Molino	NA	6.92157	1
NW_019170535.1	7408568	7414630	6062	Eig1	3.9969	4	Pachon,Palmaseca,Tinaja,Yerbaniz	NA	6.96793	1
NW_019170535.1	7408568	7414630	6062	Eig2	2.97103	3	CabMoro,Vasquez,Molino	NA	6.96793	1
NW_019170535.1	7414656	7421301	6645	Eig1	4.0087	4	Pachon,Palmaseca,Tinaja,Yerbaniz	NA	6.82006	1
NW_019170535.1	7414656	7421301	6645	Eig2	2.81136	3	CabMoro,Vasquez,Molino	NA	6.82006	1
NW_019170535.1	7421882	7427584	5702	Eig1	3.98209	4	Pachon,Palmaseca,Tinaja,Yerbaniz	NA	6.7232	1
NW_019170535.1	7421882	7427584	5702	Eig2	2.74112	3	CabMoro,Vasquez,Molino	NA	6.7232	1
NW_019170535.1	7427887	7435016	7129	Eig1	4.06159	4	Pachon,Palmaseca,Tinaja,Yerbaniz	NA	6.64951	1
NW_019170535.1	7427887	7435016	7129	Eig2	2.58792	3	CabMoro,Vasquez,Molino	NA	6.64951	1
NW_019170535.1	7722785	7728668	5883	Eig1	4.39136	4	Pachon,Palmaseca,Tinaja,Yerbaniz	NA	6.95457	1
NW_019170535.1	7722785	7728668	5883	Eig2	2.56321	3	CabMoro,Vasquez,Molino	NA	6.95457	1
NW_019170535.1	7728681	7734628	5947	Eig1	4.03881	4	Pachon,Palmaseca,Tinaja,Yerbaniz	NA	6.83471	1
NW_019170535.1	7728681	7734628	5947	Eig2	2.79591	3	CabMoro,Vasquez,Molino	NA	6.83471	1
NW_019170535.1	7756523	7761400	4877	Eig1	3.96577	4	Pachon,Palmaseca,Tinaja,Yerbaniz	NA	6.96339	1
NW_019170535.1	7756523	7761400	4877	Eig2	2.99762	3	CabMoro,Vasquez,Molino	NA	6.96339	1
NW_019170535.1	7761404	7765078	3674	Eig1	3.97501	4	Pachon,Palmaseca,Tinaja,Yerbaniz	NA	6.7602	1
NW_019170535.1	7761404	7765078	3674	Eig2	2.78518	3	CabMoro,Vasquez,Molino	NA	6.7602	1
NW_019170535.1	7896226	7902514	6288	Eig1	3.88691	4	Pachon,Palmaseca,Tinaja,Yerbaniz	NA	6.88623	1
NW_019170535.1	7896226	7902514	6288	Eig2	2.99932	3	CabMoro,Vasquez,Molino	NA	6.88623	1
NW_019170535.1	7940736	7947168	6432	Eig1	3.73599	4	Pachon,Palmaseca,Tinaja,Yerbaniz	NA	6.73315	1
NW_019170535.1	7940736	7947168	6432	Eig2	2.99716	3	CabMoro,Vasquez,Molino	NA	6.73315	1
NW_019170535.1	7947181	7954035	6854	Eig1	4.01376	4	Pachon,Palmaseca,Tinaja,Yerbaniz	NA	6.97716	1
NW_019170535.1	7947181	7954035	6854	Eig2	2.9634	3	CabMoro,Vasquez,Molino	NA	6.97716	1
NW_019170535.1	7959664	7969717	10053	Eig1	4.48453	4	Pachon,Palmaseca,Tinaja,Yerbaniz	NA	6.8149	1
NW_019170535.1	7959664	7969717	10053	Eig2	2.33037	3	CabMoro,Vasquez,Molino	NA	6.8149	1
NW_019170535.1	8024634	8030930	6296	Eig1	3.83581	4	Pachon,Palmaseca,Tinaja,Yerbaniz	NA	6.83207	1
NW_019170535.1	8024634	8030930	6296	Eig2	2.99625	3	CabMoro,Vasquez,Molino	NA	6.83207	1
NW_019170535.1	8030934	8035521	4587	Eig1	5.27151	7	Pachon,Palmaseca,Tinaja,Yerbaniz	CabMoro,Vasquez,Molino	6.78709	1
NW_019170535.1	8030934	8035521	4587	Eig2	1.51559	3	CabMoro,Vasquez,Molino	NA	6.78709	1
NW_019170535.1	8035688	8040510	4822	Eig1	4.60364	7	Pachon,Palmaseca,Tinaja,Yerbaniz	CabMoro,Vasquez,Molino	6.82711	1
NW_019170535.1	8035688	8040510	4822	Eig2	2.22347	3	CabMoro,Vasquez,Molino	NA	6.82711	1
NW_019170535.1	8040563	8048190	7627	Eig1	4.01014	4	Pachon,Palmaseca,Tinaja,Yerbaniz	NA	6.99497	1
NW_019170535.1	8040563	8048190	7627	Eig2	2.98483	3	CabMoro,Vasquez,Molino	NA	6.99497	1
NW_019170535.1	8380391	8386237	5846	Eig1	3.99588	4	Pachon,Palmaseca,Tinaja,Yerbaniz	NA	6.74135	1
NW_019170535.1	8380391	8386237	5846	Eig2	2.74547	3	CabMoro,Vasquez,Molino	NA	6.74135	1
NW_019170535.1	8678647	8684526	5879	Eig1	3.6364	4	Pachon,Palmaseca,Tinaja,Yerbaniz	NA	6.63239	1
NW_019170535.1	8678647	8684526	5879	Eig2	2.99599	3	CabMoro,Vasquez,Molino	NA	6.63239	1
NW_019170535.1	8706623	8714346	7723	Eig1	4.00112	4	Pachon,Palmaseca,Tinaja,Yerbaniz	NA	6.99703	1
NW_019170535.1	8706623	8714346	7723	Eig2	2.99592	3	CabMoro,Vasquez,Molino	NA	6.99703	1
NW_019170535.1	8877342	8895002	17660	Eig1	3.68171	4	Pachon,Palmaseca,Tinaja,Yerbaniz	NA	6.57419	1
NW_019170535.1	8877342	8895002	17660	Eig2	2.89247	4	Yerbaniz	CabMoro,Vasquez,Molino	6.57419	1
NW_019170535.1	9461453	9468245	6792	Eig1	3.75403	4	Pachon,Palmaseca,Tinaja,Yerbaniz	NA	6.55528	1
NW_019170535.1	9461453	9468245	6792	Eig2	2.80125	3	CabMoro,Vasquez,Molino	NA	6.55528	1
NW_019170535.1	9544295	9554823	10528	Eig1	4.51725	4	Pachon,Palmaseca,Tinaja,Yerbaniz	NA	6.83537	1
NW_019170535.1	9544295	9554823	10528	Eig2	2.31813	3	CabMoro,Vasquez,Molino	NA	6.83537	1
NW_019170535.1	9925568	9933044	7476	Eig1	3.6729	4	Pachon,Palmaseca,Tinaja,Yerbaniz	NA	6.67411	1
NW_019170535.1	9925568	9933044	7476	Eig2	3.00121	3	CabMoro,Vasquez,Molino	NA	6.67411	1
NW_019170535.1	9951423	9957735	6312	Eig1	4.09484	4	Pachon,Palmaseca,Tinaja,Yerbaniz	NA	6.97495	1
NW_019170535.1	9951423	9957735	6312	Eig2	2.88011	3	CabMoro,Vasquez,Molino	NA	6.97495	1
NW_019170535.1	9967538	9977018	9480	Eig1	4.03905	4	Pachon,Palmaseca,Tinaja,Yerbaniz	NA	6.91622	1
NW_019170535.1	9967538	9977018	9480	Eig2	2.87716	3	CabMoro,Vasquez,Molino	NA	6.91622	1
NW_019170535.1	9977070	9986571	9501	Eig1	4.09603	4	Pachon,Palmaseca,Tinaja,Yerbaniz	NA	6.8447	1
NW_019170535.1	9977070	9986571	9501	Eig2	2.74867	3	CabMoro,Vasquez,Molino	NA	6.8447	1
NW_019170535.1	10038511	10046227	7716	Eig1	4.56934	4	Pachon,Palmaseca,Tinaja,Yerbaniz	NA	6.66753	1
NW_019170535.1	10038511	10046227	7716	Eig2	2.09819	3	CabMoro,Vasquez,Molino	NA	6.66753	1
NW_019170535.1	10046256	10054618	8362	Eig1	3.97933	4	Pachon,Palmaseca,Tinaja,Yerbaniz	NA	6.98175	1
NW_019170535.1	10046256	10054618	8362	Eig2	3.00242	3	CabMoro,Vasquez,Molino	NA	6.98175	1
NW_019170535.1	10063666	10072617	8951	Eig1	4.11285	4	Pachon,Palmaseca,Tinaja,Yerbaniz	NA	6.72448	1
NW_019170535.1	10063666	10072617	8951	Eig2	2.61163	3	CabMoro,Vasquez,Molino	NA	6.72448	1
NW_019170535.1	10096867	10104254	7387	Eig1	4.09891	4	Pachon,Palmaseca,Tinaja,Yerbaniz	NA	6.59873	1
NW_019170535.1	10096867	10104254	7387	Eig2	2.49982	3	CabMoro,Vasquez,Molino	NA	6.59873	1
NW_019170535.1	10104255	10120225	15970	Eig1	3.90194	4	Pachon,Palmaseca,Tinaja,Yerbaniz	NA	6.72653	1
NW_019170535.1	10104255	10120225	15970	Eig2	2.82459	3	CabMoro,Vasquez,Molino	NA	6.72653	1
NW_019170535.1	10121695	10128944	7249	Eig1	4.00433	4	Pachon,Palmaseca,Tinaja,Yerbaniz	NA	6.74987	1
NW_019170535.1	10121695	10128944	7249	Eig2	2.74554	3	CabMoro,Vasquez,Molino	NA	6.74987	1
NW_019170535.1	10137697	10149953	12256	Eig1	4.08294	4	Pachon,Palmaseca,Tinaja,Yerbaniz	NA	6.70103	1
NW_019170535.1	10137697	10149953	12256	Eig2	2.61809	3	CabMoro,Vasquez,Molino	NA	6.70103	1
NW_019170535.1	10161194	10172242	11048	Eig1	4.30983	7	Pachon,Palmaseca,Tinaja,Yerbaniz	CabMoro,Vasquez,Molino	6.66598	1
NW_019170535.1	10161194	10172242	11048	Eig2	2.35614	3	CabMoro,Vasquez,Molino	NA	6.66598	1
NW_019170535.1	10208202	10218457	10255	Eig1	4.04491	4	Pachon,Palmaseca,Tinaja,Yerbaniz	NA	6.89623	1
NW_019170535.1	10208202	10218457	10255	Eig2	2.85132	3	CabMoro,Vasquez,Molino	NA	6.89623	1
NW_019170535.1	10310067	10316366	6299	Eig1	3.9133	4	Pachon,Palmaseca,Tinaja,Yerbaniz	NA	6.70927	1
NW_019170535.1	10310067	10316366	6299	Eig2	2.79597	3	CabMoro,Vasquez,Molino	NA	6.70927	1
NW_019170535.1	10376988	10383117	6129	Eig1	3.78171	4	Pachon,Palmaseca,Tinaja,Yerbaniz	NA	6.62063	1
NW_019170535.1	10376988	10383117	6129	Eig2	2.83892	3	CabMoro,Vasquez,Molino	NA	6.62063	1
NW_019170535.1	10383286	10391690	8404	Eig1	4.10808	7	CabMoro,Vasquez,Molino,Pachon,Palmaseca,Tinaja,Yerbaniz	NA	6.6616	1
NW_019170535.1	10383286	10391690	8404	Eig2	2.55352	3	CabMoro,Vasquez,Molino	NA	6.6616	1
NW_019170535.1	10399412	10411418	12006	Eig1	4.06637	4	Pachon,Palmaseca,Tinaja,Yerbaniz	NA	6.95178	1
NW_019170535.1	10399412	10411418	12006	Eig2	2.8854	3	CabMoro,Vasquez,Molino	NA	6.95178	1
NW_019170535.1	10650564	10657064	6500	Eig1	4.10393	4	Pachon,Palmaseca,Tinaja,Yerbaniz	NA	6.6386	1
NW_019170535.1	10650564	10657064	6500	Eig2	2.53467	3	CabMoro,Vasquez,Molino	NA	6.6386	1
NW_019170535.1	10657082	10666412	9330	Eig1	3.95161	5	Tinaja,Yerbaniz	CabMoro,Vasquez,Molino	6.71762	1
NW_019170535.1	10657082	10666412	9330	Eig2	2.76601	6	CabMoro,Vasquez,Molino,Pachon,Palmaseca,Yerbaniz	NA	6.71762	1
NW_019170535.1	10666532	10676510	9978	Eig1	3.89742	4	Pachon,Palmaseca,Tinaja,Yerbaniz	NA	6.56057	1
NW_019170535.1	10666532	10676510	9978	Eig2	2.66315	3	CabMoro,Vasquez,Molino	NA	6.56057	1
NW_019170535.1	10791488	10797061	5573	Eig1	3.84677	4	Pachon,Palmaseca,Tinaja,Yerbaniz	NA	6.53767	1
NW_019170535.1	10791488	10797061	5573	Eig2	2.6909	3	CabMoro,Vasquez,Molino	NA	6.53767	1
NW_019170535.1	10803595	10809097	5502	Eig1	3.9796	4	Pachon,Palmaseca,Tinaja,Yerbaniz	NA	6.88449	1
NW_019170535.1	10803595	10809097	5502	Eig2	2.90489	3	CabMoro,Vasquez,Molino	NA	6.88449	1
NW_019170535.1	10916239	10923209	6970	Eig1	3.99554	4	Pachon,Palmaseca,Tinaja,Yerbaniz	NA	6.62254	1
NW_019170535.1	10916239	10923209	6970	Eig2	2.627	3	CabMoro,Vasquez,Molino	NA	6.62254	1
NW_019170535.1	11341112	11347916	6804	Eig1	4.26254	4	Pachon,Palmaseca,Tinaja,Yerbaniz	NA	6.98879	1
NW_019170535.1	11341112	11347916	6804	Eig2	2.72625	3	CabMoro,Vasquez,Molino	NA	6.98879	1
NW_019170535.1	11347919	11353521	5602	Eig1	4.63132	7	CabMoro,Vasquez,Molino,Pachon,Palmaseca,Tinaja,Yerbaniz	NA	6.98771	1
NW_019170535.1	11347919	11353521	5602	Eig2	2.35639	3	CabMoro,Vasquez,Molino	NA	6.98771	1
NW_019170535.1	11353853	11361769	7916	Eig1	4.00105	4	Pachon,Palmaseca,Tinaja,Yerbaniz	NA	6.9284	1
NW_019170535.1	11353853	11361769	7916	Eig2	2.92735	3	CabMoro,Vasquez,Molino	NA	6.9284	1
NW_019170535.1	11371506	11377239	5733	Eig1	3.97151	4	Pachon,Palmaseca,Tinaja,Yerbaniz	NA	6.54178	1
NW_019170535.1	11371506	11377239	5733	Eig2	2.57027	3	CabMoro,Vasquez,Molino	NA	6.54178	1
NW_019170535.1	11377247	11384611	7364	Eig1	4.36136	4	Pachon,Palmaseca,Tinaja,Yerbaniz	NA	6.98596	1
NW_019170535.1	11377247	11384611	7364	Eig2	2.6246	3	CabMoro,Vasquez,Molino	NA	6.98596	1
NW_019170535.1	11445762	11453768	8006	Eig1	3.99973	4	Pachon,Palmaseca,Tinaja,Yerbaniz	NA	6.57847	1
NW_019170535.1	11445762	11453768	8006	Eig2	2.57874	3	CabMoro,Vasquez,Molino	NA	6.57847	1
NW_019170535.1	11454165	11460415	6250	Eig1	4.27719	4	Pachon,Palmaseca,Tinaja,Yerbaniz	NA	6.89739	1
NW_019170535.1	11454165	11460415	6250	Eig2	2.6202	3	CabMoro,Vasquez,Molino	NA	6.89739	1
NW_019170535.1	11460517	11470987	10470	Eig1	4.03005	4	Pachon,Palmaseca,Tinaja,Yerbaniz	NA	6.62854	1
NW_019170535.1	11460517	11470987	10470	Eig2	2.59849	3	CabMoro,Vasquez,Molino	NA	6.62854	1
NW_019170535.1	11471147	11478448	7301	Eig1	4.00014	4	Pachon,Palmaseca,Tinaja,Yerbaniz	NA	6.84796	1
NW_019170535.1	11471147	11478448	7301	Eig2	2.84781	3	CabMoro,Vasquez,Molino	NA	6.84796	1
NW_019170535.1	11478505	11483720	5215	Eig1	3.90871	4	Pachon,Palmaseca,Tinaja,Yerbaniz	NA	6.78591	1
NW_019170535.1	11478505	11483720	5215	Eig2	2.8772	3	CabMoro,Vasquez,Molino	NA	6.78591	1
NW_019170535.1	11491157	11498135	6978	Eig1	4.02017	4	Pachon,Palmaseca,Tinaja,Yerbaniz	NA	6.60631	1
NW_019170535.1	11491157	11498135	6978	Eig2	2.58614	3	CabMoro,Vasquez,Molino	NA	6.60631	1
NW_019170535.1	11498209	11504584	6375	Eig1	4.00681	4	Pachon,Palmaseca,Tinaja,Yerbaniz	NA	6.77188	1
NW_019170535.1	11498209	11504584	6375	Eig2	2.76508	3	CabMoro,Vasquez,Molino	NA	6.77188	1
NW_019170535.1	11505281	11516009	10728	Eig1	3.89385	4	Pachon,Palmaseca,Tinaja,Yerbaniz	NA	6.7314	1
NW_019170535.1	11505281	11516009	10728	Eig2	2.83755	3	CabMoro,Vasquez,Molino	NA	6.7314	1
NW_019170535.1	11516426	11523947	7521	Eig1	4.1658	4	Pachon,Palmaseca,Tinaja,Yerbaniz	NA	6.6495	1
NW_019170535.1	11516426	11523947	7521	Eig2	2.4837	3	CabMoro,Vasquez,Molino	NA	6.6495	1
NW_019170535.1	11524021	11535971	11950	Eig1	3.99745	4	Pachon,Palmaseca,Tinaja,Yerbaniz	NA	6.84623	1
NW_019170535.1	11524021	11535971	11950	Eig2	2.84879	3	CabMoro,Vasquez,Molino	NA	6.84623	1
NW_019170535.1	11545335	11558086	12751	Eig1	3.99698	4	Pachon,Palmaseca,Tinaja,Yerbaniz	NA	6.98404	1
NW_019170535.1	11545335	11558086	12751	Eig2	2.98706	3	CabMoro,Vasquez,Molino	NA	6.98404	1
NW_019170535.1	11578247	11585318	7071	Eig1	3.8009	4	Pachon,Palmaseca,Tinaja,Yerbaniz	NA	6.56475	1
NW_019170535.1	11578247	11585318	7071	Eig2	2.76385	3	CabMoro,Vasquez,Molino	NA	6.56475	1
NW_019170535.1	11585340	11593399	8059	Eig1	3.94377	4	Pachon,Palmaseca,Tinaja,Yerbaniz	NA	6.87688	1
NW_019170535.1	11585340	11593399	8059	Eig2	2.93311	3	CabMoro,Vasquez,Molino	NA	6.87688	1
NW_019170535.1	11602567	11614228	11661	Eig1	3.8246	4	Pachon,Palmaseca,Tinaja,Yerbaniz	NA	6.57918	1
NW_019170535.1	11602567	11614228	11661	Eig2	2.75458	3	CabMoro,Vasquez,Molino	NA	6.57918	1
NW_019170535.1	11667127	11678006	10879	Eig1	4.43162	6	CabMoro,Vasquez,Molino,Pachon,Palmaseca,Yerbaniz	NA	6.56235	1
NW_019170535.1	11667127	11678006	10879	Eig2	2.13073	4	Tinaja	CabMoro,Vasquez,Molino	6.56235	1
NW_019170535.1	11678108	11684826	6718	Eig1	3.62699	4	Pachon,Palmaseca,Tinaja,Yerbaniz	NA	6.64614	1
NW_019170535.1	11678108	11684826	6718	Eig2	3.01915	3	CabMoro,Vasquez,Molino	NA	6.64614	1
NW_019170535.1	11709917	11724057	14140	Eig1	3.6114	4	Pachon,Palmaseca,Tinaja,Yerbaniz	NA	6.60552	1
NW_019170535.1	11709917	11724057	14140	Eig2	2.99412	3	CabMoro,Vasquez,Molino	NA	6.60552	1
NW_019170535.1	11856704	11865313	8609	Eig1	3.63738	4	Pachon,Palmaseca,Tinaja,Yerbaniz	NA	6.55887	1
NW_019170535.1	11856704	11865313	8609	Eig2	2.92149	3	CabMoro,Vasquez,Molino	NA	6.55887	1
NW_019170535.1	11965648	11969867	4219	Eig1	4.07653	4	Pachon,Palmaseca,Tinaja,Yerbaniz	NA	6.9896	1
NW_019170535.1	11965648	11969867	4219	Eig2	2.91307	3	CabMoro,Vasquez,Molino	NA	6.9896	1
NW_019170535.1	11969951	11974306	4355	Eig1	3.71213	4	Pachon,Palmaseca,Tinaja,Yerbaniz	NA	6.71147	1
NW_019170535.1	11969951	11974306	4355	Eig2	2.99934	3	CabMoro,Vasquez,Molino	NA	6.71147	1
NW_019170535.1	11980516	11987049	6533	Eig1	3.93016	4	Pachon,Palmaseca,Tinaja,Yerbaniz	NA	6.9116	1
NW_019170535.1	11980516	11987049	6533	Eig2	2.98145	3	CabMoro,Vasquez,Molino	NA	6.9116	1
NW_019170535.1	11996883	11999882	2999	Eig1	3.96905	4	Pachon,Palmaseca,Tinaja,Yerbaniz	NA	6.96672	1
NW_019170535.1	11996883	11999882	2999	Eig2	2.99768	3	CabMoro,Vasquez,Molino	NA	6.96672	1
NW_019170535.1	11999892	12009293	9401	Eig1	3.99591	4	Pachon,Palmaseca,Tinaja,Yerbaniz	NA	6.9759	1
NW_019170535.1	11999892	12009293	9401	Eig2	2.98	3	CabMoro,Vasquez,Molino	NA	6.9759	1
NW_019170535.1	12009361	12018075	8714	Eig1	3.98143	4	Pachon,Palmaseca,Tinaja,Yerbaniz	NA	6.97892	1
NW_019170535.1	12009361	12018075	8714	Eig2	2.99749	3	CabMoro,Vasquez,Molino	NA	6.97892	1
NW_019170535.1	12119301	12126773	7472	Eig1	3.75384	4	Pachon,Palmaseca,Tinaja,Yerbaniz	NA	6.75184	1
NW_019170535.1	12119301	12126773	7472	Eig2	2.998	3	CabMoro,Vasquez,Molino	NA	6.75184	1
NW_019170535.1	12126789	12133125	6336	Eig1	3.96308	4	Pachon,Palmaseca,Tinaja,Yerbaniz	NA	6.93987	1
NW_019170535.1	12126789	12133125	6336	Eig2	2.97679	3	CabMoro,Vasquez,Molino	NA	6.93987	1
NW_019170535.1	12133562	12140186	6624	Eig1	3.99768	4	Pachon,Palmaseca,Tinaja,Yerbaniz	NA	6.98867	1
NW_019170535.1	12133562	12140186	6624	Eig2	2.99098	3	CabMoro,Vasquez,Molino	NA	6.98867	1
NW_019170535.1	12140562	12147108	6546	Eig1	4.40799	4	Pachon,Palmaseca,Tinaja,Yerbaniz	NA	6.99034	1
NW_019170535.1	12140562	12147108	6546	Eig2	2.58235	3	CabMoro,Vasquez,Molino	NA	6.99034	1
NW_019170535.1	12147159	12157033	9874	Eig1	4.56852	6	Pachon,Palmaseca,Tinaja,Yerbaniz	CabMoro,Molino	6.82291	1
NW_019170535.1	12147159	12157033	9874	Eig2	2.25439	3	CabMoro,Vasquez,Molino	NA	6.82291	1
NW_019170535.1	12157316	12164828	7512	Eig1	4.00412	4	Pachon,Palmaseca,Tinaja,Yerbaniz	NA	6.90236	1
NW_019170535.1	12157316	12164828	7512	Eig2	2.89824	3	CabMoro,Vasquez,Molino	NA	6.90236	1
NW_019170535.1	12169607	12180553	10946	Eig1	4.49623	4	Pachon,Palmaseca,Tinaja,Yerbaniz	NA	6.99432	1
NW_019170535.1	12169607	12180553	10946	Eig2	2.49809	3	CabMoro,Vasquez,Molino	NA	6.99432	1
NW_019170535.1	12386453	12396219	9766	Eig1	3.7907	4	Pachon,Palmaseca,Tinaja,Yerbaniz	NA	6.76763	1
NW_019170535.1	12386453	12396219	9766	Eig2	2.97693	3	CabMoro,Vasquez,Molino	NA	6.76763	1
NW_019170535.1	13320553	13326376	5823	Eig1	3.93724	4	Pachon,Palmaseca,Tinaja,Yerbaniz	NA	6.73274	1
NW_019170535.1	13320553	13326376	5823	Eig2	2.7955	3	CabMoro,Vasquez,Molino	NA	6.73274	1
NW_019170535.1	13372074	13379030	6956	Eig1	4.0819	4	Pachon,Palmaseca,Tinaja,Yerbaniz	NA	6.72699	1
NW_019170535.1	13372074	13379030	6956	Eig2	2.6451	3	CabMoro,Vasquez,Molino	NA	6.72699	1
NW_019170535.1	13379211	13383969	4758	Eig1	3.74912	4	Pachon,Palmaseca,Tinaja,Yerbaniz	NA	6.67206	1
NW_019170535.1	13379211	13383969	4758	Eig2	2.92294	3	CabMoro,Vasquez,Molino	NA	6.67206	1
NW_019170535.1	13405653	13413909	8256	Eig1	3.83444	4	Pachon,Palmaseca,Tinaja,Yerbaniz	NA	6.75875	1
NW_019170535.1	13405653	13413909	8256	Eig2	2.92431	3	CabMoro,Vasquez,Molino	NA	6.75875	1
NW_019170535.1	13480367	13489275	8908	Eig1	3.96876	4	Pachon,Palmaseca,Tinaja,Yerbaniz	NA	6.6927	1
NW_019170535.1	13480367	13489275	8908	Eig2	2.72394	3	CabMoro,Vasquez,Molino	NA	6.6927	1
NW_019170535.1	13498261	13509616	11355	Eig1	4.42769	4	Pachon,Palmaseca,Tinaja,Yerbaniz	NA	6.70439	1
NW_019170535.1	13498261	13509616	11355	Eig2	2.2767	3	CabMoro,Vasquez,Molino	NA	6.70439	1
NW_019170535.1	13609566	13617194	7628	Eig1	3.87044	4	Pachon,Palmaseca,Tinaja,Yerbaniz	NA	6.70681	1
NW_019170535.1	13609566	13617194	7628	Eig2	2.83636	3	CabMoro,Vasquez,Molino	NA	6.70681	1
NW_019170535.1	13617259	13624679	7420	Eig1	3.99682	4	Pachon,Palmaseca,Tinaja,Yerbaniz	NA	6.66508	1
NW_019170535.1	13617259	13624679	7420	Eig2	2.66827	3	CabMoro,Vasquez,Molino	NA	6.66508	1
NW_019170535.1	13624977	13635510	10533	Eig1	4.00141	4	Pachon,Palmaseca,Tinaja,Yerbaniz	NA	6.99351	1
NW_019170535.1	13624977	13635510	10533	Eig2	2.9921	3	CabMoro,Vasquez,Molino	NA	6.99351	1
NW_019170535.1	13635574	13642314	6740	Eig1	3.99597	4	Pachon,Palmaseca,Tinaja,Yerbaniz	NA	6.71476	1
NW_019170535.1	13635574	13642314	6740	Eig2	2.7188	3	CabMoro,Vasquez,Molino	NA	6.71476	1
NW_019170535.1	13642363	13650428	8065	Eig1	3.91245	4	Pachon,Palmaseca,Tinaja,Yerbaniz	NA	6.91117	1
NW_019170535.1	13642363	13650428	8065	Eig2	2.99872	3	CabMoro,Vasquez,Molino	NA	6.91117	1
NW_019170535.1	13651413	13665625	14212	Eig1	3.93117	4	Pachon,Palmaseca,Tinaja,Yerbaniz	NA	6.65289	1
NW_019170535.1	13651413	13665625	14212	Eig2	2.72173	3	CabMoro,Vasquez,Molino	NA	6.65289	1
NW_019170535.1	13683093	13695026	11933	Eig1	3.92839	4	Pachon,Palmaseca,Tinaja,Yerbaniz	NA	6.88491	1
NW_019170535.1	13683093	13695026	11933	Eig2	2.95652	3	CabMoro,Vasquez,Molino	NA	6.88491	1
NW_019170535.1	13712916	13719379	6463	Eig1	4.00733	4	Pachon,Palmaseca,Tinaja,Yerbaniz	NA	6.84312	1
NW_019170535.1	13712916	13719379	6463	Eig2	2.8358	3	CabMoro,Vasquez,Molino	NA	6.84312	1
NW_019170535.1	14198046	14207958	9912	Eig1	3.66924	4	Pachon,Palmaseca,Tinaja,Yerbaniz	NA	6.66427	1
NW_019170535.1	14198046	14207958	9912	Eig2	2.99504	3	CabMoro,Vasquez,Molino	NA	6.66427	1
NW_019170535.1	14299913	14310740	10827	Eig1	4.22733	4	Pachon,Palmaseca,Tinaja,Yerbaniz	NA	6.88532	1
NW_019170535.1	14299913	14310740	10827	Eig2	2.65799	3	CabMoro,Vasquez,Molino	NA	6.88532	1
NW_019170535.1	14311071	14320905	9834	Eig1	3.97963	4	Pachon,Palmaseca,Tinaja,Yerbaniz	NA	6.97949	1
NW_019170535.1	14311071	14320905	9834	Eig2	2.99986	3	CabMoro,Vasquez,Molino	NA	6.97949	1
NW_019170535.1	14321171	14331275	10104	Eig1	3.94352	4	Pachon,Palmaseca,Tinaja,Yerbaniz	NA	6.77876	1
NW_019170535.1	14321171	14331275	10104	Eig2	2.83525	3	CabMoro,Vasquez,Molino	NA	6.77876	1
NW_019170535.1	14331613	14340767	9154	Eig1	3.9046	4	Pachon,Palmaseca,Tinaja,Yerbaniz	NA	6.89861	1
NW_019170535.1	14331613	14340767	9154	Eig2	2.994	3	CabMoro,Vasquez,Molino	NA	6.89861	1
NW_019170535.1	14340782	14353629	12847	Eig1	3.99429	4	Pachon,Palmaseca,Tinaja,Yerbaniz	NA	6.85713	1
NW_019170535.1	14340782	14353629	12847	Eig2	2.86284	3	CabMoro,Vasquez,Molino	NA	6.85713	1
NW_019170535.1	14354147	14368262	14115	Eig1	3.75655	4	Pachon,Palmaseca,Tinaja,Yerbaniz	NA	6.75428	1
NW_019170535.1	14354147	14368262	14115	Eig2	2.99772	3	CabMoro,Vasquez,Molino	NA	6.75428	1
NW_019170535.1	14368632	14377790	9158	Eig1	3.85123	4	Pachon,Palmaseca,Tinaja,Yerbaniz	NA	6.80835	1
NW_019170535.1	14368632	14377790	9158	Eig2	2.95712	3	CabMoro,Vasquez,Molino	NA	6.80835	1
NW_019170535.1	14377818	14389405	11587	Eig1	3.92878	4	Pachon,Palmaseca,Tinaja,Yerbaniz	NA	6.67306	1
NW_019170535.1	14377818	14389405	11587	Eig2	2.74429	3	CabMoro,Vasquez,Molino	NA	6.67306	1
NW_019170535.1	14406454	14414639	8185	Eig1	3.95481	4	Pachon,Palmaseca,Tinaja,Yerbaniz	NA	6.56877	1
NW_019170535.1	14406454	14414639	8185	Eig2	2.61395	3	CabMoro,Vasquez,Molino	NA	6.56877	1
NW_019170535.1	14519493	14526321	6828	Eig1	4.62098	6	Pachon,Palmaseca,Tinaja,Yerbaniz	Vasquez,Molino	6.93068	1
NW_019170535.1	14519493	14526321	6828	Eig2	2.30971	3	CabMoro,Vasquez,Molino	NA	6.93068	1
NW_019170535.1	14526446	14533666	7220	Eig1	3.99799	4	Pachon,Palmaseca,Tinaja,Yerbaniz	NA	6.8863	1
NW_019170535.1	14526446	14533666	7220	Eig2	2.88831	3	CabMoro,Vasquez,Molino	NA	6.8863	1
NW_019170535.1	14533796	14539264	5468	Eig1	4.02081	4	Pachon,Palmaseca,Tinaja,Yerbaniz	NA	6.97759	1
NW_019170535.1	14533796	14539264	5468	Eig2	2.95678	3	CabMoro,Vasquez,Molino	NA	6.97759	1
NW_019170535.1	14539480	14544049	4569	Eig1	4.11478	4	Pachon,Palmaseca,Tinaja,Yerbaniz	NA	6.65498	1
NW_019170535.1	14539480	14544049	4569	Eig2	2.5402	3	CabMoro,Vasquez,Molino	NA	6.65498	1
NW_019170535.1	14717504	14727527	10023	Eig1	4.25723	7	CabMoro,Vasquez,Molino,Pachon,Palmaseca,Tinaja,Yerbaniz	NA	6.62845	1
NW_019170535.1	14717504	14727527	10023	Eig2	2.37121	5	Palmaseca,Tinaja	CabMoro,Vasquez,Molino	6.62845	1
NW_019170535.1	14727576	14732747	5171	Eig1	3.72527	4	Pachon,Palmaseca,Tinaja,Yerbaniz	NA	6.65583	1
NW_019170535.1	14727576	14732747	5171	Eig2	2.93055	3	CabMoro,Vasquez,Molino	NA	6.65583	1
NW_019170535.1	14762961	14773861	10900	Eig1	3.77017	4	Pachon,Palmaseca,Tinaja,Yerbaniz	NA	6.76901	1
NW_019170535.1	14762961	14773861	10900	Eig2	2.99884	3	CabMoro,Vasquez,Molino	NA	6.76901	1
NW_019170535.1	14774191	14784361	10170	Eig1	4	4	Pachon,Palmaseca,Tinaja,Yerbaniz	NA	6.87826	1
NW_019170535.1	14774191	14784361	10170	Eig2	2.87826	3	CabMoro,Vasquez,Molino	NA	6.87826	1
NW_019170535.1	14858688	14869192	10504	Eig1	3.95414	4	Pachon,Palmaseca,Tinaja,Yerbaniz	NA	6.95298	1
NW_019170535.1	14858688	14869192	10504	Eig2	2.99884	3	CabMoro,Vasquez,Molino	NA	6.95298	1
NW_019170535.1	15496472	15502356	5884	Eig1	3.99704	4	Pachon,Palmaseca,Tinaja,Yerbaniz	NA	6.68595	1
NW_019170535.1	15496472	15502356	5884	Eig2	2.68891	3	CabMoro,Vasquez,Molino	NA	6.68595	1
NW_019170535.1	15502365	15507688	5323	Eig1	4.20671	4	Pachon,Palmaseca,Tinaja,Yerbaniz	NA	6.86364	1
NW_019170535.1	15502365	15507688	5323	Eig2	2.65694	3	CabMoro,Vasquez,Molino	NA	6.86364	1
NW_019170535.1	15507708	15514804	7096	Eig1	3.65285	4	Pachon,Palmaseca,Tinaja,Yerbaniz	NA	6.54768	1
NW_019170535.1	15507708	15514804	7096	Eig2	2.89482	3	CabMoro,Vasquez,Molino	NA	6.54768	1
NW_019170535.1	15582012	15586616	4604	Eig1	3.84647	4	Pachon,Palmaseca,Tinaja,Yerbaniz	NA	6.73135	1
NW_019170535.1	15582012	15586616	4604	Eig2	2.88488	3	CabMoro,Vasquez,Molino	NA	6.73135	1
NW_019170535.1	15586667	15592342	5675	Eig1	4.65129	7	CabMoro,Vasquez,Molino,Pachon,Palmaseca,Tinaja,Yerbaniz	NA	6.98979	1
NW_019170535.1	15586667	15592342	5675	Eig2	2.3385	3	CabMoro,Vasquez,Molino	NA	6.98979	1
NW_019170535.1	15592447	15601582	9135	Eig1	3.99952	4	Pachon,Palmaseca,Tinaja,Yerbaniz	NA	6.91936	1
NW_019170535.1	15592447	15601582	9135	Eig2	2.91984	3	CabMoro,Vasquez,Molino	NA	6.91936	1
NW_019170535.1	15732805	15735646	2841	Eig1	4.18874	4	Pachon,Palmaseca,Tinaja,Yerbaniz	NA	6.56773	1
NW_019170535.1	15732805	15735646	2841	Eig2	2.37899	3	CabMoro,Vasquez,Molino	NA	6.56773	1
NW_019170535.1	15735658	15737958	2300	Eig1	3.99848	4	Pachon,Palmaseca,Tinaja,Yerbaniz	NA	6.61148	1
NW_019170535.1	15735658	15737958	2300	Eig2	2.613	3	CabMoro,Vasquez,Molino	NA	6.61148	1
NW_019170535.1	15835535	15841952	6417	Eig1	3.99911	4	Pachon,Palmaseca,Tinaja,Yerbaniz	NA	6.79854	1
NW_019170535.1	15835535	15841952	6417	Eig2	2.79943	3	CabMoro,Vasquez,Molino	NA	6.79854	1
NW_019170535.1	16007762	16017152	9390	Eig1	4.45536	4	Pachon,Palmaseca,Tinaja,Yerbaniz	NA	6.86035	1
NW_019170535.1	16007762	16017152	9390	Eig2	2.40499	3	CabMoro,Vasquez,Molino	NA	6.86035	1
NW_019170535.1	16017176	16022684	5508	Eig1	4.61018	6	CabMoro,Vasquez,Pachon,Palmaseca,Tinaja,Yerbaniz	NA	6.87866	1
NW_019170535.1	16017176	16022684	5508	Eig2	2.26849	3	CabMoro,Vasquez,Molino	NA	6.87866	1
NW_019170535.1	16050518	16065149	14631	Eig1	4.03267	4	Pachon,Palmaseca,Tinaja,Yerbaniz	NA	6.67442	1
NW_019170535.1	16050518	16065149	14631	Eig2	2.64175	3	CabMoro,Vasquez,Molino	NA	6.67442	1
NW_019170535.1	16065879	16074947	9068	Eig1	5.01722	7	Pachon,Palmaseca,Tinaja,Yerbaniz	CabMoro,Vasquez,Molino	6.67979	1
NW_019170535.1	16065879	16074947	9068	Eig2	1.66256	7	CabMoro,Vasquez,Molino,Pachon,Palmaseca,Tinaja,Yerbaniz	NA	6.67979	1
NW_019170535.1	16114435	16119611	5176	Eig1	3.75451	4	Pachon,Palmaseca,Tinaja,Yerbaniz	NA	6.75105	1
NW_019170535.1	16114435	16119611	5176	Eig2	2.99654	3	CabMoro,Vasquez,Molino	NA	6.75105	1
NW_019170535.1	16119614	16125149	5535	Eig1	3.99668	4	Pachon,Palmaseca,Tinaja,Yerbaniz	NA	6.99473	1
NW_019170535.1	16119614	16125149	5535	Eig2	2.99805	3	CabMoro,Vasquez,Molino	NA	6.99473	1
NW_019170535.1	16125151	16130377	5226	Eig1	3.98855	4	Pachon,Palmaseca,Tinaja,Yerbaniz	NA	6.88025	1
NW_019170535.1	16125151	16130377	5226	Eig2	2.8917	3	CabMoro,Vasquez,Molino	NA	6.88025	1
NW_019170535.1	16130568	16139929	9361	Eig1	4.20789	4	Pachon,Palmaseca,Tinaja,Yerbaniz	NA	6.62894	1
NW_019170535.1	16130568	16139929	9361	Eig2	2.42105	3	CabMoro,Vasquez,Molino	NA	6.62894	1
NW_019170535.1	16147501	16162547	15046	Eig1	4.00239	4	Pachon,Palmaseca,Tinaja,Yerbaniz	NA	6.60168	1
NW_019170535.1	16147501	16162547	15046	Eig2	2.59929	3	CabMoro,Vasquez,Molino	NA	6.60168	1
NW_019170535.1	16162964	16170778	7814	Eig1	4.00546	4	Pachon,Palmaseca,Tinaja,Yerbaniz	NA	6.9925	1
NW_019170535.1	16162964	16170778	7814	Eig2	2.98704	3	CabMoro,Vasquez,Molino	NA	6.9925	1
NW_019170535.1	16223770	16234906	11136	Eig1	3.5604	4	Pachon,Palmaseca,Tinaja,Yerbaniz	NA	6.54319	1
NW_019170535.1	16223770	16234906	11136	Eig2	2.9828	3	CabMoro,Vasquez,Molino	NA	6.54319	1
NW_019170535.1	16327331	16332445	5114	Eig1	3.95526	4	Pachon,Palmaseca,Tinaja,Yerbaniz	NA	6.58355	1
NW_019170535.1	16327331	16332445	5114	Eig2	2.62829	3	CabMoro,Vasquez,Molino	NA	6.58355	1
NW_019170535.1	16332454	16338267	5813	Eig1	3.98036	4	Pachon,Palmaseca,Tinaja,Yerbaniz	NA	6.62497	1
NW_019170535.1	16332454	16338267	5813	Eig2	2.64461	3	CabMoro,Vasquez,Molino	NA	6.62497	1
NW_019170535.1	16452526	16461591	9065	Eig1	4.00422	4	Pachon,Palmaseca,Tinaja,Yerbaniz	NA	6.55012	1
NW_019170535.1	16452526	16461591	9065	Eig2	2.5459	3	CabMoro,Vasquez,Molino	NA	6.55012	1
NW_019170535.1	16484128	16493710	9582	Eig1	4.95188	7	Pachon,Palmaseca,Tinaja,Yerbaniz	CabMoro,Vasquez,Molino	6.88877	1
NW_019170535.1	16484128	16493710	9582	Eig2	1.93688	3	CabMoro,Vasquez,Molino	NA	6.88877	1
NW_019170535.1	16493813	16501916	8103	Eig1	4.27141	4	Pachon,Palmaseca,Tinaja,Yerbaniz	NA	6.89902	1
NW_019170535.1	16493813	16501916	8103	Eig2	2.62761	3	CabMoro,Vasquez,Molino	NA	6.89902	1
NW_019170535.1	17188792	17196067	7275	Eig1	4.75565	7	CabMoro,Vasquez,Molino,Pachon,Palmaseca,Tinaja,Yerbaniz	NA	6.8091	1
NW_019170535.1	17188792	17196067	7275	Eig2	2.05345	4	Pachon	CabMoro,Vasquez,Molino	6.8091	1
NW_019170535.1	17210842	17220775	9933	Eig1	3.83413	4	Pachon,Palmaseca,Tinaja,Yerbaniz	NA	6.63401	1
NW_019170535.1	17210842	17220775	9933	Eig2	2.79988	3	CabMoro,Vasquez,Molino	NA	6.63401	1
NW_019170535.1	17350734	17357097	6363	Eig1	3.99293	4	Pachon,Palmaseca,Tinaja,Yerbaniz	NA	6.90926	1
NW_019170535.1	17350734	17357097	6363	Eig2	2.91633	3	CabMoro,Vasquez,Molino	NA	6.90926	1
NW_019170535.1	17357113	17363732	6619	Eig1	3.96415	4	Pachon,Palmaseca,Tinaja,Yerbaniz	NA	6.73594	1
NW_019170535.1	17357113	17363732	6619	Eig2	2.77179	3	CabMoro,Vasquez,Molino	NA	6.73594	1
NW_019170535.1	17363773	17370000	6227	Eig1	4.471	4	Pachon,Palmaseca,Tinaja,Yerbaniz	NA	6.97667	1
NW_019170535.1	17363773	17370000	6227	Eig2	2.50567	3	CabMoro,Vasquez,Molino	NA	6.97667	1
NW_019170535.1	17370073	17379245	9172	Eig1	4.05918	4	Pachon,Palmaseca,Tinaja,Yerbaniz	NA	6.68229	1
NW_019170535.1	17370073	17379245	9172	Eig2	2.6231	4	Pachon	CabMoro,Vasquez,Molino	6.68229	1
NW_019170535.1	17536301	17544646	8345	Eig1	3.99203	4	Pachon,Palmaseca,Tinaja,Yerbaniz	NA	6.92119	1
NW_019170535.1	17536301	17544646	8345	Eig2	2.92915	3	CabMoro,Vasquez,Molino	NA	6.92119	1
NW_019170535.1	17544789	17553623	8834	Eig1	3.93563	4	Pachon,Palmaseca,Tinaja,Yerbaniz	NA	6.81678	1
NW_019170535.1	17544789	17553623	8834	Eig2	2.88115	3	CabMoro,Vasquez,Molino	NA	6.81678	1
NW_019170535.1	17846946	17856286	9340	Eig1	3.78034	4	Pachon,Palmaseca,Tinaja,Yerbaniz	NA	6.62232	1
NW_019170535.1	17846946	17856286	9340	Eig2	2.84199	3	CabMoro,Vasquez,Molino	NA	6.62232	1
NW_019170535.1	17856355	17871857	15502	Eig1	4.49034	4	Pachon,Palmaseca,Tinaja,Yerbaniz	NA	6.86897	1
NW_019170535.1	17856355	17871857	15502	Eig2	2.37862	3	CabMoro,Vasquez,Molino	NA	6.86897	1
NW_019170535.1	17871904	17880999	9095	Eig1	4.2372	4	Pachon,Palmaseca,Tinaja,Yerbaniz	NA	6.84988	1
NW_019170535.1	17871904	17880999	9095	Eig2	2.61268	3	CabMoro,Vasquez,Molino	NA	6.84988	1
NW_019170535.1	17887743	17897493	9750	Eig1	4.7285	7	CabMoro,Vasquez,Molino,Pachon,Palmaseca,Tinaja,Yerbaniz	NA	6.87166	1
NW_019170535.1	17887743	17897493	9750	Eig2	2.14317	4	Pachon	CabMoro,Vasquez,Molino	6.87166	1
NW_019170535.1	17931845	17946230	14385	Eig1	3.97966	4	Pachon,Palmaseca,Tinaja,Yerbaniz	NA	6.78773	1
NW_019170535.1	17931845	17946230	14385	Eig2	2.80806	3	CabMoro,Vasquez,Molino	NA	6.78773	1
NW_019170535.1	18162416	18176066	13650	Eig1	4.03013	4	Pachon,Palmaseca,Tinaja,Yerbaniz	NA	6.86094	1
NW_019170535.1	18162416	18176066	13650	Eig2	2.83081	3	CabMoro,Vasquez,Molino	NA	6.86094	1
NW_019170535.1	18176725	18185045	8320	Eig1	3.81048	4	Pachon,Palmaseca,Tinaja,Yerbaniz	NA	6.6992	1
NW_019170535.1	18176725	18185045	8320	Eig2	2.88872	3	CabMoro,Vasquez,Molino	NA	6.6992	1
NW_019170535.1	18185049	18190146	5097	Eig1	5.00336	7	Pachon,Palmaseca,Tinaja,Yerbaniz	CabMoro,Vasquez,Molino	6.89557	1
NW_019170535.1	18185049	18190146	5097	Eig2	1.89221	5	CabMoro,Vasquez,Molino,Palmaseca,Tinaja	NA	6.89557	1
NW_019170535.1	18190219	18196984	6765	Eig1	4.19633	4	Pachon,Palmaseca,Tinaja,Yerbaniz	NA	6.91878	1
NW_019170535.1	18190219	18196984	6765	Eig2	2.72244	3	CabMoro,Vasquez,Molino	NA	6.91878	1
NW_019170535.1	18196993	18204990	7997	Eig1	4.54446	7	Pachon,Palmaseca,Tinaja,Yerbaniz	CabMoro,Vasquez,Molino	6.94488	1
NW_019170535.1	18196993	18204990	7997	Eig2	2.40043	3	CabMoro,Vasquez,Molino	NA	6.94488	1
NW_019170535.1	18205002	18214834	9832	Eig1	3.97938	4	Pachon,Palmaseca,Tinaja,Yerbaniz	NA	6.76487	1
NW_019170535.1	18205002	18214834	9832	Eig2	2.78549	3	CabMoro,Vasquez,Molino	NA	6.76487	1
NW_019170535.1	18395780	18401759	5979	Eig1	3.63385	4	Pachon,Palmaseca,Tinaja,Yerbaniz	NA	6.62628	1
NW_019170535.1	18395780	18401759	5979	Eig2	2.99243	3	CabMoro,Vasquez,Molino	NA	6.62628	1
NW_019170535.1	18401800	18408326	6526	Eig1	4.05912	4	Pachon,Palmaseca,Tinaja,Yerbaniz	NA	6.97135	1
NW_019170535.1	18401800	18408326	6526	Eig2	2.91223	3	CabMoro,Vasquez,Molino	NA	6.97135	1
NW_019170535.1	18408446	18415845	7399	Eig1	4.40635	7	CabMoro,Vasquez,Molino,Pachon,Palmaseca,Tinaja,Yerbaniz	NA	6.59691	1
NW_019170535.1	18408446	18415845	7399	Eig2	2.19055	4	Pachon	CabMoro,Vasquez,Molino	6.59691	1
NW_019170535.1	18431488	18442535	11047	Eig1	3.97535	4	Pachon,Palmaseca,Tinaja,Yerbaniz	NA	6.6446	1
NW_019170535.1	18431488	18442535	11047	Eig2	2.66924	3	CabMoro,Vasquez,Molino	NA	6.6446	1
NW_019170535.1	18842959	18850833	7874	Eig1	4.08228	4	Pachon,Palmaseca,Tinaja,Yerbaniz	NA	6.89192	1
NW_019170535.1	18842959	18850833	7874	Eig2	2.80964	3	CabMoro,Vasquez,Molino	NA	6.89192	1
NW_019170535.1	19457941	19465682	7741	Eig1	3.91841	4	Pachon,Palmaseca,Tinaja,Yerbaniz	NA	6.77285	1
NW_019170535.1	19457941	19465682	7741	Eig2	2.85444	3	CabMoro,Vasquez,Molino	NA	6.77285	1
NW_019170535.1	19475747	19482626	6879	Eig1	4.77855	6	Pachon,Palmaseca,Tinaja,Yerbaniz	Vasquez,Molino	6.75931	1
NW_019170535.1	19475747	19482626	6879	Eig2	1.98076	3	CabMoro,Vasquez,Molino	NA	6.75931	1
NW_019170535.1	19482670	19494707	12037	Eig1	3.8791	4	Pachon,Palmaseca,Tinaja,Yerbaniz	NA	6.76106	1
NW_019170535.1	19482670	19494707	12037	Eig2	2.88196	3	CabMoro,Vasquez,Molino	NA	6.76106	1
NW_019170535.1	19494919	19503754	8835	Eig1	3.96759	4	Pachon,Palmaseca,Tinaja,Yerbaniz	NA	6.8091	1
NW_019170535.1	19494919	19503754	8835	Eig2	2.84151	3	CabMoro,Vasquez,Molino	NA	6.8091	1
NW_019170535.1	19536195	19542047	5852	Eig1	3.89497	4	Pachon,Palmaseca,Tinaja,Yerbaniz	NA	6.74983	1
NW_019170535.1	19536195	19542047	5852	Eig2	2.85485	3	CabMoro,Vasquez,Molino	NA	6.74983	1
NW_019170535.1	20090187	20095577	5390	Eig1	4.3954	4	Pachon,Palmaseca,Tinaja,Yerbaniz	NA	6.59971	1
NW_019170535.1	20090187	20095577	5390	Eig2	2.20431	3	CabMoro,Vasquez,Molino	NA	6.59971	1
NW_019170535.1	20095578	20101625	6047	Eig1	4.01526	4	Pachon,Palmaseca,Tinaja,Yerbaniz	NA	6.68564	1
NW_019170535.1	20095578	20101625	6047	Eig2	2.67038	3	CabMoro,Vasquez,Molino	NA	6.68564	1
NW_019170535.1	20138883	20144232	5349	Eig1	4.16747	4	Pachon,Palmaseca,Tinaja,Yerbaniz	NA	6.97278	1
NW_019170535.1	20138883	20144232	5349	Eig2	2.80531	3	CabMoro,Vasquez,Molino	NA	6.97278	1
NW_019170535.1	21327006	21337443	10437	Eig1	3.97512	4	Pachon,Palmaseca,Tinaja,Yerbaniz	NA	6.97451	1
NW_019170535.1	21327006	21337443	10437	Eig2	2.99939	3	CabMoro,Vasquez,Molino	NA	6.97451	1
NW_019170535.1	21337454	21346131	8677	Eig1	4.09907	4	Pachon,Palmaseca,Tinaja,Yerbaniz	NA	6.98056	1
NW_019170535.1	21337454	21346131	8677	Eig2	2.8815	3	CabMoro,Vasquez,Molino	NA	6.98056	1
NW_019170535.1	21353759	21360979	7220	Eig1	4.31436	4	Pachon,Palmaseca,Tinaja,Yerbaniz	NA	6.89583	1
NW_019170535.1	21353759	21360979	7220	Eig2	2.58147	3	CabMoro,Vasquez,Molino	NA	6.89583	1
NW_019170535.1	21387208	21393898	6690	Eig1	3.77218	4	Pachon,Palmaseca,Tinaja,Yerbaniz	NA	6.77136	1
NW_019170535.1	21387208	21393898	6690	Eig2	2.99918	3	CabMoro,Vasquez,Molino	NA	6.77136	1
NW_019170535.1	21394012	21403464	9452	Eig1	3.61077	4	Pachon,Palmaseca,Tinaja,Yerbaniz	NA	6.60471	1
NW_019170535.1	21394012	21403464	9452	Eig2	2.99393	3	CabMoro,Vasquez,Molino	NA	6.60471	1
NW_019170535.1	21430921	21436885	5964	Eig1	3.76143	4	Pachon,Palmaseca,Tinaja,Yerbaniz	NA	6.7627	1
NW_019170535.1	21430921	21436885	5964	Eig2	3.00127	3	CabMoro,Vasquez,Molino	NA	6.7627	1
NW_019170535.1	21451467	21457437	5970	Eig1	4.47493	4	Pachon,Palmaseca,Tinaja,Yerbaniz	NA	6.8775	1
NW_019170535.1	21451467	21457437	5970	Eig2	2.40257	3	CabMoro,Vasquez,Molino	NA	6.8775	1
NW_019170535.1	21613549	21619664	6115	Eig1	3.57295	4	Pachon,Palmaseca,Tinaja,Yerbaniz	NA	6.56317	1
NW_019170535.1	21613549	21619664	6115	Eig2	2.99022	3	CabMoro,Vasquez,Molino	NA	6.56317	1
NW_019170535.1	21629415	21636690	7275	Eig1	3.80559	4	Pachon,Palmaseca,Tinaja,Yerbaniz	NA	6.70261	1
NW_019170535.1	21629415	21636690	7275	Eig2	2.89703	3	CabMoro,Vasquez,Molino	NA	6.70261	1
NW_019170535.1	21637263	21642598	5335	Eig1	3.84578	4	Pachon,Palmaseca,Tinaja,Yerbaniz	NA	6.84431	1
NW_019170535.1	21637263	21642598	5335	Eig2	2.99853	3	CabMoro,Vasquez,Molino	NA	6.84431	1
NW_019170535.1	21707362	21713515	6153	Eig1	3.87813	4	Pachon,Palmaseca,Tinaja,Yerbaniz	NA	6.7639	1
NW_019170535.1	21707362	21713515	6153	Eig2	2.88577	3	CabMoro,Vasquez,Molino	NA	6.7639	1
NW_019170535.1	21713541	21718789	5248	Eig1	4.63833	7	CabMoro,Vasquez,Molino,Pachon,Palmaseca,Tinaja,Yerbaniz	NA	6.57081	1
NW_019170535.1	21713541	21718789	5248	Eig2	1.93247	5	Pachon,Palmaseca	CabMoro,Vasquez,Molino	6.57081	1
NW_019170535.1	21870375	21879420	9045	Eig1	4.01339	7	Pachon,Palmaseca,Tinaja,Yerbaniz	CabMoro,Vasquez,Molino	6.58938	1
NW_019170535.1	21870375	21879420	9045	Eig2	2.57599	6	CabMoro,Vasquez,Molino,Palmaseca,Tinaja,Yerbaniz	NA	6.58938	1
NW_019170535.1	22155702	22160258	4556	Eig1	5.30523	7	Pachon,Palmaseca,Tinaja,Yerbaniz	CabMoro,Vasquez,Molino	6.54957	1
NW_019170535.1	22155702	22160258	4556	Eig2	1.24434	4	Pachon	Palmaseca,Tinaja,Yerbaniz	6.54957	1
NW_019170535.1	22344178	22350679	6501	Eig1	4.05743	4	Pachon,Palmaseca,Tinaja,Yerbaniz	NA	6.5448	1
NW_019170535.1	22344178	22350679	6501	Eig2	2.48737	3	CabMoro,Vasquez,Molino	NA	6.5448	1
NW_019170535.1	22401995	22408292	6297	Eig1	4.47271	7	Pachon,Palmaseca,Tinaja,Yerbaniz	CabMoro,Vasquez,Molino	6.71198	1
NW_019170535.1	22401995	22408292	6297	Eig2	2.23926	3	CabMoro,Vasquez,Molino	NA	6.71198	1
NW_019170535.1	22408529	22414309	5780	Eig1	4.06848	4	Pachon,Palmaseca,Tinaja,Yerbaniz	NA	6.73722	1
NW_019170535.1	22408529	22414309	5780	Eig2	2.66874	3	CabMoro,Vasquez,Molino	NA	6.73722	1
NW_019170535.1	22420332	22428940	8608	Eig1	3.85735	4	Pachon,Palmaseca,Tinaja,Yerbaniz	NA	6.53478	1
NW_019170535.1	22420332	22428940	8608	Eig2	2.67743	3	CabMoro,Vasquez,Molino	NA	6.53478	1
NW_019170535.1	22461837	22470771	8934	Eig1	3.83833	4	Pachon,Palmaseca,Tinaja,Yerbaniz	NA	6.77834	1
NW_019170535.1	22461837	22470771	8934	Eig2	2.94001	3	CabMoro,Vasquez,Molino	NA	6.77834	1
NW_019170535.1	22470884	22481939	11055	Eig1	3.89999	4	Pachon,Palmaseca,Tinaja,Yerbaniz	NA	6.80026	1
NW_019170535.1	22470884	22481939	11055	Eig2	2.90027	3	CabMoro,Vasquez,Molino	NA	6.80026	1
NW_019170535.1	22481944	22488870	6926	Eig1	3.73164	4	Pachon,Palmaseca,Tinaja,Yerbaniz	NA	6.71494	1
NW_019170535.1	22481944	22488870	6926	Eig2	2.9833	3	CabMoro,Vasquez,Molino	NA	6.71494	1
NW_019170535.1	22542462	22546107	3645	Eig1	4.74792	6	Palmaseca,Tinaja,Yerbaniz	CabMoro,Vasquez,Molino	6.60522	1
NW_019170535.1	22542462	22546107	3645	Eig2	1.8573	5	CabMoro,Vasquez,Molino,Pachon,Palmaseca	NA	6.60522	1
NW_019170535.1	22778285	22786966	8681	Eig1	4.48519	5	Vasquez,Pachon,Palmaseca,Tinaja,Yerbaniz	NA	6.63536	1
NW_019170535.1	22778285	22786966	8681	Eig2	2.15017	3	CabMoro,Vasquez,Molino	NA	6.63536	1
NW_019170535.1	22924577	22927939	3362	Eig1	3.99322	4	Pachon,Palmaseca,Tinaja,Yerbaniz	NA	6.69569	1
NW_019170535.1	22924577	22927939	3362	Eig2	2.70247	3	CabMoro,Vasquez,Molino	NA	6.69569	1
NW_019170535.1	22931813	22940639	8826	Eig1	4.14492	4	Pachon,Palmaseca,Tinaja,Yerbaniz	NA	6.68362	1
NW_019170535.1	22931813	22940639	8826	Eig2	2.5387	3	CabMoro,Vasquez,Molino	NA	6.68362	1
NW_019170535.1	23290334	23299879	9545	Eig1	5.08474	7	CabMoro,Vasquez,Molino,Pachon,Palmaseca,Tinaja,Yerbaniz	NA	6.64719	1
NW_019170535.1	23290334	23299879	9545	Eig2	1.56244	3	CabMoro,Vasquez,Molino	NA	6.64719	1
NW_019170535.1	23667058	23674160	7102	Eig1	3.83986	4	Pachon,Palmaseca,Tinaja,Yerbaniz	NA	6.55853	1
NW_019170535.1	23667058	23674160	7102	Eig2	2.71867	3	CabMoro,Vasquez,Molino	NA	6.55853	1
NW_019170535.1	23690597	23706124	15527	Eig1	3.68664	4	Pachon,Palmaseca,Tinaja,Yerbaniz	NA	6.68105	1
NW_019170535.1	23690597	23706124	15527	Eig2	2.99442	3	CabMoro,Vasquez,Molino	NA	6.68105	1
NW_019170535.1	23712938	23717583	4645	Eig1	4.75123	6	Pachon,Palmaseca,Tinaja,Yerbaniz	CabMoro,Vasquez	6.53619	1
NW_019170535.1	23712938	23717583	4645	Eig2	1.78495	3	CabMoro,Vasquez,Molino	NA	6.53619	1
NW_019170535.1	23717657	23726947	9290	Eig1	3.90404	4	Pachon,Palmaseca,Tinaja,Yerbaniz	NA	6.54826	1
NW_019170535.1	23717657	23726947	9290	Eig2	2.64422	3	CabMoro,Vasquez,Molino	NA	6.54826	1
NW_019170535.1	23946287	23954972	8685	Eig1	4.78088	6	Pachon,Palmaseca,Tinaja	CabMoro,Vasquez,Molino	6.6236	1
NW_019170535.1	23946287	23954972	8685	Eig2	1.84271	6	CabMoro,Vasquez,Molino,Palmaseca,Tinaja,Yerbaniz	NA	6.6236	1
NW_019170535.1	24083874	24090326	6452	Eig1	4.78033	7	CabMoro,Vasquez,Molino,Pachon,Palmaseca,Tinaja,Yerbaniz	NA	6.72333	1
NW_019170535.1	24083874	24090326	6452	Eig2	1.943	4	Pachon	CabMoro,Vasquez,Molino	6.72333	1
NW_019170535.1	24090527	24101385	10858	Eig1	5.30238	7	CabMoro,Vasquez,Molino,Pachon,Palmaseca,Tinaja,Yerbaniz	NA	6.5448	1
NW_019170535.1	24090527	24101385	10858	Eig2	1.24242	2	CabMoro,Vasquez	NA	6.5448	1
NW_019170535.1	24116591	24123685	7094	Eig1	3.87154	4	Pachon,Palmaseca,Tinaja,Yerbaniz	NA	6.80644	1
NW_019170535.1	24116591	24123685	7094	Eig2	2.9349	3	CabMoro,Vasquez,Molino	NA	6.80644	1
NW_019170535.1	24467502	24475431	7929	Eig1	4.33931	7	CabMoro,Vasquez,Molino,Pachon,Palmaseca,Tinaja,Yerbaniz	NA	6.64057	1
NW_019170535.1	24467502	24475431	7929	Eig2	2.30125	6	Palmaseca,Tinaja,Yerbaniz	CabMoro,Vasquez,Molino	6.64057	1
NW_019170535.1	24674435	24682055	7620	Eig1	3.87959	4	Pachon,Palmaseca,Tinaja,Yerbaniz	NA	6.60892	1
NW_019170535.1	24674435	24682055	7620	Eig2	2.72933	3	CabMoro,Vasquez,Molino	NA	6.60892	1
NW_019170535.1	24682070	24689143	7073	Eig1	4.19936	4	Pachon,Palmaseca,Tinaja,Yerbaniz	NA	6.96143	1
NW_019170535.1	24682070	24689143	7073	Eig2	2.76207	3	CabMoro,Vasquez,Molino	NA	6.96143	1
NW_019170535.1	24689150	24700440	11290	Eig1	4.33661	4	Pachon,Palmaseca,Tinaja,Yerbaniz	NA	6.58234	1
NW_019170535.1	24689150	24700440	11290	Eig2	2.24574	3	CabMoro,Vasquez,Molino	NA	6.58234	1
NW_019170535.1	24700441	24708114	7673	Eig1	4.00005	4	Pachon,Palmaseca,Tinaja,Yerbaniz	NA	6.9955	1
NW_019170535.1	24700441	24708114	7673	Eig2	2.99545	3	CabMoro,Vasquez,Molino	NA	6.9955	1
NW_019170535.1	24727149	24733016	5867	Eig1	3.89983	4	Pachon,Palmaseca,Tinaja,Yerbaniz	NA	6.89846	1
NW_019170535.1	24727149	24733016	5867	Eig2	2.99863	3	CabMoro,Vasquez,Molino	NA	6.89846	1
NW_019170535.1	24733113	24740418	7305	Eig1	3.92185	4	Pachon,Palmaseca,Tinaja,Yerbaniz	NA	6.85407	1
NW_019170535.1	24733113	24740418	7305	Eig2	2.93222	3	CabMoro,Vasquez,Molino	NA	6.85407	1
NW_019170535.1	24740424	24747896	7472	Eig1	3.95069	4	Pachon,Palmaseca,Tinaja,Yerbaniz	NA	6.83359	1
NW_019170535.1	24740424	24747896	7472	Eig2	2.8829	3	CabMoro,Vasquez,Molino	NA	6.83359	1
NW_019170535.1	24947089	24957691	10602	Eig1	3.78194	4	Pachon,Palmaseca,Tinaja,Yerbaniz	NA	6.62011	1
NW_019170535.1	24947089	24957691	10602	Eig2	2.83818	3	CabMoro,Vasquez,Molino	NA	6.62011	1
NW_019170535.1	24964045	24970188	6143	Eig1	3.98675	4	Pachon,Palmaseca,Tinaja,Yerbaniz	NA	6.98013	1
NW_019170535.1	24964045	24970188	6143	Eig2	2.99339	3	CabMoro,Vasquez,Molino	NA	6.98013	1
NW_019170535.1	24993162	24999021	5859	Eig1	4.9024	7	CabMoro,Vasquez,Molino,Pachon,Palmaseca,Tinaja,Yerbaniz	NA	6.57836	1
NW_019170535.1	24993162	24999021	5859	Eig2	1.67596	3	CabMoro,Vasquez,Molino	NA	6.57836	1
NW_019170535.1	25281100	25290634	9534	Eig1	4.70545	6	Pachon,Palmaseca,Tinaja,Yerbaniz	CabMoro,Vasquez	6.7029	1
NW_019170535.1	25281100	25290634	9534	Eig2	1.99745	3	CabMoro,Vasquez,Molino	NA	6.7029	1
NW_019170535.1	25517906	25526651	8745	Eig1	4.58745	6	Pachon,Palmaseca,Tinaja,Yerbaniz	CabMoro,Vasquez	6.63601	1
NW_019170535.1	25517906	25526651	8745	Eig2	2.04856	3	CabMoro,Vasquez,Molino	NA	6.63601	1
NW_019170535.1	25962468	25973756	11288	Eig1	4.87166	7	CabMoro,Vasquez,Molino,Pachon,Palmaseca,Tinaja,Yerbaniz	NA	6.56652	1
NW_019170535.1	25962468	25973756	11288	Eig2	1.69486	6	Palmaseca,Tinaja,Yerbaniz	CabMoro,Vasquez,Molino	6.56652	1
NW_019170535.1	25973775	25985480	11705	Eig1	4.76097	5	Molino,Pachon,Palmaseca,Tinaja,Yerbaniz	NA	6.68539	1
NW_019170535.1	25973775	25985480	11705	Eig2	1.92442	3	CabMoro,Vasquez,Molino	NA	6.68539	1
NW_019170535.1	25985676	25997234	11558	Eig1	3.97079	4	Pachon,Palmaseca,Tinaja,Yerbaniz	NA	6.54875	1
NW_019170535.1	25985676	25997234	11558	Eig2	2.57796	3	CabMoro,Vasquez,Molino	NA	6.54875	1
NW_019170535.1	25997357	26008932	11575	Eig1	4.13783	4	Pachon,Palmaseca,Tinaja,Yerbaniz	NA	6.62597	1
NW_019170535.1	25997357	26008932	11575	Eig2	2.48814	3	CabMoro,Vasquez,Molino	NA	6.62597	1
NW_019170535.1	26009003	26017585	8582	Eig1	4.15682	4	Pachon,Palmaseca,Tinaja,Yerbaniz	NA	6.86221	1
NW_019170535.1	26009003	26017585	8582	Eig2	2.70539	3	CabMoro,Vasquez,Molino	NA	6.86221	1
NW_019170535.1	26017601	26026800	9199	Eig1	3.71256	4	Pachon,Palmaseca,Tinaja,Yerbaniz	NA	6.61846	1
NW_019170535.1	26017601	26026800	9199	Eig2	2.9059	3	CabMoro,Vasquez,Molino	NA	6.61846	1
NW_019170535.1	26084705	26090330	5625	Eig1	3.98904	4	Pachon,Palmaseca,Tinaja,Yerbaniz	NA	6.60106	1
NW_019170535.1	26084705	26090330	5625	Eig2	2.61201	3	CabMoro,Vasquez,Molino	NA	6.60106	1
NW_019170535.1	26093742	26100921	7179	Eig1	3.95831	4	Pachon,Palmaseca,Tinaja,Yerbaniz	NA	6.64987	1
NW_019170535.1	26093742	26100921	7179	Eig2	2.69156	3	CabMoro,Vasquez,Molino	NA	6.64987	1
NW_019170535.1	26212096	26221092	8996	Eig1	3.93472	4	Pachon,Palmaseca,Tinaja,Yerbaniz	NA	6.5718	1
NW_019170535.1	26212096	26221092	8996	Eig2	2.63708	3	CabMoro,Vasquez,Molino	NA	6.5718	1
NW_019170535.1	26333750	26343754	10004	Eig1	3.9729	4	Pachon,Palmaseca,Tinaja,Yerbaniz	NA	6.71975	1
NW_019170535.1	26333750	26343754	10004	Eig2	2.74685	3	CabMoro,Vasquez,Molino	NA	6.71975	1
NW_019170535.1	26639616	26646043	6427	Eig1	3.87188	4	Pachon,Palmaseca,Tinaja,Yerbaniz	NA	6.54767	1
NW_019170535.1	26639616	26646043	6427	Eig2	2.67579	3	CabMoro,Vasquez,Molino	NA	6.54767	1
NW_019170536.1	640384	649014	8630	Eig1	4.02828	4	Pachon,Palmaseca,Tinaja,Yerbaniz	NA	6.60834	2
NW_019170536.1	640384	649014	8630	Eig2	2.58007	3	CabMoro,Vasquez,Molino	NA	6.60834	2
NW_019170536.1	649016	654676	5660	Eig1	3.84007	4	Pachon,Palmaseca,Tinaja,Yerbaniz	NA	6.61792	2
NW_019170536.1	649016	654676	5660	Eig2	2.77785	3	CabMoro,Vasquez,Molino	NA	6.61792	2
NW_019170536.1	752314	761980	9666	Eig1	3.97818	4	Pachon,Palmaseca,Tinaja,Yerbaniz	NA	6.58942	2
NW_019170536.1	752314	761980	9666	Eig2	2.61124	3	CabMoro,Vasquez,Molino	NA	6.58942	2
NW_019170536.1	761981	770538	8557	Eig1	3.90046	4	Pachon,Palmaseca,Tinaja,Yerbaniz	NA	6.63675	2
NW_019170536.1	761981	770538	8557	Eig2	2.73629	3	CabMoro,Vasquez,Molino	NA	6.63675	2
NW_019170536.1	2056086	2062590	6504	Eig1	5.12338	7	CabMoro,Vasquez,Molino,Pachon,Palmaseca,Tinaja,Yerbaniz	NA	6.77652	2
NW_019170536.1	2056086	2062590	6504	Eig2	1.65313	5	Pachon,Yerbaniz	CabMoro,Vasquez,Molino	6.77652	2
NW_019170536.1	2062623	2066496	3873	Eig1	4.21281	4	Pachon,Palmaseca,Tinaja,Yerbaniz	NA	6.67598	2
NW_019170536.1	2062623	2066496	3873	Eig2	2.46318	3	CabMoro,Vasquez,Molino	NA	6.67598	2
NW_019170536.1	2226104	2234771	8667	Eig1	3.90481	7	CabMoro,Vasquez,Molino,Pachon,Palmaseca,Tinaja,Yerbaniz	NA	6.57939	2
NW_019170536.1	2226104	2234771	8667	Eig2	2.67458	4	Palmaseca	CabMoro,Vasquez,Molino	6.57939	2
NW_019170536.1	2292549	2297350	4801	Eig1	3.95593	4	Pachon,Palmaseca,Tinaja,Yerbaniz	NA	6.95441	2
NW_019170536.1	2292549	2297350	4801	Eig2	2.99848	3	CabMoro,Vasquez,Molino	NA	6.95441	2
NW_019170536.1	2670459	2681689	11230	Eig1	3.73874	4	Pachon,Palmaseca,Tinaja,Yerbaniz	NA	6.58285	2
NW_019170536.1	2670459	2681689	11230	Eig2	2.84411	3	CabMoro,Vasquez,Molino	NA	6.58285	2
NW_019170536.1	3873065	3878905	5840	Eig1	4.38433	6	Pachon,Palmaseca,Tinaja,Yerbaniz	Vasquez,Molino	6.7071	2
NW_019170536.1	3873065	3878905	5840	Eig2	2.32277	3	CabMoro,Vasquez,Molino	NA	6.7071	2
NW_019170536.1	3928354	3934009	5655	Eig1	3.79479	4	Pachon,Palmaseca,Tinaja,Yerbaniz	NA	6.65162	2
NW_019170536.1	3928354	3934009	5655	Eig2	2.85683	3	Molino	CabMoro,Vasquez	6.65162	2
NW_019170536.1	4408766	4413865	5099	Eig1	3.66639	4	Pachon,Palmaseca,Tinaja,Yerbaniz	NA	6.55437	2
NW_019170536.1	4408766	4413865	5099	Eig2	2.88798	3	CabMoro,Vasquez,Molino	NA	6.55437	2
NW_019170536.1	4413885	4419627	5742	Eig1	3.66534	4	Pachon,Palmaseca,Tinaja,Yerbaniz	NA	6.53967	2
NW_019170536.1	4413885	4419627	5742	Eig2	2.87433	3	CabMoro,Vasquez,Molino	NA	6.53967	2
NW_019170536.1	4419682	4427277	7595	Eig1	3.96097	4	Pachon,Palmaseca,Tinaja,Yerbaniz	NA	6.95089	2
NW_019170536.1	4419682	4427277	7595	Eig2	2.98992	3	CabMoro,Vasquez,Molino	NA	6.95089	2
NW_019170536.1	4427298	4435263	7965	Eig1	4.20618	4	Pachon,Palmaseca,Tinaja,Yerbaniz	NA	6.93969	2
NW_019170536.1	4427298	4435263	7965	Eig2	2.73351	3	CabMoro,Vasquez,Molino	NA	6.93969	2
NW_019170536.1	4435274	4442329	7055	Eig1	4.10684	4	Pachon,Palmaseca,Tinaja,Yerbaniz	NA	6.67853	2
NW_019170536.1	4435274	4442329	7055	Eig2	2.57169	3	CabMoro,Vasquez,Molino	NA	6.67853	2
NW_019170536.1	4442330	4445667	3337	Eig1	3.9569	4	Pachon,Palmaseca,Tinaja,Yerbaniz	NA	6.55811	2
NW_019170536.1	4442330	4445667	3337	Eig2	2.6012	3	CabMoro,Vasquez,Molino	NA	6.55811	2
NW_019170536.1	4446342	4452207	5865	Eig1	4.83993	7	Pachon,Palmaseca,Tinaja,Yerbaniz	CabMoro,Vasquez,Molino	6.98983	2
NW_019170536.1	4446342	4452207	5865	Eig2	2.1499	3	CabMoro,Vasquez,Molino	NA	6.98983	2
NW_019170536.1	4523598	4534756	11158	Eig1	3.9691	4	Pachon,Palmaseca,Tinaja,Yerbaniz	NA	6.56417	2
NW_019170536.1	4523598	4534756	11158	Eig2	2.59507	3	CabMoro,Vasquez,Molino	NA	6.56417	2
NW_019170536.1	5913710	5917241	3531	Eig1	4.37534	4	Pachon,Palmaseca,Tinaja,Yerbaniz	NA	6.63867	2
NW_019170536.1	5913710	5917241	3531	Eig2	2.26332	3	CabMoro,Vasquez,Molino	NA	6.63867	2
NW_019170536.1	6587475	6594174	6699	Eig1	4.11339	4	Pachon,Palmaseca,Tinaja,Yerbaniz	NA	6.69817	2
NW_019170536.1	6587475	6594174	6699	Eig2	2.58478	3	CabMoro,Vasquez,Molino	NA	6.69817	2
NW_019170536.1	6701916	6710488	8572	Eig1	3.72603	4	Pachon,Palmaseca,Tinaja,Yerbaniz	NA	6.71118	2
NW_019170536.1	6701916	6710488	8572	Eig2	2.98515	3	CabMoro,Vasquez,Molino	NA	6.71118	2
NW_019170536.1	6710550	6715209	4659	Eig1	3.73935	4	Pachon,Palmaseca,Tinaja,Yerbaniz	NA	6.60126	2
NW_019170536.1	6710550	6715209	4659	Eig2	2.8619	3	CabMoro,Vasquez,Molino	NA	6.60126	2
NW_019170536.1	6722087	6732012	9925	Eig1	3.78629	4	Pachon,Palmaseca,Tinaja,Yerbaniz	NA	6.69082	2
NW_019170536.1	6722087	6732012	9925	Eig2	2.90452	3	CabMoro,Vasquez,Molino	NA	6.69082	2
NW_019170536.1	6732330	6738364	6034	Eig1	3.97887	4	Pachon,Palmaseca,Tinaja,Yerbaniz	NA	6.94445	2
NW_019170536.1	6732330	6738364	6034	Eig2	2.96558	3	CabMoro,Vasquez,Molino	NA	6.94445	2
NW_019170536.1	6767173	6775340	8167	Eig1	4.15588	7	CabMoro,Vasquez,Molino,Pachon,Palmaseca,Tinaja,Yerbaniz	NA	6.65116	2
NW_019170536.1	6767173	6775340	8167	Eig2	2.49528	3	CabMoro,Vasquez,Molino	NA	6.65116	2
NW_019170536.1	6946262	6954942	8680	Eig1	3.87005	4	Pachon,Palmaseca,Tinaja,Yerbaniz	NA	6.63238	2
NW_019170536.1	6946262	6954942	8680	Eig2	2.76233	3	CabMoro,Vasquez,Molino	NA	6.63238	2
NW_019170536.1	7164264	7168724	4460	Eig1	4.00564	4	Pachon,Palmaseca,Tinaja,Yerbaniz	NA	6.6787	2
NW_019170536.1	7164264	7168724	4460	Eig2	2.67306	3	CabMoro,Vasquez,Molino	NA	6.6787	2
NW_019170536.1	7256236	7265524	9288	Eig1	4.69994	7	CabMoro,Vasquez,Molino,Pachon,Palmaseca,Tinaja,Yerbaniz	NA	6.72034	2
NW_019170536.1	7256236	7265524	9288	Eig2	2.02041	4	Pachon	CabMoro,Vasquez,Molino	6.72034	2
NW_019170536.1	7340304	7368394	28090	Eig1	3.96566	4	Pachon,Palmaseca,Tinaja,Yerbaniz	NA	6.86095	2
NW_019170536.1	7340304	7368394	28090	Eig2	2.8953	3	CabMoro,Vasquez,Molino	NA	6.86095	2
NW_019170536.1	7759466	7766548	7082	Eig1	3.93659	4	Pachon,Palmaseca,Tinaja,Yerbaniz	NA	6.58794	2
NW_019170536.1	7759466	7766548	7082	Eig2	2.65135	3	CabMoro,Vasquez,Molino	NA	6.58794	2
NW_019170536.1	7766616	7773959	7343	Eig1	4.97366	6	CabMoro,Vasquez,Pachon,Palmaseca,Tinaja,Yerbaniz	NA	6.70915	2
NW_019170536.1	7766616	7773959	7343	Eig2	1.73549	3	CabMoro,Vasquez,Molino	NA	6.70915	2
NW_019170536.1	7834198	7842298	8100	Eig1	3.98959	4	Pachon,Palmaseca,Tinaja,Yerbaniz	NA	6.55577	2
NW_019170536.1	7834198	7842298	8100	Eig2	2.56619	3	CabMoro,Vasquez,Molino	NA	6.55577	2
NW_019170536.1	7942184	7950339	8155	Eig1	3.99691	4	Pachon,Palmaseca,Tinaja,Yerbaniz	NA	6.5948	2
NW_019170536.1	7942184	7950339	8155	Eig2	2.59788	3	CabMoro,Vasquez,Molino	NA	6.5948	2
NW_019170536.1	7980908	7985749	4841	Eig1	4.02464	4	Pachon,Palmaseca,Tinaja,Yerbaniz	NA	6.55224	2
NW_019170536.1	7980908	7985749	4841	Eig2	2.52761	3	CabMoro,Vasquez,Molino	NA	6.55224	2
NW_019170536.1	7985914	7995919	10005	Eig1	4.5463	7	CabMoro,Vasquez,Molino,Pachon,Palmaseca,Tinaja,Yerbaniz	NA	6.68693	2
NW_019170536.1	7985914	7995919	10005	Eig2	2.14062	3	CabMoro,Vasquez,Molino	NA	6.68693	2
NW_019170536.1	8511856	8520834	8978	Eig1	3.67688	4	Pachon,Palmaseca,Tinaja,Yerbaniz	NA	6.5681	2
NW_019170536.1	8511856	8520834	8978	Eig2	2.89122	3	CabMoro,Vasquez,Molino	NA	6.5681	2
NW_019170536.1	8538746	8553571	14825	Eig1	3.76098	4	Pachon,Palmaseca,Tinaja,Yerbaniz	NA	6.58399	2
NW_019170536.1	8538746	8553571	14825	Eig2	2.82301	3	CabMoro,Vasquez,Molino	NA	6.58399	2
NW_019170536.1	8831551	8840952	9401	Eig1	4.31979	4	Pachon,Palmaseca,Tinaja,Yerbaniz	NA	6.55248	2
NW_019170536.1	8831551	8840952	9401	Eig2	2.23268	3	CabMoro,Vasquez,Molino	NA	6.55248	2
NW_019170536.1	9017022	9026458	9436	Eig1	3.91292	4	Pachon,Palmaseca,Tinaja,Yerbaniz	NA	6.66023	2
NW_019170536.1	9017022	9026458	9436	Eig2	2.74731	3	CabMoro,Vasquez,Molino	NA	6.66023	2
NW_019170536.1	9405098	9415425	10327	Eig1	4.33092	4	Pachon,Palmaseca,Tinaja,Yerbaniz	NA	6.89856	2
NW_019170536.1	9405098	9415425	10327	Eig2	2.56763	3	CabMoro,Vasquez,Molino	NA	6.89856	2
NW_019170536.1	9482985	9488313	5328	Eig1	3.81246	4	Pachon,Palmaseca,Tinaja,Yerbaniz	NA	6.69156	2
NW_019170536.1	9482985	9488313	5328	Eig2	2.8791	3	CabMoro,Vasquez,Molino	NA	6.69156	2
NW_019170536.1	9494779	9501250	6471	Eig1	4.0901	4	Pachon,Palmaseca,Tinaja,Yerbaniz	NA	6.68437	2
NW_019170536.1	9494779	9501250	6471	Eig2	2.59427	3	CabMoro,Vasquez,Molino	NA	6.68437	2
NW_019170536.1	9575639	9581036	5397	Eig1	3.71319	4	Pachon,Palmaseca,Tinaja,Yerbaniz	NA	6.7425	2
NW_019170536.1	9575639	9581036	5397	Eig2	3.02932	3	CabMoro,Vasquez,Molino	NA	6.7425	2
NW_019170536.1	9658967	9669434	10467	Eig1	3.71265	4	Pachon,Palmaseca,Tinaja,Yerbaniz	NA	6.57407	2
NW_019170536.1	9658967	9669434	10467	Eig2	2.86143	3	CabMoro,Vasquez,Molino	NA	6.57407	2
NW_019170536.1	9669442	9676672	7230	Eig1	3.80601	4	Pachon,Palmaseca,Tinaja,Yerbaniz	NA	6.65671	2
NW_019170536.1	9669442	9676672	7230	Eig2	2.8507	3	CabMoro,Vasquez,Molino	NA	6.65671	2
NW_019170536.1	9676856	9683550	6694	Eig1	3.88848	4	Pachon,Palmaseca,Tinaja,Yerbaniz	NA	6.59538	2
NW_019170536.1	9676856	9683550	6694	Eig2	2.70689	3	CabMoro,Vasquez,Molino	NA	6.59538	2
NW_019170536.1	9683783	9691213	7430	Eig1	3.61692	4	Pachon,Palmaseca,Tinaja,Yerbaniz	NA	6.61301	2
NW_019170536.1	9683783	9691213	7430	Eig2	2.99609	3	CabMoro,Vasquez,Molino	NA	6.61301	2
NW_019170536.1	9691963	9697812	5849	Eig1	4.02871	4	Pachon,Palmaseca,Tinaja,Yerbaniz	NA	6.81531	2
NW_019170536.1	9691963	9697812	5849	Eig2	2.7866	3	CabMoro,Vasquez,Molino	NA	6.81531	2
NW_019170536.1	9698119	9701880	3761	Eig1	3.99919	4	Pachon,Palmaseca,Tinaja,Yerbaniz	NA	6.99001	2
NW_019170536.1	9698119	9701880	3761	Eig2	2.99083	3	CabMoro,Vasquez,Molino	NA	6.99001	2
NW_019170536.1	9707777	9715044	7267	Eig1	3.94142	4	Pachon,Palmaseca,Tinaja,Yerbaniz	NA	6.74047	2
NW_019170536.1	9707777	9715044	7267	Eig2	2.79905	3	CabMoro,Vasquez,Molino	NA	6.74047	2
NW_019170536.1	9731483	9740969	9486	Eig1	3.72417	4	Pachon,Palmaseca,Tinaja,Yerbaniz	NA	6.72189	2
NW_019170536.1	9731483	9740969	9486	Eig2	2.99772	3	CabMoro,Vasquez,Molino	NA	6.72189	2
NW_019170536.1	9741215	9751262	10047	Eig1	3.9528	4	Pachon,Palmaseca,Tinaja,Yerbaniz	NA	6.94468	2
NW_019170536.1	9741215	9751262	10047	Eig2	2.99188	3	CabMoro,Vasquez,Molino	NA	6.94468	2
NW_019170536.1	10952053	10957846	5793	Eig1	3.61878	4	Pachon,Palmaseca,Tinaja,Yerbaniz	NA	6.56993	2
NW_019170536.1	10952053	10957846	5793	Eig2	2.95115	3	CabMoro,Vasquez,Molino	NA	6.56993	2
NW_019170536.1	10958087	10962129	4042	Eig1	3.87926	4	Pachon,Palmaseca,Tinaja,Yerbaniz	NA	6.69066	2
NW_019170536.1	10958087	10962129	4042	Eig2	2.8114	3	CabMoro,Vasquez,Molino	NA	6.69066	2
NW_019170536.1	11302063	11310713	8650	Eig1	4.31467	4	Pachon,Palmaseca,Tinaja,Yerbaniz	NA	6.64753	2
NW_019170536.1	11302063	11310713	8650	Eig2	2.33286	3	CabMoro,Vasquez,Molino	NA	6.64753	2
NW_019170536.1	11412395	11415977	3582	Eig1	4.01094	4	Pachon,Palmaseca,Tinaja,Yerbaniz	NA	6.763	2
NW_019170536.1	11412395	11415977	3582	Eig2	2.75206	3	CabMoro,Vasquez,Molino	NA	6.763	2
NW_019170536.1	11434447	11444178	9731	Eig1	4.03118	4	Pachon,Palmaseca,Tinaja,Yerbaniz	NA	6.74628	2
NW_019170536.1	11434447	11444178	9731	Eig2	2.71509	3	CabMoro,Vasquez,Molino	NA	6.74628	2
NW_019170536.1	11444367	11456794	12427	Eig1	4.19205	4	Pachon,Palmaseca,Tinaja,Yerbaniz	NA	6.94634	2
NW_019170536.1	11444367	11456794	12427	Eig2	2.75429	3	CabMoro,Vasquez,Molino	NA	6.94634	2
NW_019170536.1	11456809	11466711	9902	Eig1	4.12684	4	Pachon,Palmaseca,Tinaja,Yerbaniz	NA	6.83733	2
NW_019170536.1	11456809	11466711	9902	Eig2	2.71049	3	CabMoro,Vasquez,Molino	NA	6.83733	2
NW_019170536.1	11467250	11475833	8583	Eig1	4.09857	4	Pachon,Palmaseca,Tinaja,Yerbaniz	NA	6.93629	2
NW_019170536.1	11467250	11475833	8583	Eig2	2.83772	3	CabMoro,Vasquez,Molino	NA	6.93629	2
NW_019170536.1	11475856	11494554	18698	Eig1	4.62015	7	Pachon,Palmaseca,Tinaja,Yerbaniz	CabMoro,Vasquez,Molino	6.78457	2
NW_019170536.1	11475856	11494554	18698	Eig2	2.16442	3	CabMoro,Vasquez,Molino	NA	6.78457	2
NW_019170536.1	11494994	11505902	10908	Eig1	3.63611	4	Pachon,Palmaseca,Tinaja,Yerbaniz	NA	6.63445	2
NW_019170536.1	11494994	11505902	10908	Eig2	2.99834	3	CabMoro,Vasquez,Molino	NA	6.63445	2
NW_019170536.1	11505919	11519550	13631	Eig1	4.02666	4	Pachon,Palmaseca,Tinaja,Yerbaniz	NA	6.92322	2
NW_019170536.1	11505919	11519550	13631	Eig2	2.89655	3	CabMoro,Vasquez,Molino	NA	6.92322	2
NW_019170536.1	11557983	11561402	3419	Eig1	3.9529	4	Pachon,Palmaseca,Tinaja,Yerbaniz	NA	6.72961	2
NW_019170536.1	11557983	11561402	3419	Eig2	2.77672	3	CabMoro,Vasquez,Molino	NA	6.72961	2
NW_019170536.1	11561510	11566016	4506	Eig1	4.03579	4	Pachon,Palmaseca,Tinaja,Yerbaniz	NA	6.97853	2
NW_019170536.1	11561510	11566016	4506	Eig2	2.94274	3	CabMoro,Vasquez,Molino	NA	6.97853	2
NW_019170536.1	11566035	11572426	6391	Eig1	3.97017	4	Pachon,Palmaseca,Tinaja,Yerbaniz	NA	6.80805	2
NW_019170536.1	11566035	11572426	6391	Eig2	2.83789	3	CabMoro,Vasquez,Molino	NA	6.80805	2
NW_019170536.1	11572473	11583603	11130	Eig1	4.49988	7	Pachon,Palmaseca,Tinaja,Yerbaniz	CabMoro,Vasquez,Molino	6.91664	2
NW_019170536.1	11572473	11583603	11130	Eig2	2.41675	3	CabMoro,Vasquez,Molino	NA	6.91664	2
NW_019170536.1	11583910	11593942	10032	Eig1	3.82747	4	Pachon,Palmaseca,Tinaja,Yerbaniz	NA	6.71373	2
NW_019170536.1	11583910	11593942	10032	Eig2	2.88627	3	CabMoro,Vasquez,Molino	NA	6.71373	2
NW_019170536.1	11594163	11603863	9700	Eig1	3.88755	4	Pachon,Palmaseca,Tinaja,Yerbaniz	NA	6.5811	2
NW_019170536.1	11594163	11603863	9700	Eig2	2.69355	3	CabMoro,Vasquez,Molino	NA	6.5811	2
NW_019170536.1	11603880	11611419	7539	Eig1	4.0077	4	Pachon,Palmaseca,Tinaja,Yerbaniz	NA	6.78872	2
NW_019170536.1	11603880	11611419	7539	Eig2	2.78102	3	CabMoro,Vasquez,Molino	NA	6.78872	2
NW_019170536.1	11611516	11630574	19058	Eig1	3.73584	4	Pachon,Palmaseca,Tinaja,Yerbaniz	NA	6.65392	2
NW_019170536.1	11611516	11630574	19058	Eig2	2.91809	3	CabMoro,Vasquez,Molino	NA	6.65392	2
NW_019170536.1	11640528	11647790	7262	Eig1	4.00605	4	Pachon,Palmaseca,Tinaja,Yerbaniz	NA	6.5737	2
NW_019170536.1	11640528	11647790	7262	Eig2	2.56765	3	CabMoro,Vasquez,Molino	NA	6.5737	2
NW_019170536.1	11658008	11666077	8069	Eig1	4.23876	4	Pachon,Palmaseca,Tinaja,Yerbaniz	NA	6.64665	2
NW_019170536.1	11658008	11666077	8069	Eig2	2.40789	3	CabMoro,Vasquez,Molino	NA	6.64665	2
NW_019170536.1	11675379	11683417	8038	Eig1	3.77155	4	Pachon,Palmaseca,Tinaja,Yerbaniz	NA	6.73603	2
NW_019170536.1	11675379	11683417	8038	Eig2	2.96448	3	CabMoro,Vasquez,Molino	NA	6.73603	2
NW_019170536.1	11857573	11861718	4145	Eig1	3.97999	7	CabMoro,Vasquez,Molino	Pachon,Palmaseca,Tinaja,Yerbaniz	6.56814	2
NW_019170536.1	11857573	11861718	4145	Eig2	2.58815	6	CabMoro,Vasquez,Molino,Palmaseca,Tinaja,Yerbaniz	NA	6.56814	2
NW_019170536.1	12280684	12286605	5921	Eig1	3.6993	4	CabMoro,Vasquez,Molino,Pachon	NA	6.63198	2
NW_019170536.1	12280684	12286605	5921	Eig2	2.93268	3	Palmaseca,Tinaja,Yerbaniz	NA	6.63198	2
NW_019170536.1	12738595	12746011	7416	Eig1	4.17682	7	Pachon,Palmaseca,Tinaja,Yerbaniz	CabMoro,Vasquez,Molino	6.63388	2
NW_019170536.1	12738595	12746011	7416	Eig2	2.45706	6	CabMoro,Vasquez,Molino,Palmaseca,Tinaja,Yerbaniz	NA	6.63388	2
NW_019170536.1	12755088	12765654	10566	Eig1	4.71214	6	Palmaseca,Tinaja,Yerbaniz	CabMoro,Vasquez,Molino	6.60263	2
NW_019170536.1	12755088	12765654	10566	Eig2	1.89049	4	CabMoro,Vasquez,Molino,Pachon	NA	6.60263	2
NW_019170536.1	13858359	13874330	15971	Eig1	3.98377	4	Pachon,Palmaseca,Tinaja,Yerbaniz	NA	6.69602	2
NW_019170536.1	13858359	13874330	15971	Eig2	2.71225	3	CabMoro,Vasquez,Molino	NA	6.69602	2
NW_019170536.1	14205161	14213051	7890	Eig1	3.65333	4	Pachon,Palmaseca,Tinaja,Yerbaniz	NA	6.63813	2
NW_019170536.1	14205161	14213051	7890	Eig2	2.9848	3	CabMoro,Vasquez,Molino	NA	6.63813	2
NW_019170536.1	14667925	14675104	7179	Eig1	4.62805	7	Pachon,Palmaseca,Tinaja,Yerbaniz	CabMoro,Vasquez,Molino	6.61849	2
NW_019170536.1	14667925	14675104	7179	Eig2	1.99044	5	CabMoro,Vasquez,Molino,Palmaseca,Tinaja	NA	6.61849	2
NW_019170536.1	14676617	14685895	9278	Eig1	3.9909	4	Pachon,Palmaseca,Tinaja,Yerbaniz	NA	6.69947	2
NW_019170536.1	14676617	14685895	9278	Eig2	2.70857	3	CabMoro,Vasquez,Molino	NA	6.69947	2
NW_019170536.1	14740459	14745971	5512	Eig1	3.62425	4	Pachon,Palmaseca,Tinaja,Yerbaniz	NA	6.62429	2
NW_019170536.1	14740459	14745971	5512	Eig2	3.00004	3	CabMoro,Vasquez,Molino	NA	6.62429	2
NW_019170536.1	14745983	14753098	7115	Eig1	4.10603	4	Pachon,Palmaseca,Tinaja,Yerbaniz	NA	6.60359	2
NW_019170536.1	14745983	14753098	7115	Eig2	2.49756	3	CabMoro,Vasquez,Molino	NA	6.60359	2
NW_019170536.1	14800141	14804936	4795	Eig1	4.35499	7	CabMoro,Vasquez,Molino,Pachon,Palmaseca,Tinaja,Yerbaniz	NA	6.68311	2
NW_019170536.1	14800141	14804936	4795	Eig2	2.32812	4	CabMoro,Vasquez,Molino	Pachon	6.68311	2
NW_019170536.1	14868763	14876315	7552	Eig1	3.89905	4	Pachon,Palmaseca,Tinaja,Yerbaniz	NA	6.80615	2
NW_019170536.1	14868763	14876315	7552	Eig2	2.9071	3	CabMoro,Vasquez,Molino	NA	6.80615	2
NW_019170536.1	14876663	14880645	3982	Eig1	4.06612	4	Pachon,Palmaseca,Tinaja,Yerbaniz	NA	6.97546	2
NW_019170536.1	14876663	14880645	3982	Eig2	2.90935	3	CabMoro,Vasquez,Molino	NA	6.97546	2
NW_019170536.1	14880764	14885050	4286	Eig1	4.0067	4	Pachon,Palmaseca,Tinaja,Yerbaniz	NA	6.93929	2
NW_019170536.1	14880764	14885050	4286	Eig2	2.93259	3	CabMoro,Vasquez,Molino	NA	6.93929	2
NW_019170536.1	14885102	14891996	6894	Eig1	3.90223	4	Pachon,Palmaseca,Tinaja,Yerbaniz	NA	6.82812	2
NW_019170536.1	14885102	14891996	6894	Eig2	2.92589	3	CabMoro,Vasquez,Molino	NA	6.82812	2
NW_019170536.1	15111851	15121518	9667	Eig1	3.87579	4	Pachon,Palmaseca,Tinaja,Yerbaniz	NA	6.87417	2
NW_019170536.1	15111851	15121518	9667	Eig2	2.99838	3	CabMoro,Vasquez,Molino	NA	6.87417	2
NW_019170536.1	15121556	15129832	8276	Eig1	4.84505	7	Pachon,Palmaseca,Tinaja,Yerbaniz	CabMoro,Vasquez,Molino	6.85666	2
NW_019170536.1	15121556	15129832	8276	Eig2	2.01161	4	CabMoro,Vasquez,Molino,Tinaja	NA	6.85666	2
NW_019170536.1	15129913	15137152	7239	Eig1	4.08348	4	Pachon,Palmaseca,Tinaja,Yerbaniz	NA	6.60332	2
NW_019170536.1	15129913	15137152	7239	Eig2	2.51984	3	CabMoro,Vasquez,Molino	NA	6.60332	2
NW_019170536.1	15244161	15254086	9925	Eig1	4.03142	4	Pachon,Palmaseca,Tinaja,Yerbaniz	NA	6.60387	2
NW_019170536.1	15244161	15254086	9925	Eig2	2.57245	3	CabMoro,Vasquez,Molino	NA	6.60387	2
NW_019170536.1	15696676	15703373	6697	Eig1	3.63793	4	Pachon,Palmaseca,Tinaja,Yerbaniz	NA	6.63159	2
NW_019170536.1	15696676	15703373	6697	Eig2	2.99366	3	CabMoro,Vasquez,Molino	NA	6.63159	2
NW_019170536.1	15740157	15748423	8266	Eig1	4.07555	4	Pachon,Palmaseca,Tinaja,Yerbaniz	NA	6.96767	2
NW_019170536.1	15740157	15748423	8266	Eig2	2.89212	3	CabMoro,Vasquez,Molino	NA	6.96767	2
NW_019170536.1	15780552	15786696	6144	Eig1	3.59583	4	Pachon,Palmaseca,Tinaja,Yerbaniz	NA	6.59351	2
NW_019170536.1	15780552	15786696	6144	Eig2	2.99769	3	CabMoro,Vasquez,Molino	NA	6.59351	2
NW_019170536.1	15786736	15793200	6464	Eig1	4.13715	4	Pachon,Palmaseca,Tinaja,Yerbaniz	NA	6.91946	2
NW_019170536.1	15786736	15793200	6464	Eig2	2.78231	3	CabMoro,Vasquez,Molino	NA	6.91946	2
NW_019170536.1	15800167	15805617	5450	Eig1	3.85084	4	Pachon,Palmaseca,Tinaja,Yerbaniz	NA	6.55696	2
NW_019170536.1	15800167	15805617	5450	Eig2	2.70612	3	CabMoro,Vasquez,Molino	NA	6.55696	2
NW_019170536.1	15819735	15825246	5511	Eig1	3.62944	4	Pachon,Palmaseca,Tinaja,Yerbaniz	NA	6.62932	2
NW_019170536.1	15819735	15825246	5511	Eig2	2.99988	3	CabMoro,Vasquez,Molino	NA	6.62932	2
NW_019170536.1	15825288	15832489	7201	Eig1	3.89525	4	Pachon,Palmaseca,Tinaja,Yerbaniz	NA	6.89518	2
NW_019170536.1	15825288	15832489	7201	Eig2	2.99993	3	CabMoro,Vasquez,Molino	NA	6.89518	2
NW_019170536.1	15832532	15837670	5138	Eig1	3.95546	4	Pachon,Palmaseca,Tinaja,Yerbaniz	NA	6.95463	2
NW_019170536.1	15832532	15837670	5138	Eig2	2.99917	3	CabMoro,Vasquez,Molino	NA	6.95463	2
NW_019170536.1	15837834	15847843	10009	Eig1	3.88028	4	Pachon,Palmaseca,Tinaja,Yerbaniz	NA	6.70334	2
NW_019170536.1	15837834	15847843	10009	Eig2	2.82305	3	CabMoro,Vasquez,Molino	NA	6.70334	2
NW_019170536.1	15848059	15860970	12911	Eig1	3.99657	4	Pachon,Palmaseca,Tinaja,Yerbaniz	NA	6.99407	2
NW_019170536.1	15848059	15860970	12911	Eig2	2.9975	3	CabMoro,Vasquez,Molino	NA	6.99407	2
NW_019170536.1	15861435	15874054	12619	Eig1	4.0058	4	Pachon,Palmaseca,Tinaja,Yerbaniz	NA	6.82516	2
NW_019170536.1	15861435	15874054	12619	Eig2	2.81936	3	CabMoro,Vasquez,Molino	NA	6.82516	2
NW_019170536.1	15874330	15882088	7758	Eig1	3.83045	4	Pachon,Palmaseca,Tinaja,Yerbaniz	NA	6.79315	2
NW_019170536.1	15874330	15882088	7758	Eig2	2.9627	3	CabMoro,Vasquez,Molino	NA	6.79315	2
NW_019170536.1	15882143	15892318	10175	Eig1	3.78521	4	Pachon,Palmaseca,Tinaja,Yerbaniz	NA	6.7797	2
NW_019170536.1	15882143	15892318	10175	Eig2	2.99449	3	CabMoro,Vasquez,Molino	NA	6.7797	2
NW_019170536.1	15896924	15944577	47653	Eig1	3.93892	4	Pachon,Palmaseca,Tinaja,Yerbaniz	NA	6.84024	2
NW_019170536.1	15896924	15944577	47653	Eig2	2.90132	3	CabMoro,Vasquez,Molino	NA	6.84024	2
NW_019170536.1	15944728	15957754	13026	Eig1	3.93369	4	Pachon,Palmaseca,Tinaja,Yerbaniz	NA	6.61755	2
NW_019170536.1	15944728	15957754	13026	Eig2	2.68386	3	CabMoro,Vasquez,Molino	NA	6.61755	2
NW_019170536.1	15981884	15989016	7132	Eig1	3.68357	4	Pachon,Palmaseca,Tinaja,Yerbaniz	NA	6.55568	2
NW_019170536.1	15981884	15989016	7132	Eig2	2.87211	3	CabMoro,Vasquez,Molino	NA	6.55568	2
NW_019170536.1	15995217	16001861	6644	Eig1	4.01145	4	Pachon,Palmaseca,Tinaja,Yerbaniz	NA	6.99387	2
NW_019170536.1	15995217	16001861	6644	Eig2	2.98243	3	CabMoro,Vasquez,Molino	NA	6.99387	2
NW_019170536.1	16231456	16238245	6789	Eig1	3.99776	4	Pachon,Palmaseca,Tinaja,Yerbaniz	NA	6.53746	2
NW_019170536.1	16231456	16238245	6789	Eig2	2.5397	3	CabMoro,Vasquez,Molino	NA	6.53746	2
NW_019170536.1	16238332	16246600	8268	Eig1	3.9951	4	Pachon,Palmaseca,Tinaja,Yerbaniz	NA	6.99482	2
NW_019170536.1	16238332	16246600	8268	Eig2	2.99972	3	CabMoro,Vasquez,Molino	NA	6.99482	2
NW_019170536.1	16255575	16262514	6939	Eig1	4.397	4	Pachon,Palmaseca,Tinaja,Yerbaniz	NA	6.94857	2
NW_019170536.1	16255575	16262514	6939	Eig2	2.55156	3	CabMoro,Vasquez,Molino	NA	6.94857	2
NW_019170536.1	16262547	16267951	5404	Eig1	3.99666	4	Pachon,Palmaseca,Tinaja,Yerbaniz	NA	6.87331	2
NW_019170536.1	16262547	16267951	5404	Eig2	2.87665	3	CabMoro,Vasquez,Molino	NA	6.87331	2
NW_019170536.1	16267955	16275444	7489	Eig1	4.1002	4	Pachon,Palmaseca,Tinaja,Yerbaniz	NA	6.82367	2
NW_019170536.1	16267955	16275444	7489	Eig2	2.72347	3	CabMoro,Vasquez,Molino	NA	6.82367	2
NW_019170536.1	16275446	16286663	11217	Eig1	3.72998	4	Pachon,Palmaseca,Tinaja,Yerbaniz	NA	6.56648	2
NW_019170536.1	16275446	16286663	11217	Eig2	2.8365	3	CabMoro,Vasquez,Molino	NA	6.56648	2
NW_019170536.1	16312025	16317130	5105	Eig1	3.99638	4	Pachon,Palmaseca,Tinaja,Yerbaniz	NA	6.78586	2
NW_019170536.1	16312025	16317130	5105	Eig2	2.78948	3	CabMoro,Vasquez,Molino	NA	6.78586	2
NW_019170536.1	16317439	16322903	5464	Eig1	3.67548	4	Pachon,Palmaseca,Tinaja,Yerbaniz	NA	6.66194	2
NW_019170536.1	16317439	16322903	5464	Eig2	2.98646	3	CabMoro,Vasquez,Molino	NA	6.66194	2
NW_019170536.1	16322907	16329122	6215	Eig1	3.84961	4	Pachon,Palmaseca,Tinaja,Yerbaniz	NA	6.70823	2
NW_019170536.1	16322907	16329122	6215	Eig2	2.85862	3	CabMoro,Vasquez,Molino	NA	6.70823	2
NW_019170536.1	16531325	16542082	10757	Eig1	3.73928	4	Pachon,Palmaseca,Tinaja,Yerbaniz	NA	6.6128	2
NW_019170536.1	16531325	16542082	10757	Eig2	2.87352	3	CabMoro,Vasquez,Molino	NA	6.6128	2
NW_019170536.1	16732843	16746418	13575	Eig1	3.74684	4	Pachon,Palmaseca,Tinaja,Yerbaniz	NA	6.7179	2
NW_019170536.1	16732843	16746418	13575	Eig2	2.97106	3	CabMoro,Vasquez,Molino	NA	6.7179	2
NW_019170536.1	16770957	16782869	11912	Eig1	3.98563	4	Pachon,Palmaseca,Tinaja,Yerbaniz	NA	6.60031	2
NW_019170536.1	16770957	16782869	11912	Eig2	2.61468	3	CabMoro,Vasquez,Molino	NA	6.60031	2
NW_019170536.1	16820608	16827202	6594	Eig1	3.98403	4	Pachon,Palmaseca,Tinaja,Yerbaniz	NA	6.89252	2
NW_019170536.1	16820608	16827202	6594	Eig2	2.90849	3	CabMoro,Vasquez,Molino	NA	6.89252	2
NW_019170536.1	16843693	16849439	5746	Eig1	3.85545	4	Pachon,Palmaseca,Tinaja,Yerbaniz	NA	6.84862	2
NW_019170536.1	16843693	16849439	5746	Eig2	2.99317	3	CabMoro,Vasquez,Molino	NA	6.84862	2
NW_019170536.1	16849523	16861120	11597	Eig1	5.05075	7	Pachon,Palmaseca,Tinaja,Yerbaniz	CabMoro,Vasquez,Molino	6.84289	2
NW_019170536.1	16849523	16861120	11597	Eig2	1.79214	4	CabMoro,Vasquez,Molino,Palmaseca	NA	6.84289	2
NW_019170536.1	16861207	16869982	8775	Eig1	4.1663	4	Pachon,Palmaseca,Tinaja,Yerbaniz	NA	6.67626	2
NW_019170536.1	16861207	16869982	8775	Eig2	2.50996	3	CabMoro,Vasquez,Molino	NA	6.67626	2
NW_019170536.1	16886637	16893147	6510	Eig1	3.89261	4	Pachon,Palmaseca,Tinaja,Yerbaniz	NA	6.69358	2
NW_019170536.1	16886637	16893147	6510	Eig2	2.80097	3	CabMoro,Vasquez,Molino	NA	6.69358	2
NW_019170536.1	16906748	16913742	6994	Eig1	3.97281	4	Pachon,Palmaseca,Tinaja,Yerbaniz	NA	6.76905	2
NW_019170536.1	16906748	16913742	6994	Eig2	2.79625	3	CabMoro,Vasquez,Molino	NA	6.76905	2
NW_019170536.1	17053568	17065034	11466	Eig1	4.77288	7	Pachon,Palmaseca,Tinaja,Yerbaniz	CabMoro,Vasquez,Molino	6.7503	2
NW_019170536.1	17053568	17065034	11466	Eig2	1.97741	6	CabMoro,Vasquez,Molino,Palmaseca,Tinaja,Yerbaniz	NA	6.7503	2
NW_019170536.1	17070158	17077180	7022	Eig1	4.34644	4	Pachon,Palmaseca,Tinaja,Yerbaniz	NA	6.85884	2
NW_019170536.1	17070158	17077180	7022	Eig2	2.5124	3	CabMoro,Vasquez,Molino	NA	6.85884	2
NW_019170536.1	17147862	17167417	19555	Eig1	3.92889	4	Pachon,Palmaseca,Tinaja,Yerbaniz	NA	6.66447	2
NW_019170536.1	17147862	17167417	19555	Eig2	2.73558	3	CabMoro,Vasquez,Molino	NA	6.66447	2
NW_019170536.1	17201246	17208129	6883	Eig1	4.42541	6	Pachon,Palmaseca,Tinaja,Yerbaniz	CabMoro,Molino	6.76078	2
NW_019170536.1	17201246	17208129	6883	Eig2	2.33537	3	CabMoro,Vasquez,Molino	NA	6.76078	2
NW_019170536.1	17208216	17213346	5130	Eig1	4.3257	4	Pachon,Palmaseca,Tinaja,Yerbaniz	NA	6.98818	2
NW_019170536.1	17208216	17213346	5130	Eig2	2.66247	3	CabMoro,Vasquez,Molino	NA	6.98818	2
NW_019170536.1	17214000	17222175	8175	Eig1	4.10509	4	Pachon,Palmaseca,Tinaja,Yerbaniz	NA	6.98362	2
NW_019170536.1	17214000	17222175	8175	Eig2	2.87853	3	CabMoro,Vasquez,Molino	NA	6.98362	2
NW_019170536.1	17248148	17255487	7339	Eig1	3.93341	4	Pachon,Palmaseca,Tinaja,Yerbaniz	NA	6.84842	2
NW_019170536.1	17248148	17255487	7339	Eig2	2.91501	3	CabMoro,Vasquez,Molino	NA	6.84842	2
NW_019170536.1	17301146	17311135	9989	Eig1	4.31393	4	Pachon,Palmaseca,Tinaja,Yerbaniz	NA	6.56832	2
NW_019170536.1	17301146	17311135	9989	Eig2	2.25439	3	CabMoro,Vasquez,Molino	NA	6.56832	2
NW_019170536.1	17317997	17324297	6300	Eig1	4.1337	4	Pachon,Palmaseca,Tinaja,Yerbaniz	NA	6.95207	2
NW_019170536.1	17317997	17324297	6300	Eig2	2.81837	3	CabMoro,Vasquez,Molino	NA	6.95207	2
NW_019170536.1	17499935	17508377	8442	Eig1	4.19346	4	Pachon,Palmaseca,Tinaja,Yerbaniz	NA	6.59742	2
NW_019170536.1	17499935	17508377	8442	Eig2	2.40396	3	CabMoro,Vasquez,Molino	NA	6.59742	2
NW_019170536.1	19042866	19053573	10707	Eig1	4.14524	4	Pachon,Palmaseca,Tinaja,Yerbaniz	NA	6.81463	2
NW_019170536.1	19042866	19053573	10707	Eig2	2.66939	3	CabMoro,Vasquez,Molino	NA	6.81463	2
NW_019170536.1	19140406	19143372	2966	Eig1	3.78302	4	Pachon,Palmaseca,Tinaja,Yerbaniz	NA	6.7277	2
NW_019170536.1	19140406	19143372	2966	Eig2	2.94468	3	CabMoro,Vasquez,Molino	NA	6.7277	2
NW_019170536.1	19238023	19244180	6157	Eig1	3.81613	5	Vasquez,Molino,Palmaseca,Tinaja,Yerbaniz	NA	6.61982	2
NW_019170536.1	19238023	19244180	6157	Eig2	2.80368	4	Pachon	CabMoro,Vasquez,Molino	6.61982	2
NW_019170536.1	19435755	19443988	8233	Eig1	3.5806	4	Pachon,Palmaseca,Tinaja,Yerbaniz	NA	6.5789	2
NW_019170536.1	19435755	19443988	8233	Eig2	2.99831	3	CabMoro,Vasquez,Molino	NA	6.5789	2
NW_019170536.1	19453956	19465232	11276	Eig1	3.81434	4	Pachon,Palmaseca,Tinaja,Yerbaniz	NA	6.83034	2
NW_019170536.1	19453956	19465232	11276	Eig2	3.016	3	CabMoro,Vasquez,Molino	NA	6.83034	2
NW_019170536.1	19910783	19920211	9428	Eig1	3.84609	4	Pachon,Palmaseca,Tinaja,Yerbaniz	NA	6.78072	2
NW_019170536.1	19910783	19920211	9428	Eig2	2.93463	3	CabMoro,Vasquez,Molino	NA	6.78072	2
NW_019170536.1	19943033	19949816	6783	Eig1	3.8312	4	Pachon,Palmaseca,Tinaja,Yerbaniz	NA	6.72132	2
NW_019170536.1	19943033	19949816	6783	Eig2	2.89012	3	CabMoro,Vasquez,Molino	NA	6.72132	2
NW_019170536.1	19973047	19981545	8498	Eig1	3.97195	4	Pachon,Palmaseca,Tinaja,Yerbaniz	NA	6.94381	2
NW_019170536.1	19973047	19981545	8498	Eig2	2.97186	3	CabMoro,Vasquez,Molino	NA	6.94381	2
NW_019170536.1	20019315	20029660	10345	Eig1	4.05529	4	Pachon,Palmaseca,Tinaja,Yerbaniz	NA	6.72226	2
NW_019170536.1	20019315	20029660	10345	Eig2	2.66697	3	CabMoro,Vasquez,Molino	NA	6.72226	2
NW_019170536.1	20077261	20082943	5682	Eig1	3.59877	4	Pachon,Palmaseca,Tinaja,Yerbaniz	NA	6.5697	2
NW_019170536.1	20077261	20082943	5682	Eig2	2.97093	3	CabMoro,Vasquez,Molino	NA	6.5697	2
NW_019170536.1	20398716	20405302	6586	Eig1	3.85075	4	Pachon,Palmaseca,Tinaja,Yerbaniz	NA	6.55297	2
NW_019170536.1	20398716	20405302	6586	Eig2	2.70221	3	CabMoro,Vasquez,Molino	NA	6.55297	2
NW_019170536.1	20703468	20711263	7795	Eig1	4.0021	4	Pachon,Palmaseca,Tinaja,Yerbaniz	NA	6.64348	2
NW_019170536.1	20703468	20711263	7795	Eig2	2.64138	3	CabMoro,Vasquez,Molino	NA	6.64348	2
NW_019170536.1	21145036	21151471	6435	Eig1	4.09077	4	Pachon,Palmaseca,Tinaja,Yerbaniz	NA	6.77811	2
NW_019170536.1	21145036	21151471	6435	Eig2	2.68734	3	CabMoro,Vasquez,Molino	NA	6.77811	2
NW_019170536.1	21844970	21856254	11284	Eig1	4.11425	4	Pachon,Palmaseca,Tinaja,Yerbaniz	NA	6.78352	2
NW_019170536.1	21844970	21856254	11284	Eig2	2.66927	3	CabMoro,Vasquez,Molino	NA	6.78352	2
NW_019170536.1	22183816	22191743	7927	Eig1	4.09294	4	Pachon,Palmaseca,Tinaja,Yerbaniz	NA	6.68548	2
NW_019170536.1	22183816	22191743	7927	Eig2	2.59254	3	CabMoro,Vasquez,Molino	NA	6.68548	2
NW_019170536.1	22410729	22422827	12098	Eig1	3.68407	4	Pachon,Palmaseca,Tinaja,Yerbaniz	NA	6.61568	2
NW_019170536.1	22410729	22422827	12098	Eig2	2.93161	3	CabMoro,Vasquez,Molino	NA	6.61568	2
NW_019170536.1	23061920	23074680	12760	Eig1	4.11031	4	Pachon,Palmaseca,Tinaja,Yerbaniz	NA	6.84818	2
NW_019170536.1	23061920	23074680	12760	Eig2	2.73787	3	CabMoro,Vasquez,Molino	NA	6.84818	2
NW_019170536.1	23151166	23158714	7548	Eig1	4.31836	4	Pachon,Palmaseca,Tinaja,Yerbaniz	NA	6.8484	2
NW_019170536.1	23151166	23158714	7548	Eig2	2.53003	3	CabMoro,Vasquez,Molino	NA	6.8484	2
NW_019170536.1	23870194	23878605	8411	Eig1	3.6577	4	Pachon,Palmaseca,Tinaja,Yerbaniz	NA	6.64625	2
NW_019170536.1	23870194	23878605	8411	Eig2	2.98855	3	CabMoro,Vasquez,Molino	NA	6.64625	2
NW_019170536.1	25195244	25202258	7014	Eig1	3.8926	4	Pachon,Palmaseca,Tinaja,Yerbaniz	NA	6.86483	2
NW_019170536.1	25195244	25202258	7014	Eig2	2.97223	3	CabMoro,Vasquez,Molino	NA	6.86483	2
NW_019170536.1	25213387	25223922	10535	Eig1	4.26476	4	Pachon,Palmaseca,Tinaja,Yerbaniz	NA	6.65108	2
NW_019170536.1	25213387	25223922	10535	Eig2	2.38633	3	CabMoro,Vasquez,Molino	NA	6.65108	2
NW_019170536.1	25224514	25234836	10322	Eig1	4.00825	7	Pachon,Palmaseca,Tinaja,Yerbaniz	CabMoro,Vasquez,Molino	6.55994	2
NW_019170536.1	25224514	25234836	10322	Eig2	2.55168	3	CabMoro,Vasquez,Molino	NA	6.55994	2
NW_019170536.1	25234963	25241198	6235	Eig1	4.12253	4	Pachon,Palmaseca,Tinaja,Yerbaniz	NA	6.99734	2
NW_019170536.1	25234963	25241198	6235	Eig2	2.87481	3	CabMoro,Vasquez,Molino	NA	6.99734	2
NW_019170536.1	25313368	25320240	6872	Eig1	4.36989	4	Pachon,Palmaseca,Tinaja,Yerbaniz	NA	6.99946	2
NW_019170536.1	25313368	25320240	6872	Eig2	2.62957	3	CabMoro,Vasquez,Molino	NA	6.99946	2
NW_019170536.1	25320309	25328637	8328	Eig1	4.95456	7	CabMoro,Vasquez,Molino,Pachon,Palmaseca,Tinaja,Yerbaniz	NA	6.98496	2
NW_019170536.1	25320309	25328637	8328	Eig2	2.0304	3	CabMoro,Vasquez,Molino	NA	6.98496	2
NW_019170536.1	25328781	25335316	6535	Eig1	4.46844	7	CabMoro,Vasquez,Molino,Pachon,Palmaseca,Tinaja,Yerbaniz	NA	6.89045	2
NW_019170536.1	25328781	25335316	6535	Eig2	2.42201	3	CabMoro,Vasquez,Molino	NA	6.89045	2
NW_019170536.1	25335371	25344878	9507	Eig1	4.31748	4	Pachon,Palmaseca,Tinaja,Yerbaniz	NA	6.77723	2
NW_019170536.1	25335371	25344878	9507	Eig2	2.45974	3	CabMoro,Vasquez,Molino	NA	6.77723	2
NW_019170536.1	25344954	25350981	6027	Eig1	3.99995	4	Pachon,Palmaseca,Tinaja,Yerbaniz	NA	6.80679	2
NW_019170536.1	25344954	25350981	6027	Eig2	2.80683	3	CabMoro,Vasquez,Molino	NA	6.80679	2
NW_019170536.1	25351005	25357641	6636	Eig1	3.98877	4	Pachon,Palmaseca,Tinaja,Yerbaniz	NA	6.88301	2
NW_019170536.1	25351005	25357641	6636	Eig2	2.89424	3	CabMoro,Vasquez,Molino	NA	6.88301	2
NW_019170536.1	25357722	25367014	9292	Eig1	3.90196	4	Pachon,Palmaseca,Tinaja,Yerbaniz	NA	6.71053	2
NW_019170536.1	25357722	25367014	9292	Eig2	2.80857	3	CabMoro,Vasquez,Molino	NA	6.71053	2
NW_019170536.1	25367020	25378671	11651	Eig1	3.57007	4	Pachon,Palmaseca,Tinaja,Yerbaniz	NA	6.56751	2
NW_019170536.1	25367020	25378671	11651	Eig2	2.99744	3	CabMoro,Vasquez,Molino	NA	6.56751	2
NW_019170536.1	25412477	25419600	7123	Eig1	3.79854	4	Pachon,Palmaseca,Tinaja,Yerbaniz	NA	6.79854	2
NW_019170536.1	25412477	25419600	7123	Eig2	3	3	CabMoro,Vasquez,Molino	NA	6.79854	2
NW_019170536.1	25419644	25428890	9246	Eig1	3.64962	4	Pachon,Palmaseca,Tinaja,Yerbaniz	NA	6.64527	2
NW_019170536.1	25419644	25428890	9246	Eig2	2.99565	3	CabMoro,Vasquez,Molino	NA	6.64527	2
NW_019170536.1	25438441	25445742	7301	Eig1	4.16357	4	Pachon,Palmaseca,Tinaja,Yerbaniz	NA	6.97299	2
NW_019170536.1	25438441	25445742	7301	Eig2	2.80942	3	CabMoro,Vasquez,Molino	NA	6.97299	2
NW_019170536.1	25445758	25453052	7294	Eig1	3.99927	4	Pachon,Palmaseca,Tinaja,Yerbaniz	NA	6.84585	2
NW_019170536.1	25445758	25453052	7294	Eig2	2.84658	3	CabMoro,Vasquez,Molino	NA	6.84585	2
NW_019170536.1	25453136	25462865	9729	Eig1	3.89658	4	Pachon,Palmaseca,Tinaja,Yerbaniz	NA	6.85199	2
NW_019170536.1	25453136	25462865	9729	Eig2	2.95541	3	CabMoro,Vasquez,Molino	NA	6.85199	2
NW_019170536.1	25462907	25473986	11079	Eig1	4.15023	4	Pachon,Palmaseca,Tinaja,Yerbaniz	NA	6.79677	2
NW_019170536.1	25462907	25473986	11079	Eig2	2.64653	3	CabMoro,Vasquez,Molino	NA	6.79677	2
NW_019170536.1	25474040	25481508	7468	Eig1	4.40081	5	Pachon,Palmaseca,Tinaja,Yerbaniz	Vasquez	6.70343	2
NW_019170536.1	25474040	25481508	7468	Eig2	2.30262	3	CabMoro,Vasquez,Molino	NA	6.70343	2
NW_019170536.1	25816615	25822529	5914	Eig1	4.06952	4	Pachon,Palmaseca,Tinaja,Yerbaniz	NA	6.59505	2
NW_019170536.1	25816615	25822529	5914	Eig2	2.52553	3	CabMoro,Vasquez,Molino	NA	6.59505	2
NW_019170536.1	25908242	25913576	5334	Eig1	4.21729	7	Pachon,Palmaseca,Tinaja,Yerbaniz	CabMoro,Vasquez,Molino	6.70886	2
NW_019170536.1	25908242	25913576	5334	Eig2	2.49156	3	CabMoro,Vasquez,Molino	NA	6.70886	2
NW_019170536.1	26312776	26318158	5382	Eig1	3.99406	4	Pachon,Palmaseca,Tinaja,Yerbaniz	NA	6.69214	2
NW_019170536.1	26312776	26318158	5382	Eig2	2.69808	3	CabMoro,Vasquez,Molino	NA	6.69214	2
NW_019170536.1	26469104	26480507	11403	Eig1	4.08607	4	Pachon,Palmaseca,Tinaja,Yerbaniz	NA	6.91659	2
NW_019170536.1	26469104	26480507	11403	Eig2	2.83052	3	CabMoro,Vasquez,Molino	NA	6.91659	2
NW_019170536.1	26481151	26489494	8343	Eig1	4.32988	7	Pachon,Palmaseca,Tinaja,Yerbaniz	CabMoro,Vasquez,Molino	6.59992	2
NW_019170536.1	26481151	26489494	8343	Eig2	2.27004	5	CabMoro,Vasquez,Molino,Palmaseca,Tinaja	NA	6.59992	2
NW_019170536.1	26489560	26496469	6909	Eig1	3.94454	4	Pachon,Palmaseca,Tinaja,Yerbaniz	NA	6.96253	2
NW_019170536.1	26489560	26496469	6909	Eig2	3.01798	3	CabMoro,Vasquez,Molino	NA	6.96253	2
NW_019170536.1	26496684	26506095	9411	Eig1	4.30864	7	CabMoro,Vasquez,Molino,Pachon,Palmaseca,Tinaja,Yerbaniz	NA	6.80231	2
NW_019170536.1	26496684	26506095	9411	Eig2	2.49368	4	Pachon	CabMoro,Vasquez,Molino	6.80231	2
NW_019170536.1	26506850	26516910	10060	Eig1	4.09188	4	Pachon,Palmaseca,Tinaja,Yerbaniz	NA	6.88626	2
NW_019170536.1	26506850	26516910	10060	Eig2	2.79438	3	CabMoro,Vasquez,Molino	NA	6.88626	2
NW_019170536.1	26525391	26545293	19902	Eig1	3.83844	4	Pachon,Palmaseca,Tinaja,Yerbaniz	NA	6.73153	2
NW_019170536.1	26525391	26545293	19902	Eig2	2.89308	3	CabMoro,Vasquez,Molino	NA	6.73153	2
NW_019170536.1	26545485	26552055	6570	Eig1	3.84613	4	Pachon,Palmaseca,Tinaja,Yerbaniz	NA	6.64838	2
NW_019170536.1	26545485	26552055	6570	Eig2	2.80225	3	CabMoro,Vasquez,Molino	NA	6.64838	2
NW_019170536.1	26552090	26564538	12448	Eig1	4.31156	4	Pachon,Palmaseca,Tinaja,Yerbaniz	NA	6.89804	2
NW_019170536.1	26552090	26564538	12448	Eig2	2.58648	3	CabMoro,Vasquez,Molino	NA	6.89804	2
NW_019170536.1	26564540	26576679	12139	Eig1	3.84716	4	Pachon,Palmaseca,Tinaja,Yerbaniz	NA	6.77547	2
NW_019170536.1	26564540	26576679	12139	Eig2	2.92832	3	CabMoro,Vasquez,Molino	NA	6.77547	2
NW_019170536.1	26576921	26588068	11147	Eig1	3.66672	4	Pachon,Palmaseca,Tinaja,Yerbaniz	NA	6.73848	2
NW_019170536.1	26576921	26588068	11147	Eig2	3.07176	3	CabMoro,Vasquez,Molino	NA	6.73848	2
NW_019170536.1	26588106	26606651	18545	Eig1	3.70019	4	Pachon,Palmaseca,Tinaja,Yerbaniz	NA	6.71463	2
NW_019170536.1	26588106	26606651	18545	Eig2	3.01443	3	CabMoro,Vasquez,Molino	NA	6.71463	2
NW_019170536.1	26606654	26618943	12289	Eig1	3.83896	4	Pachon,Palmaseca,Tinaja,Yerbaniz	NA	6.8293	2
NW_019170536.1	26606654	26618943	12289	Eig2	2.99034	3	CabMoro,Vasquez,Molino	NA	6.8293	2
NW_019170536.1	26619020	26632080	13060	Eig1	3.92876	4	Pachon,Palmaseca,Tinaja,Yerbaniz	NA	6.72103	2
NW_019170536.1	26619020	26632080	13060	Eig2	2.79228	4	Pachon	CabMoro,Vasquez,Molino	6.72103	2
NW_019170536.1	26632255	26642170	9915	Eig1	3.84815	4	Pachon,Palmaseca,Tinaja,Yerbaniz	NA	6.61861	2
NW_019170536.1	26632255	26642170	9915	Eig2	2.77046	4	CabMoro,Vasquez,Molino	Pachon	6.61861	2
NW_019170536.1	26642895	26650827	7932	Eig1	4.37351	4	Pachon,Palmaseca,Tinaja,Yerbaniz	NA	6.92913	2
NW_019170536.1	26642895	26650827	7932	Eig2	2.55562	4	Pachon	CabMoro,Vasquez,Molino	6.92913	2
NW_019170536.1	26651059	26663772	12713	Eig1	3.95278	4	Pachon,Palmaseca,Tinaja,Yerbaniz	NA	6.63701	2
NW_019170536.1	26651059	26663772	12713	Eig2	2.68423	4	Pachon	CabMoro,Vasquez,Molino	6.63701	2
NW_019170536.1	26663918	26672918	9000	Eig1	4.06335	4	Pachon,Palmaseca,Tinaja,Yerbaniz	NA	6.68488	2
NW_019170536.1	26663918	26672918	9000	Eig2	2.62153	4	Pachon	CabMoro,Vasquez,Molino	6.68488	2
NW_019170536.1	26673111	26689914	16803	Eig1	4.4504	7	CabMoro,Vasquez,Molino,Pachon,Palmaseca,Tinaja,Yerbaniz	NA	6.84019	2
NW_019170536.1	26673111	26689914	16803	Eig2	2.38978	4	Pachon	CabMoro,Vasquez,Molino	6.84019	2
NW_019170536.1	26689922	26694081	4159	Eig1	3.86099	4	Pachon,Palmaseca,Tinaja,Yerbaniz	NA	6.8366	2
NW_019170536.1	26689922	26694081	4159	Eig2	2.97561	3	CabMoro,Vasquez,Molino	NA	6.8366	2
NW_019170536.1	26694293	26702506	8213	Eig1	4.1843	4	Pachon,Palmaseca,Tinaja,Yerbaniz	NA	6.89603	2
NW_019170536.1	26694293	26702506	8213	Eig2	2.71173	3	CabMoro,Vasquez,Molino	NA	6.89603	2
NW_019170536.1	26702546	26708709	6163	Eig1	3.90115	4	Pachon,Palmaseca,Tinaja,Yerbaniz	NA	6.83447	2
NW_019170536.1	26702546	26708709	6163	Eig2	2.93332	3	CabMoro,Vasquez,Molino	NA	6.83447	2
NW_019170536.1	26708977	26720874	11897	Eig1	3.95347	4	Pachon,Palmaseca,Tinaja,Yerbaniz	NA	6.78446	2
NW_019170536.1	26708977	26720874	11897	Eig2	2.83099	3	CabMoro,Vasquez,Molino	NA	6.78446	2
NW_019170536.1	27127024	27133261	6237	Eig1	4.42191	7	Pachon,Palmaseca,Tinaja,Yerbaniz	CabMoro,Vasquez,Molino	6.54981	2
NW_019170536.1	27127024	27133261	6237	Eig2	2.12789	3	CabMoro,Vasquez,Molino	NA	6.54981	2
NW_019170536.1	27140428	27152300	11872	Eig1	3.69187	4	Pachon,Palmaseca,Tinaja,Yerbaniz	NA	6.62741	2
NW_019170536.1	27140428	27152300	11872	Eig2	2.93554	3	CabMoro,Vasquez,Molino	NA	6.62741	2
NW_019170536.1	27224434	27230053	5619	Eig1	3.93254	4	Pachon,Palmaseca,Tinaja,Yerbaniz	NA	6.58064	2
NW_019170536.1	27224434	27230053	5619	Eig2	2.6481	3	CabMoro,Vasquez,Molino	NA	6.58064	2
NW_019170536.1	27332095	27336940	4845	Eig1	4.3946	4	Pachon,Palmaseca,Tinaja,Yerbaniz	NA	6.60784	2
NW_019170536.1	27332095	27336940	4845	Eig2	2.21324	3	CabMoro,Vasquez,Molino	NA	6.60784	2
NW_019170536.1	27622096	27632388	10292	Eig1	3.63803	4	Pachon,Palmaseca,Tinaja,Yerbaniz	NA	6.6367	2
NW_019170536.1	27622096	27632388	10292	Eig2	2.99868	3	CabMoro,Vasquez,Molino	NA	6.6367	2
NW_019170536.1	27632719	27639652	6933	Eig1	4.4452	4	Pachon,Palmaseca,Tinaja,Yerbaniz	NA	6.71451	2
NW_019170536.1	27632719	27639652	6933	Eig2	2.26931	3	CabMoro,Vasquez,Molino	NA	6.71451	2
NW_019170536.1	27661943	27668200	6257	Eig1	3.99407	4	Pachon,Palmaseca,Tinaja,Yerbaniz	NA	6.85345	2
NW_019170536.1	27661943	27668200	6257	Eig2	2.85939	3	CabMoro,Vasquez,Molino	NA	6.85345	2
NW_019170536.1	28125924	28133747	7823	Eig1	3.89749	4	Pachon,Palmaseca,Tinaja,Yerbaniz	NA	6.8887	2
NW_019170536.1	28125924	28133747	7823	Eig2	2.9912	3	CabMoro,Vasquez,Molino	NA	6.8887	2
NW_019170536.1	28189406	28194593	5187	Eig1	3.97588	4	Pachon,Palmaseca,Tinaja,Yerbaniz	NA	6.7236	2
NW_019170536.1	28189406	28194593	5187	Eig2	2.74772	3	CabMoro,Vasquez,Molino	NA	6.7236	2
NW_019170536.1	28341202	28349237	8035	Eig1	3.80473	4	Pachon,Palmaseca,Tinaja,Yerbaniz	NA	6.77643	2
NW_019170536.1	28341202	28349237	8035	Eig2	2.9717	3	CabMoro,Vasquez,Molino	NA	6.77643	2
NW_019170536.1	28361619	28369728	8109	Eig1	3.65166	4	Pachon,Palmaseca,Tinaja,Yerbaniz	NA	6.63589	2
NW_019170536.1	28361619	28369728	8109	Eig2	2.98423	3	CabMoro,Vasquez,Molino	NA	6.63589	2
NW_019170536.1	28380955	28390261	9306	Eig1	4.06064	4	Pachon,Palmaseca,Tinaja,Yerbaniz	NA	6.78405	2
NW_019170536.1	28380955	28390261	9306	Eig2	2.72341	3	CabMoro,Vasquez,Molino	NA	6.78405	2
NW_019170536.1	28743783	28757511	13728	Eig1	4.00125	4	Pachon,Palmaseca,Tinaja,Yerbaniz	NA	6.73082	2
NW_019170536.1	28743783	28757511	13728	Eig2	2.72957	3	CabMoro,Vasquez,Molino	NA	6.73082	2
NW_019170536.1	28770790	28778169	7379	Eig1	4.77531	6	CabMoro,Vasquez,Pachon,Palmaseca,Tinaja,Yerbaniz	NA	6.54686	2
NW_019170536.1	28770790	28778169	7379	Eig2	1.77154	3	CabMoro,Vasquez,Molino	NA	6.54686	2
NW_019170536.1	29040520	29047979	7459	Eig1	3.9797	4	Pachon,Palmaseca,Tinaja,Yerbaniz	NA	6.61651	2
NW_019170536.1	29040520	29047979	7459	Eig2	2.63681	3	CabMoro,Vasquez,Molino	NA	6.61651	2
NW_019170536.1	29753346	29758325	4979	Eig1	4.80007	7	CabMoro,Vasquez,Molino,Pachon,Palmaseca,Tinaja,Yerbaniz	NA	6.64876	2
NW_019170536.1	29753346	29758325	4979	Eig2	1.84869	5	Palmaseca,Tinaja	CabMoro,Vasquez,Molino	6.64876	2
NW_019170536.1	29974090	29980245	6155	Eig1	3.80481	4	Pachon,Palmaseca,Tinaja,Yerbaniz	NA	6.55864	2
NW_019170536.1	29974090	29980245	6155	Eig2	2.75383	3	CabMoro,Vasquez,Molino	NA	6.55864	2
NW_019170536.1	30003146	30013408	10262	Eig1	3.849	4	Pachon,Palmaseca,Tinaja,Yerbaniz	NA	6.84777	2
NW_019170536.1	30003146	30013408	10262	Eig2	2.99876	3	CabMoro,Vasquez,Molino	NA	6.84777	2
NW_019170536.1	30534470	30538320	3850	Eig1	3.9663	4	Pachon,Palmaseca,Tinaja,Yerbaniz	NA	6.77352	2
NW_019170536.1	30534470	30538320	3850	Eig2	2.80723	3	CabMoro,Vasquez,Molino	NA	6.77352	2
NW_019170536.1	31511465	31525415	13950	Eig1	3.96869	4	Pachon,Palmaseca,Tinaja,Yerbaniz	NA	6.79052	2
NW_019170536.1	31511465	31525415	13950	Eig2	2.82183	3	CabMoro,Vasquez,Molino	NA	6.79052	2
NW_019170536.1	31525756	31531295	5539	Eig1	4.03839	4	Pachon,Palmaseca,Tinaja,Yerbaniz	NA	6.73087	2
NW_019170536.1	31525756	31531295	5539	Eig2	2.69248	3	CabMoro,Vasquez,Molino	NA	6.73087	2
NW_019170536.1	31540890	31548542	7652	Eig1	4.02805	4	Pachon,Palmaseca,Tinaja,Yerbaniz	NA	6.9749	2
NW_019170536.1	31540890	31548542	7652	Eig2	2.94685	3	CabMoro,Vasquez,Molino	NA	6.9749	2
NW_019170536.1	31548562	31554590	6028	Eig1	4.10805	4	Pachon,Palmaseca,Tinaja,Yerbaniz	NA	6.75367	2
NW_019170536.1	31548562	31554590	6028	Eig2	2.64562	3	CabMoro,Vasquez,Molino	NA	6.75367	2
NW_019170536.1	31663465	31669334	5869	Eig1	3.92693	4	Pachon,Palmaseca,Tinaja,Yerbaniz	NA	6.61497	2
NW_019170536.1	31663465	31669334	5869	Eig2	2.68804	3	CabMoro,Vasquez,Molino	NA	6.61497	2
NW_019170536.1	31669341	31675667	6326	Eig1	4.34725	4	Pachon,Palmaseca,Tinaja,Yerbaniz	NA	6.69236	2
NW_019170536.1	31669341	31675667	6326	Eig2	2.3451	3	CabMoro,Vasquez,Molino	NA	6.69236	2
NW_019170536.1	31712499	31721150	8651	Eig1	3.9655	4	Pachon,Palmaseca,Tinaja,Yerbaniz	NA	6.85248	2
NW_019170536.1	31712499	31721150	8651	Eig2	2.88698	3	CabMoro,Vasquez,Molino	NA	6.85248	2
NW_019170536.1	31728208	31736313	8105	Eig1	3.75864	4	Pachon,Palmaseca,Tinaja,Yerbaniz	NA	6.65078	2
NW_019170536.1	31728208	31736313	8105	Eig2	2.89214	3	CabMoro,Vasquez,Molino	NA	6.65078	2
NW_019170536.1	32170686	32175606	4920	Eig1	4.05622	4	Pachon,Palmaseca,Tinaja,Yerbaniz	NA	6.55043	2
NW_019170536.1	32170686	32175606	4920	Eig2	2.49421	3	CabMoro,Vasquez,Molino	NA	6.55043	2
NW_019170536.1	32192925	32201493	8568	Eig1	4.24137	4	Pachon,Palmaseca,Tinaja,Yerbaniz	NA	6.9282	2
NW_019170536.1	32192925	32201493	8568	Eig2	2.68683	3	CabMoro,Vasquez,Molino	NA	6.9282	2
NW_019170536.1	32211340	32220022	8682	Eig1	3.89812	4	Pachon,Palmaseca,Tinaja,Yerbaniz	NA	6.63779	2
NW_019170536.1	32211340	32220022	8682	Eig2	2.73968	3	CabMoro,Vasquez,Molino	NA	6.63779	2
NW_019170536.1	32291716	32299238	7522	Eig1	3.85314	4	Pachon,Palmaseca,Tinaja,Yerbaniz	NA	6.82952	2
NW_019170536.1	32291716	32299238	7522	Eig2	2.97638	3	CabMoro,Vasquez,Molino	NA	6.82952	2
NW_019170536.1	32711052	32718749	7697	Eig1	3.78921	4	Pachon,Palmaseca,Tinaja,Yerbaniz	NA	6.73384	2
NW_019170536.1	32711052	32718749	7697	Eig2	2.94463	3	CabMoro,Vasquez,Molino	NA	6.73384	2
NW_019170536.1	33080374	33087541	7167	Eig1	4.07018	4	Pachon,Palmaseca,Tinaja,Yerbaniz	NA	6.62596	2
NW_019170536.1	33080374	33087541	7167	Eig2	2.55579	3	CabMoro,Vasquez,Molino	NA	6.62596	2
NW_019170536.1	33191903	33195596	3693	Eig1	3.99827	4	Pachon,Palmaseca,Tinaja,Yerbaniz	NA	6.93439	2
NW_019170536.1	33191903	33195596	3693	Eig2	2.93612	3	CabMoro,Vasquez,Molino	NA	6.93439	2
NW_019170536.1	33516058	33525323	9265	Eig1	4.086	4	Pachon,Palmaseca,Tinaja,Yerbaniz	NA	6.80664	2
NW_019170536.1	33516058	33525323	9265	Eig2	2.72064	3	CabMoro,Vasquez,Molino	NA	6.80664	2
NW_019170536.1	33813989	33819280	5291	Eig1	3.74454	4	Pachon,Palmaseca,Tinaja,Yerbaniz	NA	6.56678	2
NW_019170536.1	33813989	33819280	5291	Eig2	2.82224	3	CabMoro,Vasquez,Molino	NA	6.56678	2
NW_019170537.1	32	4866	4834	Eig1	3.59404	4	Pachon,Palmaseca,Tinaja,Yerbaniz	NA	6.55037	3
NW_019170537.1	32	4866	4834	Eig2	2.95634	3	CabMoro,Vasquez,Molino	NA	6.55037	3
NW_019170537.1	4870	11495	6625	Eig1	3.68162	4	Pachon,Palmaseca,Tinaja,Yerbaniz	NA	6.64068	3
NW_019170537.1	4870	11495	6625	Eig2	2.95906	3	CabMoro,Vasquez,Molino	NA	6.64068	3
NW_019170537.1	11570	16241	4671	Eig1	3.68748	4	Pachon,Palmaseca,Tinaja,Yerbaniz	NA	6.58885	3
NW_019170537.1	11570	16241	4671	Eig2	2.90138	3	CabMoro,Vasquez,Molino	NA	6.58885	3
NW_019170537.1	21072	24380	3308	Eig1	4.4666	6	CabMoro,Vasquez,Pachon,Palmaseca,Tinaja,Yerbaniz	NA	6.62241	3
NW_019170537.1	21072	24380	3308	Eig2	2.15581	3	CabMoro,Vasquez,Molino	NA	6.62241	3
NW_019170537.1	24384	26996	2612	Eig1	4.72391	7	CabMoro,Vasquez,Molino,Pachon,Palmaseca,Tinaja,Yerbaniz	NA	6.91357	3
NW_019170537.1	24384	26996	2612	Eig2	2.18966	3	CabMoro,Vasquez,Molino	NA	6.91357	3
NW_019170537.1	26999	35160	8161	Eig1	4.46588	4	Pachon,Palmaseca,Tinaja,Yerbaniz	NA	6.78691	3
NW_019170537.1	26999	35160	8161	Eig2	2.32102	3	CabMoro,Vasquez,Molino	NA	6.78691	3
NW_019170537.1	35750	44520	8770	Eig1	3.91874	4	Pachon,Palmaseca,Tinaja,Yerbaniz	NA	6.61852	3
NW_019170537.1	35750	44520	8770	Eig2	2.69978	3	CabMoro,Vasquez,Molino	NA	6.61852	3
NW_019170537.1	44611	51562	6951	Eig1	3.84611	4	Pachon,Palmaseca,Tinaja,Yerbaniz	NA	6.77296	3
NW_019170537.1	44611	51562	6951	Eig2	2.92685	3	CabMoro,Vasquez,Molino	NA	6.77296	3
NW_019170537.1	51722	61324	9602	Eig1	3.99991	4	Pachon,Palmaseca,Tinaja,Yerbaniz	NA	6.90523	3
NW_019170537.1	51722	61324	9602	Eig2	2.90532	3	CabMoro,Vasquez,Molino	NA	6.90523	3
NW_019170537.1	61787	69577	7790	Eig1	4.00079	4	Pachon,Palmaseca,Tinaja,Yerbaniz	NA	6.84775	3
NW_019170537.1	61787	69577	7790	Eig2	2.84696	3	CabMoro,Vasquez,Molino	NA	6.84775	3
NW_019170537.1	70001	76558	6557	Eig1	3.99922	4	Pachon,Palmaseca,Tinaja,Yerbaniz	NA	6.76433	3
NW_019170537.1	70001	76558	6557	Eig2	2.76511	3	CabMoro,Vasquez,Molino	NA	6.76433	3
NW_019170537.1	76571	84373	7802	Eig1	3.92552	4	Pachon,Palmaseca,Tinaja,Yerbaniz	NA	6.8537	3
NW_019170537.1	76571	84373	7802	Eig2	2.92818	3	CabMoro,Vasquez,Molino	NA	6.8537	3
NW_019170537.1	84570	95563	10993	Eig1	3.71822	4	Pachon,Palmaseca,Tinaja,Yerbaniz	NA	6.71101	3
NW_019170537.1	84570	95563	10993	Eig2	2.99279	3	CabMoro,Vasquez,Molino	NA	6.71101	3
NW_019170537.1	95564	114295	18731	Eig1	3.999	4	Pachon,Palmaseca,Tinaja,Yerbaniz	NA	6.91976	3
NW_019170537.1	95564	114295	18731	Eig2	2.92076	3	CabMoro,Vasquez,Molino	NA	6.91976	3
NW_019170537.1	114327	121328	7001	Eig1	3.9599	4	Pachon,Palmaseca,Tinaja,Yerbaniz	NA	6.89302	3
NW_019170537.1	114327	121328	7001	Eig2	2.93312	3	CabMoro,Vasquez,Molino	NA	6.89302	3
NW_019170537.1	153951	160882	6931	Eig1	3.98067	4	Pachon,Palmaseca,Tinaja,Yerbaniz	NA	6.75688	3
NW_019170537.1	153951	160882	6931	Eig2	2.77621	3	CabMoro,Vasquez,Molino	NA	6.75688	3
NW_019170537.1	169497	175527	6030	Eig1	5.02146	7	Pachon,Palmaseca,Tinaja,Yerbaniz	CabMoro,Vasquez,Molino	6.72498	3
NW_019170537.1	169497	175527	6030	Eig2	1.70352	7	CabMoro,Vasquez,Molino,Pachon,Palmaseca,Tinaja,Yerbaniz	NA	6.72498	3
NW_019170537.1	175956	183250	7294	Eig1	4.01023	4	Pachon,Palmaseca,Tinaja,Yerbaniz	NA	6.99176	3
NW_019170537.1	175956	183250	7294	Eig2	2.98152	3	CabMoro,Vasquez,Molino	NA	6.99176	3
NW_019170537.1	183367	190471	7104	Eig1	3.99566	4	Pachon,Palmaseca,Tinaja,Yerbaniz	NA	6.98026	3
NW_019170537.1	183367	190471	7104	Eig2	2.9846	3	CabMoro,Vasquez,Molino	NA	6.98026	3
NW_019170537.1	199852	210179	10327	Eig1	4.00448	4	Pachon,Palmaseca,Tinaja,Yerbaniz	NA	6.81936	3
NW_019170537.1	199852	210179	10327	Eig2	2.81488	3	CabMoro,Vasquez,Molino	NA	6.81936	3
NW_019170537.1	210182	218437	8255	Eig1	3.87342	4	Pachon,Palmaseca,Tinaja,Yerbaniz	NA	6.57669	3
NW_019170537.1	210182	218437	8255	Eig2	2.70327	3	CabMoro,Vasquez,Molino	NA	6.57669	3
NW_019170537.1	218438	223020	4582	Eig1	4.15763	4	Pachon,Palmaseca,Tinaja,Yerbaniz	NA	6.54875	3
NW_019170537.1	218438	223020	4582	Eig2	2.39112	3	CabMoro,Vasquez,Molino	NA	6.54875	3
NW_019170537.1	296806	304890	8084	Eig1	3.80916	4	Pachon,Palmaseca,Tinaja,Yerbaniz	NA	6.73881	3
NW_019170537.1	296806	304890	8084	Eig2	2.92965	3	CabMoro,Vasquez,Molino	NA	6.73881	3
NW_019170537.1	304891	312759	7868	Eig1	4.03823	4	Pachon,Palmaseca,Tinaja,Yerbaniz	NA	6.91604	3
NW_019170537.1	304891	312759	7868	Eig2	2.87781	3	CabMoro,Vasquez,Molino	NA	6.91604	3
NW_019170537.1	320634	336304	15670	Eig1	3.92695	4	Pachon,Palmaseca,Tinaja,Yerbaniz	NA	6.79945	3
NW_019170537.1	320634	336304	15670	Eig2	2.87251	3	CabMoro,Vasquez,Molino	NA	6.79945	3
NW_019170537.1	342689	350500	7811	Eig1	3.81343	4	Pachon,Palmaseca,Tinaja,Yerbaniz	NA	6.6588	3
NW_019170537.1	342689	350500	7811	Eig2	2.84537	3	CabMoro,Vasquez,Molino	NA	6.6588	3
NW_019170537.1	361492	365798	4306	Eig1	3.9919	7	CabMoro,Vasquez,Molino,Pachon,Palmaseca,Tinaja,Yerbaniz	NA	6.63596	3
NW_019170537.1	361492	365798	4306	Eig2	2.64406	6	Palmaseca,Tinaja,Yerbaniz	CabMoro,Vasquez,Molino	6.63596	3
NW_019170537.1	675180	682205	7025	Eig1	4.54057	4	Pachon,Palmaseca,Tinaja,Yerbaniz	NA	6.99521	3
NW_019170537.1	675180	682205	7025	Eig2	2.45464	3	CabMoro,Vasquez,Molino	NA	6.99521	3
NW_019170537.1	692661	700638	7977	Eig1	4.29706	4	Pachon,Palmaseca,Tinaja,Yerbaniz	NA	6.92802	3
NW_019170537.1	692661	700638	7977	Eig2	2.63096	3	CabMoro,Vasquez,Molino	NA	6.92802	3
NW_019170537.1	1344226	1348216	3990	Eig1	4.0374	7	CabMoro,Vasquez,Molino,Pachon,Palmaseca,Tinaja,Yerbaniz	NA	6.60491	3
NW_019170537.1	1344226	1348216	3990	Eig2	2.56751	3	CabMoro,Vasquez,Molino	NA	6.60491	3
NW_019170537.1	1364566	1373597	9031	Eig1	4.01133	4	Pachon,Palmaseca,Tinaja,Yerbaniz	NA	6.72195	3
NW_019170537.1	1364566	1373597	9031	Eig2	2.71063	3	CabMoro,Vasquez,Molino	NA	6.72195	3
NW_019170537.1	1373629	1381752	8123	Eig1	4.08416	4	Pachon,Palmaseca,Tinaja,Yerbaniz	NA	6.9067	3
NW_019170537.1	1373629	1381752	8123	Eig2	2.82254	3	CabMoro,Vasquez,Molino	NA	6.9067	3
NW_019170537.1	1398834	1405142	6308	Eig1	3.9052	4	Pachon,Palmaseca,Tinaja,Yerbaniz	NA	6.89951	3
NW_019170537.1	1398834	1405142	6308	Eig2	2.99431	3	CabMoro,Vasquez,Molino	NA	6.89951	3
NW_019170537.1	1405174	1412485	7311	Eig1	4.02482	4	Pachon,Palmaseca,Tinaja,Yerbaniz	NA	6.56965	3
NW_019170537.1	1405174	1412485	7311	Eig2	2.54482	3	CabMoro,Vasquez,Molino	NA	6.56965	3
NW_019170537.1	1453752	1460281	6529	Eig1	3.71702	4	Pachon,Palmaseca,Tinaja,Yerbaniz	NA	6.63489	3
NW_019170537.1	1453752	1460281	6529	Eig2	2.91787	3	CabMoro,Vasquez,Molino	NA	6.63489	3
NW_019170537.1	1879359	1887585	8226	Eig1	4.06104	4	Pachon,Palmaseca,Tinaja,Yerbaniz	NA	6.5844	3
NW_019170537.1	1879359	1887585	8226	Eig2	2.52335	3	CabMoro,Vasquez,Molino	NA	6.5844	3
NW_019170537.1	2087951	2103347	15396	Eig1	4.10335	4	Pachon,Palmaseca,Tinaja,Yerbaniz	NA	6.97708	3
NW_019170537.1	2087951	2103347	15396	Eig2	2.87373	3	CabMoro,Vasquez,Molino	NA	6.97708	3
NW_019170537.1	2103443	2110246	6803	Eig1	3.95691	4	Pachon,Palmaseca,Tinaja,Yerbaniz	NA	6.66614	3
NW_019170537.1	2103443	2110246	6803	Eig2	2.70923	3	CabMoro,Vasquez,Molino	NA	6.66614	3
NW_019170537.1	2110411	2118911	8500	Eig1	3.99809	7	CabMoro,Vasquez,Molino	Pachon,Palmaseca,Tinaja,Yerbaniz	6.60976	3
NW_019170537.1	2110411	2118911	8500	Eig2	2.61166	5	CabMoro,Vasquez,Molino,Palmaseca,Tinaja	NA	6.60976	3
NW_019170537.1	2145146	2151458	6312	Eig1	4.21652	4	Pachon,Palmaseca,Tinaja,Yerbaniz	NA	6.55242	3
NW_019170537.1	2145146	2151458	6312	Eig2	2.3359	3	CabMoro,Vasquez,Molino	NA	6.55242	3
NW_019170537.1	2164563	2173253	8690	Eig1	3.99912	4	Pachon,Palmaseca,Tinaja,Yerbaniz	NA	6.9541	3
NW_019170537.1	2164563	2173253	8690	Eig2	2.95498	3	CabMoro,Vasquez,Molino	NA	6.9541	3
NW_019170537.1	2179580	2187291	7711	Eig1	3.6186	4	Pachon,Palmaseca,Tinaja,Yerbaniz	NA	6.61454	3
NW_019170537.1	2179580	2187291	7711	Eig2	2.99594	3	CabMoro,Vasquez,Molino	NA	6.61454	3
NW_019170537.1	2187348	2193976	6628	Eig1	4.19628	4	Pachon,Palmaseca,Tinaja,Yerbaniz	NA	6.9206	3
NW_019170537.1	2187348	2193976	6628	Eig2	2.72432	3	CabMoro,Vasquez,Molino	NA	6.9206	3
NW_019170537.1	2204106	2208839	4733	Eig1	4.51872	4	Pachon,Palmaseca,Tinaja,Yerbaniz	NA	6.66147	3
NW_019170537.1	2204106	2208839	4733	Eig2	2.14275	3	CabMoro,Vasquez,Molino	NA	6.66147	3
NW_019170537.1	2242446	2252275	9829	Eig1	3.80603	4	Pachon,Palmaseca,Tinaja,Yerbaniz	NA	6.76491	3
NW_019170537.1	2242446	2252275	9829	Eig2	2.95888	3	CabMoro,Vasquez,Molino	NA	6.76491	3
NW_019170537.1	2252341	2275448	23107	Eig1	3.75203	4	Pachon,Palmaseca,Tinaja,Yerbaniz	NA	6.7386	3
NW_019170537.1	2252341	2275448	23107	Eig2	2.98658	3	CabMoro,Vasquez,Molino	NA	6.7386	3
NW_019170537.1	2282349	2288664	6315	Eig1	3.96138	4	Pachon,Palmaseca,Tinaja,Yerbaniz	NA	6.93246	3
NW_019170537.1	2282349	2288664	6315	Eig2	2.97108	3	CabMoro,Vasquez,Molino	NA	6.93246	3
NW_019170537.1	2288714	2293000	4286	Eig1	4.39997	4	Pachon,Palmaseca,Tinaja,Yerbaniz	NA	6.96222	3
NW_019170537.1	2288714	2293000	4286	Eig2	2.56225	3	CabMoro,Vasquez,Molino	NA	6.96222	3
NW_019170537.1	2293010	2299142	6132	Eig1	3.86495	4	Pachon,Palmaseca,Tinaja,Yerbaniz	NA	6.69809	3
NW_019170537.1	2293010	2299142	6132	Eig2	2.83313	3	CabMoro,Vasquez,Molino	NA	6.69809	3
NW_019170537.1	2308792	2316415	7623	Eig1	3.95688	4	Pachon,Palmaseca,Tinaja,Yerbaniz	NA	6.7632	3
NW_019170537.1	2308792	2316415	7623	Eig2	2.80632	3	CabMoro,Vasquez,Molino	NA	6.7632	3
NW_019170537.1	2316585	2321670	5085	Eig1	3.95783	4	Pachon,Palmaseca,Tinaja,Yerbaniz	NA	6.94947	3
NW_019170537.1	2316585	2321670	5085	Eig2	2.99164	3	CabMoro,Vasquez,Molino	NA	6.94947	3
NW_019170537.1	2541147	2551140	9993	Eig1	3.77202	4	Pachon,Palmaseca,Tinaja,Yerbaniz	NA	6.54132	3
NW_019170537.1	2541147	2551140	9993	Eig2	2.7693	3	CabMoro,Vasquez,Molino	NA	6.54132	3
NW_019170537.1	2606383	2616173	9790	Eig1	3.40226	4	Pachon,Palmaseca,Tinaja,Yerbaniz	NA	6.59102	3
NW_019170537.1	2606383	2616173	9790	Eig2	3.18876	3	CabMoro,Vasquez,Molino	NA	6.59102	3
NW_019170537.1	2794628	2800349	5721	Eig1	4.26552	7	CabMoro,Vasquez,Molino,Pachon,Palmaseca,Tinaja,Yerbaniz	NA	6.8791	3
NW_019170537.1	2794628	2800349	5721	Eig2	2.61358	6	Pachon,Palmaseca,Tinaja	CabMoro,Vasquez,Molino	6.8791	3
NW_019170537.1	2800351	2806085	5734	Eig1	3.76809	4	Pachon,Palmaseca,Tinaja,Yerbaniz	NA	6.56717	3
NW_019170537.1	2800351	2806085	5734	Eig2	2.79908	3	CabMoro,Vasquez,Molino	NA	6.56717	3
NW_019170537.1	2812180	2820160	7980	Eig1	3.83377	4	Pachon,Palmaseca,Tinaja,Yerbaniz	NA	6.82724	3
NW_019170537.1	2812180	2820160	7980	Eig2	2.99347	3	CabMoro,Vasquez,Molino	NA	6.82724	3
NW_019170537.1	2820537	2828727	8190	Eig1	4.03997	4	Pachon,Palmaseca,Tinaja,Yerbaniz	NA	6.79288	3
NW_019170537.1	2820537	2828727	8190	Eig2	2.75291	3	CabMoro,Vasquez,Molino	NA	6.79288	3
NW_019170537.1	2828777	2838464	9687	Eig1	4.36384	4	Pachon,Palmaseca,Tinaja,Yerbaniz	NA	6.96632	3
NW_019170537.1	2828777	2838464	9687	Eig2	2.60248	3	CabMoro,Vasquez,Molino	NA	6.96632	3
NW_019170537.1	2838792	2846275	7483	Eig1	4.33594	4	Pachon,Palmaseca,Tinaja,Yerbaniz	NA	6.84696	3
NW_019170537.1	2838792	2846275	7483	Eig2	2.51103	3	CabMoro,Vasquez,Molino	NA	6.84696	3
NW_019170537.1	2846523	2856701	10178	Eig1	3.99657	4	Pachon,Palmaseca,Tinaja,Yerbaniz	NA	6.98447	3
NW_019170537.1	2846523	2856701	10178	Eig2	2.9879	3	CabMoro,Vasquez,Molino	NA	6.98447	3
NW_019170537.1	2857174	2863255	6081	Eig1	4.41649	4	Pachon,Palmaseca,Tinaja,Yerbaniz	NA	6.90081	3
NW_019170537.1	2857174	2863255	6081	Eig2	2.48432	3	CabMoro,Vasquez,Molino	NA	6.90081	3
NW_019170537.1	2863334	2872678	9344	Eig1	4.20736	4	Pachon,Palmaseca,Tinaja,Yerbaniz	NA	6.77062	3
NW_019170537.1	2863334	2872678	9344	Eig2	2.56326	3	CabMoro,Vasquez,Molino	NA	6.77062	3
NW_019170537.1	2872740	2881061	8321	Eig1	4.15469	4	Pachon,Palmaseca,Tinaja,Yerbaniz	NA	6.77395	3
NW_019170537.1	2872740	2881061	8321	Eig2	2.61925	3	CabMoro,Vasquez,Molino	NA	6.77395	3
NW_019170537.1	2905620	2911191	5571	Eig1	3.81539	4	Pachon,Palmaseca,Tinaja,Yerbaniz	NA	6.61219	3
NW_019170537.1	2905620	2911191	5571	Eig2	2.7968	3	CabMoro,Vasquez,Molino	NA	6.61219	3
NW_019170537.1	2945884	2949270	3386	Eig1	4.43006	6	Vasquez,Molino	Pachon,Palmaseca,Tinaja,Yerbaniz	6.87765	3
NW_019170537.1	2945884	2949270	3386	Eig2	2.44759	3	CabMoro,Vasquez,Molino	NA	6.87765	3
NW_019170537.1	2964254	2970637	6383	Eig1	4.42558	7	CabMoro,Vasquez,Molino,Pachon,Palmaseca,Tinaja,Yerbaniz	NA	6.57681	3
NW_019170537.1	2964254	2970637	6383	Eig2	2.15123	6	Palmaseca,Tinaja,Yerbaniz	CabMoro,Vasquez,Molino	6.57681	3
NW_019170537.1	3088530	3096498	7968	Eig1	4.03732	4	Pachon,Palmaseca,Tinaja,Yerbaniz	NA	6.85606	3
NW_019170537.1	3088530	3096498	7968	Eig2	2.81873	3	CabMoro,Vasquez,Molino	NA	6.85606	3
NW_019170537.1	3503219	3512954	9735	Eig1	3.59918	4	Pachon,Palmaseca,Tinaja,Yerbaniz	NA	6.69623	3
NW_019170537.1	3503219	3512954	9735	Eig2	3.09705	3	CabMoro,Vasquez,Molino	NA	6.69623	3
NW_019170537.1	3524067	3533266	9199	Eig1	3.85007	4	Pachon,Palmaseca,Tinaja,Yerbaniz	NA	6.62298	3
NW_019170537.1	3524067	3533266	9199	Eig2	2.77291	3	CabMoro,Vasquez,Molino	NA	6.62298	3
NW_019170537.1	3547806	3559553	11747	Eig1	3.75923	4	Pachon,Palmaseca,Tinaja,Yerbaniz	NA	6.69364	3
NW_019170537.1	3547806	3559553	11747	Eig2	2.93441	3	CabMoro,Vasquez,Molino	NA	6.69364	3
NW_019170537.1	3573735	3581537	7802	Eig1	3.87272	4	Pachon,Palmaseca,Tinaja,Yerbaniz	NA	6.72356	3
NW_019170537.1	3573735	3581537	7802	Eig2	2.85084	3	CabMoro,Vasquez,Molino	NA	6.72356	3
NW_019170537.1	3590551	3600019	9468	Eig1	4.02862	4	Pachon,Palmaseca,Tinaja,Yerbaniz	NA	6.56347	3
NW_019170537.1	3590551	3600019	9468	Eig2	2.53484	3	CabMoro,Vasquez,Molino	NA	6.56347	3
NW_019170537.1	3662403	3668084	5681	Eig1	3.78687	4	Pachon,Palmaseca,Tinaja,Yerbaniz	NA	6.6977	3
NW_019170537.1	3662403	3668084	5681	Eig2	2.91083	3	CabMoro,Vasquez,Molino	NA	6.6977	3
NW_019170537.1	3668211	3674699	6488	Eig1	3.88198	4	Pachon,Palmaseca,Tinaja,Yerbaniz	NA	6.58397	3
NW_019170537.1	3668211	3674699	6488	Eig2	2.702	3	CabMoro,Vasquez,Molino	NA	6.58397	3
NW_019170537.1	3690711	3699081	8370	Eig1	4.07906	4	Pachon,Palmaseca,Tinaja,Yerbaniz	NA	6.77747	3
NW_019170537.1	3690711	3699081	8370	Eig2	2.69842	3	CabMoro,Vasquez,Molino	NA	6.77747	3
NW_019170537.1	4533528	4547257	13729	Eig1	4.59074	5	Pachon,Palmaseca,Tinaja,Yerbaniz	Vasquez	6.65228	3
NW_019170537.1	4533528	4547257	13729	Eig2	2.06153	3	CabMoro,Vasquez,Molino	NA	6.65228	3
NW_019170537.1	4562602	4570497	7895	Eig1	3.99745	4	Pachon,Palmaseca,Tinaja,Yerbaniz	NA	6.99617	3
NW_019170537.1	4562602	4570497	7895	Eig2	2.99872	3	CabMoro,Vasquez,Molino	NA	6.99617	3
NW_019170537.1	4570574	4579215	8641	Eig1	3.98619	4	Pachon,Palmaseca,Tinaja,Yerbaniz	NA	6.88986	3
NW_019170537.1	4570574	4579215	8641	Eig2	2.90367	3	CabMoro,Vasquez,Molino	NA	6.88986	3
NW_019170537.1	4579217	4587522	8305	Eig1	3.9723	4	Pachon,Palmaseca,Tinaja,Yerbaniz	NA	6.95833	3
NW_019170537.1	4579217	4587522	8305	Eig2	2.98604	3	CabMoro,Vasquez,Molino	NA	6.95833	3
NW_019170537.1	4684768	4692672	7904	Eig1	3.84747	4	Pachon,Palmaseca,Tinaja,Yerbaniz	NA	6.72459	3
NW_019170537.1	4684768	4692672	7904	Eig2	2.87713	3	CabMoro,Vasquez,Molino	NA	6.72459	3
NW_019170537.1	4692902	4701270	8368	Eig1	3.96645	4	Pachon,Palmaseca,Tinaja,Yerbaniz	NA	6.83442	3
NW_019170537.1	4692902	4701270	8368	Eig2	2.86797	3	CabMoro,Vasquez,Molino	NA	6.83442	3
NW_019170537.1	4799328	4832382	33054	Eig1	3.7489	4	Pachon,Palmaseca,Tinaja,Yerbaniz	NA	6.70952	3
NW_019170537.1	4799328	4832382	33054	Eig2	2.96062	3	CabMoro,Vasquez,Molino	NA	6.70952	3
NW_019170537.1	4832401	4842516	10115	Eig1	4.00379	4	Pachon,Palmaseca,Tinaja,Yerbaniz	NA	6.71401	3
NW_019170537.1	4832401	4842516	10115	Eig2	2.71022	3	CabMoro,Vasquez,Molino	NA	6.71401	3
NW_019170537.1	4842519	4853765	11246	Eig1	3.98492	4	Pachon,Palmaseca,Tinaja,Yerbaniz	NA	6.56045	3
NW_019170537.1	4842519	4853765	11246	Eig2	2.57553	3	CabMoro,Vasquez,Molino	NA	6.56045	3
NW_019170537.1	5095439	5108828	13389	Eig1	3.99778	4	Pachon,Palmaseca,Tinaja,Yerbaniz	NA	6.99675	3
NW_019170537.1	5095439	5108828	13389	Eig2	2.99897	3	CabMoro,Vasquez,Molino	NA	6.99675	3
NW_019170537.1	5118073	5130606	12533	Eig1	3.99861	4	Pachon,Palmaseca,Tinaja,Yerbaniz	NA	6.91019	3
NW_019170537.1	5118073	5130606	12533	Eig2	2.91158	3	CabMoro,Vasquez,Molino	NA	6.91019	3
NW_019170537.1	5130687	5140788	10101	Eig1	3.90445	4	Pachon,Palmaseca,Tinaja,Yerbaniz	NA	6.9045	3
NW_019170537.1	5130687	5140788	10101	Eig2	3.00005	3	CabMoro,Vasquez,Molino	NA	6.9045	3
NW_019170537.1	5141118	5149404	8286	Eig1	4.35064	4	Pachon,Palmaseca,Tinaja,Yerbaniz	NA	6.8499	3
NW_019170537.1	5141118	5149404	8286	Eig2	2.49926	3	CabMoro,Vasquez,Molino	NA	6.8499	3
NW_019170537.1	5160833	5168577	7744	Eig1	4.01969	4	Pachon,Palmaseca,Tinaja,Yerbaniz	NA	6.90983	3
NW_019170537.1	5160833	5168577	7744	Eig2	2.89014	3	CabMoro,Vasquez,Molino	NA	6.90983	3
NW_019170537.1	5168619	5175988	7369	Eig1	3.844	4	Pachon,Palmaseca,Tinaja,Yerbaniz	NA	6.77811	3
NW_019170537.1	5168619	5175988	7369	Eig2	2.93411	3	CabMoro,Vasquez,Molino	NA	6.77811	3
NW_019170537.1	5175991	5186454	10463	Eig1	3.84053	4	Pachon,Palmaseca,Tinaja,Yerbaniz	NA	6.83929	3
NW_019170537.1	5175991	5186454	10463	Eig2	2.99876	3	CabMoro,Vasquez,Molino	NA	6.83929	3
NW_019170537.1	5186463	5195876	9413	Eig1	3.83463	4	Pachon,Palmaseca,Tinaja,Yerbaniz	NA	6.69639	3
NW_019170537.1	5186463	5195876	9413	Eig2	2.86176	3	CabMoro,Vasquez,Molino	NA	6.69639	3
NW_019170537.1	5195959	5207293	11334	Eig1	3.62359	4	Pachon,Palmaseca,Tinaja,Yerbaniz	NA	6.55843	3
NW_019170537.1	5195959	5207293	11334	Eig2	2.93484	5	CabMoro,Vasquez,Molino,Palmaseca,Tinaja	NA	6.55843	3
NW_019170537.1	5207313	5217805	10492	Eig1	3.81057	4	Pachon,Palmaseca,Tinaja,Yerbaniz	NA	6.6158	3
NW_019170537.1	5207313	5217805	10492	Eig2	2.80523	3	CabMoro,Vasquez,Molino	NA	6.6158	3
NW_019170537.1	5217878	5224284	6406	Eig1	3.99874	4	Pachon,Palmaseca,Tinaja,Yerbaniz	NA	6.90031	3
NW_019170537.1	5217878	5224284	6406	Eig2	2.90156	3	CabMoro,Vasquez,Molino	NA	6.90031	3
NW_019170537.1	5224286	5233136	8850	Eig1	4.39122	7	CabMoro,Vasquez,Molino	Pachon,Palmaseca,Tinaja,Yerbaniz	6.74956	3
NW_019170537.1	5224286	5233136	8850	Eig2	2.35834	3	CabMoro,Vasquez,Molino	NA	6.74956	3
NW_019170537.1	5240501	5251113	10612	Eig1	3.57598	4	Pachon,Palmaseca,Tinaja,Yerbaniz	NA	6.57582	3
NW_019170537.1	5240501	5251113	10612	Eig2	2.99984	3	CabMoro,Vasquez,Molino	NA	6.57582	3
NW_019170537.1	5251153	5259880	8727	Eig1	3.70871	4	Pachon,Palmaseca,Tinaja,Yerbaniz	NA	6.65238	3
NW_019170537.1	5251153	5259880	8727	Eig2	2.94367	3	CabMoro,Vasquez,Molino	NA	6.65238	3
NW_019170537.1	5356965	5364900	7935	Eig1	4.1128	4	Pachon,Palmaseca,Tinaja,Yerbaniz	NA	6.57459	3
NW_019170537.1	5356965	5364900	7935	Eig2	2.46178	3	CabMoro,Vasquez,Molino	NA	6.57459	3
NW_019170537.1	5566145	5573411	7266	Eig1	3.9032	4	Pachon,Palmaseca,Tinaja,Yerbaniz	NA	6.54991	3
NW_019170537.1	5566145	5573411	7266	Eig2	2.64671	3	CabMoro,Vasquez,Molino	NA	6.54991	3
NW_019170537.1	5899416	5904843	5427	Eig1	3.87393	4	Pachon,Palmaseca,Tinaja,Yerbaniz	NA	6.84074	3
NW_019170537.1	5899416	5904843	5427	Eig2	2.9668	3	CabMoro,Vasquez,Molino	NA	6.84074	3
NW_019170537.1	6048560	6057298	8738	Eig1	3.94068	4	Pachon,Palmaseca,Tinaja,Yerbaniz	NA	6.65921	3
NW_019170537.1	6048560	6057298	8738	Eig2	2.71852	3	CabMoro,Vasquez,Molino	NA	6.65921	3
NW_019170537.1	6065394	6072905	7511	Eig1	3.98826	4	Pachon,Palmaseca,Tinaja,Yerbaniz	NA	6.98708	3
NW_019170537.1	6065394	6072905	7511	Eig2	2.99882	3	CabMoro,Vasquez,Molino	NA	6.98708	3
NW_019170537.1	6072909	6088144	15235	Eig1	3.83622	4	Pachon,Palmaseca,Tinaja,Yerbaniz	NA	6.82758	3
NW_019170537.1	6072909	6088144	15235	Eig2	2.99135	3	CabMoro,Vasquez,Molino	NA	6.82758	3
NW_019170537.1	6088244	6095927	7683	Eig1	4.61048	7	Pachon,Palmaseca,Tinaja,Yerbaniz	CabMoro,Vasquez,Molino	6.99575	3
NW_019170537.1	6088244	6095927	7683	Eig2	2.38527	3	CabMoro,Vasquez,Molino	NA	6.99575	3
NW_019170537.1	6122817	6136019	13202	Eig1	4.50292	7	Pachon,Palmaseca,Tinaja,Yerbaniz	CabMoro,Vasquez,Molino	6.564	3
NW_019170537.1	6122817	6136019	13202	Eig2	2.06108	3	CabMoro,Vasquez,Molino	NA	6.564	3
NW_019170537.1	6343647	6351429	7782	Eig1	3.68837	4	Pachon,Palmaseca,Tinaja,Yerbaniz	NA	6.58717	3
NW_019170537.1	6343647	6351429	7782	Eig2	2.89879	3	CabMoro,Vasquez,Molino	NA	6.58717	3
NW_019170537.1	6351599	6365898	14299	Eig1	4.01499	4	Pachon,Palmaseca,Tinaja,Yerbaniz	NA	6.86176	3
NW_019170537.1	6351599	6365898	14299	Eig2	2.84677	3	CabMoro,Vasquez,Molino	NA	6.86176	3
NW_019170537.1	6387120	6393848	6728	Eig1	4.18619	4	Pachon,Palmaseca,Tinaja,Yerbaniz	NA	6.95161	3
NW_019170537.1	6387120	6393848	6728	Eig2	2.76542	3	CabMoro,Vasquez,Molino	NA	6.95161	3
NW_019170537.1	6393883	6400856	6973	Eig1	3.78442	4	Pachon,Palmaseca,Tinaja,Yerbaniz	NA	6.64718	3
NW_019170537.1	6393883	6400856	6973	Eig2	2.86276	3	CabMoro,Vasquez,Molino	NA	6.64718	3
NW_019170537.1	6400928	6405805	4877	Eig1	4.11732	4	Pachon,Palmaseca,Tinaja,Yerbaniz	NA	6.57665	3
NW_019170537.1	6400928	6405805	4877	Eig2	2.45933	3	CabMoro,Vasquez,Molino	NA	6.57665	3
NW_019170537.1	6405807	6413886	8079	Eig1	4.33653	4	Pachon,Palmaseca,Tinaja,Yerbaniz	NA	6.67979	3
NW_019170537.1	6405807	6413886	8079	Eig2	2.34326	3	CabMoro,Vasquez,Molino	NA	6.67979	3
NW_019170537.1	6421183	6428096	6913	Eig1	3.97357	4	Pachon,Palmaseca,Tinaja,Yerbaniz	NA	6.67112	3
NW_019170537.1	6421183	6428096	6913	Eig2	2.69755	3	CabMoro,Vasquez,Molino	NA	6.67112	3
NW_019170537.1	6918565	6934558	15993	Eig1	3.63824	4	Pachon,Palmaseca,Tinaja,Yerbaniz	NA	6.56328	3
NW_019170537.1	6918565	6934558	15993	Eig2	2.92504	3	CabMoro,Vasquez,Molino	NA	6.56328	3
NW_019170537.1	7523298	7539559	16261	Eig1	4.2415	4	Pachon,Palmaseca,Tinaja,Yerbaniz	NA	6.76408	3
NW_019170537.1	7523298	7539559	16261	Eig2	2.52258	3	CabMoro,Vasquez,Molino	NA	6.76408	3
NW_019170537.1	7539648	7548193	8545	Eig1	4.01055	4	Pachon,Palmaseca,Tinaja,Yerbaniz	NA	6.98825	3
NW_019170537.1	7539648	7548193	8545	Eig2	2.9777	3	CabMoro,Vasquez,Molino	NA	6.98825	3
NW_019170537.1	7548592	7555266	6674	Eig1	3.97288	4	Pachon,Palmaseca,Tinaja,Yerbaniz	NA	6.97172	3
NW_019170537.1	7548592	7555266	6674	Eig2	2.99883	3	CabMoro,Vasquez,Molino	NA	6.97172	3
NW_019170537.1	7563969	7574970	11001	Eig1	3.78685	4	Pachon,Palmaseca,Tinaja,Yerbaniz	NA	6.76872	3
NW_019170537.1	7563969	7574970	11001	Eig2	2.98187	3	CabMoro,Vasquez,Molino	NA	6.76872	3
NW_019170537.1	8344557	8352323	7766	Eig1	4.28825	4	Pachon,Palmaseca,Tinaja,Yerbaniz	NA	6.90685	3
NW_019170537.1	8344557	8352323	7766	Eig2	2.61859	3	CabMoro,Vasquez,Molino	NA	6.90685	3
NW_019170537.1	8353312	8364694	11382	Eig1	4.0154	4	Pachon,Palmaseca,Tinaja,Yerbaniz	NA	6.67346	3
NW_019170537.1	8353312	8364694	11382	Eig2	2.65806	3	CabMoro,Vasquez,Molino	NA	6.67346	3
NW_019170537.1	8375547	8382253	6706	Eig1	4.42232	4	Pachon,Palmaseca,Tinaja,Yerbaniz	NA	6.84219	3
NW_019170537.1	8375547	8382253	6706	Eig2	2.41987	3	CabMoro,Vasquez,Molino	NA	6.84219	3
NW_019170537.1	8398539	8404794	6255	Eig1	3.78841	4	Pachon,Palmaseca,Tinaja,Yerbaniz	NA	6.71614	3
NW_019170537.1	8398539	8404794	6255	Eig2	2.92772	3	CabMoro,Vasquez,Molino	NA	6.71614	3
NW_019170537.1	8444226	8451444	7218	Eig1	3.79429	4	Pachon,Palmaseca,Tinaja,Yerbaniz	NA	6.69418	3
NW_019170537.1	8444226	8451444	7218	Eig2	2.89989	3	CabMoro,Vasquez,Molino	NA	6.69418	3
NW_019170537.1	8451445	8459342	7897	Eig1	4.39687	4	Pachon,Palmaseca,Tinaja,Yerbaniz	NA	6.87123	3
NW_019170537.1	8451445	8459342	7897	Eig2	2.47436	3	CabMoro,Vasquez,Molino	NA	6.87123	3
NW_019170537.1	8459411	8468611	9200	Eig1	4.08159	4	Pachon,Palmaseca,Tinaja,Yerbaniz	NA	6.9817	3
NW_019170537.1	8459411	8468611	9200	Eig2	2.90011	3	CabMoro,Vasquez,Molino	NA	6.9817	3
NW_019170537.1	8502965	8511088	8123	Eig1	4.69852	6	Pachon,Palmaseca,Tinaja,Yerbaniz	Vasquez,Molino	6.63823	3
NW_019170537.1	8502965	8511088	8123	Eig2	1.93971	3	CabMoro,Vasquez,Molino	NA	6.63823	3
NW_019170537.1	8511106	8517833	6727	Eig1	4.01878	4	Pachon,Palmaseca,Tinaja,Yerbaniz	NA	6.94968	3
NW_019170537.1	8511106	8517833	6727	Eig2	2.9309	3	CabMoro,Vasquez,Molino	NA	6.94968	3
NW_019170537.1	8517965	8521859	3894	Eig1	4.09256	4	Pachon,Palmaseca,Tinaja,Yerbaniz	NA	6.80467	3
NW_019170537.1	8517965	8521859	3894	Eig2	2.71212	3	CabMoro,Vasquez,Molino	NA	6.80467	3
NW_019170537.1	8521901	8527296	5395	Eig1	4.17747	4	Pachon,Palmaseca,Tinaja,Yerbaniz	NA	6.77738	3
NW_019170537.1	8521901	8527296	5395	Eig2	2.59991	3	CabMoro,Vasquez,Molino	NA	6.77738	3
NW_019170537.1	8527404	8535708	8304	Eig1	4.22281	4	Pachon,Palmaseca,Tinaja,Yerbaniz	NA	6.96293	3
NW_019170537.1	8527404	8535708	8304	Eig2	2.74012	3	CabMoro,Vasquez,Molino	NA	6.96293	3
NW_019170537.1	8535720	8542986	7266	Eig1	3.90156	4	Pachon,Palmaseca,Tinaja,Yerbaniz	NA	6.60097	3
NW_019170537.1	8535720	8542986	7266	Eig2	2.69941	3	CabMoro,Vasquez,Molino	NA	6.60097	3
NW_019170537.1	8671462	8678753	7291	Eig1	3.97983	4	Pachon,Palmaseca,Tinaja,Yerbaniz	NA	6.87552	3
NW_019170537.1	8671462	8678753	7291	Eig2	2.89569	3	CabMoro,Vasquez,Molino	NA	6.87552	3
NW_019170537.1	8678777	8681245	2468	Eig1	3.65576	4	Pachon,Palmaseca,Tinaja,Yerbaniz	NA	6.63878	3
NW_019170537.1	8678777	8681245	2468	Eig2	2.98301	3	CabMoro,Vasquez,Molino	NA	6.63878	3
NW_019170537.1	8681246	8687536	6290	Eig1	4.02234	4	Pachon,Palmaseca,Tinaja,Yerbaniz	NA	6.90071	3
NW_019170537.1	8681246	8687536	6290	Eig2	2.87837	3	CabMoro,Vasquez,Molino	NA	6.90071	3
NW_019170537.1	8700442	8706129	5687	Eig1	3.90051	4	Pachon,Palmaseca,Tinaja,Yerbaniz	NA	6.77361	3
NW_019170537.1	8700442	8706129	5687	Eig2	2.8731	3	CabMoro,Vasquez,Molino	NA	6.77361	3
NW_019170537.1	8738159	8748823	10664	Eig1	4.76027	7	CabMoro,Vasquez,Molino,Pachon,Palmaseca,Tinaja,Yerbaniz	NA	6.89068	3
NW_019170537.1	8738159	8748823	10664	Eig2	2.1304	3	CabMoro,Vasquez,Molino	NA	6.89068	3
NW_019170537.1	8836501	8843891	7390	Eig1	4.60389	5	Molino,Pachon,Palmaseca,Tinaja,Yerbaniz	NA	6.77405	3
NW_019170537.1	8836501	8843891	7390	Eig2	2.17015	3	CabMoro,Vasquez,Molino	NA	6.77405	3
NW_019170537.1	8843956	8849592	5636	Eig1	4.01	4	Pachon,Palmaseca,Tinaja,Yerbaniz	NA	6.61009	3
NW_019170537.1	8843956	8849592	5636	Eig2	2.60009	3	CabMoro,Vasquez,Molino	NA	6.61009	3
NW_019170537.1	8889501	8898019	8518	Eig1	4.82931	7	Pachon,Palmaseca,Tinaja,Yerbaniz	CabMoro,Vasquez,Molino	6.71846	3
NW_019170537.1	8889501	8898019	8518	Eig2	1.88915	3	CabMoro,Vasquez,Molino	NA	6.71846	3
NW_019170537.1	8912233	8915952	3719	Eig1	4.28441	4	Pachon,Palmaseca,Tinaja,Yerbaniz	NA	6.67808	3
NW_019170537.1	8912233	8915952	3719	Eig2	2.39367	3	CabMoro,Vasquez,Molino	NA	6.67808	3
NW_019170537.1	8916040	8923334	7294	Eig1	3.9749	4	Pachon,Palmaseca,Tinaja,Yerbaniz	NA	6.95156	3
NW_019170537.1	8916040	8923334	7294	Eig2	2.97666	3	CabMoro,Vasquez,Molino	NA	6.95156	3
NW_019170537.1	8923347	8934284	10937	Eig1	4.263	4	Pachon,Palmaseca,Tinaja,Yerbaniz	NA	6.8454	3
NW_019170537.1	8923347	8934284	10937	Eig2	2.5824	3	CabMoro,Vasquez,Molino	NA	6.8454	3
NW_019170537.1	8934373	8939387	5014	Eig1	3.90432	4	Pachon,Palmaseca,Tinaja,Yerbaniz	NA	6.68161	3
NW_019170537.1	8934373	8939387	5014	Eig2	2.77729	3	CabMoro,Vasquez,Molino	NA	6.68161	3
NW_019170537.1	8939397	8947999	8602	Eig1	4.03462	4	Pachon,Palmaseca,Tinaja,Yerbaniz	NA	6.76158	3
NW_019170537.1	8939397	8947999	8602	Eig2	2.72696	3	CabMoro,Vasquez,Molino	NA	6.76158	3
NW_019170537.1	8948001	8960805	12804	Eig1	4.19209	4	Pachon,Palmaseca,Tinaja,Yerbaniz	NA	6.7382	3
NW_019170537.1	8948001	8960805	12804	Eig2	2.54611	3	CabMoro,Vasquez,Molino	NA	6.7382	3
NW_019170537.1	8960814	8973767	12953	Eig1	4.27782	4	Pachon,Palmaseca,Tinaja,Yerbaniz	NA	6.82434	3
NW_019170537.1	8960814	8973767	12953	Eig2	2.54652	3	CabMoro,Vasquez,Molino	NA	6.82434	3
NW_019170537.1	8973784	8983505	9721	Eig1	3.79865	4	Pachon,Palmaseca,Tinaja,Yerbaniz	NA	6.7567	3
NW_019170537.1	8973784	8983505	9721	Eig2	2.95805	3	CabMoro,Vasquez,Molino	NA	6.7567	3
NW_019170537.1	8983724	8989230	5506	Eig1	4.71219	6	Pachon,Palmaseca,Tinaja,Yerbaniz	CabMoro,Vasquez	6.91986	3
NW_019170537.1	8983724	8989230	5506	Eig2	2.20767	3	CabMoro,Vasquez,Molino	NA	6.91986	3
NW_019170537.1	8993072	9006217	13145	Eig1	3.99107	4	Pachon,Palmaseca,Tinaja,Yerbaniz	NA	6.98965	3
NW_019170537.1	8993072	9006217	13145	Eig2	2.99859	3	CabMoro,Vasquez,Molino	NA	6.98965	3
NW_019170537.1	9007368	9017418	10050	Eig1	4.12168	4	Pachon,Palmaseca,Tinaja,Yerbaniz	NA	6.73955	3
NW_019170537.1	9007368	9017418	10050	Eig2	2.61786	3	CabMoro,Vasquez,Molino	NA	6.73955	3
NW_019170537.1	9017604	9026977	9373	Eig1	4.29245	4	Pachon,Palmaseca,Tinaja,Yerbaniz	NA	6.98341	3
NW_019170537.1	9017604	9026977	9373	Eig2	2.69096	3	CabMoro,Vasquez,Molino	NA	6.98341	3
NW_019170537.1	9076638	9083220	6582	Eig1	3.57878	4	Pachon,Palmaseca,Tinaja,Yerbaniz	NA	6.53845	3
NW_019170537.1	9076638	9083220	6582	Eig2	2.95967	3	CabMoro,Vasquez,Molino	NA	6.53845	3
NW_019170537.1	9092105	9096992	4887	Eig1	4.05206	4	Pachon,Palmaseca,Tinaja,Yerbaniz	NA	6.66814	3
NW_019170537.1	9092105	9096992	4887	Eig2	2.61609	3	CabMoro,Vasquez,Molino	NA	6.66814	3
NW_019170537.1	9102908	9109064	6156	Eig1	4.38351	4	Pachon,Palmaseca,Tinaja,Yerbaniz	NA	6.98852	3
NW_019170537.1	9102908	9109064	6156	Eig2	2.60501	3	CabMoro,Vasquez,Molino	NA	6.98852	3
NW_019170537.1	9109103	9116605	7502	Eig1	4.30293	4	Pachon,Palmaseca,Tinaja,Yerbaniz	NA	6.84936	3
NW_019170537.1	9109103	9116605	7502	Eig2	2.54643	3	CabMoro,Vasquez,Molino	NA	6.84936	3
NW_019170537.1	9117103	9129051	11948	Eig1	3.99526	4	Pachon,Palmaseca,Tinaja,Yerbaniz	NA	6.99488	3
NW_019170537.1	9117103	9129051	11948	Eig2	2.99962	3	CabMoro,Vasquez,Molino	NA	6.99488	3
NW_019170537.1	9129587	9140827	11240	Eig1	4.0257	4	Pachon,Palmaseca,Tinaja,Yerbaniz	NA	6.63312	3
NW_019170537.1	9129587	9140827	11240	Eig2	2.60741	3	CabMoro,Vasquez,Molino	NA	6.63312	3
NW_019170537.1	9140952	9147441	6489	Eig1	4.2096	7	Pachon,Palmaseca,Tinaja,Yerbaniz	CabMoro,Vasquez,Molino	6.67953	3
NW_019170537.1	9140952	9147441	6489	Eig2	2.46993	3	CabMoro,Vasquez,Molino	NA	6.67953	3
NW_019170537.1	9147624	9155029	7405	Eig1	3.87555	4	Pachon,Palmaseca,Tinaja,Yerbaniz	NA	6.7968	3
NW_019170537.1	9147624	9155029	7405	Eig2	2.92126	3	CabMoro,Vasquez,Molino	NA	6.7968	3
NW_019170537.1	9202240	9211113	8873	Eig1	4.2588	4	Pachon,Palmaseca,Tinaja,Yerbaniz	NA	6.56912	3
NW_019170537.1	9202240	9211113	8873	Eig2	2.31032	3	CabMoro,Vasquez,Molino	NA	6.56912	3
NW_019170537.1	9784247	9801551	17304	Eig1	3.68775	4	Pachon,Palmaseca,Tinaja,Yerbaniz	NA	6.66781	3
NW_019170537.1	9784247	9801551	17304	Eig2	2.98006	3	CabMoro,Vasquez,Molino	NA	6.66781	3
NW_019170537.1	9801581	9807723	6142	Eig1	3.80086	4	Pachon,Palmaseca,Tinaja,Yerbaniz	NA	6.79129	3
NW_019170537.1	9801581	9807723	6142	Eig2	2.99043	3	CabMoro,Vasquez,Molino	NA	6.79129	3
NW_019170537.1	9818734	9824903	6169	Eig1	4.40266	4	Pachon,Palmaseca,Tinaja,Yerbaniz	NA	6.78436	3
NW_019170537.1	9818734	9824903	6169	Eig2	2.3817	3	CabMoro,Vasquez,Molino	NA	6.78436	3
NW_019170537.1	9851702	9859964	8262	Eig1	3.92798	4	Pachon,Palmaseca,Tinaja,Yerbaniz	NA	6.7946	3
NW_019170537.1	9851702	9859964	8262	Eig2	2.86662	3	CabMoro,Vasquez,Molino	NA	6.7946	3
NW_019170537.1	9860008	9867998	7990	Eig1	3.94335	4	Pachon,Palmaseca,Tinaja,Yerbaniz	NA	6.85286	3
NW_019170537.1	9860008	9867998	7990	Eig2	2.90951	3	CabMoro,Vasquez,Molino	NA	6.85286	3
NW_019170537.1	9872242	9879722	7480	Eig1	4.44468	7	CabMoro,Vasquez,Molino	Pachon,Palmaseca,Tinaja,Yerbaniz	6.86952	3
NW_019170537.1	9872242	9879722	7480	Eig2	2.42484	3	CabMoro,Vasquez,Molino	NA	6.86952	3
NW_019170537.1	9879926	9891293	11367	Eig1	3.99344	4	Pachon,Palmaseca,Tinaja,Yerbaniz	NA	6.90025	3
NW_019170537.1	9879926	9891293	11367	Eig2	2.9068	3	CabMoro,Vasquez,Molino	NA	6.90025	3
NW_019170537.1	9898678	9904071	5393	Eig1	4.04716	4	Pachon,Palmaseca,Tinaja,Yerbaniz	NA	6.70161	3
NW_019170537.1	9898678	9904071	5393	Eig2	2.65444	3	CabMoro,Vasquez,Molino	NA	6.70161	3
NW_019170537.1	9916699	9920475	3776	Eig1	3.97275	4	Pachon,Palmaseca,Tinaja,Yerbaniz	NA	6.9699	3
NW_019170537.1	9916699	9920475	3776	Eig2	2.99715	3	CabMoro,Vasquez,Molino	NA	6.9699	3
NW_019170537.1	9928246	9938077	9831	Eig1	4.0312	4	Pachon,Palmaseca,Tinaja,Yerbaniz	NA	6.78626	3
NW_019170537.1	9928246	9938077	9831	Eig2	2.75507	3	CabMoro,Vasquez,Molino	NA	6.78626	3
NW_019170537.1	9938094	9944036	5942	Eig1	3.80648	4	Pachon,Palmaseca,Tinaja,Yerbaniz	NA	6.55599	3
NW_019170537.1	9938094	9944036	5942	Eig2	2.7495	3	CabMoro,Vasquez,Molino	NA	6.55599	3
NW_019170537.1	9944055	9952491	8436	Eig1	3.93267	7	Pachon,Palmaseca,Tinaja,Yerbaniz	CabMoro,Vasquez,Molino	6.5807	3
NW_019170537.1	9944055	9952491	8436	Eig2	2.64803	3	CabMoro,Vasquez,Molino	NA	6.5807	3
NW_019170537.1	9952502	9957945	5443	Eig1	4.41548	6	CabMoro,Vasquez,Pachon,Palmaseca,Tinaja,Yerbaniz	NA	6.65101	3
NW_019170537.1	9952502	9957945	5443	Eig2	2.23553	3	CabMoro,Vasquez,Molino	NA	6.65101	3
NW_019170537.1	10038579	10048076	9497	Eig1	3.91994	4	Pachon,Palmaseca,Tinaja,Yerbaniz	NA	6.83961	3
NW_019170537.1	10038579	10048076	9497	Eig2	2.91966	3	CabMoro,Vasquez,Molino	NA	6.83961	3
NW_019170537.1	10121260	10131281	10021	Eig1	4.59011	7	CabMoro,Vasquez,Molino	Pachon,Palmaseca,Tinaja,Yerbaniz	6.5743	3
NW_019170537.1	10121260	10131281	10021	Eig2	1.98419	6	CabMoro,Vasquez,Molino,Palmaseca,Tinaja,Yerbaniz	NA	6.5743	3
NW_019170537.1	10131340	10142013	10673	Eig1	4.05683	5	Pachon,Palmaseca,Tinaja,Yerbaniz	Molino	6.72036	3
NW_019170537.1	10131340	10142013	10673	Eig2	2.66353	3	CabMoro,Vasquez,Molino	NA	6.72036	3
NW_019170537.1	10142493	10154219	11726	Eig1	4.78808	7	CabMoro,Vasquez,Molino,Pachon,Palmaseca,Tinaja,Yerbaniz	NA	6.83807	3
NW_019170537.1	10142493	10154219	11726	Eig2	2.04999	4	Pachon	CabMoro,Vasquez,Molino	6.83807	3
NW_019170537.1	10492497	10505011	12514	Eig1	3.91971	4	Pachon,Palmaseca,Tinaja,Yerbaniz	NA	6.9295	3
NW_019170537.1	10492497	10505011	12514	Eig2	3.00979	3	CabMoro,Vasquez,Molino	NA	6.9295	3
NW_019170537.1	10505028	10513051	8023	Eig1	4.19203	4	Pachon,Palmaseca,Tinaja,Yerbaniz	NA	6.82728	3
NW_019170537.1	10505028	10513051	8023	Eig2	2.63525	3	CabMoro,Vasquez,Molino	NA	6.82728	3
NW_019170537.1	10579667	10591697	12030	Eig1	3.93541	4	Pachon,Palmaseca,Tinaja,Yerbaniz	NA	6.93698	3
NW_019170537.1	10579667	10591697	12030	Eig2	3.00157	3	CabMoro,Vasquez,Molino	NA	6.93698	3
NW_019170537.1	10596057	10607173	11116	Eig1	4.20463	4	Pachon,Palmaseca,Tinaja,Yerbaniz	NA	6.8176	3
NW_019170537.1	10596057	10607173	11116	Eig2	2.61297	3	CabMoro,Vasquez,Molino	NA	6.8176	3
NW_019170537.1	10617664	10624037	6373	Eig1	3.91135	4	Pachon,Palmaseca,Tinaja,Yerbaniz	NA	6.90418	3
NW_019170537.1	10617664	10624037	6373	Eig2	2.99282	3	CabMoro,Vasquez,Molino	NA	6.90418	3
NW_019170537.1	10624044	10637887	13843	Eig1	3.94767	4	Pachon,Palmaseca,Tinaja,Yerbaniz	NA	6.86803	3
NW_019170537.1	10624044	10637887	13843	Eig2	2.92036	3	CabMoro,Vasquez,Molino	NA	6.86803	3
NW_019170537.1	10637953	10651644	13691	Eig1	3.77269	4	Pachon,Palmaseca,Tinaja,Yerbaniz	NA	6.7488	3
NW_019170537.1	10637953	10651644	13691	Eig2	2.97611	3	CabMoro,Vasquez,Molino	NA	6.7488	3
NW_019170537.1	10651912	10662780	10868	Eig1	4.01493	4	Pachon,Palmaseca,Tinaja,Yerbaniz	NA	6.58488	3
NW_019170537.1	10651912	10662780	10868	Eig2	2.56995	3	CabMoro,Vasquez,Molino	NA	6.58488	3
NW_019170537.1	10662806	10671069	8263	Eig1	4.4786	4	Pachon,Palmaseca,Tinaja,Yerbaniz	NA	6.75301	3
NW_019170537.1	10662806	10671069	8263	Eig2	2.27441	3	CabMoro,Vasquez,Molino	NA	6.75301	3
NW_019170537.1	10671161	10676462	5301	Eig1	4.13265	4	Pachon,Palmaseca,Tinaja,Yerbaniz	NA	6.94812	3
NW_019170537.1	10671161	10676462	5301	Eig2	2.81547	3	CabMoro,Vasquez,Molino	NA	6.94812	3
NW_019170537.1	10676513	10686665	10152	Eig1	3.80294	4	Pachon,Palmaseca,Tinaja,Yerbaniz	NA	6.61813	3
NW_019170537.1	10676513	10686665	10152	Eig2	2.81519	3	CabMoro,Vasquez,Molino	NA	6.61813	3
NW_019170537.1	10686692	10691883	5191	Eig1	3.76371	4	Pachon,Palmaseca,Tinaja,Yerbaniz	NA	6.63381	3
NW_019170537.1	10686692	10691883	5191	Eig2	2.8701	3	CabMoro,Vasquez,Molino	NA	6.63381	3
NW_019170537.1	10691915	10698859	6944	Eig1	3.73952	4	Pachon,Palmaseca,Tinaja,Yerbaniz	NA	6.72835	3
NW_019170537.1	10691915	10698859	6944	Eig2	2.98883	3	CabMoro,Vasquez,Molino	NA	6.72835	3
NW_019170537.1	10707328	10713186	5858	Eig1	4.32669	4	Pachon,Palmaseca,Tinaja,Yerbaniz	NA	6.80009	3
NW_019170537.1	10707328	10713186	5858	Eig2	2.47341	3	CabMoro,Vasquez,Molino	NA	6.80009	3
NW_019170537.1	10713410	10721499	8089	Eig1	4.42181	7	CabMoro,Vasquez,Molino	Pachon,Palmaseca,Tinaja,Yerbaniz	6.89486	3
NW_019170537.1	10713410	10721499	8089	Eig2	2.47305	3	CabMoro,Vasquez,Molino	NA	6.89486	3
NW_019170537.1	10721500	10727860	6360	Eig1	4.19745	4	Pachon,Palmaseca,Tinaja,Yerbaniz	NA	6.93306	3
NW_019170537.1	10721500	10727860	6360	Eig2	2.73562	3	CabMoro,Vasquez,Molino	NA	6.93306	3
NW_019170537.1	10727907	10733526	5619	Eig1	4.27524	7	CabMoro,Vasquez,Molino,Pachon,Palmaseca,Tinaja,Yerbaniz	NA	6.70599	3
NW_019170537.1	10727907	10733526	5619	Eig2	2.43075	3	CabMoro,Vasquez,Molino	NA	6.70599	3
NW_019170537.1	10739969	10746275	6306	Eig1	3.91947	4	Pachon,Palmaseca,Tinaja,Yerbaniz	NA	6.67918	3
NW_019170537.1	10739969	10746275	6306	Eig2	2.75971	3	CabMoro,Vasquez,Molino	NA	6.67918	3
NW_019170537.1	10769786	10781123	11337	Eig1	3.99305	4	Pachon,Palmaseca,Tinaja,Yerbaniz	NA	6.92738	3
NW_019170537.1	10769786	10781123	11337	Eig2	2.93432	3	CabMoro,Vasquez,Molino	NA	6.92738	3
NW_019170537.1	10781182	10789390	8208	Eig1	3.83445	4	Pachon,Palmaseca,Tinaja,Yerbaniz	NA	6.78938	3
NW_019170537.1	10781182	10789390	8208	Eig2	2.95494	3	CabMoro,Vasquez,Molino	NA	6.78938	3
NW_019170537.1	10808722	10816671	7949	Eig1	4.05483	4	Pachon,Palmaseca,Tinaja,Yerbaniz	NA	6.70844	3
NW_019170537.1	10808722	10816671	7949	Eig2	2.65361	3	CabMoro,Vasquez,Molino	NA	6.70844	3
NW_019170537.1	10817140	10828289	11149	Eig1	5.00246	7	Pachon,Palmaseca,Tinaja,Yerbaniz	CabMoro,Vasquez,Molino	6.5589	3
NW_019170537.1	10817140	10828289	11149	Eig2	1.55644	3	CabMoro,Vasquez,Molino	NA	6.5589	3
NW_019170537.1	10828419	10835584	7165	Eig1	4.18354	6	Vasquez,Molino,Pachon,Palmaseca,Tinaja,Yerbaniz	NA	6.62602	3
NW_019170537.1	10828419	10835584	7165	Eig2	2.44248	3	CabMoro,Vasquez,Molino	NA	6.62602	3
NW_019170537.1	10842697	10849523	6826	Eig1	4.05787	4	Pachon,Palmaseca,Tinaja,Yerbaniz	NA	6.68243	3
NW_019170537.1	10842697	10849523	6826	Eig2	2.62456	3	CabMoro,Vasquez,Molino	NA	6.68243	3
NW_019170537.1	11002004	11009815	7811	Eig1	3.90793	4	Pachon,Palmaseca,Tinaja,Yerbaniz	NA	6.70941	3
NW_019170537.1	11002004	11009815	7811	Eig2	2.80149	3	CabMoro,Vasquez,Molino	NA	6.70941	3
NW_019170537.1	11009818	11019418	9600	Eig1	3.76816	4	Pachon,Palmaseca,Tinaja,Yerbaniz	NA	6.76816	3
NW_019170537.1	11009818	11019418	9600	Eig2	3	3	CabMoro,Vasquez,Molino	NA	6.76816	3
NW_019170537.1	11135288	11139915	4627	Eig1	3.6194	4	Pachon,Palmaseca,Tinaja,Yerbaniz	NA	6.53698	3
NW_019170537.1	11135288	11139915	4627	Eig2	2.91758	3	CabMoro,Vasquez,Molino	NA	6.53698	3
NW_019170537.1	12333161	12338807	5646	Eig1	3.792	4	Pachon,Palmaseca,Tinaja,Yerbaniz	NA	6.61462	3
NW_019170537.1	12333161	12338807	5646	Eig2	2.82262	3	CabMoro,Vasquez,Molino	NA	6.61462	3
NW_019170537.1	12338981	12344799	5818	Eig1	4.87655	7	Pachon,Palmaseca,Tinaja,Yerbaniz	CabMoro,Vasquez,Molino	6.72038	3
NW_019170537.1	12338981	12344799	5818	Eig2	1.84382	4	CabMoro,Vasquez,Molino,Palmaseca	NA	6.72038	3
NW_019170537.1	13032783	13037118	4335	Eig1	3.8265	4	Pachon,Palmaseca,Tinaja,Yerbaniz	NA	6.54321	3
NW_019170537.1	13032783	13037118	4335	Eig2	2.7167	3	CabMoro,Vasquez,Molino	NA	6.54321	3
NW_019170537.1	13375227	13383391	8164	Eig1	4.17953	4	Pachon,Palmaseca,Tinaja,Yerbaniz	NA	6.90926	3
NW_019170537.1	13375227	13383391	8164	Eig2	2.72973	3	CabMoro,Vasquez,Molino	NA	6.90926	3
NW_019170537.1	13529857	13537553	7696	Eig1	3.69526	4	Pachon,Palmaseca,Tinaja,Yerbaniz	NA	6.67022	3
NW_019170537.1	13529857	13537553	7696	Eig2	2.97496	3	CabMoro,Vasquez,Molino	NA	6.67022	3
NW_019170537.1	13551102	13558128	7026	Eig1	3.83385	4	Pachon,Palmaseca,Tinaja,Yerbaniz	NA	6.74348	3
NW_019170537.1	13551102	13558128	7026	Eig2	2.90963	3	CabMoro,Vasquez,Molino	NA	6.74348	3
NW_019170537.1	13647136	13651015	3879	Eig1	3.77399	4	Pachon,Palmaseca,Tinaja,Yerbaniz	NA	6.76435	3
NW_019170537.1	13647136	13651015	3879	Eig2	2.99037	3	CabMoro,Vasquez,Molino	NA	6.76435	3
NW_019170537.1	13896970	13903940	6970	Eig1	4.1477	4	CabMoro,Vasquez,Molino,Yerbaniz	NA	6.75916	3
NW_019170537.1	13896970	13903940	6970	Eig2	2.61146	3	Pachon,Palmaseca,Tinaja	NA	6.75916	3
NW_019170537.1	14383740	14393777	10037	Eig1	3.99885	4	Pachon,Palmaseca,Tinaja,Yerbaniz	NA	6.99536	3
NW_019170537.1	14383740	14393777	10037	Eig2	2.99651	3	CabMoro,Vasquez,Molino	NA	6.99536	3
NW_019170537.1	14393799	14405249	11450	Eig1	3.89739	4	Pachon,Palmaseca,Tinaja,Yerbaniz	NA	6.80577	3
NW_019170537.1	14393799	14405249	11450	Eig2	2.90837	3	CabMoro,Vasquez,Molino	NA	6.80577	3
NW_019170537.1	14414213	14424480	10267	Eig1	3.69773	4	Pachon,Palmaseca,Tinaja,Yerbaniz	NA	6.68912	3
NW_019170537.1	14414213	14424480	10267	Eig2	2.99139	3	CabMoro,Vasquez,Molino	NA	6.68912	3
NW_019170537.1	14424612	14431203	6591	Eig1	3.94217	4	Pachon,Palmaseca,Tinaja,Yerbaniz	NA	6.93514	3
NW_019170537.1	14424612	14431203	6591	Eig2	2.99297	3	CabMoro,Vasquez,Molino	NA	6.93514	3
NW_019170537.1	14442444	14452926	10482	Eig1	3.7945	4	Pachon,Palmaseca,Tinaja,Yerbaniz	NA	6.6802	3
NW_019170537.1	14442444	14452926	10482	Eig2	2.8857	3	CabMoro,Vasquez,Molino	NA	6.6802	3
NW_019170537.1	14497095	14506265	9170	Eig1	4.55721	4	Pachon,Palmaseca,Tinaja,Yerbaniz	NA	6.86669	3
NW_019170537.1	14497095	14506265	9170	Eig2	2.30948	3	CabMoro,Vasquez,Molino	NA	6.86669	3
NW_019170537.1	14516427	14530819	14392	Eig1	4.01745	4	Pachon,Palmaseca,Tinaja,Yerbaniz	NA	6.85957	3
NW_019170537.1	14516427	14530819	14392	Eig2	2.84211	3	CabMoro,Vasquez,Molino	NA	6.85957	3
NW_019170537.1	14846833	14852492	5659	Eig1	3.99635	4	Pachon,Palmaseca,Tinaja,Yerbaniz	NA	6.64698	3
NW_019170537.1	14846833	14852492	5659	Eig2	2.65063	3	CabMoro,Vasquez,Molino	NA	6.64698	3
NW_019170537.1	14972339	14983563	11224	Eig1	4.22248	4	Pachon,Palmaseca,Tinaja,Yerbaniz	NA	6.55576	3
NW_019170537.1	14972339	14983563	11224	Eig2	2.33328	3	CabMoro,Vasquez,Molino	NA	6.55576	3
NW_019170537.1	15274372	15279351	4979	Eig1	3.96904	4	Pachon,Palmaseca,Tinaja,Yerbaniz	NA	6.65711	3
NW_019170537.1	15274372	15279351	4979	Eig2	2.68807	3	CabMoro,Vasquez,Molino	NA	6.65711	3
NW_019170537.1	15328343	15334184	5841	Eig1	4.60503	6	CabMoro,Vasquez,Pachon,Palmaseca,Tinaja,Yerbaniz	NA	6.81671	3
NW_019170537.1	15328343	15334184	5841	Eig2	2.21168	3	CabMoro,Vasquez,Molino	NA	6.81671	3
NW_019170537.1	15610866	15621626	10760	Eig1	4.06856	4	Pachon,Palmaseca,Tinaja,Yerbaniz	NA	6.71732	3
NW_019170537.1	15610866	15621626	10760	Eig2	2.64877	3	CabMoro,Vasquez,Molino	NA	6.71732	3
NW_019170537.1	15625040	15632235	7195	Eig1	4.47777	7	CabMoro,Vasquez,Molino,Pachon,Palmaseca,Tinaja,Yerbaniz	NA	6.61109	3
NW_019170537.1	15625040	15632235	7195	Eig2	2.13332	3	CabMoro,Vasquez,Molino	NA	6.61109	3
NW_019170537.1	15644532	15651460	6928	Eig1	3.70218	4	Pachon,Palmaseca,Tinaja,Yerbaniz	NA	6.5815	3
NW_019170537.1	15644532	15651460	6928	Eig2	2.87933	3	CabMoro,Vasquez,Molino	NA	6.5815	3
NW_019170537.1	15792667	15798866	6199	Eig1	4.08689	4	Pachon,Palmaseca,Tinaja,Yerbaniz	NA	6.90077	3
NW_019170537.1	15792667	15798866	6199	Eig2	2.81388	3	CabMoro,Vasquez,Molino	NA	6.90077	3
NW_019170537.1	15816217	15824297	8080	Eig1	4.25873	4	Pachon,Palmaseca,Tinaja,Yerbaniz	NA	6.99328	3
NW_019170537.1	15816217	15824297	8080	Eig2	2.73455	3	CabMoro,Vasquez,Molino	NA	6.99328	3
NW_019170537.1	15824499	15832660	8161	Eig1	4.82944	7	CabMoro,Vasquez,Molino,Pachon,Palmaseca,Tinaja,Yerbaniz	NA	6.56046	3
NW_019170537.1	15824499	15832660	8161	Eig2	1.73102	7	Pachon,Palmaseca,Tinaja,Yerbaniz	CabMoro,Vasquez,Molino	6.56046	3
NW_019170537.1	15866337	15879787	13450	Eig1	3.90665	4	Pachon,Palmaseca,Tinaja,Yerbaniz	NA	6.61713	3
NW_019170537.1	15866337	15879787	13450	Eig2	2.71048	3	CabMoro,Vasquez,Molino	NA	6.61713	3
NW_019170537.1	15900841	15903657	2816	Eig1	3.98578	4	Pachon,Palmaseca,Tinaja,Yerbaniz	NA	6.94547	3
NW_019170537.1	15900841	15903657	2816	Eig2	2.95969	3	CabMoro,Vasquez,Molino	NA	6.94547	3
NW_019170537.1	15903674	15908772	5098	Eig1	3.70605	4	Pachon,Palmaseca,Tinaja,Yerbaniz	NA	6.70493	3
NW_019170537.1	15903674	15908772	5098	Eig2	2.99889	3	CabMoro,Vasquez,Molino	NA	6.70493	3
NW_019170537.1	15908796	15913864	5068	Eig1	3.91986	4	Pachon,Palmaseca,Tinaja,Yerbaniz	NA	6.91325	3
NW_019170537.1	15908796	15913864	5068	Eig2	2.99339	3	CabMoro,Vasquez,Molino	NA	6.91325	3
NW_019170537.1	15972602	15978834	6232	Eig1	3.75389	4	Pachon,Palmaseca,Tinaja,Yerbaniz	NA	6.75326	3
NW_019170537.1	15972602	15978834	6232	Eig2	2.99938	3	CabMoro,Vasquez,Molino	NA	6.75326	3
NW_019170537.1	16027369	16033107	5738	Eig1	3.85466	4	Pachon,Palmaseca,Tinaja,Yerbaniz	NA	6.72465	3
NW_019170537.1	16027369	16033107	5738	Eig2	2.86998	3	CabMoro,Vasquez,Molino	NA	6.72465	3
NW_019170537.1	16033112	16038128	5016	Eig1	3.71494	4	Pachon,Palmaseca,Tinaja,Yerbaniz	NA	6.70728	3
NW_019170537.1	16033112	16038128	5016	Eig2	2.99234	3	CabMoro,Vasquez,Molino	NA	6.70728	3
NW_019170537.1	16038129	16043919	5790	Eig1	3.9979	4	Pachon,Palmaseca,Tinaja,Yerbaniz	NA	6.99593	3
NW_019170537.1	16038129	16043919	5790	Eig2	2.99803	3	CabMoro,Vasquez,Molino	NA	6.99593	3
NW_019170537.1	16043931	16050162	6231	Eig1	4.37004	4	Pachon,Palmaseca,Tinaja,Yerbaniz	NA	6.87382	3
NW_019170537.1	16043931	16050162	6231	Eig2	2.50377	3	CabMoro,Vasquez,Molino	NA	6.87382	3
NW_019170537.1	16050220	16057929	7709	Eig1	3.88519	4	Pachon,Palmaseca,Tinaja,Yerbaniz	NA	6.87801	3
NW_019170537.1	16050220	16057929	7709	Eig2	2.99281	3	CabMoro,Vasquez,Molino	NA	6.87801	3
NW_019170537.1	16057930	16064617	6687	Eig1	4.25389	4	Pachon,Palmaseca,Tinaja,Yerbaniz	NA	6.59144	3
NW_019170537.1	16057930	16064617	6687	Eig2	2.33755	3	CabMoro,Vasquez,Molino	NA	6.59144	3
NW_019170537.1	16064732	16073122	8390	Eig1	4.79594	7	CabMoro,Vasquez,Molino,Pachon,Palmaseca,Tinaja,Yerbaniz	NA	6.92075	3
NW_019170537.1	16064732	16073122	8390	Eig2	2.12481	3	CabMoro,Vasquez,Molino	NA	6.92075	3
NW_019170537.1	16073169	16081632	8463	Eig1	5.34451	7	CabMoro,Vasquez,Molino,Pachon,Palmaseca,Tinaja,Yerbaniz	NA	6.68683	3
NW_019170537.1	16073169	16081632	8463	Eig2	1.34232	5	Pachon,Yerbaniz	CabMoro,Vasquez,Molino	6.68683	3
NW_019170537.1	16081993	16089942	7949	Eig1	3.71704	4	Pachon,Palmaseca,Tinaja,Yerbaniz	NA	6.70546	3
NW_019170537.1	16081993	16089942	7949	Eig2	2.98842	3	CabMoro,Vasquez,Molino	NA	6.70546	3
NW_019170537.1	16089966	16097405	7439	Eig1	4.04268	4	Pachon,Palmaseca,Tinaja,Yerbaniz	NA	6.77822	3
NW_019170537.1	16089966	16097405	7439	Eig2	2.73553	3	CabMoro,Vasquez,Molino	NA	6.77822	3
NW_019170537.1	16152859	16161692	8833	Eig1	4.42189	7	Pachon,Palmaseca,Tinaja,Yerbaniz	CabMoro,Vasquez,Molino	6.66024	3
NW_019170537.1	16152859	16161692	8833	Eig2	2.23836	5	CabMoro,Vasquez,Molino,Pachon,Tinaja	NA	6.66024	3
NW_019170537.1	16395063	16402696	7633	Eig1	3.99554	4	Pachon,Palmaseca,Tinaja,Yerbaniz	NA	6.82397	3
NW_019170537.1	16395063	16402696	7633	Eig2	2.82844	3	CabMoro,Vasquez,Molino	NA	6.82397	3
NW_019170537.1	16413725	16422252	8527	Eig1	3.99091	4	Pachon,Palmaseca,Tinaja,Yerbaniz	NA	6.8181	3
NW_019170537.1	16413725	16422252	8527	Eig2	2.82719	3	CabMoro,Vasquez,Molino	NA	6.8181	3
NW_019170537.1	16422262	16435682	13420	Eig1	3.66711	4	Pachon,Palmaseca,Tinaja,Yerbaniz	NA	6.5568	3
NW_019170537.1	16422262	16435682	13420	Eig2	2.88969	3	CabMoro,Vasquez,Molino	NA	6.5568	3
NW_019170537.1	16435706	16444855	9149	Eig1	3.96183	4	Pachon,Palmaseca,Tinaja,Yerbaniz	NA	6.68319	3
NW_019170537.1	16435706	16444855	9149	Eig2	2.72136	3	CabMoro,Vasquez,Molino	NA	6.68319	3
NW_019170537.1	16453945	16566724	112779	Eig1	4.13818	4	Pachon,Palmaseca,Tinaja,Yerbaniz	NA	6.59479	3
NW_019170537.1	16453945	16566724	112779	Eig2	2.45661	3	CabMoro,Vasquez,Molino	NA	6.59479	3
NW_019170537.1	16607026	16613026	6000	Eig1	4.22778	4	Pachon,Palmaseca,Tinaja,Yerbaniz	NA	6.90198	3
NW_019170537.1	16607026	16613026	6000	Eig2	2.67421	3	CabMoro,Vasquez,Molino	NA	6.90198	3
NW_019170537.1	16613049	16619808	6759	Eig1	3.89064	4	Pachon,Palmaseca,Tinaja,Yerbaniz	NA	6.89018	3
NW_019170537.1	16613049	16619808	6759	Eig2	2.99954	3	CabMoro,Vasquez,Molino	NA	6.89018	3
NW_019170537.1	16635353	16645367	10014	Eig1	3.63224	4	Pachon,Palmaseca,Tinaja,Yerbaniz	NA	6.61996	3
NW_019170537.1	16635353	16645367	10014	Eig2	2.98772	3	CabMoro,Vasquez,Molino	NA	6.61996	3
NW_019170537.1	16645369	16651054	5685	Eig1	3.87667	4	Pachon,Palmaseca,Tinaja,Yerbaniz	NA	6.72322	3
NW_019170537.1	16645369	16651054	5685	Eig2	2.84655	3	CabMoro,Vasquez,Molino	NA	6.72322	3
NW_019170537.1	16651064	16658840	7776	Eig1	3.88341	4	Pachon,Palmaseca,Tinaja,Yerbaniz	NA	6.7917	3
NW_019170537.1	16651064	16658840	7776	Eig2	2.90829	3	CabMoro,Vasquez,Molino	NA	6.7917	3
NW_019170537.1	16658890	16664275	5385	Eig1	3.66529	4	Pachon,Palmaseca,Tinaja,Yerbaniz	NA	6.66135	3
NW_019170537.1	16658890	16664275	5385	Eig2	2.99606	3	CabMoro,Vasquez,Molino	NA	6.66135	3
NW_019170537.1	16673450	16678004	4554	Eig1	3.87792	4	Pachon,Palmaseca,Tinaja,Yerbaniz	NA	6.85244	3
NW_019170537.1	16673450	16678004	4554	Eig2	2.97453	3	CabMoro,Vasquez,Molino	NA	6.85244	3
NW_019170537.1	16678019	16685687	7668	Eig1	3.95686	4	Pachon,Palmaseca,Tinaja,Yerbaniz	NA	6.86727	3
NW_019170537.1	16678019	16685687	7668	Eig2	2.9104	3	CabMoro,Vasquez,Molino	NA	6.86727	3
NW_019170537.1	16685689	16693203	7514	Eig1	3.69293	4	Pachon,Palmaseca,Tinaja,Yerbaniz	NA	6.68687	3
NW_019170537.1	16685689	16693203	7514	Eig2	2.99395	3	CabMoro,Vasquez,Molino	NA	6.68687	3
NW_019170537.1	16693204	16698977	5773	Eig1	3.9294	4	Pachon,Palmaseca,Tinaja,Yerbaniz	NA	6.87151	3
NW_019170537.1	16693204	16698977	5773	Eig2	2.9421	3	CabMoro,Vasquez,Molino	NA	6.87151	3
NW_019170537.1	16699386	16705719	6333	Eig1	4.23914	7	CabMoro,Vasquez,Molino	Pachon,Palmaseca,Tinaja,Yerbaniz	6.75222	3
NW_019170537.1	16699386	16705719	6333	Eig2	2.51308	3	CabMoro,Vasquez,Molino	NA	6.75222	3
NW_019170537.1	16705726	16710491	4765	Eig1	3.99499	4	Pachon,Palmaseca,Tinaja,Yerbaniz	NA	6.92265	3
NW_019170537.1	16705726	16710491	4765	Eig2	2.92766	3	CabMoro,Vasquez,Molino	NA	6.92265	3
NW_019170537.1	17136687	17147775	11088	Eig1	4.05381	4	Pachon,Palmaseca,Tinaja,Yerbaniz	NA	6.56303	3
NW_019170537.1	17136687	17147775	11088	Eig2	2.50922	3	CabMoro,Vasquez,Molino	NA	6.56303	3
NW_019170537.1	17169345	17180326	10981	Eig1	4.98356	7	Pachon,Palmaseca,Tinaja,Yerbaniz	CabMoro,Vasquez,Molino	6.63116	3
NW_019170537.1	17169345	17180326	10981	Eig2	1.6476	5	CabMoro,Vasquez,Molino,Palmaseca,Yerbaniz	NA	6.63116	3
NW_019170537.1	17190965	17196791	5826	Eig1	3.93226	4	Pachon,Palmaseca,Tinaja,Yerbaniz	NA	6.6942	3
NW_019170537.1	17190965	17196791	5826	Eig2	2.76193	3	CabMoro,Vasquez,Molino	NA	6.6942	3
NW_019170537.1	17237421	17245162	7741	Eig1	3.77527	4	Pachon,Palmaseca,Tinaja,Yerbaniz	NA	6.77546	3
NW_019170537.1	17237421	17245162	7741	Eig2	3.0002	3	CabMoro,Vasquez,Molino	NA	6.77546	3
NW_019170537.1	17245508	17252412	6904	Eig1	3.92254	4	Pachon,Palmaseca,Tinaja,Yerbaniz	NA	6.6702	3
NW_019170537.1	17245508	17252412	6904	Eig2	2.74766	3	CabMoro,Vasquez,Molino	NA	6.6702	3
NW_019170537.1	17252443	17260251	7808	Eig1	3.70706	4	Pachon,Palmaseca,Tinaja,Yerbaniz	NA	6.56028	3
NW_019170537.1	17252443	17260251	7808	Eig2	2.85321	3	CabMoro,Vasquez,Molino	NA	6.56028	3
NW_019170537.1	17266113	17273246	7133	Eig1	4.12092	4	Pachon,Palmaseca,Tinaja,Yerbaniz	NA	6.67457	3
NW_019170537.1	17266113	17273246	7133	Eig2	2.55364	4	Pachon	CabMoro,Vasquez,Molino	6.67457	3
NW_019170537.1	17273294	17280608	7314	Eig1	3.79447	4	Pachon,Palmaseca,Tinaja,Yerbaniz	NA	6.72444	3
NW_019170537.1	17273294	17280608	7314	Eig2	2.92997	3	CabMoro,Vasquez,Molino	NA	6.72444	3
NW_019170537.1	17280725	17285436	4711	Eig1	3.92283	4	Pachon,Palmaseca,Tinaja,Yerbaniz	NA	6.60247	3
NW_019170537.1	17280725	17285436	4711	Eig2	2.67964	3	CabMoro,Vasquez,Molino	NA	6.60247	3
NW_019170537.1	17386770	17412703	25933	Eig1	3.83846	4	Pachon,Palmaseca,Tinaja,Yerbaniz	NA	6.65952	3
NW_019170537.1	17386770	17412703	25933	Eig2	2.82106	3	CabMoro,Vasquez,Molino	NA	6.65952	3
NW_019170537.1	17527298	17538189	10891	Eig1	3.93954	4	Pachon,Palmaseca,Tinaja,Yerbaniz	NA	6.7527	3
NW_019170537.1	17527298	17538189	10891	Eig2	2.81317	3	CabMoro,Vasquez,Molino	NA	6.7527	3
NW_019170537.1	17583173	17592557	9384	Eig1	3.89373	4	Pachon,Palmaseca,Tinaja,Yerbaniz	NA	6.73394	3
NW_019170537.1	17583173	17592557	9384	Eig2	2.84021	3	CabMoro,Vasquez,Molino	NA	6.73394	3
NW_019170537.1	17592584	17604539	11955	Eig1	3.86658	4	Pachon,Palmaseca,Tinaja,Yerbaniz	NA	6.65274	3
NW_019170537.1	17592584	17604539	11955	Eig2	2.78616	3	CabMoro,Vasquez,Molino	NA	6.65274	3
NW_019170537.1	17604884	17611794	6910	Eig1	4.4598	4	Pachon,Palmaseca,Tinaja,Yerbaniz	NA	6.78968	3
NW_019170537.1	17604884	17611794	6910	Eig2	2.32989	3	CabMoro,Vasquez,Molino	NA	6.78968	3
NW_019170537.1	17611939	17619202	7263	Eig1	3.68079	4	Pachon,Palmaseca,Tinaja,Yerbaniz	NA	6.56464	3
NW_019170537.1	17611939	17619202	7263	Eig2	2.88385	3	CabMoro,Vasquez,Molino	NA	6.56464	3
NW_019170537.1	17619250	17622921	3671	Eig1	3.92905	4	Pachon,Palmaseca,Tinaja,Yerbaniz	NA	6.84271	3
NW_019170537.1	17619250	17622921	3671	Eig2	2.91365	3	CabMoro,Vasquez,Molino	NA	6.84271	3
NW_019170537.1	17634891	17640218	5327	Eig1	3.73176	4	Pachon,Palmaseca,Tinaja,Yerbaniz	NA	6.65649	3
NW_019170537.1	17634891	17640218	5327	Eig2	2.92473	3	CabMoro,Vasquez,Molino	NA	6.65649	3
NW_019170537.1	17704671	17712736	8065	Eig1	3.67544	4	Pachon,Palmaseca,Tinaja,Yerbaniz	NA	6.5563	3
NW_019170537.1	17704671	17712736	8065	Eig2	2.88086	3	CabMoro,Vasquez,Molino	NA	6.5563	3
NW_019170537.1	17712751	17720955	8204	Eig1	3.98547	4	Pachon,Palmaseca,Tinaja,Yerbaniz	NA	6.78576	3
NW_019170537.1	17712751	17720955	8204	Eig2	2.80029	3	CabMoro,Vasquez,Molino	NA	6.78576	3
NW_019170537.1	17721089	17728497	7408	Eig1	4.39226	4	Pachon,Palmaseca,Tinaja,Yerbaniz	NA	6.83595	3
NW_019170537.1	17721089	17728497	7408	Eig2	2.44369	4	Pachon	CabMoro,Vasquez,Molino	6.83595	3
NW_019170537.1	17728555	17738363	9808	Eig1	4.36608	7	CabMoro,Vasquez,Molino,Pachon,Palmaseca,Tinaja,Yerbaniz	NA	6.74163	3
NW_019170537.1	17728555	17738363	9808	Eig2	2.37555	4	Pachon	CabMoro,Vasquez,Molino	6.74163	3
NW_019170537.1	17750254	17755055	4801	Eig1	3.95556	4	Pachon,Palmaseca,Tinaja,Yerbaniz	NA	6.70977	3
NW_019170537.1	17750254	17755055	4801	Eig2	2.75421	3	CabMoro,Vasquez,Molino	NA	6.70977	3
NW_019170537.1	17755065	17765027	9962	Eig1	4.63122	6	Pachon,Palmaseca,Tinaja,Yerbaniz	CabMoro,Molino	6.83753	3
NW_019170537.1	17755065	17765027	9962	Eig2	2.20631	3	CabMoro,Vasquez,Molino	NA	6.83753	3
NW_019170537.1	17765166	17780388	15222	Eig1	3.95454	4	Pachon,Palmaseca,Tinaja,Yerbaniz	NA	6.92859	3
NW_019170537.1	17765166	17780388	15222	Eig2	2.97405	3	CabMoro,Vasquez,Molino	NA	6.92859	3
NW_019170537.1	17789349	17798808	9459	Eig1	3.76263	4	Pachon,Palmaseca,Tinaja,Yerbaniz	NA	6.69994	3
NW_019170537.1	17789349	17798808	9459	Eig2	2.93731	3	CabMoro,Vasquez,Molino	NA	6.69994	3
NW_019170537.1	17798845	17809135	10290	Eig1	3.90598	4	Pachon,Palmaseca,Tinaja,Yerbaniz	NA	6.84738	3
NW_019170537.1	17798845	17809135	10290	Eig2	2.9414	3	CabMoro,Vasquez,Molino	NA	6.84738	3
NW_019170537.1	17809513	17818814	9301	Eig1	4.86528	7	Pachon,Palmaseca,Tinaja,Yerbaniz	CabMoro,Vasquez,Molino	6.7861	3
NW_019170537.1	17809513	17818814	9301	Eig2	1.92082	5	CabMoro,Vasquez,Molino,Palmaseca,Yerbaniz	NA	6.7861	3
NW_019170537.1	17819065	17828565	9500	Eig1	3.68371	4	Pachon,Palmaseca,Tinaja,Yerbaniz	NA	6.68587	3
NW_019170537.1	17819065	17828565	9500	Eig2	3.00216	3	CabMoro,Vasquez,Molino	NA	6.68587	3
NW_019170537.1	17843708	17852638	8930	Eig1	3.78663	4	Pachon,Palmaseca,Tinaja,Yerbaniz	NA	6.74377	3
NW_019170537.1	17843708	17852638	8930	Eig2	2.95714	3	CabMoro,Vasquez,Molino	NA	6.74377	3
NW_019170537.1	17867421	17876738	9317	Eig1	3.8305	4	Pachon,Palmaseca,Tinaja,Yerbaniz	NA	6.83251	3
NW_019170537.1	17867421	17876738	9317	Eig2	3.00201	3	CabMoro,Vasquez,Molino	NA	6.83251	3
NW_019170537.1	17876739	17884060	7321	Eig1	3.93511	4	Pachon,Palmaseca,Tinaja,Yerbaniz	NA	6.94558	3
NW_019170537.1	17876739	17884060	7321	Eig2	3.01047	3	CabMoro,Vasquez,Molino	NA	6.94558	3
NW_019170537.1	17891934	17898820	6886	Eig1	4.7317	7	Pachon,Palmaseca,Tinaja,Yerbaniz	CabMoro,Vasquez,Molino	6.89639	3
NW_019170537.1	17891934	17898820	6886	Eig2	2.1647	3	CabMoro,Vasquez,Molino	NA	6.89639	3
NW_019170537.1	17908241	17917821	9580	Eig1	3.95054	4	Pachon,Palmaseca,Tinaja,Yerbaniz	NA	6.81816	3
NW_019170537.1	17908241	17917821	9580	Eig2	2.86762	3	CabMoro,Vasquez,Molino	NA	6.81816	3
NW_019170537.1	17933346	17940466	7120	Eig1	3.93198	4	Pachon,Palmaseca,Tinaja,Yerbaniz	NA	6.76098	3
NW_019170537.1	17933346	17940466	7120	Eig2	2.829	3	CabMoro,Vasquez,Molino	NA	6.76098	3
NW_019170537.1	17940614	17949368	8754	Eig1	3.8556	4	Pachon,Palmaseca,Tinaja,Yerbaniz	NA	6.70577	3
NW_019170537.1	17940614	17949368	8754	Eig2	2.85016	3	CabMoro,Vasquez,Molino	NA	6.70577	3
NW_019170537.1	17949370	17954229	4859	Eig1	3.90311	4	Pachon,Palmaseca,Tinaja,Yerbaniz	NA	6.9039	3
NW_019170537.1	17949370	17954229	4859	Eig2	3.00079	3	CabMoro,Vasquez,Molino	NA	6.9039	3
NW_019170537.1	18002744	18009900	7156	Eig1	4.29645	4	Pachon,Palmaseca,Tinaja,Yerbaniz	NA	6.73226	3
NW_019170537.1	18002744	18009900	7156	Eig2	2.43581	3	CabMoro,Vasquez,Molino	NA	6.73226	3
NW_019170537.1	18010084	18020955	10871	Eig1	3.75037	4	Pachon,Palmaseca,Tinaja,Yerbaniz	NA	6.74902	3
NW_019170537.1	18010084	18020955	10871	Eig2	2.99865	3	CabMoro,Vasquez,Molino	NA	6.74902	3
NW_019170537.1	18021015	18026957	5942	Eig1	3.84883	7	CabMoro,Vasquez,Molino,Pachon,Palmaseca,Tinaja,Yerbaniz	NA	6.53802	3
NW_019170537.1	18021015	18026957	5942	Eig2	2.68919	4	Pachon	CabMoro,Vasquez,Molino	6.53802	3
NW_019170537.1	18037883	18045042	7159	Eig1	4.02832	4	Pachon,Palmaseca,Tinaja,Yerbaniz	NA	6.89641	3
NW_019170537.1	18037883	18045042	7159	Eig2	2.86809	3	CabMoro,Vasquez,Molino	NA	6.89641	3
NW_019170537.1	18045062	18050879	5817	Eig1	4.50666	4	Pachon,Palmaseca,Tinaja,Yerbaniz	NA	6.84994	3
NW_019170537.1	18045062	18050879	5817	Eig2	2.34328	3	CabMoro,Vasquez,Molino	NA	6.84994	3
NW_019170537.1	18058766	18065718	6952	Eig1	4.79342	7	CabMoro,Vasquez,Molino,Pachon,Palmaseca,Tinaja,Yerbaniz	NA	6.81011	3
NW_019170537.1	18058766	18065718	6952	Eig2	2.01669	3	CabMoro,Vasquez,Molino	NA	6.81011	3
NW_019170537.1	18072838	18081676	8838	Eig1	3.76855	4	Pachon,Palmaseca,Tinaja,Yerbaniz	NA	6.76733	3
NW_019170537.1	18072838	18081676	8838	Eig2	2.99879	3	CabMoro,Vasquez,Molino	NA	6.76733	3
NW_019170537.1	18081690	18087735	6045	Eig1	3.60437	4	Pachon,Palmaseca,Tinaja,Yerbaniz	NA	6.60352	3
NW_019170537.1	18081690	18087735	6045	Eig2	2.99915	3	CabMoro,Vasquez,Molino	NA	6.60352	3
NW_019170537.1	18087823	18101353	13530	Eig1	3.66349	4	Pachon,Palmaseca,Tinaja,Yerbaniz	NA	6.62467	3
NW_019170537.1	18087823	18101353	13530	Eig2	2.96118	3	CabMoro,Vasquez,Molino	NA	6.62467	3
NW_019170537.1	18101573	18109450	7877	Eig1	3.95645	4	Pachon,Palmaseca,Tinaja,Yerbaniz	NA	6.95446	3
NW_019170537.1	18101573	18109450	7877	Eig2	2.99801	3	CabMoro,Vasquez,Molino	NA	6.95446	3
NW_019170537.1	18120975	18128866	7891	Eig1	4.15645	4	Pachon,Palmaseca,Tinaja,Yerbaniz	NA	6.73693	3
NW_019170537.1	18120975	18128866	7891	Eig2	2.58048	3	CabMoro,Vasquez,Molino	NA	6.73693	3
NW_019170537.1	18129063	18134552	5489	Eig1	3.72969	4	Pachon,Palmaseca,Tinaja,Yerbaniz	NA	6.72687	3
NW_019170537.1	18129063	18134552	5489	Eig2	2.99718	3	CabMoro,Vasquez,Molino	NA	6.72687	3
NW_019170537.1	18140293	18149969	9676	Eig1	3.77583	4	Pachon,Palmaseca,Tinaja,Yerbaniz	NA	6.58491	3
NW_019170537.1	18140293	18149969	9676	Eig2	2.80908	3	CabMoro,Vasquez,Molino	NA	6.58491	3
NW_019170537.1	18150104	18154256	4152	Eig1	3.64005	4	Pachon,Palmaseca,Tinaja,Yerbaniz	NA	6.56283	3
NW_019170537.1	18150104	18154256	4152	Eig2	2.92277	3	CabMoro,Vasquez,Molino	NA	6.56283	3
NW_019170537.1	18154300	18158729	4429	Eig1	3.7143	4	Pachon,Palmaseca,Tinaja,Yerbaniz	NA	6.70778	3
NW_019170537.1	18154300	18158729	4429	Eig2	2.99348	3	CabMoro,Vasquez,Molino	NA	6.70778	3
NW_019170537.1	18162590	18171952	9362	Eig1	4.00386	4	Pachon,Palmaseca,Tinaja,Yerbaniz	NA	6.67061	3
NW_019170537.1	18162590	18171952	9362	Eig2	2.66675	3	CabMoro,Vasquez,Molino	NA	6.67061	3
NW_019170537.1	18171953	18175386	3433	Eig1	3.82384	7	CabMoro,Vasquez,Molino,Pachon,Palmaseca,Tinaja,Yerbaniz	NA	6.55404	3
NW_019170537.1	18171953	18175386	3433	Eig2	2.73019	5	Pachon,Tinaja	CabMoro,Vasquez,Molino	6.55404	3
NW_019170537.1	18175450	18180143	4693	Eig1	3.86936	4	Pachon,Palmaseca,Tinaja,Yerbaniz	NA	6.77052	3
NW_019170537.1	18175450	18180143	4693	Eig2	2.90116	3	CabMoro,Vasquez,Molino	NA	6.77052	3
NW_019170537.1	18180182	18186117	5935	Eig1	4.20887	7	Pachon,Palmaseca,Tinaja,Yerbaniz	CabMoro,Vasquez,Molino	6.7228	3
NW_019170537.1	18180182	18186117	5935	Eig2	2.51392	3	CabMoro,Vasquez,Molino	NA	6.7228	3
NW_019170537.1	18186184	18193306	7122	Eig1	4.03719	4	Pachon,Palmaseca,Tinaja,Yerbaniz	NA	6.71372	3
NW_019170537.1	18186184	18193306	7122	Eig2	2.67653	3	CabMoro,Vasquez,Molino	NA	6.71372	3
NW_019170537.1	18228304	18238169	9865	Eig1	4.35989	4	Pachon,Palmaseca,Tinaja,Yerbaniz	NA	6.90979	3
NW_019170537.1	18228304	18238169	9865	Eig2	2.54991	3	CabMoro,Vasquez,Molino	NA	6.90979	3
NW_019170537.1	18238501	18244872	6371	Eig1	3.93219	4	Pachon,Palmaseca,Tinaja,Yerbaniz	NA	6.91849	3
NW_019170537.1	18238501	18244872	6371	Eig2	2.9863	3	CabMoro,Vasquez,Molino	NA	6.91849	3
NW_019170537.1	18245159	18251130	5971	Eig1	3.90241	4	Pachon,Palmaseca,Tinaja,Yerbaniz	NA	6.91996	3
NW_019170537.1	18245159	18251130	5971	Eig2	3.01755	3	CabMoro,Vasquez,Molino	NA	6.91996	3
NW_019170537.1	18288206	18296027	7821	Eig1	3.82322	4	Pachon,Palmaseca,Tinaja,Yerbaniz	NA	6.55637	3
NW_019170537.1	18288206	18296027	7821	Eig2	2.73316	3	CabMoro,Vasquez,Molino	NA	6.55637	3
NW_019170537.1	18296125	18301592	5467	Eig1	4.08825	4	Pachon,Palmaseca,Tinaja,Yerbaniz	NA	6.79698	3
NW_019170537.1	18296125	18301592	5467	Eig2	2.70873	3	CabMoro,Vasquez,Molino	NA	6.79698	3
NW_019170537.1	18301596	18308508	6912	Eig1	3.72067	4	Pachon,Palmaseca,Tinaja,Yerbaniz	NA	6.71387	3
NW_019170537.1	18301596	18308508	6912	Eig2	2.9932	3	CabMoro,Vasquez,Molino	NA	6.71387	3
NW_019170537.1	18631600	18635660	4060	Eig1	4.30764	7	CabMoro,Vasquez,Molino,Pachon,Palmaseca,Tinaja,Yerbaniz	NA	6.68654	3
NW_019170537.1	18631600	18635660	4060	Eig2	2.37889	5	Pachon,Tinaja	CabMoro,Vasquez,Molino	6.68654	3
NW_019170537.1	18739074	18746777	7703	Eig1	4.14086	6	Vasquez,Molino	Pachon,Palmaseca,Tinaja,Yerbaniz	6.61201	3
NW_019170537.1	18739074	18746777	7703	Eig2	2.47115	3	CabMoro,Vasquez,Molino	NA	6.61201	3
NW_019170537.1	18767551	18773588	6037	Eig1	4.60214	5	Vasquez,Pachon,Palmaseca,Tinaja,Yerbaniz	NA	6.54388	3
NW_019170537.1	18767551	18773588	6037	Eig2	1.94173	3	CabMoro,Vasquez,Molino	NA	6.54388	3
NW_019170537.1	18781256	18788881	7625	Eig1	4.7151	7	Pachon,Palmaseca,Tinaja,Yerbaniz	CabMoro,Vasquez,Molino	6.89601	3
NW_019170537.1	18781256	18788881	7625	Eig2	2.18092	3	CabMoro,Vasquez,Molino	NA	6.89601	3
NW_019170537.1	18788900	18794246	5346	Eig1	3.96146	4	Pachon,Palmaseca,Tinaja,Yerbaniz	NA	6.90717	3
NW_019170537.1	18788900	18794246	5346	Eig2	2.94571	3	CabMoro,Vasquez,Molino	NA	6.90717	3
NW_019170537.1	18794372	18801257	6885	Eig1	3.74183	4	Pachon,Palmaseca,Tinaja,Yerbaniz	NA	6.70108	3
NW_019170537.1	18794372	18801257	6885	Eig2	2.95925	3	CabMoro,Vasquez,Molino	NA	6.70108	3
NW_019170537.1	18802049	18809596	7547	Eig1	3.89567	4	Pachon,Palmaseca,Tinaja,Yerbaniz	NA	6.80398	3
NW_019170537.1	18802049	18809596	7547	Eig2	2.90831	3	CabMoro,Vasquez,Molino	NA	6.80398	3
NW_019170537.1	18889733	18898896	9163	Eig1	3.91122	4	Pachon,Palmaseca,Tinaja,Yerbaniz	NA	6.82636	3
NW_019170537.1	18889733	18898896	9163	Eig2	2.91515	3	CabMoro,Vasquez,Molino	NA	6.82636	3
NW_019170537.1	18969569	18975442	5873	Eig1	3.64832	4	Pachon,Palmaseca,Tinaja,Yerbaniz	NA	6.5865	3
NW_019170537.1	18969569	18975442	5873	Eig2	2.93818	3	CabMoro,Vasquez,Molino	NA	6.5865	3
NW_019170537.1	18975443	18980895	5452	Eig1	3.91524	4	Pachon,Palmaseca,Tinaja,Yerbaniz	NA	6.62559	3
NW_019170537.1	18975443	18980895	5452	Eig2	2.71034	4	Pachon	CabMoro,Vasquez,Molino	6.62559	3
NW_019170537.1	19093193	19097761	4568	Eig1	3.91906	4	Pachon,Palmaseca,Tinaja,Yerbaniz	NA	6.72836	3
NW_019170537.1	19093193	19097761	4568	Eig2	2.80929	3	CabMoro,Vasquez,Molino	NA	6.72836	3
NW_019170537.1	19103608	19108513	4905	Eig1	3.8712	4	Pachon,Palmaseca,Tinaja,Yerbaniz	NA	6.85289	3
NW_019170537.1	19103608	19108513	4905	Eig2	2.98169	3	CabMoro,Vasquez,Molino	NA	6.85289	3
NW_019170537.1	19108520	19122264	13744	Eig1	3.98018	4	Pachon,Palmaseca,Tinaja,Yerbaniz	NA	6.95952	3
NW_019170537.1	19108520	19122264	13744	Eig2	2.97935	3	CabMoro,Vasquez,Molino	NA	6.95952	3
NW_019170537.1	19122293	19131606	9313	Eig1	4.42955	7	Pachon,Palmaseca,Tinaja,Yerbaniz	CabMoro,Vasquez,Molino	6.81971	3
NW_019170537.1	19122293	19131606	9313	Eig2	2.39016	3	CabMoro,Vasquez,Molino	NA	6.81971	3
NW_019170537.1	19488981	19494199	5218	Eig1	3.87291	4	Pachon,Palmaseca,Tinaja,Yerbaniz	NA	6.78701	3
NW_019170537.1	19488981	19494199	5218	Eig2	2.9141	3	CabMoro,Vasquez,Molino	NA	6.78701	3
NW_019170537.1	19499569	19504973	5404	Eig1	3.93965	4	Pachon,Palmaseca,Tinaja,Yerbaniz	NA	6.94171	3
NW_019170537.1	19499569	19504973	5404	Eig2	3.00206	3	CabMoro,Vasquez,Molino	NA	6.94171	3
NW_019170537.1	19549757	19554525	4768	Eig1	5.02472	7	Pachon,Palmaseca,Tinaja,Yerbaniz	CabMoro,Vasquez,Molino	6.92037	3
NW_019170537.1	19549757	19554525	4768	Eig2	1.89565	4	CabMoro,Vasquez,Molino,Tinaja	NA	6.92037	3
NW_019170537.1	19849784	19856488	6704	Eig1	4.83373	7	Pachon,Palmaseca,Tinaja,Yerbaniz	CabMoro,Vasquez,Molino	6.58325	3
NW_019170537.1	19849784	19856488	6704	Eig2	1.74951	5	CabMoro,Vasquez,Molino,Pachon,Yerbaniz	NA	6.58325	3
NW_019170537.1	19856861	19865462	8601	Eig1	4.40968	5	Molino,Pachon,Palmaseca,Tinaja,Yerbaniz	NA	6.69505	3
NW_019170537.1	19856861	19865462	8601	Eig2	2.28537	3	CabMoro,Vasquez,Molino	NA	6.69505	3
NW_019170537.1	19865723	19873825	8102	Eig1	3.75183	4	Pachon,Palmaseca,Tinaja,Yerbaniz	NA	6.59509	3
NW_019170537.1	19865723	19873825	8102	Eig2	2.84326	3	CabMoro,Vasquez,Molino	NA	6.59509	3
NW_019170537.1	19891745	19897201	5456	Eig1	4.19439	4	Pachon,Palmaseca,Tinaja,Yerbaniz	NA	6.80326	3
NW_019170537.1	19891745	19897201	5456	Eig2	2.60886	3	CabMoro,Vasquez,Molino	NA	6.80326	3
NW_019170537.1	19897205	19902935	5730	Eig1	3.78169	4	Pachon,Palmaseca,Tinaja,Yerbaniz	NA	6.67851	3
NW_019170537.1	19897205	19902935	5730	Eig2	2.89683	3	CabMoro,Vasquez,Molino	NA	6.67851	3
NW_019170537.1	19946914	19955359	8445	Eig1	3.88476	4	Pachon,Palmaseca,Tinaja,Yerbaniz	NA	6.86533	3
NW_019170537.1	19946914	19955359	8445	Eig2	2.98057	3	CabMoro,Vasquez,Molino	NA	6.86533	3
NW_019170537.1	20202084	20209305	7221	Eig1	3.94993	4	Pachon,Palmaseca,Tinaja,Yerbaniz	NA	6.5426	3
NW_019170537.1	20202084	20209305	7221	Eig2	2.59267	3	CabMoro,Vasquez,Molino	NA	6.5426	3
NW_019170537.1	20209319	20213776	4457	Eig1	3.9279	4	Pachon,Palmaseca,Tinaja,Yerbaniz	NA	6.78196	3
NW_019170537.1	20209319	20213776	4457	Eig2	2.85406	3	CabMoro,Vasquez,Molino	NA	6.78196	3
NW_019170537.1	20230084	20237528	7444	Eig1	4.12468	4	Pachon,Palmaseca,Tinaja,Yerbaniz	NA	6.85245	3
NW_019170537.1	20230084	20237528	7444	Eig2	2.72777	3	CabMoro,Vasquez,Molino	NA	6.85245	3
NW_019170537.1	20266467	20287923	21456	Eig1	4.00934	4	Pachon,Palmaseca,Tinaja,Yerbaniz	NA	6.86083	3
NW_019170537.1	20266467	20287923	21456	Eig2	2.85149	3	CabMoro,Vasquez,Molino	NA	6.86083	3
NW_019170537.1	20356318	20364468	8150	Eig1	3.98797	4	Pachon,Palmaseca,Tinaja,Yerbaniz	NA	6.88323	3
NW_019170537.1	20356318	20364468	8150	Eig2	2.89526	3	CabMoro,Vasquez,Molino	NA	6.88323	3
NW_019170537.1	20364576	20380064	15488	Eig1	4.23118	4	Pachon,Palmaseca,Tinaja,Yerbaniz	NA	6.68087	3
NW_019170537.1	20364576	20380064	15488	Eig2	2.44969	3	CabMoro,Vasquez,Molino	NA	6.68087	3
NW_019170537.1	20397531	20407516	9985	Eig1	4.21962	4	Pachon,Palmaseca,Tinaja,Yerbaniz	NA	6.59721	3
NW_019170537.1	20397531	20407516	9985	Eig2	2.3776	3	CabMoro,Vasquez,Molino	NA	6.59721	3
NW_019170537.1	20429692	20436754	7062	Eig1	3.91708	4	Pachon,Palmaseca,Tinaja,Yerbaniz	NA	6.65223	3
NW_019170537.1	20429692	20436754	7062	Eig2	2.73515	3	CabMoro,Vasquez,Molino	NA	6.65223	3
NW_019170537.1	20447616	20456473	8857	Eig1	4.131	4	Pachon,Palmaseca,Tinaja,Yerbaniz	NA	6.9146	3
NW_019170537.1	20447616	20456473	8857	Eig2	2.7836	3	CabMoro,Vasquez,Molino	NA	6.9146	3
NW_019170537.1	20466015	20472182	6167	Eig1	4.28479	7	CabMoro,Vasquez,Molino,Pachon,Palmaseca,Tinaja,Yerbaniz	NA	6.60392	3
NW_019170537.1	20466015	20472182	6167	Eig2	2.31913	3	CabMoro,Vasquez,Molino	NA	6.60392	3
NW_019170537.1	20472348	20479839	7491	Eig1	4.00138	4	Pachon,Palmaseca,Tinaja,Yerbaniz	NA	6.93856	3
NW_019170537.1	20472348	20479839	7491	Eig2	2.93718	3	CabMoro,Vasquez,Molino	NA	6.93856	3
NW_019170537.1	20493012	20500378	7366	Eig1	3.64086	4	Pachon,Palmaseca,Tinaja,Yerbaniz	NA	6.55463	3
NW_019170537.1	20493012	20500378	7366	Eig2	2.91377	3	CabMoro,Vasquez,Molino	NA	6.55463	3
NW_019170537.1	20545620	20555522	9902	Eig1	4.77737	7	Pachon,Palmaseca,Tinaja,Yerbaniz	CabMoro,Vasquez,Molino	6.98658	3
NW_019170537.1	20545620	20555522	9902	Eig2	2.20922	3	CabMoro,Vasquez,Molino	NA	6.98658	3
NW_019170537.1	20555533	20562598	7065	Eig1	3.96561	4	Pachon,Palmaseca,Tinaja,Yerbaniz	NA	6.95927	3
NW_019170537.1	20555533	20562598	7065	Eig2	2.99366	3	CabMoro,Vasquez,Molino	NA	6.95927	3
NW_019170537.1	20584394	20591336	6942	Eig1	4.00204	4	Pachon,Palmaseca,Tinaja,Yerbaniz	NA	6.91114	3
NW_019170537.1	20584394	20591336	6942	Eig2	2.90909	3	CabMoro,Vasquez,Molino	NA	6.91114	3
NW_019170537.1	20613346	20619585	6239	Eig1	4.01439	4	Pachon,Palmaseca,Tinaja,Yerbaniz	NA	6.92369	3
NW_019170537.1	20613346	20619585	6239	Eig2	2.9093	3	CabMoro,Vasquez,Molino	NA	6.92369	3
NW_019170537.1	20619746	20628193	8447	Eig1	4.02618	4	Pachon,Palmaseca,Tinaja,Yerbaniz	NA	6.72421	3
NW_019170537.1	20619746	20628193	8447	Eig2	2.69803	3	CabMoro,Vasquez,Molino	NA	6.72421	3
NW_019170537.1	20791921	20803036	11115	Eig1	5.10294	7	Pachon,Palmaseca,Tinaja,Yerbaniz	CabMoro,Vasquez,Molino	6.86265	3
NW_019170537.1	20791921	20803036	11115	Eig2	1.75971	3	CabMoro,Vasquez,Molino	NA	6.86265	3
NW_019170537.1	20803932	20814779	10847	Eig1	4.50681	7	Pachon,Palmaseca,Tinaja,Yerbaniz	CabMoro,Vasquez,Molino	6.78087	3
NW_019170537.1	20803932	20814779	10847	Eig2	2.27406	3	CabMoro,Vasquez,Molino	NA	6.78087	3
NW_019170537.1	20932669	20938335	5666	Eig1	3.9889	4	Pachon,Palmaseca,Tinaja,Yerbaniz	NA	6.94602	3
NW_019170537.1	20932669	20938335	5666	Eig2	2.95713	3	CabMoro,Vasquez,Molino	NA	6.94602	3
NW_019170537.1	20938485	20946159	7674	Eig1	3.61272	4	Pachon,Palmaseca,Tinaja,Yerbaniz	NA	6.61009	3
NW_019170537.1	20938485	20946159	7674	Eig2	2.99736	3	CabMoro,Vasquez,Molino	NA	6.61009	3
NW_019170537.1	20946175	20966485	20310	Eig1	4.07821	4	Pachon,Palmaseca,Tinaja,Yerbaniz	NA	6.87333	3
NW_019170537.1	20946175	20966485	20310	Eig2	2.79512	3	CabMoro,Vasquez,Molino	NA	6.87333	3
NW_019170537.1	20966653	20973878	7225	Eig1	4.68263	7	CabMoro,Vasquez,Molino,Pachon,Palmaseca,Tinaja,Yerbaniz	NA	6.66266	3
NW_019170537.1	20966653	20973878	7225	Eig2	1.98003	5	Pachon,Yerbaniz	CabMoro,Vasquez,Molino	6.66266	3
NW_019170537.1	20973879	20980899	7020	Eig1	4.0008	4	Pachon,Palmaseca,Tinaja,Yerbaniz	NA	6.98939	3
NW_019170537.1	20973879	20980899	7020	Eig2	2.98859	3	CabMoro,Vasquez,Molino	NA	6.98939	3
NW_019170537.1	20981111	20988995	7884	Eig1	3.99813	4	Pachon,Palmaseca,Tinaja,Yerbaniz	NA	6.8118	3
NW_019170537.1	20981111	20988995	7884	Eig2	2.81366	3	CabMoro,Vasquez,Molino	NA	6.8118	3
NW_019170537.1	20989140	20999928	10788	Eig1	3.84374	4	Pachon,Palmaseca,Tinaja,Yerbaniz	NA	6.69233	3
NW_019170537.1	20989140	20999928	10788	Eig2	2.84859	3	CabMoro,Vasquez,Molino	NA	6.69233	3
NW_019170537.1	21000039	21006409	6370	Eig1	4.13086	4	Pachon,Palmaseca,Tinaja,Yerbaniz	NA	6.77069	3
NW_019170537.1	21000039	21006409	6370	Eig2	2.63983	3	CabMoro,Vasquez,Molino	NA	6.77069	3
NW_019170537.1	21006473	21019488	13015	Eig1	3.98786	4	Pachon,Palmaseca,Tinaja,Yerbaniz	NA	6.92749	3
NW_019170537.1	21006473	21019488	13015	Eig2	2.93963	3	CabMoro,Vasquez,Molino	NA	6.92749	3
NW_019170537.1	21029274	21038261	8987	Eig1	3.86549	4	Pachon,Palmaseca,Tinaja,Yerbaniz	NA	6.80361	3
NW_019170537.1	21029274	21038261	8987	Eig2	2.93812	3	CabMoro,Vasquez,Molino	NA	6.80361	3
NW_019170537.1	21038378	21045817	7439	Eig1	3.85982	4	Pachon,Palmaseca,Tinaja,Yerbaniz	NA	6.7525	3
NW_019170537.1	21038378	21045817	7439	Eig2	2.89268	3	CabMoro,Vasquez,Molino	NA	6.7525	3
NW_019170537.1	21046457	21056824	10367	Eig1	3.68826	4	Pachon,Palmaseca,Tinaja,Yerbaniz	NA	6.64772	3
NW_019170537.1	21046457	21056824	10367	Eig2	2.95945	3	CabMoro,Vasquez,Molino	NA	6.64772	3
NW_019170537.1	21056930	21070447	13517	Eig1	4.23198	7	CabMoro,Vasquez,Molino,Pachon,Palmaseca,Tinaja,Yerbaniz	NA	6.63168	3
NW_019170537.1	21056930	21070447	13517	Eig2	2.3997	3	CabMoro,Vasquez,Molino	NA	6.63168	3
NW_019170537.1	21078560	21082416	3856	Eig1	4.81004	7	CabMoro,Vasquez,Molino,Pachon,Palmaseca,Tinaja,Yerbaniz	NA	6.86224	3
NW_019170537.1	21078560	21082416	3856	Eig2	2.0522	5	Pachon,Tinaja	CabMoro,Vasquez,Molino	6.86224	3
NW_019170537.1	21082751	21088406	5655	Eig1	3.94675	4	Pachon,Palmaseca,Tinaja,Yerbaniz	NA	6.9453	3
NW_019170537.1	21082751	21088406	5655	Eig2	2.99854	3	CabMoro,Vasquez,Molino	NA	6.9453	3
NW_019170537.1	21088433	21095974	7541	Eig1	3.63727	4	Pachon,Palmaseca,Tinaja,Yerbaniz	NA	6.59054	3
NW_019170537.1	21088433	21095974	7541	Eig2	2.95328	3	CabMoro,Vasquez,Molino	NA	6.59054	3
NW_019170537.1	21096570	21102933	6363	Eig1	3.80541	4	Pachon,Palmaseca,Tinaja,Yerbaniz	NA	6.69335	3
NW_019170537.1	21096570	21102933	6363	Eig2	2.88794	3	CabMoro,Vasquez,Molino	NA	6.69335	3
NW_019170537.1	21200068	21206254	6186	Eig1	3.89115	4	Pachon,Palmaseca,Tinaja,Yerbaniz	NA	6.7247	3
NW_019170537.1	21200068	21206254	6186	Eig2	2.83356	3	CabMoro,Vasquez,Molino	NA	6.7247	3
NW_019170537.1	21348957	21355792	6835	Eig1	3.80831	4	Pachon,Palmaseca,Tinaja,Yerbaniz	NA	6.62899	3
NW_019170537.1	21348957	21355792	6835	Eig2	2.82069	3	CabMoro,Vasquez,Molino	NA	6.62899	3
NW_019170537.1	21404801	21410315	5514	Eig1	4.15477	4	Pachon,Palmaseca,Tinaja,Yerbaniz	NA	6.83744	3
NW_019170537.1	21404801	21410315	5514	Eig2	2.68267	3	CabMoro,Vasquez,Molino	NA	6.83744	3
NW_019170537.1	21410319	21418684	8365	Eig1	4.07826	4	Pachon,Palmaseca,Tinaja,Yerbaniz	NA	6.74006	3
NW_019170537.1	21410319	21418684	8365	Eig2	2.6618	3	CabMoro,Vasquez,Molino	NA	6.74006	3
NW_019170537.1	21430467	21443980	13513	Eig1	3.78957	4	Pachon,Palmaseca,Tinaja,Yerbaniz	NA	6.78967	3
NW_019170537.1	21430467	21443980	13513	Eig2	3.0001	3	CabMoro,Vasquez,Molino	NA	6.78967	3
NW_019170537.1	21443982	21453347	9365	Eig1	3.75324	4	Pachon,Palmaseca,Tinaja,Yerbaniz	NA	6.62534	3
NW_019170537.1	21443982	21453347	9365	Eig2	2.8721	3	CabMoro,Vasquez,Molino	NA	6.62534	3
NW_019170537.1	21453355	21460079	6724	Eig1	3.74167	4	Pachon,Palmaseca,Tinaja,Yerbaniz	NA	6.74139	3
NW_019170537.1	21453355	21460079	6724	Eig2	2.99972	3	CabMoro,Vasquez,Molino	NA	6.74139	3
NW_019170537.1	21460096	21467052	6956	Eig1	3.99592	4	Pachon,Palmaseca,Tinaja,Yerbaniz	NA	6.83189	3
NW_019170537.1	21460096	21467052	6956	Eig2	2.83597	3	CabMoro,Vasquez,Molino	NA	6.83189	3
NW_019170537.1	21467632	21477149	9517	Eig1	4.78212	7	Pachon,Palmaseca,Tinaja,Yerbaniz	CabMoro,Vasquez,Molino	6.99545	3
NW_019170537.1	21467632	21477149	9517	Eig2	2.21333	3	CabMoro,Vasquez,Molino	NA	6.99545	3
NW_019170537.1	21477171	21487900	10729	Eig1	4.19976	4	Pachon,Palmaseca,Tinaja,Yerbaniz	NA	6.59336	3
NW_019170537.1	21477171	21487900	10729	Eig2	2.3936	3	CabMoro,Vasquez,Molino	NA	6.59336	3
NW_019170537.1	21501239	21508090	6851	Eig1	3.66191	4	Pachon,Palmaseca,Tinaja,Yerbaniz	NA	6.66185	3
NW_019170537.1	21501239	21508090	6851	Eig2	2.99995	3	CabMoro,Vasquez,Molino	NA	6.66185	3
NW_019170537.1	21508163	21514500	6337	Eig1	4.11577	4	Pachon,Palmaseca,Tinaja,Yerbaniz	NA	6.99826	3
NW_019170537.1	21508163	21514500	6337	Eig2	2.88249	3	CabMoro,Vasquez,Molino	NA	6.99826	3
NW_019170537.1	21537395	21543889	6494	Eig1	4.25154	4	Pachon,Palmaseca,Tinaja,Yerbaniz	NA	6.86943	3
NW_019170537.1	21537395	21543889	6494	Eig2	2.61789	3	CabMoro,Vasquez,Molino	NA	6.86943	3
NW_019170537.1	21543944	21551329	7385	Eig1	3.73101	4	Pachon,Palmaseca,Tinaja,Yerbaniz	NA	6.73101	3
NW_019170537.1	21543944	21551329	7385	Eig2	3	3	CabMoro,Vasquez,Molino	NA	6.73101	3
NW_019170537.1	21561016	21580266	19250	Eig1	3.75782	4	Pachon,Palmaseca,Tinaja,Yerbaniz	NA	6.74253	3
NW_019170537.1	21561016	21580266	19250	Eig2	2.98471	3	CabMoro,Vasquez,Molino	NA	6.74253	3
NW_019170537.1	21599315	21604864	5549	Eig1	3.99897	4	Pachon,Palmaseca,Tinaja,Yerbaniz	NA	6.84263	3
NW_019170537.1	21599315	21604864	5549	Eig2	2.84366	3	CabMoro,Vasquez,Molino	NA	6.84263	3
NW_019170537.1	21604896	21610626	5730	Eig1	3.86617	4	Pachon,Palmaseca,Tinaja,Yerbaniz	NA	6.86492	3
NW_019170537.1	21604896	21610626	5730	Eig2	2.99875	3	CabMoro,Vasquez,Molino	NA	6.86492	3
NW_019170537.1	21610949	21619440	8491	Eig1	4.00014	4	Pachon,Palmaseca,Tinaja,Yerbaniz	NA	6.87235	3
NW_019170537.1	21610949	21619440	8491	Eig2	2.8722	3	CabMoro,Vasquez,Molino	NA	6.87235	3
NW_019170537.1	21753092	21759006	5914	Eig1	4.00752	4	Pachon,Palmaseca,Tinaja,Yerbaniz	NA	6.83116	3
NW_019170537.1	21753092	21759006	5914	Eig2	2.82364	3	CabMoro,Vasquez,Molino	NA	6.83116	3
NW_019170537.1	21759037	21767676	8639	Eig1	3.91269	4	Pachon,Palmaseca,Tinaja,Yerbaniz	NA	6.91204	3
NW_019170537.1	21759037	21767676	8639	Eig2	2.99935	3	CabMoro,Vasquez,Molino	NA	6.91204	3
NW_019170537.1	21767700	21779372	11672	Eig1	3.86922	4	Pachon,Palmaseca,Tinaja,Yerbaniz	NA	6.86889	3
NW_019170537.1	21767700	21779372	11672	Eig2	2.99967	3	CabMoro,Vasquez,Molino	NA	6.86889	3
NW_019170537.1	21779489	21795084	15595	Eig1	3.73428	4	Pachon,Palmaseca,Tinaja,Yerbaniz	NA	6.73319	3
NW_019170537.1	21779489	21795084	15595	Eig2	2.99891	3	CabMoro,Vasquez,Molino	NA	6.73319	3
NW_019170537.1	21810203	21819997	9794	Eig1	3.65707	4	Pachon,Palmaseca,Tinaja,Yerbaniz	NA	6.65115	3
NW_019170537.1	21810203	21819997	9794	Eig2	2.99408	3	CabMoro,Vasquez,Molino	NA	6.65115	3
NW_019170537.1	21839532	21847426	7894	Eig1	3.91978	4	Pachon,Palmaseca,Tinaja,Yerbaniz	NA	6.89201	3
NW_019170537.1	21839532	21847426	7894	Eig2	2.97224	3	CabMoro,Vasquez,Molino	NA	6.89201	3
NW_019170537.1	21847541	21858172	10631	Eig1	3.91052	4	Pachon,Palmaseca,Tinaja,Yerbaniz	NA	6.75353	3
NW_019170537.1	21847541	21858172	10631	Eig2	2.84301	3	CabMoro,Vasquez,Molino	NA	6.75353	3
NW_019170537.1	21858514	21869223	10709	Eig1	3.74312	4	Pachon,Palmaseca,Tinaja,Yerbaniz	NA	6.69565	3
NW_019170537.1	21858514	21869223	10709	Eig2	2.95253	3	CabMoro,Vasquez,Molino	NA	6.69565	3
NW_019170537.1	21876934	21883497	6563	Eig1	3.99326	4	Pachon,Palmaseca,Tinaja,Yerbaniz	NA	6.99346	3
NW_019170537.1	21876934	21883497	6563	Eig2	3.0002	3	CabMoro,Vasquez,Molino	NA	6.99346	3
NW_019170537.1	21883631	21891147	7516	Eig1	3.71672	4	Pachon,Palmaseca,Tinaja,Yerbaniz	NA	6.68288	3
NW_019170537.1	21883631	21891147	7516	Eig2	2.96616	3	CabMoro,Vasquez,Molino	NA	6.68288	3
NW_019170537.1	21891516	21898544	7028	Eig1	4.78684	7	CabMoro,Vasquez,Molino,Pachon,Palmaseca,Tinaja,Yerbaniz	NA	6.98692	3
NW_019170537.1	21891516	21898544	7028	Eig2	2.20007	3	CabMoro,Vasquez,Molino	NA	6.98692	3
NW_019170537.1	21898571	21905727	7156	Eig1	4.35374	4	Pachon,Palmaseca,Tinaja,Yerbaniz	NA	6.9898	3
NW_019170537.1	21898571	21905727	7156	Eig2	2.63606	3	CabMoro,Vasquez,Molino	NA	6.9898	3
NW_019170537.1	21905731	21911915	6184	Eig1	3.96676	4	Pachon,Palmaseca,Tinaja,Yerbaniz	NA	6.74924	3
NW_019170537.1	21905731	21911915	6184	Eig2	2.78248	3	CabMoro,Vasquez,Molino	NA	6.74924	3
NW_019170537.1	21911975	21919531	7556	Eig1	4.37207	4	Pachon,Palmaseca,Tinaja,Yerbaniz	NA	6.8469	3
NW_019170537.1	21911975	21919531	7556	Eig2	2.47484	3	CabMoro,Vasquez,Molino	NA	6.8469	3
NW_019170537.1	21930687	21939362	8675	Eig1	4.01836	4	Pachon,Palmaseca,Tinaja,Yerbaniz	NA	6.64606	3
NW_019170537.1	21930687	21939362	8675	Eig2	2.6277	3	CabMoro,Vasquez,Molino	NA	6.64606	3
NW_019170537.1	21939695	21948339	8644	Eig1	4.20332	4	Pachon,Palmaseca,Tinaja,Yerbaniz	NA	6.71059	3
NW_019170537.1	21939695	21948339	8644	Eig2	2.50727	3	CabMoro,Vasquez,Molino	NA	6.71059	3
NW_019170537.1	21948513	21958864	10351	Eig1	4.30151	4	Pachon,Palmaseca,Tinaja,Yerbaniz	NA	6.93094	3
NW_019170537.1	21948513	21958864	10351	Eig2	2.62943	3	CabMoro,Vasquez,Molino	NA	6.93094	3
NW_019170537.1	21958919	21968898	9979	Eig1	4.28761	4	Pachon,Palmaseca,Tinaja,Yerbaniz	NA	6.83402	3
NW_019170537.1	21958919	21968898	9979	Eig2	2.54641	3	CabMoro,Vasquez,Molino	NA	6.83402	3
NW_019170537.1	21968928	21975710	6782	Eig1	3.88978	4	Pachon,Palmaseca,Tinaja,Yerbaniz	NA	6.88866	3
NW_019170537.1	21968928	21975710	6782	Eig2	2.99887	3	CabMoro,Vasquez,Molino	NA	6.88866	3
NW_019170537.1	21975732	21985915	10183	Eig1	3.71563	4	Pachon,Palmaseca,Tinaja,Yerbaniz	NA	6.71549	3
NW_019170537.1	21975732	21985915	10183	Eig2	2.99985	3	CabMoro,Vasquez,Molino	NA	6.71549	3
NW_019170537.1	21986025	21993659	7634	Eig1	4.29248	4	Pachon,Palmaseca,Tinaja,Yerbaniz	NA	6.81286	3
NW_019170537.1	21986025	21993659	7634	Eig2	2.52038	3	CabMoro,Vasquez,Molino	NA	6.81286	3
NW_019170537.1	21993818	21999840	6022	Eig1	3.97779	4	Pachon,Palmaseca,Tinaja,Yerbaniz	NA	6.90622	3
NW_019170537.1	21993818	21999840	6022	Eig2	2.92843	3	CabMoro,Vasquez,Molino	NA	6.90622	3
NW_019170537.1	22036124	22047375	11251	Eig1	4.27298	4	Pachon,Palmaseca,Tinaja,Yerbaniz	NA	6.81463	3
NW_019170537.1	22036124	22047375	11251	Eig2	2.54165	3	CabMoro,Vasquez,Molino	NA	6.81463	3
NW_019170537.1	22056560	22065610	9050	Eig1	3.84346	4	Pachon,Palmaseca,Tinaja,Yerbaniz	NA	6.84306	3
NW_019170537.1	22056560	22065610	9050	Eig2	2.99961	3	CabMoro,Vasquez,Molino	NA	6.84306	3
NW_019170537.1	22065617	22075149	9532	Eig1	4.2235	4	Pachon,Palmaseca,Tinaja,Yerbaniz	NA	6.86221	3
NW_019170537.1	22065617	22075149	9532	Eig2	2.63871	3	CabMoro,Vasquez,Molino	NA	6.86221	3
NW_019170537.1	22075302	22084499	9197	Eig1	3.99268	4	Pachon,Palmaseca,Tinaja,Yerbaniz	NA	6.99249	3
NW_019170537.1	22075302	22084499	9197	Eig2	2.99981	3	CabMoro,Vasquez,Molino	NA	6.99249	3
NW_019170537.1	22084680	22093147	8467	Eig1	3.87142	4	Pachon,Palmaseca,Tinaja,Yerbaniz	NA	6.8688	3
NW_019170537.1	22084680	22093147	8467	Eig2	2.99738	3	CabMoro,Vasquez,Molino	NA	6.8688	3
NW_019170537.1	22093152	22102037	8885	Eig1	4.11852	4	Pachon,Palmaseca,Tinaja,Yerbaniz	NA	6.87168	3
NW_019170537.1	22093152	22102037	8885	Eig2	2.75317	3	CabMoro,Vasquez,Molino	NA	6.87168	3
NW_019170537.1	22102125	22109024	6899	Eig1	4.26365	4	Pachon,Palmaseca,Tinaja,Yerbaniz	NA	6.82857	3
NW_019170537.1	22102125	22109024	6899	Eig2	2.56492	3	CabMoro,Vasquez,Molino	NA	6.82857	3
NW_019170537.1	22109951	22133851	23900	Eig1	3.95954	4	Pachon,Palmaseca,Tinaja,Yerbaniz	NA	6.64935	3
NW_019170537.1	22109951	22133851	23900	Eig2	2.68981	3	CabMoro,Vasquez,Molino	NA	6.64935	3
NW_019170537.1	22134600	22143844	9244	Eig1	3.84799	4	Pachon,Palmaseca,Tinaja,Yerbaniz	NA	6.63576	3
NW_019170537.1	22134600	22143844	9244	Eig2	2.78777	3	CabMoro,Vasquez,Molino	NA	6.63576	3
NW_019170537.1	22144813	22151448	6635	Eig1	4.2206	7	CabMoro,Vasquez,Molino	Pachon,Palmaseca,Tinaja,Yerbaniz	6.70654	3
NW_019170537.1	22144813	22151448	6635	Eig2	2.48594	3	CabMoro,Vasquez,Molino	NA	6.70654	3
NW_019170537.1	22151456	22159623	8167	Eig1	3.97211	4	Pachon,Palmaseca,Tinaja,Yerbaniz	NA	6.96826	3
NW_019170537.1	22151456	22159623	8167	Eig2	2.99615	3	CabMoro,Vasquez,Molino	NA	6.96826	3
NW_019170537.1	22160002	22169484	9482	Eig1	4.3008	4	Pachon,Palmaseca,Tinaja,Yerbaniz	NA	6.93016	3
NW_019170537.1	22160002	22169484	9482	Eig2	2.62937	3	CabMoro,Vasquez,Molino	NA	6.93016	3
NW_019170537.1	22169597	22180257	10660	Eig1	3.71427	4	Pachon,Palmaseca,Tinaja,Yerbaniz	NA	6.70837	3
NW_019170537.1	22169597	22180257	10660	Eig2	2.9941	3	CabMoro,Vasquez,Molino	NA	6.70837	3
NW_019170537.1	22180313	22189491	9178	Eig1	4.16165	4	Pachon,Palmaseca,Tinaja,Yerbaniz	NA	6.90984	3
NW_019170537.1	22180313	22189491	9178	Eig2	2.74819	3	CabMoro,Vasquez,Molino	NA	6.90984	3
NW_019170537.1	22189564	22198310	8746	Eig1	3.9584	4	Pachon,Palmaseca,Tinaja,Yerbaniz	NA	6.80524	3
NW_019170537.1	22189564	22198310	8746	Eig2	2.84684	3	CabMoro,Vasquez,Molino	NA	6.80524	3
NW_019170537.1	22225666	22234047	8381	Eig1	3.73825	4	Pachon,Palmaseca,Tinaja,Yerbaniz	NA	6.73301	3
NW_019170537.1	22225666	22234047	8381	Eig2	2.99476	3	CabMoro,Vasquez,Molino	NA	6.73301	3
NW_019170537.1	22234314	22249792	15478	Eig1	3.6133	4	Pachon,Palmaseca,Tinaja,Yerbaniz	NA	6.62005	3
NW_019170537.1	22234314	22249792	15478	Eig2	3.00675	3	CabMoro,Vasquez,Molino	NA	6.62005	3
NW_019170537.1	22258013	22266224	8211	Eig1	3.9889	4	Pachon,Palmaseca,Tinaja,Yerbaniz	NA	6.98745	3
NW_019170537.1	22258013	22266224	8211	Eig2	2.99854	3	CabMoro,Vasquez,Molino	NA	6.98745	3
NW_019170537.1	22266698	22272828	6130	Eig1	4.01608	4	Pachon,Palmaseca,Tinaja,Yerbaniz	NA	6.75654	3
NW_019170537.1	22266698	22272828	6130	Eig2	2.74046	3	CabMoro,Vasquez,Molino	NA	6.75654	3
NW_019170537.1	22272883	22280217	7334	Eig1	4.02021	4	Pachon,Palmaseca,Tinaja,Yerbaniz	NA	6.95834	3
NW_019170537.1	22272883	22280217	7334	Eig2	2.93813	3	CabMoro,Vasquez,Molino	NA	6.95834	3
NW_019170537.1	22280386	22286397	6011	Eig1	3.83479	4	Pachon,Palmaseca,Tinaja,Yerbaniz	NA	6.83062	3
[truncated: 70,729 more rows]

## Sheet: AlleleReuse_Genes
Gene_ID	Gene_Symbol	Sweep present in at least one cavefish population from each lineage, neutral in surface fish populations from both lineages	Sweep present Pachon, Tinaja, and Molino cave populations, neutral in surface fish populations from both lineages (i.e., included in "overlapping sweeps" gene set)	Overlap with locus reuse gene set	Included in Distinguiishing Modes of Convergence analysis	Scaffold	Start	End	GO_Accession	GO_Terms	Gene_Description	Expression	zebra.annotation	mouse.annotation	human.annotation	eye/lens/retina	pigment/melanin/mela	sleep/circadian	nueromast/auditory/hearing/hair cell	brain	behavior	social	heart	body mass/weight/fat/adipose	metabolism	QTL_MarkerID	Mante_Molino_Mean_Dxy	Mante_Molino_Median_Dxy	Mante_Molino_Max_Dxy	Mante_Molino_fixed	Mante_Molino_invariant	Mante_Molino_total_sites_with_data	Mante_Molino_mean_Dxy_PercRank	Pachon_Rascon_Mean_Dxy	Pachon_Rascon_Median_Dxy	Pachon_Rascon_Max_Dxy	Pachon_Rascon_fixed	Pachon_Rascon_invariant	Pachon_Rascon_total_sites_with_data	Pachon_Rascon_mean_Dxy_PercRank	Rascon_Tinaja_Mean_Dxy	Rascon_Tinaja_Median_Dxy	Rascon_Tinaja_Max_Dxy	Rascon_Tinaja_fixed	Rascon_Tinaja_invariant	Rascon_Tinaja_total_sites_with_data	Rascon_Tinaja_mean_Dxy_PercRank	Molino_Pachon_Mean_Dxy	Molino_Pachon_Median_Dxy
ENSAMXG00000007751				Yes	Yes	NW_019170537.1	18939687	19010256	GO:0046872;GO:0003677;GO:0005634;GO:0016740;GO:0003676;GO:0000166;GO:0006260;GO:0051539;GO:0051536;GO:0016779;GO:0003887;GO:0071897	metal ion binding;DNA binding;nucleus;transferase activity;nucleic acid binding;nucleotide binding;DNA replication;"4 iron, 4 sulfur cluster binding";iron-sulfur cluster binding;nucleotidyltransferase activity;DNA-directed DNA polymerase activity;DNA biosynthetic process		3	na	abnormal trophoblast layer morphology;absent inner cell mass proliferation;cardiomyopathy;embryonic lethality between implantation and somite formation complete penetrance;embryonic lethality between somite formation and embryo turning complete penetrance;embryonic lethality during organogenesis complete penetrance;enlarged thymus;increased intestinal adenocarcinoma incidence;increased intestinal…	na	.	.	.	.	.	.	.	.	.	.	LG2_Eyesize,Melanophore,Ribs,PeduncleDepth,SO3Width,ToothCount.Protas2008_LensL,Eyesize,MelD, MelA.Protas2007_EyeSize,VAB,SNO.Yoshizawa2012,2015_INL.O'Quin2012	0.00182694	0	1	1	2301	2319	0.599	0.00139249	0	0.861111	0	2308	2319	0.566	0.00118965	0	0.85	0	2312	2319	0.56	0.00089577	0
ENSAMXG00000042147				Yes	Yes	NW_019170538.1	15807968	15813285	GO:0005576	extracellular region	neurexophilin-1-like [Source:NCBI gene;Acc:103023844]	3	na	abnormal locomotor behavior;abnormal spatial learning;impaired coordination;increased startle reflex;no abnormal phenotype detected	na	.	.	.	.	.	Yes	.	.	.	.	LG24_ONL.O'Quin2012__FinPlacement.Protas2008	0.00222222	0	0.4	0	358	360	0.684	0.00334169	0	0.601504	0	358	360	0.85	0.00298611	0	0.5375	0	358	360	0.854	0.000146199	0
ENSAMXG00000003175	kansl3			Yes	Yes	NW_019170540.1	10304426	10333273	NA	NA	KAT8 regulatory NSL complex subunit 3 [Source:NCBI gene;Acc:103024162]	1	na	embryonic lethality prior to organogenesis	na	.	.	.	.	.	.	.	.	.	.		0.00211782	0	0.964286	0	1674	1683	0.664	2.12206e-05	0	0.0357143	0	1682	1683	0.179	3.6075e-05	0	0.0357143	0	1681	1683	0.19	0.00116713	0
ENSAMXG00000041438				Yes	Yes	NW_019170540.1	26091860	26524451	GO:0005515	protein binding			na	na	na	.	.	.	.	.	.	.	.	.	.	LG17_FinPlacement,Ribs.Protas2008_MaxTth.Protas2007_VAB,SNO,EyeSize.Yoshizawa2012_ONL_O'Quin2012_EyeSize,FeedingAngle.Kowalko2013	0.00303951	0	1	1	328	329	0.802	0	0	0	0	329	329	0	0	0	0	0	329	329	0	0.00303951	0
ENSAMXG00000018341	tiam2a			Yes	Yes	NW_019170543.1	35345042	35454125	GO:0090630;GO:0007264;GO:0005085;GO:0035556;GO:0007165;GO:0005515	activation of GTPase activity;small GTPase mediated signal transduction;guanyl-nucleotide exchange factor activity;intracellular signal transduction;signal transduction;protein binding	TIAM Rac1 associated GEF 2 [Source:NCBI gene;Acc:103030128]		na	na	na	.	.	.	.	.	.	.	.	.	.		0.00149207	0	1	1	3205	3217	0.516	0.00133662	0	0.93985	0	3204	3217	0.551	0.00166669	0	0.941071	0	3202	3217	0.683	0.00157106	0
ENSAMXG00000000806	tgfbr1b			Yes	Yes	NW_019170544.1	7433604	7514478	GO:0016020;GO:0016021;GO:0000166;GO:0005524;GO:0046872;GO:0016740;GO:0004672;GO:0004674;GO:0006468;GO:0016301;GO:0016310;GO:0004675;GO:0007178	membrane;integral component of membrane;nucleotide binding;ATP binding;metal ion binding;transferase activity;protein kinase activity;protein serine/threonine kinase activity;protein phosphorylation;kinase activity;phosphorylation;transmembrane receptor protein serine/threonine kinase activity;transmembrane receptor protein serine/threonine kinase signaling pathway	TGF-beta receptor type-1 [Source:NCBI gene;Acc:103034175]		na	abnormal angiogenesis;abnormal aorta bulb morphology;abnormal aorta elastic fiber morphology;abnormal aortic arch morphology;abnormal cartilage development;abnormal coronary artery morphology;abnormal neural tube morphology;abnormal placenta labyrinth morphology;abnormal vascular smooth muscle morphology;abnormal visceral yolk sac morphology;abnormal vitelline vascular remodeling;absent vitelline…	na	.	.	.	.	.	.	.	.	.	.		0.00215998	0	1	1	1192	1196	0.672	0.000741559	0	0.886905	0	1195	1196	0.389	2.98614e-05	0	0.0357143	0	1195	1196	0.187	0.00238294	0
ENSAMXG00000004363	corin			Yes	Yes	NW_019170549.1	28469319	28491064	GO:0016020;GO:0006508;GO:0004252;GO:0005886;GO:0005515	membrane;proteolysis;serine-type endopeptidase activity;plasma membrane;protein binding	corin, serine peptidase [Source:ZFIN;Acc:ZDB-GENE-060224-3]		na	abnormal awl hair morphology;abnormal zigzag hair morphology;cardiac hypertrophy;decreased cardiac muscle contractility;diluted coat color;hypertension;increased body weight;increased systemic arterial systolic blood pressure;increased urine protein level;salt-sensitive hypertension	na	.	.	.	.	.	.	.	.	Yes	.		0.00371301	0	0.8	0	1980	2018	0.857	0.00490397	0	0.970588	0	1984	2018	0.915	0.00492544	0	0.9	0	1977	2018	0.925	0.00357861	0
ENSAMXG00000009110				Yes	Yes	NW_019170555.1	20507157	20515364	GO:0005515	protein binding			na	increased susceptibility to Riboviria infection;increased susceptibility to Riboviria infection induced morbidity/mortality;ataxia;decreased circulating interleukin-1 beta level;decreased circulating interleukin-12b level;decreased circulating interleukin-6 level;decreased circulating tumor necrosis factor level;decreased interleukin-6 secretion;decreased tumor necrosis factor secretion;enhanced …	na;na;na;na;na	Yes	.	.	.	.	.	.	.	.	.		0.0244326	0	1	4	1051	1125	0.995	0.0249047	0	0.890977	0	1056	1125	0.996	0.0238444	0	0.894643	0	1055	1125	0.995	0.0113058	0
ENSAMXG00000039409				Yes	Yes	NW_019170556.1	27331853	27335465	NA	NA			na;na	na	na	.	.	.	.	.	.	.	.	.	.	LG14_PeduncleDepth,Length,Melanophore,SO3Width.Protas2008_MelE, Dent.Protas2007	0.000289436	0	0.1	0	689	691	0.215	0.000982014	0	0.678571	0	690	691	0.454	0.00125853	0	0.669643	0	688	691	0.579	0	0
ENSAMXG00000035673					Yes	NW_019170535.1	19172	27555	GO:0005576	extracellular region	gamma-interferon-inducible lysosomal thiol reductase-like [Source:NCBI gene;Acc:103023905]	3	na	abnormal professional antigen presenting cell physiology	na	.	.	.	.	.	.	.	.	.	.
ENSAMXG00000007066	atrxl				Yes	NW_019170537.1	14543951	14584506	GO:0000166;GO:0005524;GO:0016787;GO:0046872;GO:0003677;GO:0005634;GO:0016887;GO:0000781;GO:0070615;GO:0006281;GO:0006974;GO:0003678;GO:0032508	nucleotide binding;ATP binding;hydrolase activity;metal ion binding;DNA binding;nucleus;ATPase activity;"chromosome, telomeric region";nucleosome-dependent ATPase activity;DNA repair;cellular response to DNA damage stimulus;DNA helicase activity;DNA duplex unwinding	ATRX chromatin remodeler, like [Source:ZFIN;Acc:ZDB-GENE-030131-2019]		na	abnormal developmental patterning;abnormal heart morphology;decreased body weight;embryonic lethality during organogenesis complete penetrance;impaired contextual conditioning behavior;prenatal lethality incomplete penetrance;reduced long term potentiation	na	.	.	.	.	.	Yes	.	Yes	Yes	.	LG2_Eyesize,Melanophore,Ribs,PeduncleDepth,SO3Width,ToothCount.Protas2008_LensL,Eyesize,MelD, MelA.Protas2007_EyeSize,VAB,SNO.Yoshizawa2012,2015_INL.O'Quin2012	0.000953079	0	1	1	3400	3410	0.375	0.000721654	0	0.892857	0	3403	3410	0.383	0.000795179	0	0.873214	0	3401	3410	0.44	3.21552e-05	0
ENSAMXG00000018097		Yes			Yes	NW_019170538.1	1070563	1110528	GO:0016020;GO:0016021;GO:0005524;GO:0046872;GO:0016887;GO:0016567;GO:0004842	membrane;integral component of membrane;ATP binding;metal ion binding;ATPase activity;protein ubiquitination;ubiquitin-protein transferase activity	ring finger protein 213 [Source:HGNC Symbol;Acc:HGNC:14539]		na	abnormal physiological neovascularization;decreased body weight;decreased circulating glucose level;decreased insulin secretion;decreased susceptibility to injury;no abnormal phenotype detected	na	.	.	.	.	.	.	.	.	Yes	.	LG24_ONL.O'Quin2012__FinPlacement.Protas2008	0.00686887	0	1	2	7245	7373	0.948	0.00473161	0	1	1	7278	7373	0.911	0.00521376	0	0.941071	0	7283	7373	0.93	0.00738169	0
ENSAMXG00000006164	zgc:63587				Yes	NW_019170540.1	27083945	27120339	GO:0016020;GO:0000166;GO:0005525;GO:0005886;GO:0005819;GO:0051301;GO:0042995;GO:0060170;GO:0030496;GO:0032154	membrane;nucleotide binding;GTP binding;plasma membrane;spindle;cell division;cell projection;ciliary membrane;midbody;cleavage furrow	zgc:63587 [Source:ZFIN;Acc:ZDB-GENE-040426-1175]		na	na	na	.	.	.	.	.	.	.	.	.	.	LG17_FinPlacement,Ribs.Protas2008_MaxTth.Protas2007_VAB,SNO,EyeSize.Yoshizawa2012_ONL_O'Quin2012_EyeSize,FeedingAngle.Kowalko2013	0.00174731	0	1	1	740	744	0.58	0	0	0	0	744	744	0	0	0	0	0	744	744	0	0.00134409	0
ENSAMXG00000005858	si:busm1-228j01.4				Yes	NW_019170540.1	28418703	28423878	GO:0016020;GO:0016021	membrane;integral component of membrane	si:busm1-228j01.4 [Source:ZFIN;Acc:ZDB-GENE-030616-394]		na;na;na	na	na	.	.	.	.	.	.	.	.	.	.	LG17_FinPlacement,Ribs.Protas2008_MaxTth.Protas2007_VAB,SNO,EyeSize.Yoshizawa2012_ONL_O'Quin2012_EyeSize,FeedingAngle.Kowalko2013	0.0186494	0	0.873333	0	218	232	0.992	0.0206754	0	0.785714	0	222	232	0.992	0.0216651	0	0.785714	0	222	232	0.994	0.00445402	0
ENSAMXG00000005852					Yes	NW_019170540.1	28428953	28442642	GO:0016020;GO:0016021	membrane;integral component of membrane		1	na;na	na	na;na	.	.	.	.	.	.	.	.	.	.	LG17_FinPlacement,Ribs.Protas2008_MaxTth.Protas2007_VAB,SNO,EyeSize.Yoshizawa2012_ONL_O'Quin2012_EyeSize,FeedingAngle.Kowalko2013	0.0164758	0	0.75	0	275	291	0.989	0.0214701	0	0.868421	0	278	291	0.993	0.0214777	0	0.95	0	278	291	0.993	0.00354193	0
ENSAMXG00000024854	pcdhb				Yes	NW_019170542.1	8826712	8829096	GO:0016020;GO:0016021;GO:0007155;GO:0005509;GO:0007156;GO:0005886	membrane;integral component of membrane;cell adhesion;calcium ion binding;homophilic cell adhesion via plasma membrane adhesion molecules;plasma membrane	protocadherin b [Source:ZFIN;Acc:ZDB-GENE-020731-3]		na	na	na	.	.	.	.	.	.	.	.	.	.		0.00929317	0	1	1	1242	1278	0.968	0.0132222	0	0.567669	0	1240	1278	0.981	0.0132264	0	0.567669	0	1240	1278	0.983	0.0154483	0
ENSAMXG00000015578					Yes	NW_019170546.1	19031157	19051728	GO:0003723	RNA binding	uncharacterized LOC103024880 [Source:NCBI gene;Acc:103024880]	2	na	na	na	.	.	.	.	.	.	.	.	.	.	LG21_Eye.MaxTth.Protas2007	0.00815422	0	1	2	1624	1647	0.961	0.00684237	0	0.973684	0	1624	1647	0.946	0.00670637	0	0.857143	0	1625	1647	0.949	0.00452391	0
ENSAMXG00000031827					Yes	NW_019170546.1	19689262	19703554	GO:0000166;GO:0005737;GO:0005525;GO:0003924	nucleotide binding;cytoplasm;GTP binding;GTPase activity	interferon-induced GTP-binding protein Mx1-like [Source:NCBI gene;Acc:103039009]		na;na	na	na	.	.	.	.	.	.	.	.	.	.	LG21_Eye.MaxTth.Protas2007	0.0121952	0	0.9	0	1326	1358	0.98	0.0106947	0	0.631579	0	1317	1358	0.972	0.0110628	0	0.75	0	1318	1358	0.976	0.0142259	0
ENSAMXG00000015842	rpl24				Yes	NW_019170546.1	19706693	19713388	NA	NA	ribosomal protein L24 [Source:NCBI gene;Acc:192301]	2	ball increased size;extension decreased length;extension decreased thickness;extension deformed;eye decreased size;fourth ventricle opaque;gut hypoplastic;head decreased size;liver hypoplastic;optic tectum increased size;otic placode decreased size;otic placode shape;post-vent region bent;telencephalon deformed;yolk non-functional	abnormal cell cycle;abnormal cell physiology;abnormal digit morphology;abnormal eye development;abnormal eye size;abnormal optic cup morphology;abnormal optic nerve morphology;abnormal retina morphology;abnormal retinal ganglion layer morphology;abnormal retinal inner plexiform layer morphology;abnormal retinal layer morphology;abnormal retinal neuronal layer morphology;abnormal retinal progenito…	na	Yes	.	.	.	.	.	.	.	Yes	.	LG21_Eye.MaxTth.Protas2007	0.00418006	0	0.65	0	309	311	0.884	0.00313686	0	0.5	0	309	311	0.836	0.00332453	0	0.533929	0	309	311	0.873	0.00516162	0
ENSAMXG00000007196					Yes	NW_019170548.1	18508228	18522576	GO:0008233;GO:0016787;GO:0006508;GO:0005576;GO:0004252;GO:0006956;GO:0002376;GO:0045087	peptidase activity;hydrolase activity;proteolysis;extracellular region;serine-type endopeptidase activity;complement activation;immune system process;innate immune response	complement factor B-like [Source:NCBI gene;Acc:103039688]	3	na;na;na	abnormal circulating phosphate level;abnormal complement pathway;abnormal kidney morphology;abnormal kidney morphology;abnormal seminal vesicle morphology;abnormal seminal vesicle morphology;decreased circulating phosphate level;decreased circulating triglyceride level;decreased susceptibility to Coronaviridae infection;decreased susceptibility to induced arthritis;enlarged heart;enlarged heart;i…	na;na	.	.	.	.	.	.	.	Yes	.	.		0.00623324	0	0.65	0	1688	1715	0.939	0.00829175	0	0.973684	0	1693	1715	0.958	0.00781958	0	1	2	1695	1715	0.959	0.0093407	0
ENSAMXG00000013371	fnbp1b				Yes	NW_019170548.1	27449380	27541036	GO:0006897;GO:0016020;GO:0005737;GO:0005886;GO:0007165;GO:0005515	endocytosis;membrane;cytoplasm;plasma membrane;signal transduction;protein binding	formin binding protein 1b [Source:ZFIN;Acc:ZDB-GENE-091117-6]		na;na	na	na	.	.	.	.	.	.	.	.	.	.	LG7_SO3Width, Eyesize,Condition.Protas2008_Eyesize.Protas2007_OPL.O'Quin2012	0.0027544	0	1	3	1302	1307	0.768	0.00267922	0	0.483083	0	1296	1307	0.796	0.00232755	0	0.467857	0	1297	1307	0.792	0.0019564	0
ENSAMXG00000035789	zgc:103759	Yes			Yes	NW_019170549.1	24417598	24425226	GO:0016787	hydrolase activity	U8 snoRNA-decapping enzyme-like [Source:NCBI gene;Acc:103041050]	6	na	na;na;na	na;na	.	.	.	.	.	.	.	.	.	.	LG18_Condition,AnalFinRays,Melanophore.Protas2008_MelA, MelD, Tbuds, LEnsLProtas2007	0.0105104	0	0.9	0	366	375	0.975	0.0104762	0	1	1	369	375	0.971	0.00208922	0	0.428571	0	370	375	0.76	0.0103275	0
ENSAMXG00000037236					Yes	NW_019170550.1	37466971	37474469	GO:0008270;GO:0046872;GO:0005515	zinc ion binding;metal ion binding;protein binding		1	na;na;na;na;na;na;na;na;na;na;na;na;na;na;na;na;na;na;na;na;na	na	na	.	.	.	.	.	.	.	.	.	.		0.0154995	0	0.7	0	953	1011	0.987	0.0247519	0	0.857143	0	962	1011	0.996	0.0242857	0	0.807692	0	959	1011	0.996	0.00542068	0
ENSAMXG00000030928	si:dkey-185m8.2				Yes	NW_019170550.1	40823510	40833901	GO:0000166;GO:0005525	nucleotide binding;GTP binding	trichohyalin-like [Source:NCBI gene;Acc:103041524]		na	na	na	.	.	.	.	.	.	.	.	.	.		0.00317292	0	0.85	0	3546	3574	0.814	0.00260637	0	0.509398	0	3544	3574	0.788	0.00304081	0	0.941071	0	3544	3574	0.858	0.00255353	0
ENSAMXG00000035876	si:cabz01030277.1				Yes	NW_019170550.1	40954344	40980362	GO:0003950;GO:0016740;GO:0016757	NAD+ ADP-ribosyltransferase activity;transferase activity;"transferase activity, transferring glycosyl groups"	si:cabz01030277.1 [Source:ZFIN;Acc:ZDB-GENE-160114-55]	4	na;na;na	na	na	.	.	.	.	.	.	.	.	.	.		0.00932187	0	0.8	0	3422	3536	0.968	0.0104905	0	0.692308	0	3421	3536	0.971	0.0100898	0	0.68609	0	3420	3536	0.973	0.00877032	0
ENSAMXG00000009778					Yes	NW_019170551.1	14851307	14868627	GO:0046872;GO:0004497;GO:0005506;GO:0016491;GO:0016705;GO:0020037;GO:0055114	metal ion binding;monooxygenase activity;iron ion binding;oxidoreductase activity;"oxidoreductase activity, acting on paired donors, with incorporation or reduction of molecular oxygen";heme binding;oxidation-reduction process	cytochrome P450 2G1-like [Source:NCBI gene;Acc:103025252]	3	na;na	na	na	.	.	.	.	.	.	.	.	.	.		0.0101893	0	1	1	1096	1127	0.973	0.0033949	0	0.428571	0	1099	1127	0.854	0.00307	0	0.432143	0	1100	1127	0.86	0.0013154	0
ENSAMXG00000030358	arhgap20				Yes	NW_019170553.1	25760541	25773750	GO:0007165	signal transduction	rho GTPase-activating protein 20-like [Source:NCBI gene;Acc:103033805]		na	na	na	.	.	.	.	.	.	.	.	.	.	LG11_GCL.O'Quin2012	0.00148856	0	0.5	0	2283	2302	0.515	0.00296952	0	0.921053	0	2286	2302	0.823	0.00239543	0	0.873214	0	2290	2302	0.8	0.00176163	0
ENSAMXG00000040584					Yes	NW_019170555.1	20514542	20521975	GO:0030246	carbohydrate binding			na	na	na	.	.	.	.	.	.	.	.	.	.		0.00795591	0	0.92	0	488	499	0.959	0.0138753	0	0.921053	0	484	499	0.982	0.0114863	0	0.839286	0	484	499	0.977	0.0114533	0
ENSAMXG00000041667		Yes			Yes	NW_019170556.1	18721714	18733666	GO:0000166;GO:0005524;GO:0051015;GO:0003774;GO:0016459;GO:0003779;GO:0005515	nucleotide binding;ATP binding;actin filament binding;motor activity;myosin complex;actin binding;protein binding	myosin heavy chain, fast skeletal muscle-like [Source:NCBI gene;Acc:103037429]		na;na;na;na;na	na	na	.	.	.	.	.	.	.	.	.	.	LG14_PeduncleDepth,Length,Melanophore,SO3Width.Protas2008_MelE, Dent.Protas2007	0.00497365	0	0.65	0	2803	2855	0.912	0.00430361	0	0.763158	0	2798	2855	0.898	0.0047447	0	0.775	0	2806	2855	0.921	0.00289087	0
ENSAMXG00000013697	cacna2d2b	Yes			Yes	NW_019170556.1	18802712	18835914	GO:0016020;GO:0016021;GO:0006811;GO:0005244;GO:0034765;GO:0005262;GO:0006816;GO:0070588	membrane;integral component of membrane;ion transport;voltage-gated ion channel activity;regulation of ion transmembrane transport;calcium channel activity;calcium ion transport;calcium ion transmembrane transport	calcium channel, voltage-dependent, alpha 2/delta subunit 2b [Source:ZFIN;Acc:ZDB-GENE-060503-99]		na	abnormal axon morphology;abnormal brain wave patternabnormal cerebellum morphology;abnormal CNS glial cell morphology;abnormal CNS synaptic transmissionabnormal dorsal spinal root morphology;abnormal eating behavior;abnormal enzyme/coenzyme activity;abnormal gait;abnormal glial cell physiology;abnormal heart rate;abnormal hindbrain development;abnormal hindbrain morphology;abnormal involuntary mo…	na	.	.	.	.	Yes	Yes	.	Yes	Yes	.	LG14_PeduncleDepth,Length,Melanophore,SO3Width.Protas2008_MelE, Dent.Protas2007	0.0011504	0	0.89	0	2593	2602	0.428	0.00123535	0	0.972222	0	2592	2602	0.525	0.000862986	0	0.964286	0	2594	2602	0.462	0.0014603	0
ENSAMXG00000013809	nfs1				Yes	NW_019170556.1	23608761	23622354	GO:0046872;GO:0003824;GO:0030170;GO:0051536;GO:0031071;GO:0044571	metal ion binding;catalytic activity;pyridoxal phosphate binding;iron-sulfur cluster binding;cysteine desulfurase activity;[2Fe-2S] cluster assembly	NFS1 cysteine desulfurase [Source:NCBI gene;Acc:103043755]	6	na	na	na	.	.	.	.	.	.	.	.	.	.	LG14_PeduncleDepth,Length,Melanophore,SO3Width.Protas2008_MelE, Dent.Protas2007	0.00189055	0	0.5	0	995	1005	0.613	0.000546141	0	0.25	0	1001	1005	0.339	0.000547264	0	0.25	0	1000	1005	0.361	5.23697e-05	0
ENSAMXG00000030892	desi1a				Yes	NW_019170557.1	3374615	3389534	GO:0008233;GO:0006508	peptidase activity;proteolysis	desumoylating isopeptidase 1-like [Source:NCBI gene;Acc:111195493]	2	na	na	na	.	.	.	.	.	.	.	.	.	.		0.00675418	0	0.966667	0	413	419	0.947	0.00530751	0	0.823887	0	413	419	0.924	0.00352029	0	0.5	0	415	419	0.883	0.00937626	0
ENSAMXG00000008242					Yes	NW_019170557.1	3394876	3396174	GO:0005515	protein binding			na	na	na	.	.	.	.	.	.	.	.	.	.		0.00046729	0	0.05	0	106	107	0.256	0	0	0	0	107	107	0	0.000934579	0	0.1	0	106	107	0.485	0	0
ENSAMXG00000030747					Yes	NW_019170559.1	20228520	20234444	GO:0008270;GO:0016787;GO:0006508;GO:0016740;GO:0003676;GO:0015074;GO:0004190;GO:0090305;GO:0016779;GO:0004518;GO:0004519;GO:0003964;GO:0006278	zinc ion binding;hydrolase activity;proteolysis;transferase activity;nucleic acid binding;DNA integration;aspartic-type endopeptidase activity;nucleic acid phosphodiester bond hydrolysis;nucleotidyltransferase activity;nuclease activity;endonuclease activity;RNA-directed DNA polymerase activity;RNA-dependent DNA biosynthetic process			na	na	na	.	.	.	.	.	.	.	.	.	.		0.00387342	0	0.444444	0	2555	2610	0.867	0.00594092	0	0.653846	0	2565	2610	0.935	0.00550062	0	0.673077	0	2564	2610	0.935	0.00214291	0
[truncated: 72 more columns]

## Sheet: LocusReuse_Genes
Gene_ID	Gene_Symbol	Overlap with allele reuse gene set	Sweep present in at least one cavefish population from each lineage, neutral in surface fish populations from both lineages	Sweep present Pachon, Tinaja, and Molino cave populations, neutral in surface fish populations from both lineages (i.e., included in "overlapping sweeps" gene set)	Included in Distinguiishing Modes of Convergence analysis	Scaffold	Start	End	GO_Accession	GO_Terms	Gene_Description	Expression	zebra.annotation	mouse.annotation	human.annotation	eye/lens/retina	pigment/melanin/mela	sleep/circadian	nueromast/auditory/hearing/hair cell	brain	behavior	social	heart	body mass/weight/fat/adipose	metabolism	QTL_MarkerID	Mante_Molino_Mean_Dxy	Mante_Molino_Median_Dxy	Mante_Molino_Max_Dxy	Mante_Molino_fixed	Mante_Molino_invariant	Mante_Molino_total_sites_with_data	Mante_Molino_mean_Dxy_PercRank	Pachon_Rascon_Mean_Dxy	Pachon_Rascon_Median_Dxy	Pachon_Rascon_Max_Dxy	Pachon_Rascon_fixed	Pachon_Rascon_invariant	Pachon_Rascon_total_sites_with_data	Pachon_Rascon_mean_Dxy_PercRank	Rascon_Tinaja_Mean_Dxy	Rascon_Tinaja_Median_Dxy	Rascon_Tinaja_Max_Dxy	Rascon_Tinaja_fixed	Rascon_Tinaja_invariant	Rascon_Tinaja_total_sites_with_data	Rascon_Tinaja_mean_Dxy_PercRank	Molino_Pachon_Mean_Dxy	Molino_Pachon_Median_Dxy
ENSAMXG00000024635	thsd7ab					NW_019170552.1	34401559	34716301	GO:0016020;GO:0016021	membrane;integral component of membrane	thrombospondin, type I, domain containing 7Ab [Source:ZFIN;Acc:ZDB-GENE-130530-999]		na	abnormal bone structure;abnormal lens morphology;abnormal locomotor activationabnormal locomotor behavior;abnormal retina morphology;decreased body length;decreased bone mineral content;decreased bone mineral content;decreased lean body mass;impaired glucose tolerance;increased total body fat amount;increased total body fat amount	na	Yes	.	.	.	.	Yes	.	.	Yes	.		0.0023728	0	0.966667	0	3702	3739	0.712	0.00155915	0	1	4	3724	3739	0.606	0.000958127	0	0.961538	0	3723	3739	0.492	0.00159452	0
ENSAMXG00000010115	tnrc18					NW_019170557.1	33101961	33215380	GO:0003682	chromatin binding	trinucleotide repeat containing 18 [Source:NCBI gene;Acc:103030973]		na	na	na	.	.	.	.	.	.	.	.	.	.		0.00239459	0	1	4	6012	6058	0.715	0.00234647	0	1	4	6029	6058	0.754	0.00212323	0	0.964286	0	6022	6058	0.765	0.00228953	0
ENSAMXG00000015017	cacna1db					NW_019170540.1	47497555	47594424	GO:0005737	cytoplasm	cilia and flagella associated protein 74 [Source:NCBI gene;Acc:103033679]		na	na	na	.	.	.	.	.	.	.	.	.	.	LG17_FinPlacement,Ribs.Protas2008_MaxTth.Protas2007_VAB,SNO,EyeSize.Yoshizawa2012_ONL_O'Quin2012_EyeSize,FeedingAngle.Kowalko2013	0.00200706	0	0.95	0	3000	3021	0.641	0.00195125	0	1	3	3008	3021	0.691	0.00171316	0	0.975	0	3007	3021	0.692	0.00221781	0
ENSAMXG00000015418	BICD2					NW_019170540.1	46603395	46681613	GO:0070840;GO:0008093	dynein complex binding;cytoskeletal anchor activity	protein bicaudal D homolog 2-like [Source:NCBI gene;Acc:103023429]		na	abnormal brain ependyma morphology;abnormal cerebellar Golgi cell morphology;abnormal cerebellar granule cell migrationabnormal cerebellar layer morphology;abnormal cerebellar molecular layer;abnormal cerebellar Purkinje cell layer;abnormal cerebellum white matter morphology;abnormal extracellular matrix morphology;abnormal gait;abnormal hippocampus layer morphology;abnormal hippocampus pyramidal…	na	.	.	.	.	Yes	.	.	.	Yes	.	LG17_FinPlacement,Ribs.Protas2008_MaxTth.Protas2007_VAB,SNO,EyeSize.Yoshizawa2012_ONL_O'Quin2012_EyeSize,FeedingAngle.Kowalko2013	0.000388364	0	0.314286	0	1872	1876	0.237	0.00239872	0	1	3	1867	1876	0.762	0.00146503	0	0.975	0	1866	1876	0.634	0.00102802	0
ENSAMXG00000014360	pan3					NW_019170537.1	21928998	21951632	GO:0031251;GO:0000289;GO:0006397;GO:0003723;GO:0046872	PAN complex;nuclear-transcribed mRNA poly(A) tail shortening;mRNA processing;RNA binding;metal ion binding	poly(A) specific ribonuclease subunit PAN3 [Source:NCBI gene;Acc:103032029]		na	na	na	.	.	.	.	.	.	.	.	.	.	LG2_Eyesize,Melanophore,Ribs,PeduncleDepth,SO3Width,ToothCount.Protas2008_LensL,Eyesize,MelD, MelA.Protas2007_EyeSize,VAB,SNO.Yoshizawa2012,2015_INL.O'Quin2012	0.000285767	0	0.15	0	1802	1808	0.214	0.00306203	0	1	3	1799	1808	0.831	0.00358814	0	0.975	0	1798	1808	0.886	0.000619081	0
ENSAMXG00000015886	arhgef18b					NW_019170539.1	24536855	24580601	GO:0005737;GO:0007264;GO:0005085;GO:0035556;GO:0050790;GO:0003341;GO:0016020;GO:0016021	cytoplasm;small GTPase mediated signal transduction;guanyl-nucleotide exchange factor activity;intracellular signal transduction;regulation of catalytic activity;cilium movement;membrane;integral component of membrane	rho/rac guanine nucleotide exchange factor (GEF) 18b [Source:ZFIN;Acc:ZDB-GENE-070705-462]		anterior-posterior axis part_of whole organism curved;determination of left/right symmetry disrupted;motile cilium part_of Kupffer's vesicle decreased amount;otolith morphology;ventricular system hydrocephalic	abnormal behavior;abnormal retina morphology;increased basophil cell number;increased basophil cell number;preweaning lethality complete penetrance;preweaning lethality complete penetrance;preweaning lethality incomplete penetrance	na	Yes	.	.	.	.	Yes	.	.	.	.	LG22_Activity.Yoshizawa2015_Eyesize.Kowalko2013	0.000494324	0	1	1	2725	2731	0.263	0.00189622	0	1	3	2720	2731	0.68	0.00165732	0	0.975	0	2719	2731	0.68	0.00146466	0
ENSAMXG00000021616	fbn2b					NW_019170539.1	25140710	25223704	GO:0005509;GO:0005201;GO:0062023;GO:0001570;GO:0003007;GO:0003160;GO:0003250;GO:0007155;GO:0048570;GO:0060958	calcium ion binding;extracellular matrix structural constituent;collagen-containing extracellular matrix;vasculogenesis;heart morphogenesis;endocardium morphogenesis;regulation of cell proliferation involved in heart valve morphogenesis;cell adhesion;notochord morphogenesis;endocardial cell development	fibrillin 2b [Source:ZFIN;Acc:ZDB-GENE-090112-3]	1	anatomical system quality;atrium has fewer parts of type;blood circulation disrupted;blood vessel development disrupted;blood vessel endothelial cell part_of caudal vein disorganized;caudal vein disorganized;caudal vein plexus disorganized;caudal vein structure cavities;dorsal aorta decreased diameter;endocardium development decreased process quality;heart quality;integument part_of trunk distend…	na	na	.	Yes	.	.	.	.	.	Yes	.	.	LG22_Activity.Yoshizawa2015_Eyesize.Kowalko2013	0.00083985	0	1	1	6378	6394	0.346	0.00162798	0	1	3	6372	6394	0.623	0.000763646	0	0.964286	0	6377	6394	0.43	0.00100292	0
ENSAMXG00000009528	TNS3					NW_019170537.1	43598383	43664257	GO:0005515	protein binding	tensin-3 [Source:NCBI gene;Acc:103027377]	3	na	abnormal bone marrow morphology;abnormal cell migrationabnormal digestive system morphology;abnormal head morphology;abnormal head morphology;abnormal long bone epiphyseal plate morphology;abnormal lung morphology;abnormal pulmonary alveolus morphology;abnormal small intestinal villus morphology;decreased body weight;decreased chondrocyte proliferation;postnatal growth retardation;postnatal letha…	na	.	.	.	.	.	.	.	.	Yes	.	LG2_Eyesize,Melanophore,Ribs,PeduncleDepth,SO3Width,ToothCount.Protas2008_LensL,Eyesize,MelD, MelA.Protas2007_EyeSize,VAB,SNO.Yoshizawa2012,2015_INL.O'Quin2012	0.00159613	0	1	1	2466	2481	0.542	0.0020979	0	1	3	2470	2481	0.717	0.00109024	0	0.5	0	2472	2481	0.531	0.00198562	0
ENSAMXG00000020799						NW_019170552.1	461669	535886	GO:0005509	calcium ion binding			na	abnormal aorta elastic fiber morphology;abnormal aorta morphology;abnormal cardiovascular system physiology;abnormal cell physiology;abnormal colon morphology;abnormal heart left ventricle morphology;abnormal heart right ventricle morphology;abnormal interventricular septum morphology;abnormal intestinal goblet cell morphology;abnormal intestinal mucosa morphology;abnormal large intestine crypts …	na	.	.	.	.	.	.	.	Yes	Yes	.		0.00216174	0	1	2	3117	3139	0.673	0.00279676	0	1	3	3121	3139	0.808	0.00257593	0	0.975	0	3118	3139	0.817	0.00313395	0
ENSAMXG00000031482	mrvi1					NW_019170539.1	34521939	34606568	GO:0016020;GO:0016021;GO:0005737	membrane;integral component of membrane;cytoplasm	murine retrovirus integration site 1 homolog [Source:NCBI gene;Acc:103045672]		na	abnormal digestive system morphology;abnormal intestinal transit time;abnormal systemic arterial blood pressure;abnormal vascular smooth muscle physiology;decreased heart rate;decreased systemic arterial blood pressure;gastric hypertrophy;impaired muscle relaxation;impaired smooth muscle contractility;premature death;pyloric stenosis	na	.	.	.	.	.	.	.	Yes	.	.		0.00294658	0	1	2	3152	3181	0.792	0.00173055	0	1	3	3165	3181	0.647	0.00120284	0	0.964286	0	3163	3181	0.564	0.00153892	0
ENSAMXG00000041864	prdm5					NW_019170549.1	32032815	32106614	GO:0046872;GO:0005634;GO:0000976;GO:0006355;GO:0048701;GO:0048702;GO:0048703;GO:0060828;GO:2000050	metal ion binding;nucleus;transcription regulatory region sequence-specific DNA binding;"regulation of transcription, DNA-templated";embryonic cranial skeleton morphogenesis;embryonic neurocranium morphogenesis;embryonic viscerocranium morphogenesis;regulation of canonical Wnt signaling pathway;regulation of non-canonical Wnt signaling pathway	PR domain containing 5 [Source:ZFIN;Acc:ZDB-GENE-040708-1]		anterior neural plate decreased length;embryo development process quality;ethmoid cartilage decreased size;eye decreased size;eye fused with;eye position;gut hypoplastic;head circular;heart morphology;hypophyseal fenestra increased width;liver hypoplastic;mandibular arch skeleton morphology;Meckel's cartilage shortened;mesoderm cellular motility;neurocranial trabecula shortened;neurocranium decre…	abnormal anxiety-related response;abnormal auditory brainstem response;abnormal behavior;abnormal behavior;abnormal bone collagen fibril morphology;abnormal bone structure;abnormal circulating alkaline phosphatase level;abnormal cued conditioning behavior;abnormal exploration in a new environment;abnormal locomotor activationabnormal optic disk morphology;abnormal optic disk morphology;abnormal o…	na	Yes	.	.	Yes	Yes	Yes	.	Yes	.	.		0.00337178	0	1	2	1120	1127	0.832	0.00296215	0	1	3	1121	1127	0.823	0.00123306	0	0.975	0	1122	1127	0.573	0.00448326	0
ENSAMXG00000018526	si:ch211-214c7.4					NW_019170546.1	11151224	11184468	NA	NA	platelet binding protein GspB-like [Source:NCBI gene;Acc:103038803]		na	na	na	.	.	.	.	.	.	.	.	.	.		0.00412009	0	1	4	2541	2556	0.88	0.00317442	0	1	3	2541	2556	0.838	0.00264533	0	0.973684	0	2543	2556	0.825	0.00365381	0
ENSAMXG00000038005	mdn1		Yes	Yes	Yes	NW_019170537.1	48748039	48827435	GO:0000166;GO:0005524;GO:0005634;GO:0016887;GO:0000027	nucleotide binding;ATP binding;nucleus;ATPase activity;ribosomal large subunit assembly	midasin AAA ATPase 1 [Source:ZFIN;Acc:ZDB-GENE-041001-138]	2	eye decreased size;gut quality;head decreased size;inner ear decreased size;mandibular arch skeleton malformed;melanocyte quality;pericardium edematous;swim bladder aplastic;whole organism decreased size;yolk increased size	na	na	Yes	Yes	.	.	.	.	.	.	.	.	LG2_Eyesize,Melanophore,Ribs,PeduncleDepth,SO3Width,ToothCount.Protas2008_LensL,Eyesize,MelD, MelA.Protas2007_EyeSize,VAB,SNO.Yoshizawa2012,2015_INL.O'Quin2012	0.00173136	0	0.966667	0	9941	9994	0.576	0.000961411	0	1	2	9969	9994	0.449	0.000771956	0	0.964286	0	9960	9994	0.432	0.00174052	0
ENSAMXG00000012767	agrn					NW_019170549.1	15815031	16178082	GO:0043113;GO:0007213;GO:0043236;GO:0005509;GO:0045202;GO:0030154;GO:0005886;GO:0007409;GO:0007417;GO:0007422;GO:0009952;GO:0005515;GO:0016020;GO:0016021	receptor clustering;G protein-coupled acetylcholine receptor signaling pathway;laminin binding;calcium ion binding;synapse;cell differentiation;plasma membrane;axonogenesis;central nervous system development;peripheral nervous system development;anterior/posterior pattern specification;protein binding;membrane;integral component of membrane	agrin [Source:ZFIN;Acc:ZDB-GENE-030131-1033]	1	axon part_of CaP motoneuron decreased length;axon part_of cranial nerve II decreased amount;axon part_of cranial nerve IX decreased length;axon part_of cranial nerve V decreased length;axon part_of cranial nerve V defasciculated;axon part_of cranial nerve VI decreased length;axon part_of cranial nerve X decreased length;axon part_of lateral line nerve decreased length;axon part_of Rohon-Beard neu…	abnormal axon morphology;abnormal hindlimb morphology;abnormal innervationabnormal innervation pattern to muscle;abnormal motor capabilities/coordination/movement;abnormal neuromuscular synapse morphology;abnormal paired-pulse inhibitionabnormal skeletal muscle fiber type ratio;camptodactyly;decreased body size;decreased CNS synapse formation;failure of neuromuscular synapse presynaptic different…	na	Yes	.	.	.	Yes	.	.	Yes	.	.	LG18_Condition,AnalFinRays,Melanophore.Protas2008_MelA, MelD, Tbuds, LEnsLProtas2007	0.00235023	0	0.961538	0	4364	4391	0.708	0.00149336	0	1	2	4371	4391	0.59	0.0008217	0	0.947368	0	4377	4391	0.449	0.00205551	0
ENSAMXG00000014576	serping1					NW_019170540.1	49797493	49812660	GO:0005615;GO:0004867;GO:0010951;GO:0045916;GO:0030193	extracellular space;serine-type endopeptidase inhibitor activity;negative regulation of endopeptidase activity;negative regulation of complement activation;regulation of blood coagulation	plasma protease C1 inhibitor-like [Source:NCBI gene;Acc:103024709]	1	na	increased vascular permeability	na	.	.	.	.	.	.	.	.	.	.	LG17_FinPlacement,Ribs.Protas2008_MaxTth.Protas2007_VAB,SNO,EyeSize.Yoshizawa2012_ONL_O'Quin2012_EyeSize,FeedingAngle.Kowalko2013	0.00284	0	0.964286	0	1157	1167	0.779	0.00894293	0	1	2	1147	1167	0.963	0.00798308	0	0.941071	0	1147	1167	0.96	0.00673188	0
ENSAMXG00000020532	si:dkey-166k12.1					NW_019170557.1	28680935	28696338	GO:0016020;GO:0016021;GO:0055085;GO:0022857	membrane;integral component of membrane;transmembrane transport;transmembrane transporter activity	organic cation transporter protein-like [Source:NCBI gene;Acc:103028750]		na	abnormal bone mineralizationabnormal corpus epididymis morphology;abnormal epididymis morphology;abnormal glucose homeostasis;abnormal hepatocyte morphology;abnormal male reproductive system morphology;abnormal renal reabsorptionaminoaciduria;cardiac hypertrophy;decreased circulating carnitine level;embryonic lethality prior to organogenesis;embryonic lethality prior to organogenesis;hepatic stea…	na;na;na;na;na;na;na;na;na;na;na;na	Yes	.	.	.	.	.	.	.	Yes	.	LG25_Length.Protas2008	0.00129948	0	0.933333	0	1276	1280	0.468	0.00257578	0	1	2	1275	1280	0.785	0.00179967	0	0.975	0	1274	1280	0.709	0.0030784	0
ENSAMXG00000019906	cemip					NW_019170539.1	3429370	3647768	GO:0016787;GO:0016798;GO:0008152;GO:0005886;GO:0004415	hydrolase activity;"hydrolase activity, acting on glycosyl bonds";metabolic process;plasma membrane;hyalurononglucosaminidase activity	cell migration inducing hyaluronidase 1 [Source:NCBI gene;Acc:103025118]	1	na	na	na	.	.	.	.	.	.	.	.	.	.	LG22_Activity.Yoshizawa2015_Eyesize.Kowalko2013	0.000989707	0	0.9	0	2932	2947	0.385	0.0013318	0	1	2	2933	2947	0.549	0.00196431	0	0.975	0	2927	2947	0.74	0.00145554	0
ENSAMXG00000003910	nt5dc1					NW_019170537.1	38309315	38355815	GO:0016787;GO:0046872	hydrolase activity;metal ion binding	5'-nucleotidase domain containing 1 [Source:ZFIN;Acc:ZDB-GENE-030131-8274]	3	na	abnormal locomotor activationabnormal retina morphology;hyperactivity;hyperactivity;persistence of hyaloid vascular system;persistence of hyaloid vascular system	na	Yes	.	.	.	.	.	.	.	.	.	LG2_Eyesize,Melanophore,Ribs,PeduncleDepth,SO3Width,ToothCount.Protas2008_LensL,Eyesize,MelD, MelA.Protas2007_EyeSize,VAB,SNO.Yoshizawa2012,2015_INL.O'Quin2012	0.00222707	0	0.9	0	1139	1145	0.686	0.0043586	0	1	2	1138	1145	0.9	0.00273238	0	0.964286	0	1138	1145	0.834	0.00341566	0
ENSAMXG00000033615	mex3b					NW_019170539.1	5001226	5005057	GO:0046872;GO:0005634;GO:0003676;GO:0003723	metal ion binding;nucleus;nucleic acid binding;RNA binding	mex-3 RNA binding family member B [Source:NCBI gene;Acc:103046405]		na	abnormal behavior;abnormal granulosa cell morphology;abnormal kidney morphology;abnormal kidney morphology;abnormal locomotor activationabnormal ovary morphology;abnormal ovary morphology;abnormal prepulse inhibitionabnormal pulmonary respiratory rate;abnormal seminiferous tubule epithelium morphology;abnormal seminiferous tubule morphology;abnormal Sertoli cell barrier functionabnormal Sertoli c…	na	.	.	.	.	.	Yes	.	.	Yes	.	LG22_Activity.Yoshizawa2015_Eyesize.Kowalko2013	0.00289259	0	0.85	0	957	964	0.786	0.00411358	0	1	2	958	964	0.891	0.00402746	0	0.973684	0	959	964	0.902	0.00210426	0
ENSAMXG00000001330	acap2					NW_019170539.1	24350666	24403298	GO:0046872;GO:0005096;GO:0043547;GO:0005515	metal ion binding;GTPase activator activity;positive regulation of GTPase activity;protein binding	ArfGAP with coiled-coil, ankyrin repeat and PH domains 2 [Source:ZFIN;Acc:ZDB-GENE-050208-640]		na	abnormal vocalization;decreased lean body mass;decreased lean body mass;increased total body fat amount	na	.	.	.	.	.	.	.	.	Yes	.	LG22_Activity.Yoshizawa2015_Eyesize.Kowalko2013	0.000804384	0	0.846667	0	1607	1612	0.337	0.00191387	0	1	2	1606	1612	0.684	0.00186402	0	0.975	0	1606	1612	0.723	0.00181969	0
ENSAMXG00000008520	ralgapa2					NW_019170543.1	21521041	21674549	GO:0005634;GO:0005096;GO:0051056;GO:0043547	nucleus;GTPase activator activity;regulation of small GTPase mediated signal transduction;positive regulation of GTPase activity	Ral GTPase activating protein, alpha subunit 2 (catalytic) [Source:ZFIN;Acc:ZDB-GENE-131122-56]		na	increased incidence of tumors by chemical induction;increased urinary system tumor incidence	na	.	.	.	.	.	.	.	.	.	.	LG20_Condition.Protas2008_MelA.Protas2007_HeadDepth.Kowalko2013	0.000849111	0	0.846667	0	4053	4067	0.348	0.0025483	0	1	2	4049	4067	0.781	0.00169335	0	0.9	0	4053	4067	0.688	0.00117592	0
ENSAMXG00000035826	nhsl1a					NW_019170543.1	16882218	16996691	NA	NA	NHS-like protein 1 [Source:NCBI gene;Acc:103028512]	2	na	abnormal lung morphology;abnormal lung morphology;abnormal testis morphology;abnormal testis morphology;small testis;small testis	na	.	.	.	.	.	.	.	.	.	.		0.00159785	0	0.75	0	3739	3761	0.542	0.00142658	0	1	2	3748	3761	0.574	0.00184925	0	0.9	0	3734	3761	0.72	0.00211633	0
ENSAMXG00000001200	ebf3a					NW_019170558.1	16963422	17246071	GO:0046872;GO:0003677;GO:0003700;GO:0006355;GO:0005634;GO:0046983;GO:0007275	metal ion binding;DNA binding;DNA-binding transcription factor activity;"regulation of transcription, DNA-templated";nucleus;protein dimerization activity;multicellular organism development	EBF transcription factor 1a [Source:NCBI gene;Acc:565310]		na	abnormal anterior commissure pars posterior morphology;abnormal B cell morphology;abnormal bone marrow morphology;abnormal bone ossificationabnormal bone structure;abnormal brain internal capsule morphology;abnormal freezing behavior;abnormal humoral immune response;abnormal lateral ganglionic eminence morphology;abnormal long bone epiphyseal plate morphology;abnormal lymphocyte morphology;abnorm…	na	.	.	.	.	Yes	Yes	.	.	Yes	.	LG6_ChemicalSense.ToothCount(marker perhaps misplaced),FinPlacement.Protas2008_Dent.Protas2007_EyeSize.Yoshizawa2012_Feeding Angle.Kowalko2013	0.00196319	0	0.78	0	1400	1410	0.63	0.00224185	0	1	2	1402	1410	0.738	0.00259421	0	0.925	0	1401	1410	0.819	0.0027988	0
ENSAMXG00000003180	slc24a1					NW_019170552.1	16861534	16882528	GO:0016020;GO:0016021;GO:0055085;GO:0006811;GO:0006816;GO:0015297	membrane;integral component of membrane;transmembrane transport;ion transport;calcium ion transport;antiporter activity	solute carrier family 24 member 1 [Source:NCBI gene;Acc:103029806]	1	na	abnormal a wave shape;abnormal photoreceptor outer segment morphology;abnormal retinal cone cell outer segment morphology;abnormal rod electrophysiology;nyctalopia;retinal degeneration;retinal rod cell degeneration;thin retinal outer nuclear layer	na	Yes	.	.	.	.	.	.	.	.	.		0.000477403	0	0.75	0	1570	1571	0.259	0.00145347	0	1	2	1566	1571	0.58	0.00151545	0	0.975	0	1566	1571	0.646	0.00190961	0
ENSAMXG00000015366	mib2					NW_019170540.1	46719326	46812850	GO:0008270;GO:0046872;GO:0016740;GO:0005737;GO:0016567;GO:0004842;GO:0007219;GO:0005515;GO:0042802;GO:0002090;GO:0030318;GO:0031398;GO:0051865;GO:0031410;GO:0048471	zinc ion binding;metal ion binding;transferase activity;cytoplasm;protein ubiquitination;ubiquitin-protein transferase activity;Notch signaling pathway;protein binding;identical protein binding;regulation of receptor internalization;melanocyte differentiation;positive regulation of protein ubiquitination;protein autoubiquitination;cytoplasmic vesicle;perinuclear region of cytoplasm	mindbomb E3 ubiquitin protein ligase 2 [Source:NCBI gene;Acc:103034310]		inner ear decreased amount;whole organism decreased amount	abnormal eye morphology;abnormal eye morphology;abnormal retina morphology;abnormal retina morphology;abnormal tail movements;decreased blood urea nitrogen level;decreased blood urea nitrogen level;decreased body weight;decreased circulating amylase level;decreased circulating amylase level;decreased circulating iron level;decreased grip strength;decreased grip strength;decreased lean body mass;d…	na	Yes	.	.	.	.	.	.	.	Yes	.	LG17_FinPlacement,Ribs.Protas2008_MaxTth.Protas2007_VAB,SNO,EyeSize.Yoshizawa2012_ONL_O'Quin2012_EyeSize,FeedingAngle.Kowalko2013	0.000803881	0	0.7	0	2399	2405	0.337	0.00126225	0	1	2	2401	2405	0.531	0.000805613	0	0.941071	0	2402	2405	0.443	0.00206514	0
ENSAMXG00000012369	TRIM67					NW_019170537.1	25626939	25680057	GO:0005515;GO:0008270	protein binding;zinc ion binding	tripartite motif containing 67 [Source:NCBI gene;Acc:103027505]	1	na	abnormal cognitionabnormal dorsal striatum morphology;abnormal forebrain morphology;abnormal hippocampus morphology;abnormal response to social novelty;abnormal spatial reference memory;cognitive inflexibility;decreased amygdala size;decreased brain internal capsule size;decreased brain weight;decreased corpus callosum size;decreased grip strength;decreased hippocampal commissure size;decreased p…	na	.	.	.	.	Yes	.	Yes	.	Yes	.	LG2_Eyesize,Melanophore,Ribs,PeduncleDepth,SO3Width,ToothCount.Protas2008_LensL,Eyesize,MelD, MelA.Protas2007_EyeSize,VAB,SNO.Yoshizawa2012,2015_INL.O'Quin2012	0.00120015	0	0.733333	0	1717	1722	0.441	0.00163846	0	1	2	1715	1722	0.626	0.00113137	0	0.95	0	1716	1722	0.543	0.00340689	0
ENSAMXG00000017709	dot1l					NW_019170539.1	20119278	20146872	GO:0034729;GO:0031151;GO:0005634;GO:0016740;GO:0008168;GO:0032259;GO:0006325;GO:0051726;GO:0018024;GO:0060070;GO:0060729	histone H3-K79 methylation;histone methyltransferase activity (H3-K79 specific);nucleus;transferase activity;methyltransferase activity;methylation;chromatin organization;regulation of cell cycle;histone-lysine N-methyltransferase activity;canonical Wnt signaling pathway;intestinal epithelial structure maintenance	DOT1 like histone lysine methyltransferase [Source:NCBI gene;Acc:103023208]		canonical Wnt signaling pathway decreased process quality;intestinal epithelial structure maintenance decreased process quality;intestinal epithelium has fewer parts of type;intestinal villus decreased length;intestine well differentiated	abnormal behavior;abnormal cell physiology;abnormal retinal vasculature morphology;abnormal vitelline vasculature morphology;aneuploidy;decreased cell proliferation;decreased embryo size;embryonic growth retardation;embryonic lethality during organogenesis complete penetrance;enlarged heart;increased embryonic tissue cell apoptosis;increased telomere length;no abnormal phenotype detected;prenatal…	na	Yes	.	.	.	.	Yes	.	Yes	.	.	LG22_Activity.Yoshizawa2015_Eyesize.Kowalko2013	0.00135161	0	0.6	0	2726	2735	0.48	0.00148177	0	1	2	2726	2735	0.587	0.00145434	0	0.964286	0	2724	2735	0.632	0.00181597	0
ENSAMXG00000005286						NW_019170540.1	13596472	13598325	GO:0016020;GO:0016021;GO:0016491;GO:0004800;GO:0042446;GO:0055114	membrane;integral component of membrane;oxidoreductase activity;thyroxine 5'-deiodinase activity;hormone biosynthetic process;oxidation-reduction process		1	na	na	na	.	.	.	.	.	.	.	.	.	.	LG17_FinPlacement,Ribs.Protas2008_MaxTth.Protas2007_VAB,SNO,EyeSize.Yoshizawa2012_ONL_O'Quin2012_EyeSize,FeedingAngle.Kowalko2013	0.00250896	0	0.55	0	368	372	0.733	0.00799377	0	1	2	369	372	0.956	0.00430108	0	0.8	0	370	372	0.91	0.00862101	0
ENSAMXG00000008857	ZBTB21					NW_019170554.1	14245646	14257247	GO:0005515	protein binding	zinc finger and BTB domain containing 21 [Source:NCBI gene;Acc:103042951]		na	na	na	.	.	.	.	.	.	.	.	.	.		0.00026534	0	0.5	0	2008	2010	0.21	0.00123911	0	1	2	2006	2010	0.526	0.000280739	0	0.464286	0	2008	2010	0.279	0.00146373	0
ENSAMXG00000038436	wdr32					NW_019170559.1	24449984	24457608	GO:0005515	protein binding	DDB1 and CUL4 associated factor 10 [Source:NCBI gene;Acc:103040281]	4	na	abnormal anxiety-related response;abnormal behavior;abnormal behavior;abnormal behavioral response to light;abnormal circulating triglyceride level;abnormal exploration in a new environment;abnormal locomotor activationabnormal sleep behavior;abnormal sleep behavior;decreased anxiety-related response;decreased anxiety-related response;increased heart weight;increased mean corpuscular hemoglobin;i…	na	.	.	Yes	.	.	Yes	.	Yes	Yes	.	LG4_LensL,MaxTth,MelE,MaxIL.Protas2007_Eyesize.Yoshizawa2012	0.00274459	0	0.642857	0	1164	1171	0.767	0.00262712	0	1	2	1164	1171	0.79	0.00266521	0	0.975	0	1165	1171	0.827	0.00263981	0
ENSAMXG00000007486	dtx2					NW_019170537.1	2870001	2883023	GO:0008270;GO:0046872;GO:0016740;GO:0005737;GO:0016567;GO:0007219;GO:0061630	zinc ion binding;metal ion binding;transferase activity;cytoplasm;protein ubiquitination;Notch signaling pathway;ubiquitin protein ligase activity	probable E3 ubiquitin-protein ligase DTX2 [Source:NCBI gene;Acc:103038960]		na	increased startle reflex	na	.	.	.	.	.	.	.	.	.	.		0.000356189	0	0.4	0	1122	1123	0.23	0.00178094	0	1	2	1121	1123	0.657	2.22618e-05	0	0.025	0	1122	1123	0.185	0.00178094	0
ENSAMXG00000003860	ampd3b		Yes			NW_019170552.1	15154271	15201047	GO:0016787;GO:0046872;GO:0032264;GO:0019239;GO:0003876;GO:0009168	hydrolase activity;metal ion binding;IMP salvage;deaminase activity;AMP deaminase activity;purine ribonucleoside monophosphate biosynthetic process	AMP deaminase 3 [Source:NCBI gene;Acc:103023811]	4	na	abnormal behavior;abnormal enzyme/coenzyme level;abnormal erythrocyte osmotic lysis;abnormal erythrocyte physiology;abnormal nucleotide metabolism;abnormal oxygen consumption;increased leukocyte cell number;increased mean corpuscular volume;lung inflammation	na	.	.	.	.	.	Yes	.	.	.	Yes	LG5_Melanophore.Ribs.PeduncleLength.Weightloss.ToothCount.ChemicalSense.Protas2008_MelD, MelE, MelIL, MelA.Protas2007	0.000453817	0	0.3	0	1869	1873	0.253	0.00160171	0	1	2	1868	1873	0.616	0.00178451	0	0.95	0	1867	1873	0.706	0.00160171	0
ENSAMXG00000007381	drd2b		Yes	Yes	Yes	NW_019170537.1	1885435	1927926	GO:0016020;GO:0016021;GO:0004930;GO:0007165;GO:0007186;GO:0005886;GO:0045202;GO:0004952;GO:0001963;GO:0007195	membrane;integral component of membrane;G protein-coupled receptor activity;signal transduction;G protein-coupled receptor signaling pathway;plasma membrane;synapse;dopamine neurotransmitter receptor activity;"synaptic transmission, dopaminergic";adenylate cyclase-inhibiting dopamine receptor signaling pathway	D(2) dopamine receptor A [Source:NCBI gene;Acc:103035621]		brain decreased size;heart congested;whole organism decreased length	na	na	.	.	.	.	Yes	.	.	Yes	.	.		0.000121803	0	0.05	0	819	821	0.175	0.00243605	0	1	2	819	821	0.766	0.00112667	0	0.925	0	820	821	0.541	0.00243605	0
ENSAMXG00000012313	ky		Yes	Yes	Yes	NW_019170559.1	26126593	26139982	NA	NA	uncharacterized LOC103044048 [Source:NCBI gene;Acc:103044048]		whole organism increased amount	na	na	.	.	.	.	.	.	.	.	.	.	LG4_LensL,MaxTth,MelE,MaxIL.Protas2007_Eyesize.Yoshizawa2012	0.0011971	0	1	1	2147	2158	0.44	0.00279976	0	1	2	2149	2158	0.808	0.00273245	0	0.917857	0	2147	2158	0.834	0.00311502	0
ENSAMXG00000021071	cap2					NW_019170557.1	31097546	31133459	GO:0003779;GO:0007010;GO:0005886;GO:0000902	actin binding;cytoskeleton organization;plasma membrane;cell morphogenesis	cyclase associated actin cytoskeleton regulatory protein 2 [Source:ZFIN;Acc:ZDB-GENE-040426-1758]	6	pericardium edematous;whole organism decreased length;whole organism morphology	abnormal circulating bilirubin level;abnormal circulating lipase level;abnormal circulating serum albumin level;abnormal heart morphology;abnormal I band morphology;abnormal impulse conducting system conductionabnormal locomotor activationabnormal locomotor activationabnormal M line morphology;abnormal myocardial fiber morphology;abnormal myocardial fiber physiology;abnormal myocardium layer morp…	na	Yes	.	.	.	.	.	.	Yes	Yes	.	LG25_Length.Protas2008	0.00115641	0	1	1	1219	1223	0.429	0.00163532	0	1	2	1221	1223	0.625	0.00112428	0	0.45	0	1219	1223	0.541	0.00248219	0
ENSAMXG00000043636	baiap2b					NW_019170538.1	12717602	12833466	GO:0032956;GO:0007009;GO:0008093;GO:0005515	regulation of actin cytoskeleton organization;plasma membrane organization;cytoskeletal anchor activity;protein binding	brain-specific angiogenesis inhibitor 1-associated protein 2 [Source:NCBI gene;Acc:103024023]	5	na	abnormal atrioventricular cushion morphology;abnormal basioccipital bone morphology;abnormal basisphenoid bone morphology;abnormal circulating alanine transaminase level;abnormal circulating phosphate level;abnormal CNS synaptic transmissionabnormal craniofacial morphology;abnormal endocardium morphology;abnormal epicardium morphology;abnormal heart development;abnormal heart morphology;abnormal …	na	.	.	.	.	.	.	.	Yes	.	.	LG24_ONL.O'Quin2012__FinPlacement.Protas2008	0.00268863	0	1	1	1176	1184	0.759	0.00196067	0	1	2	1180	1184	0.693	0.00361207	0	0.973684	0	1176	1184	0.887	0.00163288	0
ENSAMXG00000014965	cacna1db					NW_019170540.1	47728473	47839419	GO:0016020;GO:0016021;GO:0046872;GO:0055085;GO:0005216;GO:0006811;GO:0005245;GO:0070588;GO:0005891;GO:0005244;GO:0034765;GO:0005262;GO:0006816	membrane;integral component of membrane;metal ion binding;transmembrane transport;ion channel activity;ion transport;voltage-gated calcium channel activity;calcium ion transmembrane transport;voltage-gated calcium channel complex;voltage-gated ion channel activity;regulation of ion transmembrane transport;calcium channel activity;calcium ion transport	calcium channel, voltage-dependent, L type, alpha 1D subunit, b [Source:ZFIN;Acc:ZDB-GENE-040525-3]		na;na	abnormal action potential;abnormal calcium ion homeostasis;abnormal cochlear IHC afferent innervation patternabnormal cochlear IHC efferent innervation patternabnormal cochlear inner hair cell physiology;abnormal cochlear nerve morphology;abnormal cochlear outer hair cell physiology;abnormal distortion product otoacoustic emissionabnormal heart rate;abnormal inner hair cell synaptic ribbon morpho…	na	.	.	.	Yes	Yes	.	.	Yes	Yes	.	LG17_FinPlacement,Ribs.Protas2008_MaxTth.Protas2007_VAB,SNO,EyeSize.Yoshizawa2012_ONL_O'Quin2012_EyeSize,FeedingAngle.Kowalko2013	0.00134128	0	1	1	3195	3205	0.477	0.00150786	0	1	2	3196	3205	0.593	0.000901493	0	0.476786	0	3196	3205	0.474	0.00133915	0
ENSAMXG00000002343	frem1a		Yes	Yes	Yes	NW_019170550.1	28567238	28612829	GO:0016021;GO:0007160;GO:0007154;GO:0005604;GO:0033333;GO:0033334	integral component of membrane;cell-matrix adhesion;cell communication;basement membrane;fin development;fin morphogenesis	FRAS1 related extracellular matrix 1 [Source:NCBI gene;Acc:103045484]		anal fin has fewer parts of type;caudal fin has fewer parts of type;cell part_of integument circular;cell part_of median fin fold circular;dorsal fin has fewer parts of type;fin degenerate;fin necrotic;medial fin morphogenesis process quality;median fin fold blistered;median fin fold degenerate;median fin fold rough;pectoral fin degenerate;pectoral fin has fewer parts of type;pectoral fin quality…	abnormal anogenital distance;abnormal brain morphology;abnormal conjunctiva morphology;abnormal cornea morphology;abnormal cranial suture morphology;abnormal craniofacial morphology;abnormal diaphragm development;abnormal digit morphology;abnormal epidermal layer morphology;abnormal eye development;abnormal eye morphology;abnormal gallbladder morphology;abnormal internasal suture morphology;abnor…	na	Yes	.	.	.	Yes	.	.	.	Yes	.	LG13_SO3Width.Protas2008	0.00169384	0	1	1	4266	4294	0.567	0.00179876	0	1	2	4275	4294	0.661	0.00150573	0	0.975	0	4276	4294	0.644	0.00203003	0
ENSAMXG00000015997						NW_019170550.1	35732567	35767046	GO:0005581;GO:0005201	collagen trimer;extracellular matrix structural constituent			na	no abnormal phenotype detected	na	.	.	.	.	.	.	.	.	.	.	LG13_SO3Width.Protas2008	0.00133303	0	1	1	2175	2188	0.475	0.00253347	0	1	2	2177	2188	0.779	0.00247535	0	0.975	0	2179	2188	0.807	0.000706405	0
ENSAMXG00000010066	wrn					NW_019170554.1	23409067	23453006	GO:0000166;GO:0005524;GO:0005634;GO:0003676;GO:0006139;GO:0006260;GO:0006281;GO:0003678;GO:0004386;GO:0006310;GO:0032508;GO:0090305;GO:0008408;GO:0044237;GO:0043138;GO:0016887	nucleotide binding;ATP binding;nucleus;nucleic acid binding;nucleobase-containing compound metabolic process;DNA replication;DNA repair;DNA helicase activity;helicase activity;DNA recombination;DNA duplex unwinding;nucleic acid phosphodiester bond hydrolysis;3'-5' exonuclease activity;cellular metabolic process;3'-5' DNA helicase activity;ATPase activity	WRN RecQ like helicase [Source:NCBI gene;Acc:103034404]	2	na	abnormal blood homeostasis;abnormal cardiovascular development;abnormal cell physiology;abnormal thrombosis;aortic valve stenosis;bicuspid aortic valve;bicuspid pulmonary valve;cardiac interstitial fibrosis;cleft palate;decreased bone volume;decreased systemic arterial diastolic blood pressure;enlarged adrenal glands;heart inflammation;hyperglycemia;hyperlipidemia;increased abdominal adipose tiss…	na	.	.	.	.	.	.	.	Yes	Yes	.		0.0021921	0	1	1	2970	2988	0.678	0.00167273	0	1	2	2975	2988	0.633	0.00118222	0	0.925	0	2978	2988	0.558	0.00232509	0
ENSAMXG00000016869	plxnb3					NW_019170540.1	52159601	52236596	GO:0016020;GO:0016021;GO:0005886;GO:0007165;GO:0017154;GO:0071526;GO:0005515	membrane;integral component of membrane;plasma membrane;signal transduction;semaphorin receptor activity;semaphorin-plexin signaling pathway;protein binding	plexin B3 [Source:ZFIN;Acc:ZDB-GENE-081104-53]		na	abnormal coat appearance;abnormal grip strength;matted coat	na	.	.	.	.	.	.	.	.	.	.		0.00136427	0	1	1	4513	4532	0.484	0.00113769	0	1	2	4521	4532	0.497	0.00117442	0	0.925	0	4514	4532	0.556	0.00110083	0
ENSAMXG00000019970	cluhb					NW_019170548.1	8613414	8632364	GO:0005737;GO:0003723;GO:0007005;GO:0048312;GO:0005515	cytoplasm;RNA binding;mitochondrion organization;intracellular distribution of mitochondria;protein binding	clustered mitochondria (cluA/CLU1) homolog b [Source:ZFIN;Acc:ZDB-GENE-091113-48]		na	abnormal auditory brainstem response;abnormal CD4-negative CD25-positive NK T cell number;abnormal CD8-positive CD25-positive alpha-beta T cell number;abnormal circulating potassium level;abnormal coat appearance;abnormal coat appearance;abnormal homeostasis;abnormal liver physiology;abnormal mitochondrial matrix morphology;abnormal mitochondrion morphology;abnormal seminal vesicle morphology;abn…	na	.	.	.	Yes	Yes	.	.	.	Yes	.		0.00238465	0	1	1	2561	2579	0.713	0.00166104	0	1	2	2573	2579	0.631	0.000867584	0	0.975	0	2575	2579	0.463	0.00266797	0
ENSAMXG00000032749	si:ch73-21k16.1					NW_019170537.1	23873964	23924793	GO:0009062;GO:0016787;GO:0006357;GO:0008195;GO:0016311;GO:0019432	fatty acid catabolic process;hydrolase activity;regulation of transcription by RNA polymerase II;phosphatidate phosphatase activity;dephosphorylation;triglyceride biosynthetic process	phosphatidate phosphatase LPIN1 [Source:NCBI gene;Acc:103043587]		na	abnormal action potential;abnormal aorta morphology;abnormal axon morphology;abnormal brown adipose tissue morphology;abnormal brown adipose tissue physiology;abnormal cholesterol homeostasis;abnormal enzyme/coenzyme activity;abnormal enzyme/coenzyme level;abnormal epididymal fat pad morphology;abnormal fat cell morphology;abnormal fat pad morphology;abnormal gait;abnormal gluconeogenesis;abnorma…	na	.	.	.	.	.	.	.	.	Yes	Yes	LG2_Eyesize,Melanophore,Ribs,PeduncleDepth,SO3Width,ToothCount.Protas2008_LensL,Eyesize,MelD, MelA.Protas2007_EyeSize,VAB,SNO.Yoshizawa2012,2015_INL.O'Quin2012	0.00215101	0	1	2	2268	2278	0.671	0.00126991	0	1	2	2274	2278	0.533	0.000749404	0	0.65	0	2268	2278	0.426	0.00131694	0
ENSAMXG00000036289	cltcl1					NW_019170540.1	35139775	35168299	GO:0032051;GO:0016020;GO:0016192;GO:0006886;GO:0005198;GO:0030659;GO:0031410;GO:0005905;GO:0030130;GO:0030132;GO:0071439;GO:0005515	clathrin light chain binding;membrane;vesicle-mediated transport;intracellular protein transport;structural molecule activity;cytoplasmic vesicle membrane;cytoplasmic vesicle;clathrin-coated pit;clathrin coat of trans-Golgi network vesicle;clathrin coat of coated pit;clathrin complex;protein binding	clathrin, heavy chain-like 1 [Source:ZFIN;Acc:ZDB-GENE-130530-1029]		na	na	na	.	.	.	.	.	.	.	.	.	.	LG17_FinPlacement,Ribs.Protas2008_MaxTth.Protas2007_VAB,SNO,EyeSize.Yoshizawa2012_ONL_O'Quin2012_EyeSize,FeedingAngle.Kowalko2013	0.00193106	0	1	2	3490	3508	0.623	0.00159256	0	1	2	3500	3508	0.614	0.00116648	0	0.964286	0	3489	3508	0.554	0.0016882	0
ENSAMXG00000013271	atg9b					NW_019170544.1	30979406	30996548	GO:0016020;GO:0016021;GO:0005794;GO:0006914;GO:0015031;GO:0030659;GO:0031410;GO:0000421	membrane;integral component of membrane;Golgi apparatus;autophagy;protein transport;cytoplasmic vesicle membrane;cytoplasmic vesicle;autophagosome membrane	autophagy related 9B [Source:ZFIN;Acc:ZDB-GENE-091111-3]	2	na	abnormal eye morphology;abnormal eye morphology;absent optic nerve;absent optic nerve;anophthalmia;anophthalmia;decreased circulating insulin level	na	Yes	.	.	.	.	.	.	.	.	.		0.00177866	0	1	2	1767	1771	0.587	0.00147213	0	1	2	1766	1771	0.585	0.00144241	0	0.973684	0	1766	1771	0.628	0.00225861	0
ENSAMXG00000018788	dhx29					NW_019170554.1	17464146	17489706	GO:0000166;GO:0005524;GO:0003676;GO:0004386	nucleotide binding;ATP binding;nucleic acid binding;helicase activity	DEAH (Asp-Glu-Ala-His) box polypeptide 29 [Source:ZFIN;Acc:ZDB-GENE-130530-606]	1	na	abnormal embryo size;abnormal embryo size;abnormal embryo turning;abnormal embryo turning;abnormal neural tube closure;abnormal neural tube closure;abnormal neural tube morphology;abnormal urine magnesium level;decreased bone mineral content;decreased bone mineral content;decreased bone mineral density;decreased lean body mass;decreased lean body mass;embryonic growth retardation;embryonic lethal…	na	.	.	.	.	.	.	.	.	Yes	.		0.00284847	0	1	2	2512	2526	0.78	0.00166677	0	1	2	2512	2526	0.632	0.0013249	0	0.975	0	2511	2526	0.597	0.00387718	0
ENSAMXG00000030820	si:dkey-208b23.5		Yes			NW_019170540.1	50335716	50350606	NA	NA	si:dkey-208b23.5 [Source:ZFIN;Acc:ZDB-GENE-081104-362]		na	abnormal prepulse inhibitionabnormal pulmonary alveolus epithelium morphology;abnormal respiratory motile cilium morphology;abnormal respiratory motile cilium physiology;abnormal suckling behavior;absent gastric milk in neonates;atelectasis;cyanosis;decreased heart rate;enlarged brain ventricles;enlarged lateral ventricles;hydrocephaly;hypoactivity;immotile respiratory cilia;impaired mucociliary …	na	.	.	.	.	Yes	Yes	.	Yes	.	.	LG17_FinPlacement,Ribs.Protas2008_MaxTth.Protas2007_VAB,SNO,EyeSize.Yoshizawa2012_ONL_O'Quin2012_EyeSize,FeedingAngle.Kowalko2013	0.00433303	0	1	3	1629	1647	0.89	0.00194212	0	1	2	1640	1647	0.689	0.00194095	0	0.925	0	1635	1647	0.736	0.00419651	0
ENSAMXG00000020653	anpepa		Yes			NW_019170552.1	18436551	18450139	GO:0016020;GO:0016021;GO:0008233;GO:0008237;GO:0008270;GO:0016787;GO:0046872;GO:0006508;GO:0004177	membrane;integral component of membrane;peptidase activity;metallopeptidase activity;zinc ion binding;hydrolase activity;metal ion binding;proteolysis;aminopeptidase activity	aminopeptidase N-like [Source:NCBI gene;Acc:103035985]		na	na	na	.	.	.	.	.	.	.	.	.	.		0.0021971	0	1	3	1806	1813	0.679	0.0039989	0	1	2	1804	1813	0.886	0.00395457	0	0.975	0	1804	1813	0.9	0.00222467	0
ENSAMXG00000002174	pcdh15a					NW_019170559.1	20501895	20864765	GO:0016020;GO:0016021;GO:0007155;GO:0005509;GO:0007156;GO:0005886;GO:0006897;GO:0007423;GO:0035315;GO:0050910;GO:0050974;GO:0060271	membrane;integral component of membrane;cell adhesion;calcium ion binding;homophilic cell adhesion via plasma membrane adhesion molecules;plasma membrane;endocytosis;sensory organ development;hair cell differentiation;detection of mechanical stimulus involved in sensory perception of sound;detection of mechanical stimulus involved in sensory perception;cilium assembly	protocadherin-related 15a [Source:ZFIN;Acc:ZDB-GENE-030616-3]		behavior quality;cilium assembly occurs_in neuromast hair cell decreased process quality;cuticular plate part_of neuromast hair cell mislocalised;detection of mechanical stimulus involved in sensory perception of sound occurs_in neuromast hair cell decreased occurrence;endocytosis occurs_in neuromast hair cell decreased process quality;hair cell morphology;hair cell quality;inner ear morphology;i…	abnormal bone structure;abnormal cochlear ganglion morphology;abnormal cochlear hair bundle tip links morphology;abnormal cochlear hair cell inter-stereocilial links morphology;abnormal cochlear hair cell morphology;abnormal cochlear hair cell stereociliary bundle morphology;abnormal cochlear outer hair cell morphology;abnormal cochlear sensory epithelium morphology;abnormal gait;abnormal Hensen …	na	.	.	.	Yes	Yes	Yes	.	.	.	.	LG4_LensL,MaxTth,MelE,MaxIL.Protas2007_Eyesize.Yoshizawa2012	0.00170509	0	1	4	4145	4164	0.57	0.00141686	0	1	2	4148	4164	0.571	0.00121703	0	0.885714	0	4150	4164	0.568	0.00225583	0
ENSAMXG00000001708	prex2					NW_019170537.1	40506468	40725246	GO:0005085;GO:0035556;GO:0050790;GO:0005515	guanyl-nucleotide exchange factor activity;intracellular signal transduction;regulation of catalytic activity;protein binding	phosphatidylinositol-3,4,5-trisphosphate-dependent Rac exchange factor 2 [Source:ZFIN;Acc:ZDB-GENE-091113-37]		na	abnormal PR interval;abnormal Purkinje cell dendrite morphology;decreased body weight;hypoactivity;impaired coordination;impaired glucose tolerance;increased circulating glucose level;increased startle reflex;insulin resistance;limb grasping;short stride length	na	.	.	.	.	.	.	.	.	Yes	.	LG2_Eyesize,Melanophore,Ribs,PeduncleDepth,SO3Width,ToothCount.Protas2008_LensL,Eyesize,MelD, MelA.Protas2007_EyeSize,VAB,SNO.Yoshizawa2012,2015_INL.O'Quin2012	0.00237278	0	1	4	3480	3498	0.712	0.0018154	0	1	2	3486	3498	0.664	0.00135908	0	0.825	0	3483	3498	0.606	0.00244454	0
ENSAMXG00000010289	cacna1ha					NW_019170557.1	32626705	32710883	GO:0016020;GO:0016021;GO:0055085;GO:0005216;GO:0006811;GO:0005245;GO:0070588;GO:0005891	membrane;integral component of membrane;transmembrane transport;ion channel activity;ion transport;voltage-gated calcium channel activity;calcium ion transmembrane transport;voltage-gated calcium channel complex	calcium channel, voltage-dependent, T type, alpha 1H subunit a [Source:ZFIN;Acc:ZDB-GENE-130103-1]	2	na	na	na	.	.	.	.	.	.	.	.	.	.		0.00151802	0	1	4	5030	5052	0.523	0.00130522	0	1	2	5040	5052	0.542	0.00114084	0	0.921053	0	5035	5052	0.545	0.00195605	0
ENSAMXG00000013026	kiaa1549la					NW_019170558.1	23511915	23601980	GO:0016020;GO:0016021	membrane;integral component of membrane	KIAA1549-like a [Source:ZFIN;Acc:ZDB-GENE-061207-55]		na	abnormal bone mineralizationabnormal coat/hair pigmentationabnormal coat/hair pigmentationabnormal vocalizationabnormal vocalization;decreased circulating glycerol level;increased lean body mass;increased total body fat amount	na	.	Yes	.	.	.	.	.	.	Yes	.	LG6_ChemicalSense.ToothCount(marker perhaps misplaced),FinPlacement.Protas2008_Dent.Protas2007_EyeSize.Yoshizawa2012_Feeding Angle.Kowalko2013	0.00350481	0	1	5	2686	2702	0.842	0.00287277	0	1	2	2690	2702	0.814	0.00156047	0	0.961538	0	2690	2702	0.658	0.00258239	0
ENSAMXG00000005956	PIGG					NW_019170558.1	8248470	8459426	GO:0051377;GO:0006506;GO:0003824	mannose-ethanolamine phosphotransferase activity;GPI anchor biosynthetic process;catalytic activity	phosphatidylinositol glycan anchor biosynthesis class G [Source:NCBI gene;Acc:103031697]	1	na	na	Intellectual Disability with Seizures and Hypotonia;MENTAL RETARDATION AUTOSOMAL RECESSIVE 53	.	.	.	.	.	.	.	.	.	.	LG6_ChemicalSense.ToothCount(marker perhaps misplaced),FinPlacement.Protas2008_Dent.Protas2007_EyeSize.Yoshizawa2012_Feeding Angle.Kowalko2013	0.00188639	0	0.966667	0	2347	2359	0.612	0.00135009	0	1	1	2354	2359	0.555	0.000856901	0	0.85	0	2354	2359	0.46	0.00329997	0
ENSAMXG00000043676	wfs1b					NW_019170558.1	13457300	13475976	GO:0016020;GO:0016021;GO:0005783;GO:0055074;GO:0003323;GO:0031018;GO:0042593;GO:1990798;GO:0005515	membrane;integral component of membrane;endoplasmic reticulum;calcium ion homeostasis;type B pancreatic cell development;endocrine pancreas development;glucose homeostasis;pancreas regeneration;protein binding	wolframin [Source:NCBI gene;Acc:103038069]		glucose homeostasis disrupted;pancreatic B cell decreased amount;pancreatic B cell decreased area;pancreatic B cell decreased distribution	abnormal associative learning;abnormal behavioral response to addictive substance;abnormal blood homeostasis;abnormal cued conditioning behavior;abnormal defecationabnormal eating behavior;abnormal pancreas secretionabnormal social investigationabnormal spatial learning;abnormal thyroid follicle morphology;abnormal thyroid gland morphology;abnormal vocalizationanalgesia;decreased body size;decrea…	na	.	.	.	.	.	Yes	Yes	.	Yes	.	LG6_ChemicalSense.ToothCount(marker perhaps misplaced),FinPlacement.Protas2008_Dent.Protas2007_EyeSize.Yoshizawa2012_Feeding Angle.Kowalko2013	0.00313283	0	0.966667	0	1981	1995	0.81	0.00275448	0	1	1	1975	1995	0.803	0.00327652	0	0.975	0	1979	1995	0.871	0.00306667	0
ENSAMXG00000014444	ppp1r9a					NW_019170557.1	27495167	27586366	GO:0005737;GO:0005856;GO:0007399;GO:0005515	cytoplasm;cytoskeleton;nervous system development;protein binding	protein phosphatase 1 regulatory subunit 9A [Source:NCBI gene;Acc:103026483]		na	abnormal excitatory postsynaptic currents;abnormal miniature excitatory postsynaptic currents;abnormal neuron physiology;enhanced behavioral response to cocaine;reduced long term potentiation	na	.	.	.	.	.	Yes	.	.	.	.	LG25_Length.Protas2008	0.0025659	0	0.966667	0	2190	2204	0.742	0.000891237	0	1	1	2194	2204	0.43	0.00129877	0	0.9	0	2193	2204	0.589	0.00179868	0
ENSAMXG00000042888						NW_019170538.1	15288753	15385056	GO:0008270;GO:0046872;GO:0003677;GO:0003700;GO:0006355;GO:0005634;GO:0043565;GO:0004879;GO:0048384	zinc ion binding;metal ion binding;DNA binding;DNA-binding transcription factor activity;"regulation of transcription, DNA-templated";nucleus;sequence-specific DNA binding;nuclear receptor activity;retinoic acid receptor signaling pathway	retinoic acid receptor alpha [Source:NCBI gene;Acc:103030376]		na	abnormal lipid oxidationabnormal response/metabolism to endogenous compounds;abnormal thyroxine level;abnormal triiodothyronine level;abnormal xenobiotic pharmacokinetics;decreased physiological sensitivity to xenobiotic;increased circulating glucose level;increased physiological sensitivity to xenobiotic;increased susceptibility to weight loss	na	.	.	.	.	.	.	.	.	Yes	Yes	LG24_ONL.O'Quin2012__FinPlacement.Protas2008	0.00300852	0	0.966667	0	1246	1252	0.798	0.00242198	0	1	1	1247	1252	0.765	0.00279658	0	0.975	0	1244	1252	0.839	0.00544171	0
ENSAMXG00000033083						NW_019170543.1	21111399	21139416	GO:0008289;GO:0005515	lipid binding;protein binding		1	na	na	na	.	.	.	.	.	.	.	.	.	.	LG20_Condition.Protas2008_MelA.Protas2007_HeadDepth.Kowalko2013	0.00317115	0	0.966667	0	4600	4637	0.814	0.00152276	0	1	1	4616	4637	0.597	0.00159516	0	0.925	0	4600	4637	0.665	0.00252115	0
ENSAMXG00000016371	arfgef2					NW_019170549.1	24707427	24749527	GO:0005794;GO:0005085;GO:0015031;GO:0050790;GO:0032012;GO:0048471	Golgi apparatus;guanyl-nucleotide exchange factor activity;protein transport;regulation of catalytic activity;regulation of ARF protein signal transduction;perinuclear region of cytoplasm	ADP-ribosylation factor guanine nucleotide-exchange factor 2 (brefeldin A-inhibited) [Source:ZFIN;Acc:ZDB-GENE-090312-50]	3	angioblast cell migration delayed;angiogenesis occurs_in intersegmental vessel decreased efficacy;heart tube straight;intersegmental vessel incomplete structure;pericardium edematous;whole organism decreased amount	abnormal abdominal wall morphology;abnormal cerebral cortex morphology;abnormal neuronal migration;ectopic neuron;embryonic lethality before implantation complete penetrance;exencephaly	na	.	.	.	.	.	.	.	Yes	.	.	LG18_Condition,AnalFinRays,Melanophore.Protas2008_MelA, MelD, Tbuds, LEnsLProtas2007	0.00092534	0	0.966667	0	4545	4565	0.368	0.00121913	0	1	1	4550	4565	0.52	0.00118008	0	0.947368	0	4549	4565	0.558	0.00109702	0
ENSAMXG00000029255	nrp2b					NW_019170553.1	11825915	11944658	GO:0016020;GO:0016021;GO:0046872;GO:0007275;GO:0007411;GO:0001525;GO:0008201;GO:0005021;GO:0017154;GO:0007399;GO:0030154;GO:0038084;GO:0071526;GO:0001570;GO:0001755;GO:0007413;GO:0030947;GO:0071678	membrane;integral component of membrane;metal ion binding;multicellular organism development;axon guidance;angiogenesis;heparin binding;vascular endothelial growth factor-activated receptor activity;semaphorin receptor activity;nervous system development;cell differentiation;vascular endothelial growth factor signaling pathway;semaphorin-plexin signaling pathway;vasculogenesis;neural crest cell m…	neuropilin-2 [Source:NCBI gene;Acc:103047622]		adipose tissue decreased size;adipose tissue increased amount;heart primordium decreased size;heart primordium decreased width;heart primordium lacks parts or has fewer parts of type;heart rudiment development disrupted;neural crest cell development occurs_in cranial neural crest disrupted;whole organism increased length;whole organism increased weight	abnormal anterior commissure morphology;abnormal anterior commissure pars posterior morphology;abnormal axon guidance;abnormal dendrite morphology;abnormal dendritic spine morphology;abnormal habenula morphology;abnormal hippocampal mossy fiber morphology;abnormal hippocampus neuron morphology;abnormal innervationabnormal lymphangiogenesis;abnormal lymphatic system physiology;abnormal lymphatic v…	na	.	.	.	.	.	.	.	Yes	Yes	.	LG11_GCL.O'Quin2012, LG11_Chemical Sense, Ribs.Protas2008_Eye diameter, Pupil diameter.Kowalko2013_GCL.O'Quin2012	0.00249966	0	0.966667	0	2434	2447	0.732	0.00141957	0	1	1	2438	2447	0.572	0.000826469	0	0.947368	0	2441	2447	0.45	0.00155651	0
ENSAMXG00000040922	chrne		Yes	Yes	Yes	NW_019170537.1	281890	298244	GO:0016020;GO:0016021;GO:0005216;GO:0006811;GO:0004888;GO:0005230;GO:0034220;GO:0005886;GO:0030054;GO:0060079;GO:0045211;GO:0022848;GO:0060078;GO:0045202;GO:0015464;GO:0007271;GO:0005892	membrane;integral component of membrane;ion channel activity;ion transport;transmembrane signaling receptor activity;extracellular ligand-gated ion channel activity;ion transmembrane transport;plasma membrane;cell junction;excitatory postsynaptic potential;postsynaptic membrane;acetylcholine-gated cation-selective channel activity;regulation of postsynaptic membrane potential;synapse;acetylcholin…	acetylcholine receptor subunit gamma-like [Source:NCBI gene;Acc:103030399]	5	synaptic transmission cholinergic amplitude	abnormal miniature endplate potential;abnormal motor nerve collateral sprouting;abnormal neuromuscular synapse morphology;abnormal PNS synaptic transmissionabnormal respiratory sounds;abnormal skeletal muscle fiber morphology;abnormal skeletal muscle morphology;abnormal vocalization;decreased body weight;decreased grip strength;decreased muscle weight;hypoactivity;impaired skeletal muscle contrac…	na	.	.	.	.	.	.	.	.	Yes	.		0.00173253	0	0.966667	0	1160	1164	0.576	0.00286154	0	1	1	1159	1164	0.813	0.0026709	0	0.941071	0	1159	1164	0.828	0.00338518	0
ENSAMXG00000003147	spon1a					NW_019170552.1	4296600	4510275	GO:0007155	cell adhesion	spondin 1a [Source:ZFIN;Acc:ZDB-GENE-000427-9]		na	abnormal bone remodeling;abnormal chondrocyte physiology;abnormal femur morphology;decreased bone trabecular spacing;decreased transforming growth factor level;increased bone resorption;increased femur compact bone thickness;increased trabecular bone mass;increased trabecular bone volume	na	.	.	.	.	.	.	.	.	.	.		0.0025085	0	0.966667	0	1561	1568	0.733	0.0018051	0	1	1	1561	1568	0.662	0.00129741	0	0.639286	0	1562	1568	0.589	0.00309591	0
ENSAMXG00000009903	ncam1b					NW_019170536.1	20522515	20730985	GO:0016020;GO:0016021;GO:0007155;GO:0007411;GO:0005515	membrane;integral component of membrane;cell adhesion;axon guidance;protein binding	neural cell adhesion molecule 1b [Source:ZFIN;Acc:ZDB-GENE-010822-2]		axon extension disrupted;axon extension process quality;axon guidance disrupted;axon part_of caudal commissure decreased length;axon part_of motor neuron increased branchiness	abnormal anxiety-related response;abnormal body weight;abnormal cerebellum morphology;abnormal circadian behavior period;abnormal circadian behavior phase;abnormal CNS glial cell morphology;abnormal hippocampus CA3 region morphology;abnormal hippocampus pyramidal cell layer;abnormal neuron differentiationabnormal olfactory bulb morphology;abnormal postnatal subventricular zone morphology;abnormal…	na	Yes	.	Yes	.	Yes	Yes	Yes	.	Yes	.		0.00245865	0	0.966667	0	2219	2237	0.726	0.00280075	0	1	1	2225	2237	0.808	0.00161292	0	0.975	0	2225	2237	0.669	0.00223514	0
ENSAMXG00000015854	setd3					NW_019170543.1	37713876	37777400	GO:0030047;GO:0018064;GO:0016740;GO:0005737;GO:0008168;GO:0032259;GO:0003779;GO:0018021;GO:0005515	actin modification;protein-histidine N-methyltransferase activity;transferase activity;cytoplasm;methyltransferase activity;methylation;actin binding;peptidyl-histidine methylation;protein binding	SET domain containing 3, actin histidine methyltransferase [Source:NCBI gene;Acc:103046172]		na	abnormal behavior;abnormal body length;abnormal bone mineral density;abnormal bone mineralizationabnormal bone structure;abnormal circulating alkaline phosphatase level;abnormal DNA methylationabnormal leukocyte cell number;abnormal locomotor activationabnormal lymphocyte cell number;abnormal pancreas morphology;abnormal pancreas morphology;abnormal seminal vesicle morphology;abnormal seminal ves…	na	.	.	.	.	.	Yes	.	.	Yes	.		0.0011153	0	0.966667	0	1319	1327	0.417	0.00213215	0	1	1	1320	1327	0.722	0.00149073	0	0.921053	0	1320	1327	0.641	0.00226493	0
ENSAMXG00000015024	cadm2b					NW_019170535.1	12355195	12601002	GO:0016020;GO:0016021;GO:0007155	membrane;integral component of membrane;cell adhesion	cell adhesion molecule 2b [Source:ZFIN;Acc:ZDB-GENE-080506-3]	2	cell body part_of Muller cell displaced;cell body part_of Muller cell mislocalised;cell body part_of Muller cell position;glial cell projection part_of Muller cell overlap with GO:0097386;Muller cell physical object quality;retinal inner plexiform layer morphology;retinal outer plexiform layer morphology	na	na	Yes	.	.	.	.	.	.	.	.	.	LG12_Ribs.Protas2008_MelIL.Protas2007	0.0015625	0	0.95	0	798	800	0.534	0.00131579	0	1	1	797	800	0.545	0	0	0	0	800	800	0	0.0025	0
ENSAMXG00000035775	anxa3b					NW_019170554.1	6477889	6492084	GO:0004859;GO:0005509;GO:0043086;GO:0005544	phospholipase inhibitor activity;calcium ion binding;negative regulation of catalytic activity;calcium-dependent phospholipid binding	annexin A3 [Source:NCBI gene;Acc:103038257]		na	na	na	.	.	.	.	.	.	.	.	.	.	LG10_Condition,Eyesize,Melanophore,AnalFinRays,PeduncleDepth,SO3Width,Weightloss,ChemicalSense.Protas2008_Eye,LensL.Protas2007	0.00205066	0	0.95	0	824	829	0.651	0.00441242	0	1	1	822	829	0.902	0.00306307	0	0.821429	0	823	829	0.859	0.00361882	0
ENSAMXG00000000873	cyp24a1					NW_019170547.1	26089698	26101626	GO:0046872;GO:0004497;GO:0005506;GO:0016491;GO:0016705;GO:0020037;GO:0055114	metal ion binding;monooxygenase activity;iron ion binding;oxidoreductase activity;"oxidoreductase activity, acting on paired donors, with incorporation or reduction of molecular oxygen";heme binding;oxidation-reduction process	1,25-dihydroxyvitamin D(3) 24-hydroxylase, mitochondrial [Source:NCBI gene;Acc:103030576]	2	na	abnormal bone ossificationabnormal kidney morphology;abnormal vitamin D level;decreased body size;dilated renal tubules;increased circulating calcium level;increased urine calcium level;postnatal lethality	na	.	.	.	.	.	.	.	.	.	.	LG1_ChemicalSense,EyeSize, Ribs, SO3Width.Protas2008_EyeSize,TasteBuds.Protas2007	0.00165787	0	0.95	0	1322	1327	0.558	0.00418673	0	1	1	1317	1327	0.893	0.0038707	0	0.875	0	1316	1327	0.898	0.00518286	0
ENSAMXG00000017217	kras		Yes			NW_019170542.1	12448409	12456338	GO:0016020;GO:0000166;GO:0016787;GO:0005525;GO:0003924;GO:0007165;GO:0003925;GO:0005737;GO:0007507;GO:0030097;GO:0048701;GO:0005886	membrane;nucleotide binding;hydrolase activity;GTP binding;GTPase activity;signal transduction;obsolete small monomeric GTPase activity;cytoplasm;heart development;hemopoiesis;embryonic cranial skeleton morphogenesis;plasma membrane	GTPase KRas [Source:NCBI gene;Acc:103038241]	2	angiogenesis disrupted;ceratohyal cartilage straight;cranium hypoplastic;heart contraction decreased rate;heart malformed;hemopoiesis disrupted;intersegmental vessel aplastic;intersegmental vessel brochidodromous;intersegmental vessel disorganized;Meckel's cartilage hypoplastic;nucleate erythrocyte mislocalised;nucleate erythrocyte part_of cardiovascular system absent;pericardium increased size;p…	abnormal bone marrow cell physiology;abnormal brain development;abnormal bronchus morphology;abnormal common lymphocyte progenitor cell morphology;abnormal common myeloid progenitor cell morphology;abnormal cranium morphology;abnormal definitive hematopoiesis;abnormal ear positionabnormal embryonic neuroepithelium morphology;abnormal facial morphology;abnormal fetal cardiomyocyte proliferationabn…	na	.	.	.	.	Yes	.	.	Yes	Yes	.		0.00229469	0	0.95	0	413	414	0.698	0.00536668	0	1	1	410	414	0.926	0.0059971	0	0.975	0	409	414	0.941	0.000190694	0
ENSAMXG00000008853	rad51c					NW_019170554.1	14232652	14244160	GO:0000166;GO:0005524;GO:0005634;GO:0003677;GO:0006281;GO:0008094	nucleotide binding;ATP binding;nucleus;DNA binding;DNA repair;DNA-dependent ATPase activity	RAD51 paralog C [Source:ZFIN;Acc:ZDB-GENE-041010-204]	1	female organism decreased amount;female sex determination decreased occurrence;male organism increased amount;male sex determination increased occurrence	abnormal female meiosis;abnormal female reproductive system morphology;abnormal male reproductive system morphology;abnormal reproductive system morphology;abnormal reproductive system physiology;abnormal seminiferous tubule morphology;abnormal spermatocyte morphology;abnormal spermatogenesis;absent corpus luteum;arrest of male meiosis;decreased embryo size;decreased litter size;decreased testis …	na	.	.	.	.	.	.	.	.	Yes	.		0.00182094	0	0.95	0	655	659	0.597	0.00384782	0	1	1	655	659	0.88	0.00402666	0	0.975	0	654	659	0.902	0.0030349	0
ENSAMXG00000019006	zyx					NW_019170544.1	9868731	9903126	GO:0046872	metal ion binding	zyxin [Source:NCBI gene;Acc:103029170]		na	abnormal cell adhesionabnormal cell morphology;impaired fibroblast cell migration;increased fibroblast cell migration;no abnormal phenotype detected	na	.	.	.	.	.	.	.	.	.	.		0.0014318	0	0.95	0	1320	1327	0.501	0.00229674	0	1	1	1318	1327	0.746	0.00178395	0	0.95	0	1320	1327	0.706	0.00301432	0
ENSAMXG00000037524						NW_019170552.1	119769	209233	GO:0008270	zinc ion binding	zinc finger B-box domain containing [Source:NCBI gene;Acc:103030668]	6	anterior-posterior axis part_of whole organism curved;cilium movement occurs_in Kupffer's vesicle decreased frequency;determination of left/right symmetry disrupted;motile cilium part_of Kupffer's vesicle decreased amount;ventricular system hydrocephalic	na	na	.	.	.	.	.	.	.	.	.	.		0.00200534	0	0.95	0	2395	2413	0.641	0.00211651	0	1	1	2400	2413	0.721	0.00215904	0	0.964286	0	2400	2413	0.771	0.00244509	0
ENSAMXG00000039429	tfr1a					NW_019170551.1	2242039	2292450	GO:0016020;GO:0016021;GO:0005886;GO:0006508;GO:0006879;GO:0004998;GO:0006898;GO:0033572;GO:0006897;GO:0042470;GO:0008235;GO:0031623	membrane;integral component of membrane;plasma membrane;proteolysis;cellular iron ion homeostasis;transferrin receptor activity;receptor-mediated endocytosis;transferrin transport;endocytosis;melanosome;metalloexopeptidase activity;receptor internalization	transferrin receptor protein 1-like [Source:NCBI gene;Acc:103035460]	1	blood quality;erythrocyte differentiation disrupted;hemoglobin biosynthetic process disrupted;hemoglobin complex part_of nucleate erythrocyte absent;hemoglobin complex part_of nucleate erythrocyte decreased amount;nucleate erythrocyte decreased amount;nucleate erythrocyte decreased size;nucleate erythrocyte low saturation;nucleate erythrocyte undifferentiated;whole organism viability	abnormal embryonic erythrocyte morphology;abnormal embryonic erythropoiesis;abnormal erythrocyte cell number;abnormal erythropoiesis;abnormal gait;abnormal gait;abnormal hemoglobin content;abnormal intestinal mineral absorptionabnormal iron homeostasis;abnormal iron level;abnormal mean corpuscular hemoglobinabnormal mean corpuscular hemoglobin concentrationabnormal mean corpuscular volume;abnorma…	na	.	.	.	.	.	.	.	.	.	.		0.00229782	0	0.964286	0	1738	1747	0.699	0.00329614	0	1	1	1736	1747	0.847	0.00153514	0	0.825	0	1738	1747	0.652	0.00309601	0
ENSAMXG00000040758						NW_019170543.1	8911123	9024992	GO:0005515	protein binding			apoptotic process occurs_in retinal outer nuclear layer increased occurrence;auditory behavior decreased occurrence;auditory behavior decreased process quality;detection of light stimulus involved in visual perception decreased process quality;eye absent;eye decreased amount;eye increased amount;eye photoreceptor cell absent;eye photoreceptor cell apoptotic;periciliary membrane compartment part_o…	abnormal distortion product otoacoustic emissionabnormal eye electrophysiology;abnormal retinal photoreceptor layer morphology;abnormal retinal photoreceptor morphology;decreased cochlear outer hair cell number;retinal cone cell degeneration;retinal photoreceptor degeneration;short photoreceptor inner segment;short photoreceptor outer segment	na	Yes	.	.	Yes	.	Yes	.	.	.	.		0.00219819	0	0.964286	0	2803	2827	0.68	0.00288121	0	1	1	2807	2827	0.815	0.00282839	0	0.975	0	2807	2827	0.841	0.00174741	0
ENSAMXG00000011603	med12		Yes			NW_019170542.1	7728476	7768245	GO:0005634;GO:0006357;GO:0003712;GO:0016592;GO:0008013	nucleus;regulation of transcription by RNA polymerase II;transcription coregulator activity;mediator complex;beta-catenin binding	mediator complex subunit 12 [Source:NCBI gene;Acc:566632]		anterior pancreatic bud increased amount;atrioventricular canal absent;atrioventricular canal endocardium absent;axon development occurs_in dopaminergic neuron disrupted;axon extension disrupted;axon part_of dopaminergic neuron absent;axon part_of posterior lateral line nerve decreased length;blood circulation disrupted;blood island aplastic;brain apoptotic;brain development disrupted;brain morph…	abnormal dorsal-ventral polarity of the somites;abnormal first pharyngeal arch morphology;abnormal head mesenchyme morphology;abnormal heart development;abnormal neural crest cell migrationabnormal neural tube morphology;abnormal pharyngeal arch morphology;abnormal somite development;abnormal somite shape;absent anterior visceral endoderm;absent second pharyngeal arch;absent third pharyngeal arch…	na	Yes	Yes	.	.	Yes	.	.	Yes	Yes	.		0.00129662	0	0.95	0	4461	4474	0.467	0.00109026	0	1	1	4457	4474	0.484	0.00131587	0	0.825	0	4455	4474	0.594	0.00112074	0
ENSAMXG00000007435	znf710a					NW_019170552.1	26065023	26101315	NA	NA	zinc finger protein 710 [Source:NCBI gene;Acc:103038285]		na	na	na	.	.	.	.	.	.	.	.	.	.		0.00153105	0	0.95	0	1560	1566	0.526	0.00136836	0	1	1	1563	1566	0.559	0.00133643	0	0.95	0	1563	1566	0.6	0.00127562	0
ENSAMXG00000012769	DMXL1					NW_019170540.1	9002187	9056632	GO:0005515	protein binding	Dmx like 1 [Source:HGNC Symbol;Acc:HGNC:2937]	2	na	na	na	.	.	.	.	.	.	.	.	.	.		0.00143694	0	0.95	0	5440	5463	0.502	0.00132856	0	1	1	5443	5463	0.548	0.000888083	0	0.9	0	5441	5463	0.47	0.000959298	0
ENSAMXG00000024359	slc47a1					NW_019170548.1	9193997	9220405	GO:0016020;GO:0016021;GO:0055085;GO:0015297;GO:0042910;GO:0042908	membrane;integral component of membrane;transmembrane transport;antiporter activity;xenobiotic transmembrane transporter activity;xenobiotic transport	multidrug and toxin extrusion protein 1-like [Source:NCBI gene;Acc:103037560]	2	na	abnormal lens morphology;abnormal lens morphology;abnormal liver morphology;abnormal vocalizationabnormal vocalizationabnormal xenobiotic pharmacokinetics;decreased circulating phosphate level;decreased circulating phosphate level;increased blood urea nitrogen level;increased body weight;increased circulating creatinine level;increased circulating total protein level;increased physiological sensi…	na;na	Yes	.	.	.	.	.	.	.	Yes	.		0.00214555	0	0.95	0	1317	1325	0.67	0.00161725	0	1	1	1322	1325	0.62	0.00157951	0	0.964286	0	1322	1325	0.662	0.00229111	0
ENSAMXG00000014532	slc25a13		Yes			NW_019170557.1	27742703	27799339	GO:0005739;GO:0005743;GO:0016020;GO:0016021;GO:0055085;GO:0005509;GO:0003333;GO:0015171	mitochondrion;mitochondrial inner membrane;membrane;integral component of membrane;transmembrane transport;calcium ion binding;amino acid transmembrane transport;amino acid transmembrane transporter activity	solute carrier family 25 member 13 [Source:NCBI gene;Acc:103028716]		na	abnormal amino acid level;abnormal cochlea morphology;abnormal cochlear hair cell morphology;abnormal gluconeogenesis;abnormal inner ear morphology;abnormal lateral semicircular canal morphology;abnormal posterior semicircular canal morphology;abnormal scala media morphology;abnormal semicircular canal morphology;abnormal superior semicircular canal morphology;abnormal urine homeostasis;absent en…	na	.	.	.	Yes	Yes	.	.	.	.	.	LG25_Length.Protas2008	0.000982801	0	0.95	0	1217	1221	0.383	0.001755	0	1	1	1216	1221	0.652	0.00202225	0	0.975	0	1215	1221	0.749	0.001638	0
ENSAMXG00000004571	tanc1a					NW_019170547.1	4830334	4932316	GO:0005515	protein binding	tetratricopeptide repeat, ankyrin repeat and coiled-coil containing 1a [Source:ZFIN;Acc:ZDB-GENE-130530-819]		na	abnormal dendritic spine morphology;abnormal skin morphology;abnormal skin morphology;abnormal spatial working memory;enlarged urinary bladder;enlarged urinary bladder	na	.	.	.	.	.	.	.	.	.	.		0.00159504	0	0.95	0	3769	3793	0.542	0.000968455	0	1	1	3782	3793	0.45	0.000994561	0	0.8	0	3772	3793	0.502	0.00214114	0
ENSAMXG00000012031	robo1					NW_019170535.1	7316909	7781504	GO:0007411;GO:0008046;GO:0016199;GO:0035385;GO:0003262;GO:0005515;GO:0016020;GO:0016021	axon guidance;axon guidance receptor activity;axon midline choice point recognition;Roundabout signaling pathway;endocardial progenitor cell migration to the midline involved in heart field formation;protein binding;membrane;integral component of membrane	roundabout, axon guidance receptor, homolog 1 (Drosophila) [Source:ZFIN;Acc:ZDB-GENE-000209-3]		cardiac muscle tissue morphogenesis decreased process quality;cardioblast migration to the midline involved in heart field formation decreased process quality;cell part_of endocardium malformed;endocardium mislocalised;endocardium morphogenesis decreased process quality;myocardium mislocalised;postoptic commissure increased width	abnormal axon extensionabnormal axon guidance;abnormal bone mineralizationabnormal bone structure;abnormal brain commissure morphology;abnormal bronchiole morphology;abnormal bronchus morphology;abnormal corpus callosum morphology;abnormal embryonic/fetal subventricular zone morphology;abnormal freezing behavior;abnormal hippocampal commissure morphology;abnormal kidney morphology;abnormal lung d…	na	.	.	.	.	Yes	Yes	.	Yes	.	.		0.00211254	0	0.95	0	4331	4366	0.663	0.0013732	0	1	1	4342	4366	0.56	0.00131453	0	0.85	0	4345	4366	0.594	0.00251375	0
ENSAMXG00000034171	cox8a					NW_019170548.1	7589593	7591573	GO:0005743;GO:0016020;GO:0016021;GO:0004129;GO:0022900;GO:1902600;GO:0006119	mitochondrial inner membrane;membrane;integral component of membrane;cytochrome-c oxidase activity;electron transport chain;proton transmembrane transport;oxidative phosphorylation	cytochrome c oxidase subunit 8B, mitochondrial [Source:NCBI gene;Acc:107197933]	5	na	na;abnormal circulating phosphate level;abnormal locomotor activationabnormal retina morphology;decreased circulating phosphate level;decreased grip strength;increased circulating glucose level	na;na	Yes	.	.	.	.	.	.	.	.	.		0.00745305	0	0.958333	0	140	142	0.954	0.00704225	0	1	1	141	142	0.948	0.0068662	0	0.975	0	141	142	0.95	0.00674883	0
ENSAMXG00000025607	gpr12					NW_019170537.1	22070628	22074577	GO:0016020;GO:0016021;GO:0004930;GO:0007165;GO:0007186;GO:0005886	membrane;integral component of membrane;G protein-coupled receptor activity;signal transduction;G protein-coupled receptor signaling pathway;plasma membrane	G protein-coupled receptor 12 [Source:ZFIN;Acc:ZDB-GENE-100209-3]		na	abnormal cholesterol homeostasis;abnormal energy expenditure;decreased respiratory quotient;increased body weight;increased circulating cholesterol level;increased circulating glucose level;increased circulating HDL cholesterol level;increased circulating LDL cholesterol level;increased gonadal fat pad weight;increased liver triglyceride level;increased liver weight;increased percent body fat/bod…	na	.	.	.	.	.	.	.	.	Yes	.	LG2_Eyesize,Melanophore,Ribs,PeduncleDepth,SO3Width,ToothCount.Protas2008_LensL,Eyesize,MelD, MelA.Protas2007_EyeSize,VAB,SNO.Yoshizawa2012,2015_INL.O'Quin2012	0.00178042	0	0.95	0	671	674	0.588	0.00292372	0	1	1	672	674	0.819	0.00281899	0	0.95	0	671	674	0.841	0.0044074	0
ENSAMXG00000009970	nfasca					NW_019170556.1	24150407	24251126	GO:0016020;GO:0016021;GO:0005515	membrane;integral component of membrane;protein binding	neurofascin homolog (chicken) a [Source:ZFIN;Acc:ZDB-GENE-080229-6]	2	na	abnormal axon morphology;abnormal oligodendrocyte physiology;abnormal sciatic nerve morphology;decreased nerve conduction velocity;increased circulating calcium level;increased circulating glucose level;increased circulating triglyceride level;increased circulating triglyceride level;paralysis;postnatal lethality complete penetrance	na	.	.	.	.	.	.	.	.	.	.	LG14_PeduncleDepth,Length,Melanophore,SO3Width.Protas2008_MelE, Dent.Protas2007	0.000685609	0	0.933333	0	2350	2358	0.309	0.00083487	0	1	1	2354	2358	0.413	0.000485197	0	0.669643	0	2352	2358	0.342	0.0008452	0
ENSAMXG00000010270	nlgn2b					NW_019170554.1	11748635	11865966	GO:0016020;GO:0016021;GO:0007155;GO:0005887;GO:0005886;GO:0030054;GO:0045202;GO:0050808;GO:0042043;GO:0050804;GO:0060077	membrane;integral component of membrane;cell adhesion;integral component of plasma membrane;plasma membrane;cell junction;synapse;synapse organization;neurexin family protein binding;modulation of chemical synaptic transmission;inhibitory synapse	neuroligin 2b [Source:ZFIN;Acc:ZDB-GENE-090918-3]		na	abnormal auditory brainstem response;abnormal skin colorationabnormal skin coloration;increased or absent threshold for auditory brainstem response;na;abnormal circulating calcium level;abnormal circulating creatinine level;abnormal hematocrit;abnormal hemoglobin content;abnormal mean corpuscular hemoglobinabnormal mean corpuscular volume;na;na;abnormal circulating lipid level;abnormal eating beh…	na;na;na;na	.	.	.	Yes	Yes	Yes	.	Yes	Yes	.		0.00161125	0	0.933333	0	1950	1955	0.545	0.000708399	0	1	1	1951	1955	0.379	0.00068073	0	0.973684	0	1952	1955	0.404	0.00192953	0
ENSAMXG00000017099	PLXND1					NW_019170540.1	45615296	45723860	GO:0071526;GO:0017154;GO:0005515;GO:0007165	semaphorin-plexin signaling pathway;semaphorin receptor activity;protein binding;signal transduction	plexin D1 [Source:HGNC Symbol;Acc:HGNC:9107]		angioblast cell migration premature;angioblast cell migration process quality;angiogenic sprout increased amount;angiogenic sprout part_of intersegmental vessel increased amount;angiogenic sprout part_of intersegmental vessel mislocalised;angiogenic sprout part_of intersegmental vessel spatial patternaxial vasculature has extra parts of type;blood circulation process quality;blood vasculature qua…	aberrant origin of the right subclavian artery;abnormal artery morphology;abnormal ascending aorta and coronary artery attachment;abnormal fourth pharyngeal arch artery morphology;abnormal heart atrium morphology;abnormal inferior vena cava morphology;abnormal intersomitic vessel morphology;abnormal left subclavian artery morphology;abnormal sixth pharyngeal arch artery morphology;abnormal vascul…	na	.	.	.	.	.	.	.	Yes	Yes	.	LG17_FinPlacement,Ribs.Protas2008_MaxTth.Protas2007_VAB,SNO,EyeSize.Yoshizawa2012_ONL_O'Quin2012_EyeSize,FeedingAngle.Kowalko2013	0.00226674	0	0.9	0	3956	3980	0.693	0.00241568	0	1	1	3960	3980	0.764	0.0025732	0	0.975	0	3960	3980	0.817	0.00308043	0
ENSAMXG00000011646	nr3c1					NW_019170542.1	7608837	7652914	GO:0043402;GO:0042921;GO:0004883;GO:0005739;GO:0008270;GO:0046872;GO:0003677;GO:0003700;GO:0006355;GO:0005634;GO:0005737;GO:0043565;GO:0005856;GO:0006325;GO:0005496;GO:0005819;GO:0019222;GO:0033555;GO:0036367;GO:0043009;GO:0045893;GO:0048512;GO:0048703;GO:0050801;GO:0051384;GO:0051414;GO:0055074;GO:0055078;GO:0070509;GO:0071548;GO:0120029;GO:1902036;GO:0071387	glucocorticoid mediated signaling pathway;glucocorticoid receptor signaling pathway;glucocorticoid receptor activity;mitochondrion;zinc ion binding;metal ion binding;DNA binding;DNA-binding transcription factor activity;"regulation of transcription, DNA-templated";nucleus;cytoplasm;sequence-specific DNA binding;cytoskeleton;chromatin organization;steroid binding;spindle;regulation of metabolic pr…	nuclear receptor subfamily 3, group C, member 1 (glucocorticoid receptor) [Source:ZFIN;Acc:ZDB-GENE-050522-503]	1	adult feeding behavior decreased occurrence;anatomical structure decreased amount;anatomical structure increased amount;apoptotic process increased occurrence;ball edematous;brain decreased size;calcium ion import disrupted;calcium ion import process quality;carbohydrate metabolic process disrupted;cellular amino acid metabolic process disrupted;cellular sodium ion homeostasis disrupted;ceratohya…	abnormal adrenal chromaffin cell morphology;abnormal adrenal cortex morphology;abnormal adrenal gland morphology;abnormal adrenal gland zona fasciculata morphology;abnormal adrenal gland zona glomerulosa morphology;abnormal adrenal gland zona reticularis morphology;abnormal alveolocapillary membrane morphology;abnormal blood-brain barrier functionabnormal branching involved in terminal bronchiole…	na	Yes	Yes	Yes	.	Yes	Yes	.	Yes	Yes	.		0.0021028	0	0.9	0	1276	1284	0.661	0.00085608	0	1	1	1281	1284	0.42	0.000756564	0	0.65	0	1281	1284	0.428	0.000177397	0
ENSAMXG00000033323	camkvl					NW_019170549.1	25905417	25985655	GO:0005524;GO:0004672;GO:0006468	ATP binding;protein kinase activity;protein phosphorylation	caM kinase-like vesicle-associated protein [Source:NCBI gene;Acc:103045311]	6	na	na	na	.	.	.	.	.	.	.	.	.	.		0.00111182	0	0.9	0	1567	1574	0.417	0.00182568	0	1	1	1570	1574	0.666	0.00176215	0	0.964286	0	1570	1574	0.702	0	0
ENSAMXG00000042403	bsnb					NW_019170556.1	18968623	19084082	GO:0046872;GO:0048786;GO:0045202;GO:0007416;GO:0042995	metal ion binding;presynaptic active zone;synapse;synapse assembly;cell projection	bassoon presynaptic cytomatrix protein [Source:NCBI gene;Acc:103035045]	1	na	abnormal auditory brainstem response;abnormal brain wave patternabnormal CNS synaptic transmissionabnormal cochlear inner hair cell physiology;abnormal inner hair cell synaptic ribbon morphology;abnormal retinal rod cell morphology;abnormal somatic nervous system physiology;abnormal synaptic transmissionabnormal synaptic vesicle number;absent active-zone-anchored inner hair cell synaptic ribbonat…	na	Yes	.	.	Yes	Yes	.	.	.	.	.	LG14_PeduncleDepth,Length,Melanophore,SO3Width.Protas2008_MelE, Dent.Protas2007	0.00195781	0	0.928571	0	7686	7733	0.629	0.00151429	0	1	1	7695	7733	0.595	0.00135758	0	0.973684	0	7692	7733	0.606	0.0029407	0
ENSAMXG00000007482	gtf2ird1					NW_019170537.1	2836472	2866458	GO:0005634	nucleus	GTF2I repeat domain containing 1 [Source:NCBI gene;Acc:103039488]		na	abnormal behavior;abnormal brain development;abnormal circadian behavior;abnormal craniofacial morphology;abnormal cued conditioning behavior;abnormal eating behavior;abnormal facial morphology;abnormal fear/anxiety-related behavior;abnormal frontonasal suture morphology;abnormal gait;abnormal hepatocyte morphology;abnormal jaw morphology;abnormal laryngeal muscle morphology;abnormal masticationa…	na	.	.	Yes	.	Yes	Yes	.	Yes	Yes	.		0.00108743	0	0.917857	0	1961	1964	0.41	0.00122984	0	1	1	1961	1964	0.523	0.00123473	0	0.95	0	1958	1964	0.573	0.00197349	0
ENSAMXG00000029431	cadm1a					NW_019170548.1	4443244	4561870	GO:0016020;GO:0016021	membrane;integral component of membrane	cell adhesion molecule 1a [Source:ZFIN;Acc:ZDB-GENE-080505-2]	1	cell body part_of Muller cell position;cell body part_of Muller cell spatial pattern;glial cell projection part_of Muller cell overlap with GO:0097386;Muller cell physical object quality;retinal inner plexiform layer morphology;retinal outer plexiform layer morphology	abnormal astrocyte morphology;abnormal behavior;abnormal brain morphology;abnormal hippocampus morphology;abnormal neocortex morphology;abnormal spermatid morphology;abnormal T cell differentiationabnormal T cell receptor V(D)J recombinationabnormal tail movements;abnormal testis weight;arrest of spermatogenesis;arrest of spermiogenesis;asthenozoospermia;decreased body size;decreased body weight;…	na	Yes	.	.	.	Yes	Yes	.	.	Yes	.		0.000897921	0	0.9	0	1056	1058	0.361	0.00195787	0	1	1	1055	1058	0.692	0.00103632	0	0.928571	0	1055	1058	0.514	0.00189036	0
ENSAMXG00000007967						NW_019170557.1	10864692	10879600	GO:0005515	protein binding	UTP18 small subunit processome component [Source:NCBI gene;Acc:103033952]	4	na	na	na	.	.	.	.	.	.	.	.	.	.	LG25_Length.Protas2008	0.00116129	0	0.9	0	774	775	0.431	0.00133641	0	1	1	773	775	0.551	0.00132488	0	0.55	0	773	775	0.597	0.00245161	0
ENSAMXG00000017562	jarid2a					NW_019170545.1	11205671	11279496	GO:0003677	DNA binding	jumonji, AT rich interactive domain 2a [Source:ZFIN;Acc:ZDB-GENE-061218-1]	1	na	abnormal coronary vessel morphology;abnormal definitive hematopoiesis;abnormal erythropoiesis;abnormal fetal cardiomyocyte proliferationabnormal heart development;abnormal heart left ventricle morphology;abnormal interventricular groove morphology;abnormal interventricular septum morphology;abnormal liver morphology;abnormal liver physiology;abnormal megakaryocyte progenitor cell morphology;abnor…	na	.	.	.	.	.	.	.	Yes	.	.		0.000718032	0	0.9	0	2937	2948	0.316	0.00230186	0	1	1	2937	2948	0.747	0.00196884	0	0.941071	0	2936	2948	0.741	0.00190327	0
ENSAMXG00000003736	tango6		Yes			NW_019170552.1	15391369	15427490	NA	NA	transport and golgi organization 6 homolog [Source:NCBI gene;Acc:103044936]	2	na	abnormal eye morphology;abnormal eye morphology;embryonic lethality prior to tooth bud stage;embryonic lethality prior to tooth bud stage;preweaning lethality complete penetrance;preweaning lethality complete penetrance	na	Yes	.	.	.	.	.	.	.	.	.	LG5_Melanophore.Ribs.PeduncleLength.Weightloss.ToothCount.ChemicalSense.Protas2008_MelD, MelE, MelIL, MelA.Protas2007	0.000768463	0	0.85	0	1664	1670	0.328	0.00211719	0	1	1	1663	1670	0.721	0.00105877	0	0.941071	0	1663	1670	0.521	1.99601e-05	0
ENSAMXG00000004978	htr2ab					NW_019170544.1	8604319	8628902	GO:0016020;GO:0016021;GO:0004930;GO:0007165;GO:0007186;GO:0005887;GO:0005886;GO:0004993;GO:0098664;GO:0031410;GO:0005901;GO:0030424;GO:0030425;GO:0098793	membrane;integral component of membrane;G protein-coupled receptor activity;signal transduction;G protein-coupled receptor signaling pathway;integral component of plasma membrane;plasma membrane;G protein-coupled serotonin receptor activity;G protein-coupled serotonin receptor signaling pathway;cytoplasmic vesicle;caveola;axon;dendrite;presynapse	5-hydroxytryptamine (serotonin) receptor 2A, genome duplicate b [Source:ZFIN;Acc:ZDB-GENE-120215-60]		axon extension involved in axon guidance occurs_in commissure of the tract of the commissure of the caudal tuberculum decreased occurrence;axon part_of commissure of the tract of the commissure of the caudal tuberculum defasciculated;commissural neuron axon guidance occurs_in commissure of the tract of the commissure of the caudal tuberculum decreased process quality	abnormal anxiety-related response;abnormal enterocyte morphology;abnormal intestinal smooth muscle morphology;decreased anxiety-related response;decreased Paneth cell number;increased vertical activity	na	.	.	.	.	.	.	.	.	.	.		0.00222513	0	0.85	0	762	764	0.685	0.0013089	0	1	1	763	764	0.543	0.00175668	0	0.975	0	760	764	0.7	0.0026178	0
ENSAMXG00000032478	nup133					NW_019170546.1	3353926	3380893	GO:0005634;GO:0005643;GO:0017056;GO:0006913;GO:0005515	nucleus;nuclear pore;structural constituent of nuclear pore;nucleocytoplasmic transport;protein binding	nucleoporin 133 [Source:NCBI gene;Acc:103026587]	3	axon part_of hindbrain decreased amount;axon part_of midbrain decreased amount;central nervous system disorganized;exocrine pancreas mislocalised;glomerular filtration decreased process quality;head decreased length;head decreased size;head decreased width;heart looping process quality;midbrain decreased width;pericardium edematous;podocyte foot part_of pronephric glomerulus morphology;podocyte f…	abnormal embryo development;abnormal embryo size;abnormal heart morphology;abnormal nervous system development;abnormal nervous system morphology;abnormal neural tube morphology;abnormal primitive streak morphology;abnormal somite development;decreased body length;decreased paraxial mesoderm size;embryonic growth arrest;embryonic growth retardation;embryonic lethality between somite formation and…	na	.	.	.	.	Yes	.	.	Yes	.	.		0.00137784	0	0.85	0	2654	2675	0.487	0.00146686	0	1	1	2667	2675	0.584	0.000837573	0	0.635338	0	2665	2675	0.454	0.00182437	0
ENSAMXG00000040608	tekt4					NW_019170546.1	2642219	2651360	GO:0005929;GO:0042995;GO:0060271;GO:0060294;GO:0015630;GO:0031514	cilium;cell projection;cilium assembly;cilium movement involved in cell motility;microtubule cytoskeleton;motile cilium	tektin 4 [Source:NCBI gene;Acc:103034475]	2	na	abnormal sperm fibrous sheath morphology;abnormal sperm flagellum morphology;abnormal sperm midpiece morphology;abnormal sperm physiology;asthenozoospermia;decreased litter size;reduced male fertility	na	.	.	.	.	.	.	.	.	.	.		0.00260463	0	0.89	0	887	892	0.748	0.0015615	0	1	1	889	892	0.607	0.00144349	0	0.894737	0	889	892	0.629	0.00313901	0
ENSAMXG00000043578						NW_019170540.1	46450034	46462708	GO:0016020;GO:0016021	membrane;integral component of membrane	uncharacterized LOC103034958 [Source:NCBI gene;Acc:103034958]		na	na	na	.	.	.	.	.	.	.	.	.	.	LG17_FinPlacement,Ribs.Protas2008_MaxTth.Protas2007_VAB,SNO,EyeSize.Yoshizawa2012_ONL_O'Quin2012_EyeSize,FeedingAngle.Kowalko2013	0.00235349	0	0.873333	0	709	711	0.709	0.0014567	0	1	1	709	711	0.581	0.00135122	0	0.475	0	708	711	0.604	0.00417253	0
ENSAMXG00000014356	bach2b					NW_019170537.1	48912098	49076017	GO:0003677;GO:0003700;GO:0006355;GO:0005515	DNA binding;DNA-binding transcription factor activity;"regulation of transcription, DNA-templated";protein binding	BTB and CNC homology 1, basic leucine zipper transcription factor 2b [Source:ZFIN;Acc:ZDB-GENE-041001-139]		na	abnormal B cell differentiationabnormal B cell physiology;abnormal bone mineral density;abnormal bone mineralizationabnormal bone structure;abnormal bone structure;abnormal circulating creatinine level;abnormal circulating glucose level;abnormal class switch recombinationabnormal fasting circulating glucose level;abnormal food intake;abnormal grip strength;abnormal locomotor activationabnormal pr…	na	.	.	.	.	.	.	.	.	.	.	LG2_Eyesize,Melanophore,Ribs,PeduncleDepth,SO3Width,ToothCount.Protas2008_LensL,Eyesize,MelD, MelA.Protas2007_EyeSize,VAB,SNO.Yoshizawa2012,2015_INL.O'Quin2012	0.00222611	0	0.884615	0	1861	1876	0.686	0.00262884	0	1	1	1864	1876	0.79	0.00289517	0	0.925	0	1861	1876	0.847	0.00332394	0
ENSAMXG00000019079	tbck					NW_019170559.1	7171330	7272405	GO:0005524;GO:0004672;GO:0006468	ATP binding;protein kinase activity;protein phosphorylation	TBC1 domain containing kinase [Source:NCBI gene;Acc:103045385]		na	abnormal embryo size;abnormal embryo size;abnormal platelet cell number;preweaning lethality incomplete penetrance;preweaning lethality incomplete penetrance;thrombocytopenia	na	.	.	.	.	.	.	.	.	.	.		0.00279171	0	0.866667	0	1900	1914	0.773	0.00152713	0	1	1	1906	1914	0.598	0.00116612	0	0.928571	0	1905	1914	0.554	0.00307911	0
ENSAMXG00000043242	dnmt3bb.2					NW_019170549.1	22917681	22935298	GO:0006306;GO:0046872;GO:0003677;GO:0005634;GO:0016740;GO:0008168;GO:0032259;GO:0010468;GO:0003886;GO:0090116	DNA methylation;metal ion binding;DNA binding;nucleus;transferase activity;methyltransferase activity;methylation;regulation of gene expression;DNA (cytosine-5-)-methyltransferase activity;C-5 methylation of cytosine	DNA (cytosine-5)-methyltransferase 3B-like [Source:NCBI gene;Acc:103037932]	4	brain decreased size;camera-type eye photoreceptor cell differentiation disrupted;DNA methylation on cytosine decreased occurrence;eye decreased size;head decreased size;histone H3-K9 methylation decreased occurrence;lens morphology;pericardium edematous;photopic photoreceptor cell part_of retina absent;retina disorganized;retina layer formation disrupted;ventral region part_of retinal pigmented …	abnormal chorion morphology;abnormal ectoplacental cone morphology;abnormal oogenesis;abnormal seminiferous tubule epithelium morphology;abnormal spermatogenesis;abnormal spermiogenesis;abnormal trophoblast layer morphology;abnormal visceral yolk sac endoderm morphology;arrest of male meiosis;azoospermia;decreased male germ cell number;exencephaly;failure of chorioallantoic fusion;female infertil…	na;na	Yes	Yes	.	.	Yes	.	.	.	.	.	LG18_Condition,AnalFinRays,Melanophore.Protas2008_MelA, MelD, Tbuds, LEnsLProtas2007	0.00160494	0	0.866667	0	2040	2052	0.544	0.00128061	0	1	1	2043	2052	0.537	0.00120504	0	0.821429	0	2041	2052	0.565	0.001963	0
ENSAMXG00000015625	pi4kab					NW_019170540.1	35050076	35081038	GO:0016740;GO:0016301;GO:0016310;GO:0046854;GO:0048015	transferase activity;kinase activity;phosphorylation;phosphatidylinositol phosphorylation;phosphatidylinositol-mediated signaling	phosphatidylinositol 4-kinase, catalytic, alpha b [Source:ZFIN;Acc:ZDB-GENE-080220-34]	5	na;na;na	abnormal embryo size;decreased macrophage apoptosis;decreased tumor necrosis factor secretion;embryonic lethality complete penetrance;embryonic lethality prior to organogenesis;embryonic lethality prior to organogenesis;embryonic lethality prior to tooth bud stage;embryonic lethality prior to tooth bud stage;increased alpha-beta T cell number;increased CD4-positive alpha beta T cell number;increa…	na	.	.	.	.	.	.	.	.	.	.	LG17_FinPlacement,Ribs.Protas2008_MaxTth.Protas2007_VAB,SNO,EyeSize.Yoshizawa2012_ONL_O'Quin2012_EyeSize,FeedingAngle.Kowalko2013	0.000882312	0	0.866667	0	4075	4086	0.357	0.00102144	0	1	1	4079	4086	0.465	0.000532512	0	0.833929	0	4076	4086	0.357	0.00167928	0
ENSAMXG00000031248	senp6b		Yes			NW_019170543.1	19901045	19909255	GO:0006508;GO:0008234	proteolysis;cysteine-type peptidase activity	sentrin-specific protease 6-like [Source:NCBI gene;Acc:103045568]		na	decreased circulating triglyceride level;prenatal lethality complete penetrance;thrombocytosis	na	.	.	.	.	.	.	.	.	.	.	LG20_Condition.Protas2008_MelA.Protas2007_HeadDepth.Kowalko2013	0.00190972	0	0.8	0	1145	1152	0.617	0.00130208	0	1	1	1150	1152	0.541	0.00123698	0	0.925	0	1150	1152	0.574	0.00173611	0
ENSAMXG00000010119	plekha6					NW_019170556.1	24622986	24717588	NA	NA	pleckstrin homology domain containing, family A member 6 [Source:ZFIN;Acc:ZDB-GENE-140106-14]	1	na	na	na	.	.	.	.	.	.	.	.	.	.	LG14_PeduncleDepth,Length,Melanophore,SO3Width.Protas2008_MelE, Dent.Protas2007	0.00181877	0	0.8	0	2059	2071	0.597	0.00167506	0	1	1	2060	2071	0.634	0.00148134	0	0.892857	0	2063	2071	0.639	0.000841556	0
ENSAMXG00000017683	si:ch211-129c21.1		Yes	Yes	Yes	NW_019170539.1	19818961	19844040	GO:0016020;GO:0016021;GO:0030215;GO:0005515	membrane;integral component of membrane;semaphorin receptor binding;protein binding	semaphorin-4E-like [Source:NCBI gene;Acc:103045671]	1	na	na	na	.	.	.	.	.	.	.	.	.	.	LG22_Activity.Yoshizawa2015_Eyesize.Kowalko2013	0.00280414	0	0.8	0	1151	1159	0.775	0.00206459	0	1	1	1155	1159	0.711	0.00160545	0	0.7	0	1153	1159	0.668	0	0
ENSAMXG00000009911						NW_019170537.1	4794296	4805755	GO:0000166;GO:0005524;GO:0004672;GO:0004674;GO:0006468	nucleotide binding;ATP binding;protein kinase activity;protein serine/threonine kinase activity;protein phosphorylation	NIMA related kinase 3 [Source:NCBI gene;Acc:103034307]	3	na	abnormal respiratory quotient;decreased leukocyte cell number	na	.	.	.	.	.	.	.	.	.	.	LG2_Eyesize,Melanophore,Ribs,PeduncleDepth,SO3Width,ToothCount.Protas2008_LensL,Eyesize,MelD, MelA.Protas2007_EyeSize,VAB,SNO.Yoshizawa2012,2015_INL.O'Quin2012	0.00171875	0	0.8	0	638	640	0.573	0.00184152	0	1	1	638	640	0.669	0.00031808	0	0.178571	0	638	640	0.291	0.0015625	0
ENSAMXG00000014523	DYNC1I1					NW_019170557.1	27634601	27737065	GO:0005868;GO:0007018;GO:0005515	cytoplasmic dynein complex;microtubule-based movement;protein binding	dynein cytoplasmic 1 intermediate chain 1 [Source:NCBI gene;Acc:103027766]		na	na	na	.	.	.	.	.	.	.	.	.	.	LG25_Length.Protas2008	0.00122627	0	0.8	0	1261	1264	0.447	0.00242748	0	1	1	1259	1264	0.765	0.00154168	0	0.917857	0	1259	1264	0.653	0.00316211	0
ENSAMXG00000037067	zgc:110591					NW_019170550.1	31283522	31290225	GO:0016020;GO:0016021	membrane;integral component of membrane	transmembrane protein 179B-like [Source:NCBI gene;Acc:103040428]	2	na	na	na	.	.	.	.	.	.	.	.	.	.	LG13_SO3Width.Protas2008	0.00158974	0	0.826667	0	519	520	0.54	0.00192308	0	1	1	519	520	0.686	4.80769e-05	0	0.025	0	519	520	0.196	0.00185897	0
ENSAMXG00000019655	znf827					NW_019170559.1	2723325	2896116	NA	NA	zinc finger protein 827 [Source:NCBI gene;Acc:103022479]		na	abnormal body wall morphology;abnormal retinal blood vessel morphology;abnormal retinal blood vessel morphology;abnormal tail morphology;preweaning lethality incomplete penetrance;preweaning lethality incomplete penetrance	na	Yes	.	.	.	.	.	.	.	.	.	LG4_Eyesize,Melanophorenumber,Toothcound,ChemicalSense,PeduncleDepth.Protas2008_MelA.Protas2007	0.00123943	0	0.846667	0	3252	3267	0.45	0.00126032	0	1	1	3256	3267	0.531	0.00164849	0	0.925	0	3251	3267	0.678	0.00121045	0
ENSAMXG00000007441						NW_019170556.1	25500655	25554332	NA	NA	zinc finger protein with KRAB and SCAN domains 4-like [Source:NCBI gene;Acc:103039085]	3	na	na	na	.	.	.	.	.	.	.	.	.	.	LG14_PeduncleDepth,Length,Melanophore,SO3Width.Protas2008_MelE, Dent.Protas2007	0.00232717	0	0.8	0	1453	1461	0.704	0.00149115	0	1	1	1457	1461	0.59	0.00195683	0	0.95	0	1451	1461	0.738	0.00273785	0
ENSAMXG00000014649	aaas					NW_019170540.1	43094764	43107509	GO:0005515	protein binding	aladin WD repeat nucleoporin [Source:NCBI gene;Acc:103046259]	3	na	abnormal motor coordination/ balance;decreased body weight;decreased exploration in new environment;female infertility;hypoactivity	na	.	.	.	.	.	.	.	.	Yes	.	LG17_FinPlacement,Ribs.Protas2008_MaxTth.Protas2007_VAB,SNO,EyeSize.Yoshizawa2012_ONL_O'Quin2012_EyeSize,FeedingAngle.Kowalko2013	0.000816151	0	0.75	0	1161	1164	0.34	0.00128059	0	1	1	1160	1164	0.537	0.00146202	0	0.6	0	1158	1164	0.633	0.00255471	0
ENSAMXG00000011667	si:dkey-106n21.1					NW_019170558.1	12064342	12122907	GO:0016020;GO:0016021;GO:0055085;GO:0022857	membrane;integral component of membrane;transmembrane transport;transmembrane transporter activity	solute carrier family 23 member 2-like [Source:NCBI gene;Acc:103034292]		na	na	na	.	.	.	.	.	.	.	.	.	.	LG6_ChemicalSense.ToothCount(marker perhaps misplaced),FinPlacement.Protas2008_Dent.Protas2007_EyeSize.Yoshizawa2012_Feeding Angle.Kowalko2013	0.00206013	0	0.75	0	892	898	0.652	0.00123081	0	1	1	895	898	0.524	0	0	0	0	898	898	0	0.00123081	0
ENSAMXG00000012475	zmiz1a					NW_019170559.1	18474871	18631301	GO:0008270;GO:0046872	zinc ion binding;metal ion binding	zinc finger MIZ domain-containing protein 1 [Source:NCBI gene;Acc:103028339]		na	abnormal capillary morphology;abnormal dorsal aorta morphology;abnormal heart atrium morphology;abnormal heart valve morphology;abnormal perineural vascular plexus morphology;abnormal pharyngeal arch artery morphology;abnormal vascular branching morphogenesis;abnormal vascular development;abnormal vitelline vascular remodeling;abnormal vitelline vasculature morphology;decreased cell proliferation…	na	.	.	.	.	.	.	.	Yes	.	.		0.00107381	0	0.75	0	2588	2596	0.406	0.00121637	0	1	1	2591	2596	0.519	0.000221639	0	0.321429	0	2590	2596	0.259	0.00122136	0
ENSAMXG00000008452	gucy2d					NW_019170537.1	1329	12971	GO:0016020;GO:0016021;GO:0005524;GO:0004672;GO:0006468;GO:0016829;GO:0004383;GO:0006182	membrane;integral component of membrane;ATP binding;protein kinase activity;protein phosphorylation;lyase activity;guanylate cyclase activity;cGMP biosynthetic process	guanylate cyclase 2D, retinal [Source:ZFIN;Acc:ZDB-GENE-011128-9]	4	optokinetic behavior arrested;optomotor response arrested;visual behavior quality;visual perception quality	na	na	.	.	.	.	.	Yes	.	.	.	.		0.00132757	0	0.8	0	1728	1735	0.474	0.0023783	0	1	1	1727	1735	0.759	0.00291169	0	0.95	0	1722	1735	0.848	0.00327334	0
ENSAMXG00000039648	ube2j1					NW_019170537.1	50896159	50975126	GO:0016020;GO:0016021	membrane;integral component of membrane	ubiquitin conjugating enzyme E2 J1 [Source:NCBI gene;Acc:103030064]		na	abnormal acrosome morphology;abnormal adipose tissue amount;abnormal bone mineral density;abnormal bone mineralizationabnormal fertilizationabnormal sperm number;abnormal spermatid morphology;abnormal tibia morphology;absent sperm head;asthenozoospermia;decreased body length;decreased body size;decreased body weight;decreased bone mineral content;decreased bone mineral content;decreased bone mine…	na	.	.	.	.	.	.	.	.	Yes	.	LG2_Eyesize,Melanophore,Ribs,PeduncleDepth,SO3Width,ToothCount.Protas2008_LensL,Eyesize,MelD, MelA.Protas2007_EyeSize,VAB,SNO.Yoshizawa2012,2015_INL.O'Quin2012	0.00119363	0	0.7	0	751	754	0.439	0.00142099	0	1	1	752	754	0.572	0.00145091	0	0.975	0	751	754	0.631	0.00132626	0
ENSAMXG00000000859	larp1		Yes			NW_019170548.1	22412097	22450275	GO:0003723	RNA binding	La ribonucleoprotein 1, translational regulator [Source:NCBI gene;Acc:103023110]	6	na	abnormal heart weight;abnormal liver size;abnormal platelet volume;abnormal skin colorationabnormal skin morphology;abnormal startle reflex;decreased circulating aspartate transaminase level;decreased circulating cholesterol level;embryonic growth retardation;increased mean platelet volume;preweaning lethality complete penetrance;preweaning lethality complete penetrance	na	.	.	.	.	.	.	.	Yes	Yes	.	LG7_SO3Width, Eyesize,Condition.Protas2008_Eyesize.Protas2007_OPL.O'Quin2012	0.00123365	0	0.75	0	1880	1886	0.449	0.00185168	0	1	1	1881	1886	0.671	0.000961521	0	0.915414	0	1881	1886	0.493	0.00166105	0
ENSAMXG00000014148	prph					NW_019170556.1	14624316	14638508	GO:0005198;GO:0005882;GO:0045104;GO:0042246;GO:0045098;GO:0005515	structural molecule activity;intermediate filament;intermediate filament cytoskeleton organization;tissue regeneration;type III intermediate filament;protein binding	peripherin [Source:NCBI gene;Acc:103037061]		na	abnormal axon morphology;abnormal sensory neuron morphology	na	.	.	.	.	.	.	.	.	.	.	LG14_PeduncleDepth,Length,Melanophore,SO3Width.Protas2008_MelE, Dent.Protas2007	0.00208143	0	0.7	0	1092	1097	0.657	0.00129369	0	1	1	1093	1097	0.54	0.000631593	0	0.3	0	1094	1097	0.388	0.00180916	0
ENSAMXG00000021558	cep19					NW_019170539.1	26522254	26528122	GO:0005737;GO:0005856;GO:0000922;GO:0005929;GO:0042995;GO:0030030;GO:0005814	cytoplasm;cytoskeleton;spindle pole;cilium;cell projection;cell projection organization;centriole	centrosomal protein 19 [Source:NCBI gene;Acc:103023470]	1	na	abnormal body length;abnormal bone mineral density;abnormal bone mineralizationabnormal bone structure;abnormal coat appearance;abnormal coat appearance;decreased body length;decreased bone mineral content;decreased bone mineral content;decreased bone mineral density;decreased lean body mass;decreased lean body mass;decreased oxygen consumption;hypoactivity;impaired glucose tolerance;increased bo…	na	.	.	.	.	.	.	.	.	Yes	.	LG22_Activity.Yoshizawa2015_Eyesize.Kowalko2013	0.00311419	0	0.7	0	286	289	0.808	0.0138739	0	1	1	284	289	0.982	0.00978079	0	0.975	0	286	289	0.971	0.00182116	0
ENSAMXG00000039692	gltpd2		Yes			NW_019170537.1	304149	311663	GO:0016020;GO:0016021;GO:0005737;GO:0120013;GO:0120009	membrane;integral component of membrane;cytoplasm;lipid transfer activity;intermembrane lipid transfer	ceramide-1-phosphate transfer protein-like [Source:NCBI gene;Acc:103030708]	1	na	na;na	na;na	.	.	.	.	.	.	.	.	.	.		0.00150919	0	0.7	0	759	762	0.52	0.00164042	0	1	1	759	762	0.626	0.00143654	0	0.45	0	759	762	0.627	0.00131234	0
ENSAMXG00000042270	PHACTR1					NW_019170550.1	20401216	20550933	GO:0008157;GO:0031532;GO:0019888;GO:0003779	protein phosphatase 1 binding;actin cytoskeleton reorganization;protein phosphatase regulator activity;actin binding	phosphatase and actin regulator 1 [Source:NCBI gene;Acc:103044371]	1	na	abnormal bone mineralizationabnormal bone structure;abnormal circulating alanine transaminase level;abnormal circulating aspartate transaminase level;abnormal circulating triglyceride level;abnormal coat/ hair morphology;decreased circulating alanine transaminase level;decreased circulating aspartate transaminase level;decreased circulating insulin level;decreased circulating triglyceride level;d…	na	.	.	.	.	.	.	.	.	.	.	LG13_SO3Width.Protas2008	0.000969402	0	0.793333	0	1227	1231	0.379	0.00182337	0	1	1	1226	1231	0.665	0.000325626	0	0.214286	0	1227	1231	0.293	0.00304963	0
ENSAMXG00000043014	adka					NW_019170559.1	13958457	14220678	GO:0016740;GO:0016301;GO:0016310;GO:0006166;GO:0016773;GO:0004001;GO:0044209	transferase activity;kinase activity;phosphorylation;purine ribonucleoside salvage;"phosphotransferase activity, alcohol group as acceptor";adenosine kinase activity;AMP salvage	adenosine kinase [Source:NCBI gene;Acc:103039309]	1	na	abnormal body temperature homeostasis;abnormal homeostasis;abnormal nucleotide metabolism;apnea;decreased body size;decreased body weight;delayed eyelid opening;hepatic steatosis;pale liver;postnatal growth retardation;postnatal lethality complete penetrance	na	Yes	.	.	.	.	.	.	.	Yes	Yes		0.001275	0	0.77	0	798	800	0.461	0.00268666	0	1	1	796	800	0.797	0.00146041	0	0.973684	0	798	800	0.633	0.00346345	0
ENSAMXG00000010281	llgl1					NW_019170557.1	32730367	32798272	GO:0005515	protein binding	LLGL scribble cell polarity complex component 1 [Source:NCBI gene;Acc:103037820]		actin-based cell projection part_of peridermal cell decreased amount;actin-based cell projection part_of peridermal cell decreased length;actin-based cell projection part_of peridermal cell decreased size;adherens junction part_of retina distributed;adherens junction part_of retina increased size;apical region part_of retinal neural layer increased area;apical side part_of peridermal cell decreas…	abnormal brain vasculature morphology;abnormal cerebral cortex morphology;abnormal embryonic neuroepithelial layer differentiationabnormal embryonic neuroepithelium morphology;abnormal neuron differentiationabnormal neuronal precursor proliferationabnormal striatum morphology;decreased neuron number;dilated brain ventricles;dilated lateral ventricles;domed cranium;hydrocephaly;increased neuronal …	na	Yes	.	.	.	Yes	.	.	Yes	.	.		0.00177875	0	0.65	0	2035	2052	0.587	0.000974659	0	1	1	2047	2052	0.452	0.000511696	0	0.464286	0	2046	2052	0.35	0.000487329	0
ENSAMXG00000037631						NW_019170544.1	28319387	28326023	NA	NA		4	na	na	na	.	.	.	.	.	.	.	.	.	.		0.000630456	0	0.65	0	1030	1031	0.295	0.00116866	0	1	1	1028	1031	0.506	0.00111889	0	0.975	0	1029	1031	0.539	2.55245e-05	0
ENSAMXG00000015135	magi1a					NW_019170540.1	47201016	47414641	GO:0016020;GO:0030054;GO:0005515	membrane;cell junction;protein binding	membrane-associated guanylate kinase, WW and PDZ domain-containing protein 1-like [Source:NCBI gene;Acc:103040795]		na	abnormal lung endothelial cell physiology;no abnormal phenotype detected	na	.	.	.	.	.	.	.	.	.	.	LG17_FinPlacement,Ribs.Protas2008_MaxTth.Protas2007_VAB,SNO,EyeSize.Yoshizawa2012_ONL_O'Quin2012_EyeSize,FeedingAngle.Kowalko2013	0.00170486	0	0.7	0	2987	3003	0.57	0.00115361	0	1	1	2998	3003	0.501	0.00157807	0	0.95	0	2995	3003	0.662	0.00183251	0
ENSAMXG00000000062	cep162		Yes	Yes	Yes	NW_019170545.1	163481	224132	GO:0005737;GO:0005856;GO:0005874;GO:0001947;GO:0060271;GO:0030030;GO:0005814	cytoplasm;cytoskeleton;microtubule;heart looping;cilium assembly;cell projection organization;centriole	centrosomal protein 162 [Source:NCBI gene;Acc:103043369]	1	anterior-posterior axis part_of whole organism morphology;brain hydrocephalic;heart looping disrupted;right side part_of lateral plate mesoderm mislocalised	na	na	.	.	.	.	Yes	.	.	Yes	.	.		0.00141308	0	0.65	0	3028	3043	0.496	0.0011393	0	1	1	3033	3043	0.498	0.00137614	0	0.9	0	3024	3043	0.61	0.0017264	0
ENSAMXG00000003801						NW_019170553.1	28490933	28645512	GO:0016020;GO:0016021	membrane;integral component of membrane	family with sequence similarity 155 member A [Source:NCBI gene;Acc:103027918]		na	abnormal vocalizationabnormal vocalization;long tibia;long tibia;preweaning lethality complete penetrance;preweaning lethality complete penetrance	na	.	.	.	.	.	.	.	.	.	.	LG11_GCL.O'Quin2012	0.000843061	0	0.65	0	770	771	0.346	0.00254771	0	1	1	769	771	0.781	0.00125301	0	0.941071	0	769	771	0.578	0.00129702	0
ENSAMXG00000005831	acot16					NW_019170541.1	13696252	13712693	GO:0006629;GO:0016790;GO:0006631;GO:0006637	lipid metabolic process;thiolester hydrolase activity;fatty acid metabolic process;acyl-CoA metabolic process	acyl-CoA thioesterase 16 [Source:ZFIN;Acc:ZDB-GENE-041210-201]	5	na;na;na;na;na	na	na	.	.	.	.	.	.	.	.	.	.	LG3_Eyesize,MaxIl.Protas2007_FinPlacement,Chemical,Sense.Protas2008_Eyesize,JawAngle.Kowalko2013	0.00191083	0	0.65	0	781	785	0.618	0.002535	0	1	1	782	785	0.779	0.0011101	0	0.871429	0	784	785	0.537	0.00254218	0
ENSAMXG00000041003	smcr8a					NW_019170557.1	32947839	32957684	NA	NA	SMCR8-C9orf72 complex subunit [Source:NCBI gene;Acc:103033618]	2	na	abnormal autophagy;abnormal lysosome morphology;abnormal lysosome physiology;abnormal protein level;enlarged lymph nodes;enlarged spleen;increased CD4-positive alpha beta T cell number;increased CD8-positive alpha-beta T cell number;increased circulating interleukin-12b level;increased interleukin-6 secretion;increased susceptibility to induced colitis;increased tumor necrosis factor secretion	na	.	.	.	.	.	.	.	.	.	.		0.00122108	0	0.6	0	1551	1556	0.446	0.0026625	0	1	1	1550	1556	0.794	0.00258157	0	0.964286	0	1549	1556	0.818	0.00192802	0
ENSAMXG00000041820	EFCAB14					NW_019170550.1	16927990	16934310	NA	NA	EF-hand calcium binding domain 14 [Source:HGNC Symbol;Acc:HGNC:29051]	2	na	abnormal bone mineralizationabnormal cardiac muscle contractility;abnormal heart left ventricle size;abnormal heart rate;decreased heart rate;increased bone mineral content;thin ventricular wall	na	.	.	.	.	.	.	.	Yes	.	.		0.0020187	0	0.6	0	602	606	0.644	0.00352056	0	1	1	602	606	0.862	0.00329459	0	0.907143	0	603	606	0.872	0.00328875	0
ENSAMXG00000005666	b4galnt3a					NW_019170541.1	13209912	13243118	GO:0016020;GO:0016021;GO:0016740;GO:0005794;GO:0032580;GO:0008376;GO:0033842;GO:0018215	membrane;integral component of membrane;transferase activity;Golgi apparatus;Golgi cisterna membrane;acetylgalactosaminyltransferase activity;N-acetyl-beta-glucosaminyl-glycoprotein 4-beta-N-acetylgalactosaminyltransferase activity;protein phosphopantetheinylation	beta-1,4-N-acetylgalactosaminyltransferase 3-like [Source:NCBI gene;Acc:103034836]	4	na	abnormal tail movements;abnormal tail movements;abnormal vocalization;increased CD8-positive alpha-beta T cell number;increased CD8-positive alpha-beta T cell number;increased T cell number	na	.	.	.	.	.	.	.	.	.	.	LG3_Eyesize,MaxIl.Protas2007_FinPlacement,Chemical,Sense.Protas2008_Eyesize,JawAngle.Kowalko2013	0.000894309	0	0.7	0	1228	1230	0.36	0.0016486	0	1	1	1225	1230	0.628	0.00197567	0	0.907143	0	1227	1230	0.742	0.000252936	0
ENSAMXG00000032850	fkbp5					NW_019170547.1	35528042	35549093	GO:0003755;GO:0016853;GO:0000413;GO:0005515	peptidyl-prolyl cis-trans isomerase activity;isomerase activity;protein peptidyl-prolyl isomerization;protein binding	FKBP prolyl isomerase 5 [Source:ZFIN;Acc:ZDB-GENE-030616-630]	3	na	abnormal depression-related behavior;abnormal embryo size;abnormal eye morphology;abnormal hindbrain morphology;abnormal kidney weight;abnormal midbrain morphology;abnormal neural tube closure;abnormal placenta size;corneal opacity;corneal opacity;decreased circulating corticosterone level;decreased circulating insulin level;increased anxiety-related response;no abnormal phenotype detected;prenat…	na	Yes	.	.	.	Yes	Yes	.	Yes	Yes	.	LG1_ChemicalSense,EyeSize, Ribs, SO3Width.Protas2008_EyeSize,TasteBuds.Protas2007	0.00215101	0	0.6	0	1134	1139	0.671	0.0029458	0	1	1	1130	1139	0.822	0.0027938	0	0.964286	0	1133	1139	0.839	0.0026801	0
ENSAMXG00000034722	krt18b					NW_019170547.1	36829987	36839299	GO:0005198;GO:0005882	structural molecule activity;intermediate filament	keratin, type I cytoskeletal 18-like [Source:NCBI gene;Acc:103041794]	4	na	na	na	.	.	.	.	.	.	.	.	.	.	LG1_ChemicalSense,EyeSize, Ribs, SO3Width.Protas2008_EyeSize,TasteBuds.Protas2007	0.00107402	0	0.64	0	686	689	0.406	0.00421227	0	1	1	686	689	0.894	0.00131661	0	0.907143	0	688	689	0.594	0.00153541	0
ENSAMXG00000008069	aurka		Yes			NW_019170548.1	33462967	33474006	GO:0000166;GO:0005524;GO:0016740;GO:0004672;GO:0004674;GO:0006468;GO:0016301;GO:0016310;GO:0000278;GO:0106310;GO:0106311	nucleotide binding;ATP binding;transferase activity;protein kinase activity;protein serine/threonine kinase activity;protein phosphorylation;kinase activity;phosphorylation;mitotic cell cycle;protein serine kinase activity;protein threonine kinase activity	aurora kinase C-like [Source:NCBI gene;Acc:103034578]	6	brain decreased size;brain immature;brain malformed;caudal fin shortened;cell death increased occurrence;centrosome duplication decreased occurrence;developmental growth process quality;eye decreased size;intrinsic apoptotic signaling pathway by p53 class mediator increased occurrence;intrinsic apoptotic signaling pathway by p53 class mediator occurs_in caudal fin increased occurrence;intrinsic a…	abnormal cell nucleus morphology;abnormal embryo size;abnormal embryo size;abnormal embryo turning;abnormal embryo turning;abnormal forebrain development;abnormal heart looping;abnormal inner cell mass morphology;abnormal mitosis;abnormal mitotic spindle morphology;abnormal neural tube closure;abnormal preimplantation embryo development;abnormal tail bud morphology;aneuploidy;chromosomal instabil…	na	Yes	.	.	.	Yes	.	.	Yes	.	.	LG7_SO3Width, Eyesize,Condition.Protas2008_Eyesize.Protas2007_OPL.O'Quin2012	0.000973361	0	0.55	0	970	976	0.38	0.00120755	0	1	1	974	976	0.517	0.00125878	0	0.7	0	971	976	0.579	0.00102459	0
ENSAMXG00000011050						NW_019170546.1	2638554	2644172	GO:0005929;GO:0042995;GO:0060271;GO:0060294;GO:0015630;GO:0031514	cilium;cell projection;cilium assembly;cilium movement involved in cell motility;microtubule cytoskeleton;motile cilium			na	na	na	.	.	.	.	.	.	.	.	.	.		0.00198864	0	0.55	0	350	352	0.636	0.00284091	0	1	1	351	352	0.811	0.00254187	0	0.894737	0	351	352	0.815	0.00284091	0
ENSAMXG00000039023	si:dkey-87o1.2					NW_019170544.1	9619905	9627392	GO:0016020;GO:0016021	membrane;integral component of membrane	si:dkey-87o1.2 [Source:ZFIN;Acc:ZDB-GENE-110411-217]	5	na	na	na	.	.	.	.	.	.	.	.	.	.		0.00137492	0	0.55	0	494	497	0.487	0.0077369	0	1	1	492	497	0.954	0.00192584	0	0.907143	0	494	497	0.733	0.00392354	0
ENSAMXG00000038785	CAMKMT					NW_019170559.1	27648715	27712528	GO:0018025;GO:0005634;GO:0016740;GO:0005737;GO:0008168;GO:0032259;GO:0018022	calmodulin-lysine N-methyltransferase activity;nucleus;transferase activity;cytoplasm;methyltransferase activity;methylation;peptidyl-lysine methylation	calmodulin-lysine N-methyltransferase [Source:ZFIN;Acc:ZDB-GENE-090313-49]	2	na	abnormal behavior;abnormal bone structure;abnormal bone structure;abnormal circulating alkaline phosphatase level;abnormal circulating creatinine level;abnormal circulating sodium level;abnormal mitochondrial ATP synthesis coupled electron transport;decreased body length;decreased body weight;decreased circulating fructosamine level;decreased circulating fructosamine level;decreased circulating s…	na	.	.	.	.	.	Yes	.	.	Yes	.	LG4_LensL,MaxTth,MelE,MaxIL.Protas2007_Eyesize.Yoshizawa2012	0.001693	0	0.55	0	441	443	0.566	0.00282167	0	1	1	441	443	0.81	0.00231674	0	0.75	0	440	443	0.791	0.00451467	0
ENSAMXG00000035898						NW_019170543.1	19130834	19132135	GO:0000981	DNA-binding transcription factor activity, RNA polymerase II-specific	SRY-box transcription factor 11 [Source:HGNC Symbol;Acc:HGNC:11191]		cell part_of brain apoptotic;head decreased size;whole organism lethal (sensu genetics)	abnormal bone mineralizationabnormal bone ossificationabnormal bronchus morphology;abnormal calcaneum morphology;abnormal caudal vertebrae morphology;abnormal cerebellum morphology;abnormal cerebral cortex morphology;abnormal cortical ventricular zone morphology;abnormal cranium morphology;abnormal dentate gyrus morphology;abnormal embryonic/fetal subventricular zone morphology;abnormal eyelid mo…	na	Yes	.	.	.	Yes	.	.	Yes	Yes	.	LG20_Condition.Protas2008_MelA.Protas2007_HeadDepth.Kowalko2013	0.00255814	0	0.55	0	639	645	0.74	0.00155039	0	1	1	644	645	0.604	0.000904393	0	0.583333	0	644	645	0.475	0	0
ENSAMXG00000010431	si:ch211-266k8.4					NW_019170558.1	22705963	22757663	NA	NA	TBC1 domain family member 10B-like [Source:NCBI gene;Acc:103030861]	1	na	na	na	.	.	.	.	.	.	.	.	.	.	LG6_ChemicalSense.ToothCount(marker perhaps misplaced),FinPlacement.Protas2008_Dent.Protas2007_EyeSize.Yoshizawa2012_Feeding Angle.Kowalko2013	0.00172897	0	0.5	0	1062	1070	0.575	0.000934579	0	1	1	1069	1070	0.442	0.000186916	0	0.175	0	1068	1070	0.247	0.00186916	0
ENSAMXG00000015514	CEP95		Yes			NW_019170547.1	25096449	25115192	GO:0005813;GO:0000922	centrosome;spindle pole	centrosomal protein 95 [Source:NCBI gene;Acc:103047087]		na	abnormal anxiety-related response;abnormal behavior;abnormal coat appearance;abnormal locomotor activationabnormal vocalization	na	.	.	.	.	.	Yes	.	.	.	.	LG1_ChemicalSense,EyeSize, Ribs, SO3Width.Protas2008_EyeSize,TasteBuds.Protas2007	0.00124069	0	0.5	0	1605	1612	0.451	0.00241492	0	1	1	1608	1612	0.764	0.0022394	0	0.964286	0	1607	1612	0.782	0	0
ENSAMXG00000036482						NW_019170550.1	35944981	35964044	GO:0005158;GO:0008286	insulin receptor binding;insulin receptor signaling pathway	insulin receptor substrate 2-B-like [Source:NCBI gene;Acc:103025363]		na	abnormal fertility/fecundity;abnormal glucose tolerance;abnormal maternal nurturing;decreased body weight;decreased circulating glucose level;decreased litter size;impaired glucose tolerance;increased circulating glucose level;postnatal growth retardation	na	.	.	.	.	.	.	.	.	Yes	.		0.00140854	0	0.5	0	2534	2544	0.495	0.00118895	0	1	1	2539	2544	0.512	0.000943396	0	0.975	0	2539	2544	0.488	0.00159513	0
ENSAMXG00000017498			Yes			NW_019170539.1	18259170	18276583	GO:0016020;GO:0016021;GO:0000166;GO:0005524;GO:0004672;GO:0006468;GO:0035556;GO:0050896;GO:0004383;GO:0016849;GO:0006182;GO:0009190;GO:0016829;GO:0007601	membrane;integral component of membrane;nucleotide binding;ATP binding;protein kinase activity;protein phosphorylation;intracellular signal transduction;response to stimulus;guanylate cyclase activity;phosphorus-oxygen lyase activity;cGMP biosynthetic process;cyclic nucleotide biosynthetic process;lyase activity;visual perception			na	na	na	.	.	.	.	.	.	.	.	.	.	LG22_Activity.Yoshizawa2015_Eyesize.Kowalko2013	0.000806972	0	0.5	0	1543	1549	0.338	0.00136032	0	1	1	1543	1549	0.557	0.000741262	0	0.357143	0	1543	1549	0.423	0.000645578	0
ENSAMXG00000018637	ptk2ab					NW_019170544.1	11438462	11539600	GO:0016020;GO:0000166;GO:0005524;GO:0004672;GO:0006468;GO:0004713;GO:0018108;GO:0005856;GO:0005886;GO:0030054;GO:0004715;GO:0007172;GO:0005925;GO:0042995;GO:0004714;GO:0070309;GO:0021555	membrane;nucleotide binding;ATP binding;protein kinase activity;protein phosphorylation;protein tyrosine kinase activity;peptidyl-tyrosine phosphorylation;cytoskeleton;plasma membrane;cell junction;non-membrane spanning protein tyrosine kinase activity;signal complex assembly;focal adhesion;cell projection;transmembrane receptor protein tyrosine kinase activity;lens fiber cell morphogenesis;midbr…	protein tyrosine kinase 2ab [Source:ZFIN;Acc:ZDB-GENE-020114-1]		basal region part_of midbrain hindbrain boundary constriction increased width;basal region part_of midbrain hindbrain boundary constriction structure;cell part_of lens separated from;epithelial cell morphogenesis occurs_in midbrain hindbrain boundary constriction process quality;lens development in camera-type eye disrupted;lens fiber cell morphogenesis disrupted;midbrain-hindbrain boundary morph…	abnormal allantois morphology;abnormal amnion morphology;abnormal aorta morphology;abnormal blood circulationabnormal blood vessel morphology;abnormal cell migrationabnormal cell morphology;abnormal cell physiology;abnormal developmental patterning;abnormal dorsal aorta morphology;abnormal ectoderm development;abnormal embryonic neuroepithelium morphology;abnormal embryonic tissue morphology;abno…	na	Yes	.	.	.	Yes	.	.	Yes	.	.		0.00089368	0	0.546667	0	2449	2458	0.36	0.000741275	0	1	1	2452	2458	0.389	0.000438647	0	0.421053	0	2453	2458	0.327	0.000622029	0
ENSAMXG00000031111						NW_019170539.1	1290788	1298077	GO:0004386	helicase activity			na	abnormal gas homeostasis;abnormal glucose homeostasis;abnormal lipid level;abnormal liver size;decreased circulating insulin level;decreased fasting circulating glucose level;decreased liver triglyceride level;decreased respiratory quotient;hepatic steatosis;increased circulating leptin level;increased oxygen consumption;slow postnatal weight gain	na	.	.	.	.	.	.	.	.	Yes	.		0.00213609	0	0.546667	0	759	774	0.668	0.00461398	0	1	1	768	774	0.908	0.00512412	0	0.975	0	767	774	0.928	0.00341609	0
ENSAMXG00000031880	uri1					NW_019170552.1	13666608	13678721	NA	NA	URI1 prefoldin like chaperone [Source:NCBI gene;Acc:103038981]	4	na	na	na	.	.	.	.	.	.	.	.	.	.	LG5_Melanophore.Ribs.PeduncleLength.Weightloss.ToothCount.ChemicalSense.Protas2008_MelD, MelE, MelIL, MelA.Protas2007	0.00175131	0	0.45	0	567	571	0.581	0.00188958	0	1	1	569	571	0.679	0.00170753	0	0.975	0	570	571	0.69	0.00161305	0
ENSAMXG00000030854	TMEM185A					NW_019170550.1	35720497	35727354	NA	NA	transmembrane protein 185A-like [Source:NCBI gene;Acc:103027072]	1	na	abnormal adipose tissue amount;abnormal lean body mass;abnormal red blood cell distribution width;decreased bone mineral density	na	.	.	.	.	.	.	.	.	Yes	.	LG13_SO3Width.Protas2008	0.000490731	0	0.45	0	916	917	0.262	0.00243315	0	1	1	912	917	0.766	0.0012093	0	0.894643	0	915	917	0.566	0.00223842	0
ENSAMXG00000027371	si:dkey-30e9.6					NW_019170535.1	11714726	11724901	NA	NA	si:dkey-30e9.6 [Source:ZFIN;Acc:ZDB-GENE-131121-308]		na	na	na	.	.	.	.	.	.	.	.	.	.		0.00136054	0	0.45	0	439	441	0.482	0.00288988	0	1	1	438	441	0.816	0.00362407	0	0.725	0	437	441	0.888	0.00447547	0
ENSAMXG00000033276						NW_019170540.1	47664417	47674218	GO:0047834	D-threo-aldose 1-dehydrogenase activity	2,5-diketo-D-gluconic acid reductase A-like [Source:NCBI gene;Acc:103044878]	5	na	na;na;abnormal auditory brainstem response;increased or absent threshold for auditory brainstem response;na;decreased litter size;increased circulating progesterone level;long gestation period;parturition failure;prolonged diestrus;prolonged estrous cycle;na;abnormal circulating glucose level;decreased circulating glucose level;decreased fasting circulating glucose level;increased grip strength;i…	na;na;na;na;na;na;na;na;na	.	.	.	Yes	Yes	Yes	.	.	Yes	.	LG17_FinPlacement,Ribs.Protas2008_MaxTth.Protas2007_VAB,SNO,EyeSize.Yoshizawa2012_ONL_O'Quin2012_EyeSize,FeedingAngle.Kowalko2013	0.0016884	0	0.45	0	729	734	0.565	0.00291942	0	1	1	730	734	0.819	0.00290175	0	0.975	0	729	734	0.848	0.00296808	0
ENSAMXG00000034083	casp3b					NW_019170558.1	8703191	8747479	GO:0006508;GO:0005634;GO:0005737;GO:0004197;GO:0005694;GO:0006915;GO:0008234;GO:0000775	proteolysis;nucleus;cytoplasm;cysteine-type endopeptidase activity;chromosome;apoptotic process;cysteine-type peptidase activity;"chromosome, centromeric region"	caspase-3 [Source:NCBI gene;Acc:103025383]	3	na	abnormal apoptosis;abnormal auditory brainstem response waveform shape;abnormal blood vessel morphology;abnormal bone marrow development;abnormal bone ossificationabnormal bone remodeling;abnormal brain morphology;abnormal brainstem morphology;abnormal cerebellar granule layer morphology;abnormal cerebellar molecular layer;abnormal cerebellum development;abnormal cerebellum external granule cell …	na	Yes	Yes	.	Yes	Yes	.	.	.	.	.	LG6_ChemicalSense.ToothCount(marker perhaps misplaced),FinPlacement.Protas2008_Dent.Protas2007_EyeSize.Yoshizawa2012_Feeding Angle.Kowalko2013	0.00126068	0	0.406667	0	1554	1560	0.457	0.00257893	0	1	1	1552	1560	0.785	0.00312627	0	0.941071	0	1549	1560	0.863	0.00248988	0
ENSAMXG00000017531	wdr47b					NW_019170539.1	18319821	18331390	GO:0005515	protein binding	WD repeat-containing protein 47 [Source:NCBI gene;Acc:103033650]	1	na	abnormal behavior;absent pinna reflex;decreased body weight;decreased circulating LDL cholesterol level;decreased grip strength;decreased hemoglobin content;hyperactivity;increased circulating alkaline phosphatase level;limb grasping	na	.	.	.	.	.	Yes	.	.	Yes	.	LG22_Activity.Yoshizawa2015_Eyesize.Kowalko2013	0.00101391	0	0.4	0	1591	1602	0.391	0.00264707	0	1	1	1596	1602	0.792	0.0020577	0	0.941071	0	1596	1602	0.755	0.00135701	0
ENSAMXG00000001465	ktn1		Yes	Yes	Yes	NW_019170543.1	18771042	18798618	GO:0016020;GO:0016021;GO:0007018;GO:0030176;GO:0015031;GO:0019894	membrane;integral component of membrane;microtubule-based movement;integral component of endoplasmic reticulum membrane;protein transport;kinesin binding	kinectin 1 [Source:ZFIN;Acc:ZDB-GENE-030408-4]		na	no abnormal phenotype detected	na	.	.	.	.	.	.	.	.	.	.	LG20_Condition.Protas2008_MelA.Protas2007_HeadDepth.Kowalko2013	0.00053135	0	0.4	0	1878	1882	0.271	0.00139929	0	1	1	1877	1882	0.567	0.0013502	0	0.925	0	1877	1882	0.604	1.39829e-05	0
ENSAMXG00000011125	snx15		Yes			NW_019170550.1	31259678	31268217	GO:0035091	phosphatidylinositol binding	sorting nexin 15 [Source:ZFIN;Acc:ZDB-GENE-040426-1377]	1	na	abnormal circulating alkaline phosphatase level;abnormal circulating serum albumin level;abnormal circulating triglyceride level;abnormal coat appearance;abnormal coat appearance;increased circulating alkaline phosphatase level;increased circulating HDL cholesterol level	na	.	.	.	.	.	.	.	.	.	.	LG13_SO3Width.Protas2008	0.000723589	0	0.4	0	689	691	0.317	0.00670544	0	1	1	685	691	0.944	0.00630815	0	0.941071	0	686	691	0.945	0.00274202	0
ENSAMXG00000034828	rabgef1					NW_019170554.1	14082407	14100815	GO:0008270;GO:0046872;GO:0003677	zinc ion binding;metal ion binding;DNA binding	RAB guanine nucleotide exchange factor 1 [Source:NCBI gene;Acc:103040385]		glomerular filtration disrupted;pronephric glomerulus permeability	abnormal dermal layer morphology;abnormal epidermal layer morphology;abnormal inflammatory response;abnormal keratinocyte morphology;abnormal mast cell morphology;chronic inflammation;epidermal hyperplasia;increased circulating histamine level;increased IgE level;increased interleukin-6 secretion;increased mast cell number;increased tumor necrosis factor secretion;neonatal lethality complete pene…	na;na	.	.	.	.	.	.	.	.	.	.		0.000446927	0	0.4	0	894	895	0.251	0.00239425	0	1	1	892	895	0.761	0.00130886	0	0.907143	0	892	895	0.592	0.00111732	0
ENSAMXG00000007174						NW_019170556.1	27319256	27321868	NA	NA		3	na	na	na	.	.	.	.	.	.	.	.	.	.	LG14_PeduncleDepth,Length,Melanophore,SO3Width.Protas2008_MelE, Dent.Protas2007	0.000918836	0	0.35	0	650	653	0.366	0.00175016	0	1	1	651	653	0.651	0.00029534	0	0.142857	0	651	653	0.284	0	0
ENSAMXG00000009379	HECW2					NW_019170546.1	20860993	20907161	GO:0016567;GO:0004842;GO:0005515	protein ubiquitination;ubiquitin-protein transferase activity;protein binding	HECT, C2 and WW domain containing E3 ubiquitin protein ligase 2 [Source:HGNC Symbol;Acc:HGNC:29853]		na;na	abnormal circulating iron level;abnormal platelet volume;increased mean platelet volume;preweaning lethality incomplete penetrance;preweaning lethality incomplete penetrance	na	.	.	.	.	.	.	.	.	.	.	LG21_Eye.MaxTth.Protas2007	0.000390581	0	0.453333	0	2981	2987	0.237	0.00264803	0	1	1	2967	2987	0.792	0.00256365	0	0.973684	0	2971	2987	0.816	0.00216731	0
ENSAMXG00000034507	fgf12a					NW_019170551.1	1263112	1331303	GO:0008083;GO:0008543	growth factor activity;fibroblast growth factor receptor signaling pathway	fibroblast growth factor 12 [Source:NCBI gene;Acc:103047671]		na	abnormal anxiety-related response;abnormal behavior;abnormal coat appearance;abnormal coat appearance	na	.	.	.	.	.	Yes	.	.	.	.		0.000658979	0	0.35	0	605	607	0.303	0.00205552	0	1	1	603	607	0.71	0.00284624	0	0.868421	0	604	607	0.843	0.00199669	0
ENSAMXG00000003651						NW_019170552.1	15851865	15858524	NA	NA			na	abnormal T cell physiology;decreased CD8-positive alpha-beta T cell number;decreased interferon-beta secretion;decreased interleukin-6 secretion;enlarged spleen	na	.	.	.	.	.	.	.	.	.	.	LG5_Melanophore.Ribs.PeduncleLength.Weightloss.ToothCount.ChemicalSense.Protas2008_MelD, MelE, MelIL, MelA.Protas2007	0.000241713	0	0.35	0	1447	1448	0.204	0.00260665	0	1	1	1444	1448	0.788	0.00202593	0	0.941071	0	1444	1448	0.749	0.00203548	0
ENSAMXG00000002150	nphp1		Yes			NW_019170543.1	6749204	6768662	GO:0048793;GO:0005515	pronephros development;protein binding	nephrocystin 1 [Source:NCBI gene;Acc:103027708]		anterior-posterior axis part_of whole organism decreased length;cell body part_of Muller cell spatial pattern;cloaca development disrupted;cloacal chamber distended;convergent extension process quality;glial cell projection part_of Muller cell overlap with GO:0097386;Muller cell physical object quality;notochord increased width;notochord kinked;pronephric duct decreased length;pronephric proximal…	abnormal sperm flagellum morphology;abnormal spermiationabnormal testis morphology;abnormal testis morphology;decreased male germ cell number;decreased testis weight;enlarged uterus;enlarged uterus;hydrometra;hydrometra;male infertility;male infertility;oligozoospermia;retinal degeneration;small superior vagus ganglion;small superior vagus ganglion;small testis;small testis;teratozoospermia;thin …	na	Yes	.	.	.	.	.	.	.	Yes	.		0.00115691	0	0.35	0	1374	1383	0.43	0.000852185	0	1	1	1380	1383	0.419	0.000641721	0	0.244643	0	1377	1383	0.392	0.000723066	0
ENSAMXG00000010122	galnt18b					NW_019170539.1	34113712	34286575	GO:0016020;GO:0016021;GO:0016740;GO:0016757;GO:0030246;GO:0005794;GO:0000139;GO:0006486;GO:0004653;GO:0018215	membrane;integral component of membrane;transferase activity;"transferase activity, transferring glycosyl groups";carbohydrate binding;Golgi apparatus;Golgi membrane;protein glycosylation;polypeptide N-acetylgalactosaminyltransferase activity;protein phosphopantetheinylation	polypeptide N-acetylgalactosaminyltransferase 18 [Source:NCBI gene;Acc:103042300]		na	abnormal circulating glucose level;abnormal circulating insulin level;abnormal mean corpuscular hemoglobin concentration;decreased circulating fructosamine level;decreased circulating fructosamine level;decreased circulating glucose level;decreased circulating glucose level;decreased circulating insulin level;decreased circulating insulin level;decreased circulating serum albumin level;decreased …	na	.	.	.	.	.	.	.	.	Yes	.		0.000285714	0	0.35	0	1398	1400	0.214	0.000876745	0	1	1	1397	1400	0.426	0.000377551	0	0.325	0	1396	1400	0.309	3.7594e-05	0
ENSAMXG00000039210	nat14					NW_019170544.1	34044614	34048598	GO:0016020;GO:0016021;GO:0008080	membrane;integral component of membrane;N-acetyltransferase activity	N-acetyltransferase 14 (putative) [Source:NCBI gene;Acc:103023784]	3	na	na	na	.	.	.	.	.	.	.	.	.	.		0.00136656	0	0.35	0	617	622	0.484	0.00193712	0	1	1	618	622	0.688	0.00181442	0	0.95	0	619	622	0.712	0.00165003	0
ENSAMXG00000039094	igfbp5b		Yes			NW_019170553.1	9053743	9066607	GO:0005576;GO:0005520;GO:0019838	extracellular region;insulin-like growth factor binding;growth factor binding	insulin-like growth factor-binding protein 5 [Source:NCBI gene;Acc:103024476]	1	na	na	na	.	.	.	.	.	.	.	.	.	.	LG11_Chemical Sense, Ribs.Protas2008_Eye diameter, Pupil diameter.Kowalko2013_GCL.O'Quin2012, LG11_GCL.O'Quin2012	0.000779727	0	0.433333	0	681	684	0.331	0.00146199	0	1	1	683	684	0.582	0.000500154	0	0.342105	0	683	684	0.346	0.00209552	0
ENSAMXG00000031256	zgc:162239					NW_019170548.1	8530967	8539477	GO:0005525;GO:0000166	GTP binding;nucleotide binding	zgc:162239 [Source:ZFIN;Acc:ZDB-GENE-070424-28]		na	na	na	.	.	.	.	.	.	.	.	.	.		0.000455729	0	0.3	0	766	768	0.253	0.00186012	0	1	1	764	768	0.673	0.00182757	0	0.975	0	764	768	0.715	0.00130208	0
ENSAMXG00000032689	dlg1					NW_019170547.1	299274	487756	GO:0016020;GO:0005886;GO:0005515	membrane;plasma membrane;protein binding	disks large homolog 1 [Source:NCBI gene;Acc:103021716]	3	na	na	na	.	.	.	.	.	.	.	.	.	.		0.000392073	0	0.3	0	1999	2004	0.238	0.00114425	0	1	1	1998	2004	0.499	0.00118888	0	0.95	0	1996	2004	0.56	0.000939298	0
ENSAMXG00000015226			Yes			NW_019170540.1	46957039	46966952	NA	NA	glutamine-rich protein 1-like [Source:NCBI gene;Acc:103046622]	4	na	abnormal myocardium compact layer morphology;cleft palate;double outlet right ventricle;double outlet right ventricle with atrioventricular septal defect;overriding aortic valve;perimembraneous ventricular septal defect;polycystic kidney;thymus hypoplasia;ventricular septal defect	na	.	.	.	.	.	.	.	.	.	.	LG17_FinPlacement,Ribs.Protas2008_MaxTth.Protas2007_VAB,SNO,EyeSize.Yoshizawa2012_ONL_O'Quin2012_EyeSize,FeedingAngle.Kowalko2013	0.000160772	0	0.25	0	1554	1555	0.185	0.00179656	0	1	1	1550	1555	0.66	0.000537437	0	0.532143	0	1552	1555	0.359	0.0019114	0
ENSAMXG00000032078						NW_019170537.1	48831520	48840116	NA	NA			eye decreased size;gut quality;head decreased size;inner ear decreased size;mandibular arch skeleton malformed;melanocyte quality;pericardium edematous;swim bladder aplastic;whole organism decreased size;yolk increased size	na	na	Yes	Yes	.	.	.	.	.	.	.	.	LG2_Eyesize,Melanophore,Ribs,PeduncleDepth,SO3Width,ToothCount.Protas2008_LensL,Eyesize,MelD, MelA.Protas2007_EyeSize,VAB,SNO.Yoshizawa2012,2015_INL.O'Quin2012	0.000588235	0	0.25	0	593	595	0.285	0.0017407	0	1	1	593	595	0.649	0.0017407	0	0.95	0	591	595	0.697	0.00168067	0
ENSAMXG00000032821	PITPNC1					NW_019170536.1	8492071	8539744	GO:0015914;GO:0005548	phospholipid transport;phospholipid transporter activity	phosphatidylinositol transfer protein cytoplasmic 1 [Source:HGNC Symbol;Acc:HGNC:21045]		brain absent;brain decreased amount;circadian sleep/wake cycle wakefulness increased occurrence;dopaminergic neuron part_of diencephalon increased amount;dorsal region part_of forebrain increased amount;dorsal telencephalon increased amount;dorsal telencephalon increased distribution;hindbrain increased amount;hypocretin-secreting neuron part_of hypothalamus increased amount;insulin-like growth f…	abnormal circulating alkaline phosphatase level;abnormal circulating glucose level;abnormal circulating serum albumin level;decreased total body fat amount	na	.	.	Yes	.	Yes	.	.	.	Yes	.	LG15_Condition, Anal_Fin_Rays, Melanophore_Protas2008	0.000455137	0	0.25	0	767	769	0.253	0.00255434	0	1	1	766	769	0.782	0.00222924	0	0.928571	0	766	769	0.78	0.00130039	0
ENSAMXG00000005912	snx25					NW_019170558.1	8576529	8646544	GO:0016020;GO:0016021;GO:0030512;GO:0035091	membrane;integral component of membrane;negative regulation of transforming growth factor beta receptor signaling pathway;phosphatidylinositol binding	sorting nexin 25 [Source:NCBI gene;Acc:103034035]	1	na	abnormal locomotor activation;decreased circulating serum albumin level;decreased circulating serum albumin level;dilated heart left ventricle;hyperactivity;preweaning lethality complete penetrance;preweaning lethality complete penetrance;thrombocytosis	na	.	.	.	.	.	.	.	Yes	.	.	LG6_ChemicalSense.ToothCount(marker perhaps misplaced),FinPlacement.Protas2008_Dent.Protas2007_EyeSize.Yoshizawa2012_Feeding Angle.Kowalko2013	0.000517032	0	0.25	0	1637	1644	0.268	0.000847237	0	1	1	1642	1644	0.417	0.000345412	0	0.392857	0	1637	1644	0.299	0.00121655	0
ENSAMXG00000033856	gskip					NW_019170543.1	18715610	18716510	GO:0060828	regulation of canonical Wnt signaling pathway	gsk3b interacting protein [Source:NCBI gene;Acc:406744]		na	abnormal hard palate morphology;abnormal secondary palate development;cleft secondary palate;cyanosis;decreased vocalization;delayed bone ossification;lethality throughout fetal growth and development incomplete penetrance;neonatal lethality complete penetrance;palatal shelves fail to meet at midline;pallor;primary atelectasis;respiratory failure	na	.	.	.	.	.	.	.	.	.	.	LG20_Condition.Protas2008_MelA.Protas2007_HeadDepth.Kowalko2013	0.000929368	0	0.25	0	268	269	0.369	0.00690388	0	1	1	267	269	0.947	0.00402284	0	0.857143	0	267	269	0.902	0	0
ENSAMXG00000041848	arhgef9a					NW_019170537.1	35691824	35746993	GO:0005085;GO:0050790;GO:0005515;GO:0005737;GO:0014069	guanyl-nucleotide exchange factor activity;regulation of catalytic activity;protein binding;cytoplasm;postsynaptic density	Cdc42 guanine nucleotide exchange factor 9 [Source:NCBI gene;Acc:103039840]	2	na	na	na	.	.	.	.	.	.	.	.	.	.	LG2_Eyesize,Melanophore,Ribs,PeduncleDepth,SO3Width,ToothCount.Protas2008_LensL,Eyesize,MelD, MelA.Protas2007_EyeSize,VAB,SNO.Yoshizawa2012,2015_INL.O'Quin2012	0.000224215	0	0.25	0	1114	1115	0.2	0.00202359	0	1	1	1112	1115	0.704	0.000682255	0	0.475	0	1113	1115	0.405	0.000870483	0
ENSAMXG00000041930	lmx1bb					NW_019170540.1	43457475	43539769	GO:0046872;GO:0003677;GO:0006355;GO:0005634;GO:0000981;GO:0006357;GO:0002072;GO:0021592;GO:0030917;GO:0032474;GO:0035775;GO:0042472;GO:0048752;GO:0060041;GO:0060117;GO:0061386;GO:0072015;GO:1905962	metal ion binding;DNA binding;"regulation of transcription, DNA-templated";nucleus;"DNA-binding transcription factor activity, RNA polymerase II-specific";regulation of transcription by RNA polymerase II;optic cup morphogenesis involved in camera-type eye development;fourth ventricle development;midbrain-hindbrain boundary development;otolith morphogenesis;pronephric glomerulus morphogenesis;inne…	LIM homeobox transcription factor 1 beta [Source:NCBI gene;Acc:103022970]	1	anterior crista disorganized;anterior crista increased size;apical region part_of endolymphatic sac closed;ball increased size;basal region part_of endolymphatic sac lacks parts or has fewer parts of type GO:0042995;brain decreased size;cell projection part_of endolymphatic sac decreased amount;cell projection part_of pronephric podocyte malformed;endolymphatic sac increased size;epithelium part_…	abnormal anterior eye segment morphology;abnormal brain development;abnormal cartilage development;abnormal cerebellum morphology;abnormal cerebral cortex morphology;abnormal ciliary body morphology;abnormal clavicle morphology;abnormal cornea morphology;abnormal corneal endothelium morphology;abnormal corneal stroma morphology;abnormal cranial suture morphology;abnormal Descemet membrane;abnorma…	na	Yes	.	.	.	Yes	Yes	.	Yes	.	.	LG17_FinPlacement,Ribs.Protas2008_MaxTth.Protas2007_VAB,SNO,EyeSize.Yoshizawa2012_ONL_O'Quin2012_EyeSize,FeedingAngle.Kowalko2013	0.00019861	0	0.2	0	1006	1007	0.195	0.000993049	0	1	1	1006	1007	0.457	0	0	0	0	1007	1007	0	0.000993049	0
ENSAMXG00000029720	cyp27b1		Yes	Yes	Yes	NW_019170556.1	21730143	21743723	GO:0046872;GO:0004497;GO:0005506;GO:0016491;GO:0016705;GO:0020037;GO:0004498;GO:0036378;GO:0071425;GO:0055114	metal ion binding;monooxygenase activity;iron ion binding;oxidoreductase activity;"oxidoreductase activity, acting on paired donors, with incorporation or reduction of molecular oxygen";heme binding;calcidiol 1-monooxygenase activity;calcitriol biosynthetic process from calciol;hematopoietic stem cell proliferation;oxidation-reduction process	25-hydroxyvitamin D-1 alpha hydroxylase, mitochondrial [Source:NCBI gene;Acc:103035224]		hematopoietic stem cell proliferation disrupted;ventral wall of dorsal aorta has fewer parts of type	abnormal anxiety-related response;abnormal behavior;abnormal blood homeostasis;abnormal body length;abnormal bone mineral density;abnormal bone mineralizationabnormal bone mineralizationabnormal bone structure;abnormal bone structure;abnormal circulating alkaline phosphatase level;abnormal circulating calcium level;abnormal circulating glucose level;abnormal circulating phosphate level;abnormal c…	na	.	.	.	.	.	Yes	.	.	Yes	.	LG14_PeduncleDepth,Length,Melanophore,SO3Width.Protas2008_MelE, Dent.Protas2007	0.000257732	0	0.2	0	1161	1164	0.208	0.0021936	0	1	1	1158	1164	0.732	0.00209018	0	0.9	0	1158	1164	0.76	0.0025095	0
ENSAMXG00000001590	itgb7					NW_019170547.1	36577098	36595253	GO:0016020;GO:0016021;GO:0007155;GO:0038023;GO:0007160;GO:0007229;GO:0008305	membrane;integral component of membrane;cell adhesion;signaling receptor activity;cell-matrix adhesion;integrin-mediated signaling pathway;integrin complex	integrin beta-7 [Source:NCBI gene;Acc:103047301]		na	abnormal gut-associated lymphoid tissue morphology;abnormal immune system morphology;abnormal immune system physiology;abnormal leukocyte adhesionabnormal leukocyte migrationabnormal lymphocyte physiology;abnormal myometrium morphology;abnormal Peyer's patch follicle morphology;abnormal response to infectionabnormal uterine NK cell morphology;colitis;decreased B cell number;decreased CD4-positive…	na	Yes	.	.	.	.	.	.	.	.	.	LG1_ChemicalSense,EyeSize, Ribs, SO3Width.Protas2008_EyeSize,TasteBuds.Protas2007	0.000296935	0	0.313333	0	1390	1392	0.216	0.00207685	0	1	1	1386	1392	0.713	0.00196659	0	0.975	0	1389	1392	0.74	0.00205687	0
ENSAMXG00000007158	ablim3					NW_019170558.1	17624164	17753831	GO:0046872;GO:0005737;GO:0003779;GO:0007010;GO:0030036;GO:0006351	metal ion binding;cytoplasm;actin binding;cytoskeleton organization;actin cytoskeleton organization;"transcription, DNA-templated"	actin binding LIM protein family, member 3 [Source:ZFIN;Acc:ZDB-GENE-070112-1122]	1	na	na	na	.	.	.	.	.	.	.	.	.	.	LG6_ChemicalSense.ToothCount(marker perhaps misplaced),FinPlacement.Protas2008_Dent.Protas2007_EyeSize.Yoshizawa2012_Feeding Angle.Kowalko2013	0.000607639	0	0.15	0	1143	1152	0.289	0.0010508	0	1	1	1150	1152	0.473	0.00125525	0	0.921053	0	1147	1152	0.578	0.0010508	0
ENSAMXG00000020301	nudt4a					NW_019170552.1	14323637	14341606	GO:0016787	hydrolase activity	nudix (nucleoside diphosphate linked moiety X)-type motif 4a [Source:ZFIN;Acc:ZDB-GENE-031010-33]	2	na	na	na;na	.	.	.	.	.	.	.	.	.	.	LG5_Melanophore.Ribs.PeduncleLength.Weightloss.ToothCount.ChemicalSense.Protas2008_MelD, MelE, MelIL, MelA.Protas2007	0.00302876	0	0.496667	0	195	197	0.8	0.00507614	0	1	1	196	197	0.919	0	0	0	0	197	197	0	0.00270728	0
ENSAMXG00000029636	mgat4c					NW_019170552.1	14773692	14974217	GO:0016020;GO:0016021;GO:0016757;GO:0006486	membrane;integral component of membrane;"transferase activity, transferring glycosyl groups";protein glycosylation	MGAT4 family member C [Source:NCBI gene;Acc:103027198]	1	na	abnormal platelet volume	na	.	.	.	.	.	.	.	.	.	.	LG5_Melanophore.Ribs.PeduncleLength.Weightloss.ToothCount.ChemicalSense.Protas2008_MelD, MelE, MelIL, MelA.Protas2007	0.000209205	0	0.1	0	953	956	0.197	0.00313808	0	1	1	952	956	0.836	0.00204348	0	0.941071	0	953	956	0.752	0.00313808	0
ENSAMXG00000013305	mkxa					NW_019170540.1	16822581	16928371	GO:0003677;GO:0006355;GO:0005634;GO:0000981;GO:0006357;GO:0045445;GO:0045892;GO:0048703;GO:0016020;GO:0016021	DNA binding;"regulation of transcription, DNA-templated";nucleus;"DNA-binding transcription factor activity, RNA polymerase II-specific";regulation of transcription by RNA polymerase II;myoblast differentiation;"negative regulation of transcription, DNA-templated";embryonic viscerocranium morphogenesis;membrane;integral component of membrane	homeobox protein Mohawk-like [Source:NCBI gene;Acc:103024300]		actin filament part_of somite decondensed;actin filament part_of somite disorganized;anterior-posterior axis part_of whole organism decreased length;brain malformed;brain morphogenesis process quality;cephalic musculature decreased amount;ceratobranchial cartilage decreased amount;ceratobranchial cartilage malformed;ceratohyal cartilage malformed;embryonic viscerocranium morphogenesis process qua…	abnormal tendon morphology;abnormal tendon sheath morphology;wavy tail	na	Yes	.	.	.	Yes	Yes	.	.	.	.	LG17_FinPlacement,Ribs.Protas2008_MaxTth.Protas2007_VAB,SNO,EyeSize.Yoshizawa2012_ONL_O'Quin2012_EyeSize,FeedingAngle.Kowalko2013	0.000105485	0	0.1	0	947	948	0.171	0.00473009	0	1	1	941	948	0.911	0.0023414	0	0.755357	0	940	948	0.794	0.00416081	0
ENSAMXG00000015550	DDX5					NW_019170547.1	25116260	25127019	GO:0004386;GO:0003676;GO:0005524	helicase activity;nucleic acid binding;ATP binding	probable ATP-dependent RNA helicase DDX5 [Source:NCBI gene;Acc:103046784]	2	na	na	na	.	.	.	.	.	.	.	.	.	.	LG1_ChemicalSense,EyeSize, Ribs, SO3Width.Protas2008_EyeSize,TasteBuds.Protas2007	0.000159144	0	0.1	0	1149	1152	0.185	0.000890899	0	1	1	1150	1152	0.43	0.00106337	0	0.875	0	1148	1152	0.523	5.17788e-05	0
ENSAMXG00000008344	gnb2					NW_019170537.1	102343	120161	GO:0007165;GO:0005515	signal transduction;protein binding	guanine nucleotide-binding protein G(I)/G(S)/G(T) subunit beta-2 [Source:NCBI gene;Acc:103031762]		na	abnormal anxiety-related response;abnormal behavioral response to light;abnormal heart rate;abnormal locomotor activationabnormal locomotor behavior;abnormal PQ interval;abnormal retina morphology;abnormal RR interval;abnormal ST segment;decreased thigmotaxis;hyperactivity;increased heart rate;increased heart rate;shortened PQ interval;shortened RR interval;shortened RR interval;shortened ST segm…	na	Yes	.	.	.	.	Yes	.	Yes	.	.		0.000206044	0	0.1	0	829	832	0.196	0.00135103	0	1	1	828	832	0.555	0.0013795	0	0.95	0	827	832	0.611	0.00466084	0
ENSAMXG00000032296			Yes			NW_019170552.1	16080640	16085395	GO:0016020;GO:0016021	membrane;integral component of membrane			na	na	na	.	.	.	.	.	.	.	.	.	.	LG5_Melanophore.Ribs.PeduncleLength.Weightloss.ToothCount.ChemicalSense.Protas2008_MelD, MelE, MelIL, MelA.Protas2007	0.000757576	0	0.05	0	130	132	0.325	0.0094697	0	1	1	130	132	0.966	0.00907097	0	0.947368	0	130	132	0.968	0.00757576	0
ENSAMXG00000031786	efna5b					NW_019170540.1	25782297	25965011	GO:0016020;GO:0046875;GO:0048013;GO:0031225	membrane;ephrin receptor binding;ephrin receptor signaling pathway;anchored component of membrane	ephrin A5 [Source:NCBI gene;Acc:103037312]		na	abnormal anxiety-related response;abnormal behavior;abnormal behavior;abnormal brain size;abnormal cephalic neural fold morphology;abnormal locomotor activationabnormal neural tube closure;abnormal neuronal migrationabnormal sensory neuron innervation patternanencephaly;cleft palate;enlarged adrenal glands;enlarged adrenal glands;enlarged kidney;enlarged kidney;enlarged uterus;enlarged uterus;hyd…	na	.	.	.	.	Yes	Yes	.	.	.	.	LG17_FinPlacement,Ribs.Protas2008_MaxTth.Protas2007_VAB,SNO,EyeSize.Yoshizawa2012_ONL_O'Quin2012_EyeSize,FeedingAngle.Kowalko2013	0.000113379	0	0.05	0	440	441	0.173	0.00226757	0	1	1	440	441	0.742	0.00221088	0	0.975	0	440	441	0.778	0.00226757	0
ENSAMXG00000033621	SPDEF		Yes	Yes	Yes	NW_019170547.1	23400029	23425786	GO:0003677;GO:0003700;GO:0006355;GO:0005634;GO:0043565	DNA binding;DNA-binding transcription factor activity;"regulation of transcription, DNA-templated";nucleus;sequence-specific DNA binding	SAM pointed domain containing ETS transcription factor [Source:NCBI gene;Acc:103037006]	1	na	abnormal crypts of Lieberkuhn morphology;abnormal digestive system physiology;abnormal intestinal goblet cell morphology;abnormal laryngeal mucosa goblet cell morphology;abnormal Paneth cell morphology;abnormal stomach glandular epithelium morphology;abnormal stomach mucosa morphology;abnormal stomach pyloric antrum morphology;absent respiratory mucosa goblet cells;decreased Paneth cell number;pr…	na	.	.	.	.	.	.	.	.	.	.	LG1_ChemicalSense,EyeSize, Ribs, SO3Width.Protas2008_EyeSize,TasteBuds.Protas2007	0.000135501	0	0.05	0	736	738	0.179	0.00313481	0	1	1	733	738	0.836	0.00300281	0	0.95	0	734	738	0.855	3.76393e-05	0
ENSAMXG00000043914						NW_019170539.1	22135767	22162648	GO:0016020;GO:0016021;GO:0003779;GO:0005856;GO:0030036;GO:0030833	membrane;integral component of membrane;actin binding;cytoskeleton;actin cytoskeleton organization;regulation of actin filament polymerization	profilin-2-like [Source:NCBI gene;Acc:103026345]	1	na	na	na	.	.	.	.	.	.	.	.	.	.	LG22_Activity.Yoshizawa2015_Eyesize.Kowalko2013	0	0	0	0	770	770	0	0.00499219	0	1	1	766	770	0.917	0.00315399	0	0.964286	0	767	770	0.864	0.00382775	0
ENSAMXG00000017182	exorh					NW_019170540.1	45607063	45612699	GO:0016020;GO:0016021;GO:0004930;GO:0007165;GO:0007186;GO:0007601;GO:0050896;GO:0009881;GO:0007602;GO:0018298	membrane;integral component of membrane;G protein-coupled receptor activity;signal transduction;G protein-coupled receptor signaling pathway;visual perception;response to stimulus;photoreceptor activity;phototransduction;protein-chromophore linkage	rhodopsin [Source:NCBI gene;Acc:103027557]	1	circadian regulation of gene expression process quality	abnormal a wave shape;abnormal cone electrophysiology;abnormal eye development;abnormal eye electrophysiology;abnormal ocular fundus morphology;abnormal photoreceptor outer segment morphology;abnormal retina morphology;abnormal retinal cone cell morphology;abnormal retinal inner nuclear layer morphology;abnormal retinal layer morphology;abnormal retinal outer nuclear layer morphology;abnormal ret…	na	Yes	Yes	Yes	.	.	.	.	.	.	.	LG17_FinPlacement,Ribs.Protas2008_MaxTth.Protas2007_VAB,SNO,EyeSize.Yoshizawa2012_ONL_O'Quin2012_EyeSize,FeedingAngle.Kowalko2013	0	0	0	0	787	787	0	0.00627509	0	1	1	781	787	0.94	0.00488519	0	0.941071	0	782	787	0.924	0.00631794	0
ENSAMXG00000010470	rbfox1l		Yes			NW_019170544.1	24920149	24935522	GO:0005634;GO:0003676;GO:0003723;GO:0006397;GO:0008380;GO:0043484;GO:0003015;GO:0048739;GO:0048741	nucleus;nucleic acid binding;RNA binding;mRNA processing;RNA splicing;regulation of RNA splicing;heart process;cardiac muscle fiber development;skeletal muscle fiber development	RNA binding protein fox-1 homolog 1-like [Source:NCBI gene;Acc:103045177]	1	heart contraction process quality;heart decreased functionality;pericardium edematous;skeletal muscle contraction decreased efficacy;skeletal muscle decreased force	na	na	.	.	.	.	.	.	.	Yes	.	.		0	0	0	0	639	639	0	0.00296222	0	1	1	636	639	0.823	0.00292309	0	0.975	0	636	639	0.849	0	0
ENSAMXG00000032844						NW_019170538.1	25573033	25631642	GO:0005525;GO:0003924;GO:0007264	GTP binding;GTPase activity;small GTPase mediated signal transduction			na	abnormal heart weight;abnormal QRS complex;decreased heart rate;prolonged RR interval;shortened PR interval	na	.	.	.	.	.	.	.	Yes	Yes	.		0	0	0	0	282	282	0	0.00683891	0	1	1	279	282	0.946	0.00670171	0	0.676786	0	279	282	0.949	0	0
ENSAMXG00000001733	bcam					NW_019170545.1	7123536	7210644	GO:0016020;GO:0016021	membrane;integral component of membrane	basal cell adhesion molecule (Lutheran blood group) [Source:NCBI gene;Acc:103046471]	6	na;na	abnormal colon morphology;abnormal glomerular capillary morphology;abnormal jejunum morphology;abnormal renal glomerulus morphology;increased body mass index;increased body weight;no abnormal phenotype detected	na	.	.	.	.	.	.	.	.	Yes	.	LG8_Condition,Ribs,Melanophore.Protas2008	0.00448427	0	1	1	1389	1403	0.897	0.00571011	0	1	1	1389	1403	0.931	0.00384367	0	0.928571	0	1389	1403	0.897	0.00336443	0
ENSAMXG00000007935	celf4					NW_019170548.1	33151992	33299109	GO:0005634;GO:0003676;GO:0003723;GO:0005737;GO:0006397	nucleus;nucleic acid binding;RNA binding;cytoplasm;mRNA processing	CUGBP Elav-like family member 4 [Source:NCBI gene;Acc:103032019]		na	abnormal bile duct morphology;abnormal circulating amylase level;abnormal ductus venosus valve morphology;abnormal eye muscle morphology;abnormal glucose tolerance;abnormal miniature excitatory postsynaptic currents;abnormal seizure response to electrical stimulationabnormal spike wave discharge;abnormal vitelline vein topology;absence seizures;absent basilar artery segment;blood in lymph vessels…	na	Yes	.	.	.	.	.	.	.	Yes	.	LG7_SO3Width, Eyesize,Condition.Protas2008_Eyesize.Protas2007_OPL.O'Quin2012	0.00275233	0	1	1	1248	1263	0.768	0.00351894	0	1	1	1251	1263	0.862	0.00341943	0	0.916667	0	1250	1263	0.878	0.00268807	0
ENSAMXG00000021519	pcdh19					NW_019170558.1	15412040	15566147	GO:0016020;GO:0016021;GO:0007155;GO:0005509;GO:0007156;GO:0005886;GO:0007420;GO:0001841;GO:0007601;GO:0048854;GO:0042802	membrane;integral component of membrane;cell adhesion;calcium ion binding;homophilic cell adhesion via plasma membrane adhesion molecules;plasma membrane;brain development;neural tube formation;visual perception;brain morphogenesis;identical protein binding	protocadherin 19 [Source:NCBI gene;Acc:103026804]		brain disorganized;brain morphogenesis disrupted;cell population proliferation occurs_in optic tectum increased occurrence;convergent extension disrupted;epithelium part_of ventricular system morphology;ethmoid cartilage decreased size;forebrain condensed;hindbrain disorganized;midbrain hindbrain boundary morphology;neural keel increased width;neural rod collapsed;neural rod disorganized;neural r…	abnormal brain wave patternabnormal forebrain development;abnormal neuronal migration	na	.	.	.	.	Yes	Yes	.	.	.	.	LG6_ChemicalSense.ToothCount(marker perhaps misplaced),FinPlacement.Protas2008_Dent.Protas2007_EyeSize.Yoshizawa2012_Feeding Angle.Kowalko2013	0.00198957	0	1	1	2183	2198	0.637	0.00174359	0	1	1	2191	2198	0.649	0.00164828	0	0.842857	0	2185	2198	0.678	0.0022573	0
ENSAMXG00000001041	nup205					NW_019170552.1	11268570	11293471	GO:0005634;GO:0005643	nucleus;nuclear pore	nucleoporin 205 [Source:NCBI gene;Acc:103041469]	2	brain necrotic;central nervous system necrotic;eye decreased size;gut hypoplastic;gut quality;head decreased size;liver hypoplastic;liver quality;trunk curved dorsal;whole organism bent;yolk circular	na	na	Yes	.	.	.	Yes	.	.	.	.	.	LG5_Melanophore.Ribs.PeduncleLength.Weightloss.ToothCount.ChemicalSense.Protas2008_MelD, MelE, MelIL, MelA.Protas2007	0.000585892	0	1	1	4256	4267	0.284	0.00159157	0	1	1	4256	4267	0.614	0.00145834	0	0.907143	0	4256	4267	0.632	0.000461639	0
ENSAMXG00000043630	fam107b					NW_019170552.1	11212627	11267909	NA	NA	family with sequence similarity 107 member B [Source:NCBI gene;Acc:103040959]	3	na	abnormal coat/ hair morphology;abnormal mouth morphology;decreased body weight;impaired hearing;increased erythrocyte cell number	na	.	.	.	Yes	.	.	.	.	Yes	.	LG5_Melanophore.Ribs.PeduncleLength.Weightloss.ToothCount.ChemicalSense.Protas2008_MelD, MelE, MelIL, MelA.Protas2007	0.00235294	0	1	1	508	510	0.708	0.00329132	0	1	1	507	510	0.847	0.00328782	0	0.7	0	505	510	0.871	0.00196078	0
ENSAMXG00000020513	vps45					NW_019170557.1	28615280	28649706	GO:0016192;GO:0015031;GO:0006904;GO:1902746	vesicle-mediated transport;protein transport;vesicle docking involved in exocytosis;regulation of lens fiber cell differentiation	pleckstrin homology domain-containing family O member 1-A-like [Source:NCBI gene;Acc:103034895]	1	anterior region part_of lens increased amount;anterior region part_of lens increased distributionanterior region part_of lens mislocalised;early endosome to late endosome transport occurs_in lens epithelium decreased occurrence;early endosome to recycling endosome transport occurs_in lens epithelium decreased occurrence;lens decreased diameter;lens epithelium decreased amount;lens epithelium incr…	na	na	Yes	.	.	.	.	.	.	.	.	.	LG25_Length.Protas2008	0.0017043	0	1	1	2332	2347	0.57	0.00143308	0	1	1	2343	2347	0.575	0.00106635	0	0.947368	0	2342	2347	0.524	0.00258653	0
ENSAMXG00000020943	trps1					NW_019170557.1	30487339	30647918	GO:0008270;GO:0046872;GO:0003700;GO:0006355;GO:0005634;GO:0043565	zinc ion binding;metal ion binding;DNA-binding transcription factor activity;"regulation of transcription, DNA-templated";nucleus;sequence-specific DNA binding	transcriptional repressor GATA binding 1 [Source:NCBI gene;Acc:103024320]		na	abnormal bone mineralizationabnormal bone ossificationabnormal branching involved in ureteric bud morphogenesis;abnormal chondrocyte morphology;abnormal epidermal layer morphology;abnormal hair follicle development;abnormal hair follicle morphology;abnormal kidney development;abnormal kidney interstitium morphology;abnormal lung morphology;abnormal metanephric mesenchyme morphology;abnormal pulmo…	na	.	.	.	.	.	.	.	.	.	.	LG25_Length.Protas2008	0.00193021	0	1	1	2731	2751	0.623	0.00257956	0	1	1	2741	2751	0.785	0.00239326	0	0.941176	0	2735	2751	0.8	0.00212605	0
ENSAMXG00000041878	mcoln2		Yes			NW_019170539.1	18292960	18308768	GO:0016020;GO:0016021;GO:0034220;GO:0005886;GO:0098655;GO:0005261;GO:0010008	membrane;integral component of membrane;ion transmembrane transport;plasma membrane;cation transmembrane transport;cation channel activity;endosome membrane	mucolipin 2 [Source:NCBI gene;Acc:103032784]		na	abnormal chemokine level;abnormal chemokine secretionabnormal innate immunity;impaired macrophage chemotaxis;impaired neutrophil chemotaxis	na	.	.	.	.	.	.	.	.	.	.	LG22_Activity.Yoshizawa2015_Eyesize.Kowalko2013	0.00244831	0	1	1	912	919	0.724	0.00185515	0	1	1	914	919	0.671	0.00185086	0	0.921053	0	911	919	0.72	0.00323578	0
ENSAMXG00000017724	ell					NW_019170539.1	20157337	20190927	GO:0042795;GO:0005634;GO:0008023;GO:0006368;GO:0006366;GO:0001570	snRNA transcription by RNA polymerase II;nucleus;transcription elongation factor complex;transcription elongation from RNA polymerase II promoter;transcription by RNA polymerase II;vasculogenesis	elongation factor for RNA polymerase II [Source:NCBI gene;Acc:103024059]		na	embryonic lethality between implantation and somite formation complete penetrance	na	.	.	.	.	.	.	.	.	.	.	LG22_Activity.Yoshizawa2015_Eyesize.Kowalko2013	0.0017971	0	1	1	1147	1150	0.592	0.000869565	0	1	1	1149	1150	0.424	0.000826087	0	0.925	0	1148	1150	0.45	0.000898551	0
ENSAMXG00000017057	dpysl5a		Yes			NW_019170543.1	19928246	19948629	GO:0016787;GO:0008017;GO:0005737;GO:0016810;GO:0007399;GO:0007411	hydrolase activity;microtubule binding;cytoplasm;"hydrolase activity, acting on carbon-nitrogen (but not peptide) bonds";nervous system development;axon guidance	dihydropyrimidinase like 5 [Source:NCBI gene;Acc:103037842]		na	abnormal neuron physiology;abnormal Purkinje cell dendrite morphology;abnormal Purkinje cell morphology;absent long term depression;limb grasping	na	.	.	.	.	.	.	.	.	.	.	LG20_Condition.Protas2008_MelA.Protas2007_HeadDepth.Kowalko2013	0.00328702	0	1	1	1055	1059	0.825	0.00114663	0	1	1	1057	1059	0.499	0.000391205	0	0.214286	0	1057	1059	0.313	0.00371195	0
ENSAMXG00000006837	btbd7		Yes	Yes	Yes	NW_019170537.1	58024035	58051072	GO:0061138;GO:0005515	morphogenesis of a branching epithelium;protein binding	BTB (POZ) domain containing 7 [Source:ZFIN;Acc:ZDB-GENE-030131-4477]	1	na	abnormal branching involved in lung morphogenesis;abnormal submandibular gland branching morphogenesis;abnormal submandibular gland development;decreased cell migration;decreased submandibular gland size;impaired branching involved in ureteric bud morphogenesis;lethality throughout fetal growth and development incomplete penetrance;postnatal lethality complete penetrance;prenatal growth retardati…	na	.	.	.	.	.	.	.	.	.	.	LG2_Eyesize,Melanophore,Ribs,PeduncleDepth,SO3Width,ToothCount.Protas2008_LensL,Eyesize,MelD, MelA.Protas2007_EyeSize,VAB,SNO.Yoshizawa2012,2015_INL.O'Quin2012	0.00262659	0	1	1	1937	1949	0.751	0.00160198	0	1	1	1935	1949	0.617	0.00118781	0	0.975	0	1940	1949	0.559	0.00345794	0
ENSAMXG00000016979	ivns1abpa		Yes			NW_019170537.1	67582705	67606574	GO:0005515	protein binding	influenza virus NS1A-binding protein homolog A [Source:NCBI gene;Acc:103030302]	3	na	ascites;decreased cardiac muscle contractility;increased cardiomyocyte apoptosis;increased physiological sensitivity to xenobiotic;increased sensitivity to induced cell death;increased sensitivity to xenobiotic induced morbidity/mortality;pleural effusion;preweaning lethality incomplete penetrance	na	.	.	.	.	.	.	.	.	.	.	LG2_Eyesize,Melanophore,Ribs,PeduncleDepth,SO3Width,ToothCount.Protas2008_LensL,Eyesize,MelD, MelA.Protas2007_EyeSize,VAB,SNO.Yoshizawa2012,2015_INL.O'Quin2012	0.00207179	0	1	1	1615	1625	0.655	0.00133025	0	1	1	1621	1625	0.549	0.000316484	0	0.178571	0	1619	1625	0.291	0.00302402	0
ENSAMXG00000004760	kidins220b					NW_019170537.1	41709010	41732318	GO:0016020;GO:0016021;GO:0005515	membrane;integral component of membrane;protein binding	kinase D interacting substrate 220 [Source:NCBI gene;Acc:103040274]	1	na	abnormal axon morphology;abnormal brain vasculature morphology;abnormal CNS synaptic transmissionabnormal dendrite morphology;abnormal heart atrium morphology;abnormal heart ventricle morphology;abnormal neuron differentiation;decreased brain size;decreased fetal size;decreased motor neuron number;dilated heart atrium;embryonic lethality;enlarged brain ventricles;hemorrhage;increased neuron apopt…	na	Yes	.	.	.	Yes	.	.	Yes	.	.	LG2_Eyesize,Melanophore,Ribs,PeduncleDepth,SO3Width,ToothCount.Protas2008_LensL,Eyesize,MelD, MelA.Protas2007_EyeSize,VAB,SNO.Yoshizawa2012,2015_INL.O'Quin2012	0.000345018	0	1	1	3620	3623	0.227	0.000960862	0	1	1	3616	3623	0.448	0.000932534	0	0.964286	0	3617	3623	0.484	0.000290541	0
ENSAMXG00000013370	arhgap39					NW_019170537.1	70675933	70699930	GO:0005856;GO:0007165;GO:0005515	cytoskeleton;signal transduction;protein binding	Rho GTPase activating protein 39 [Source:ZFIN;Acc:ZDB-GENE-041014-247]		na	na	na	.	.	.	.	.	.	.	.	.	.	LG2_Eyesize,Melanophore,Ribs,PeduncleDepth,SO3Width,ToothCount.Protas2008_LensL,Eyesize,MelD, MelA.Protas2007_EyeSize,VAB,SNO.Yoshizawa2012,2015_INL.O'Quin2012	0.000873221	0	1	1	1543	1546	0.354	0.0007033	0	1	1	1544	1546	0.378	0.000653761	0	0.975	0	1544	1546	0.396	0.000682766	0
ENSAMXG00000014593	atp8a2					NW_019170537.1	22165974	22259180	GO:0016020;GO:0016021;GO:0000166;GO:0005524;GO:0046872;GO:0016887;GO:0015914;GO:0000287;GO:0140326;GO:0034204	membrane;integral component of membrane;nucleotide binding;ATP binding;metal ion binding;ATPase activity;phospholipid transport;magnesium ion binding;ATPase-coupled intramembrane lipid transporter activity;lipid translocation	ATPase phospholipid transporting 8A2 [Source:ZFIN;Acc:ZDB-GENE-100209-2]		na	abnormal circulating amino acid level;abnormal cone electrophysiology;abnormal eating behavior;abnormal enterocyte morphology;abnormal enzyme/coenzyme level;abnormal gait;abnormal motor coordination/ balance;abnormal myelinationabnormal reflex;abnormal retinal cone cell outer segment morphology;abnormal retinal pigment epithelium morphology;abnormal rod electrophysiology;abnormal spinal cord whit…	na	Yes	Yes	.	Yes	Yes	Yes	.	.	Yes	.	LG2_Eyesize,Melanophore,Ribs,PeduncleDepth,SO3Width,ToothCount.Protas2008_LensL,Eyesize,MelD, MelA.Protas2007_EyeSize,VAB,SNO.Yoshizawa2012,2015_INL.O'Quin2012	0.00177274	0	1	1	2941	2954	0.586	0.000886257	0	1	1	2945	2954	0.429	0.000698047	0	0.9	0	2945	2954	0.409	0.00099528	0
ENSAMXG00000014682						NW_019170537.1	22307665	22331761	GO:0005515	protein binding			na	abnormal cauda epididymis morphology;abnormal circulating serum albumin level;abnormal sperm axoneme morphology;abnormal sperm fibrous sheath morphology;abnormal sperm flagellum morphology;abnormal sperm midpiece morphology;abnormal sperm mitochondrial sheath morphology;abnormal sperm principal piece morphology;absent sperm flagellum;asthenozoospermia;coiled sperm flagellum;kinked sperm flagellum…	na	.	.	.	.	.	.	.	.	.	.	LG2_Eyesize,Melanophore,Ribs,PeduncleDepth,SO3Width,ToothCount.Protas2008_LensL,Eyesize,MelD, MelA.Protas2007_EyeSize,VAB,SNO.Yoshizawa2012,2015_INL.O'Quin2012	0.00179104	0	1	1	3334	3349	0.59	0.00163511	0	1	1	3337	3349	0.624	0.00155857	0	0.95	0	3337	3349	0.657	0.0029468	0
ENSAMXG00000020613	mtrr					NW_019170537.1	27521798	27576720	GO:0016491;GO:0010181;GO:0055114	oxidoreductase activity;FMN binding;oxidation-reduction process	5-methyltetrahydrofolate-homocysteine methyltransferase reductase [Source:NCBI gene;Acc:103046907]	3	pancreas mislocalised	abnormal amino acid level;abnormal circulating homocysteine level;decreased body weight;decreased circulating methionine level;increased circulating homocysteine level	na	.	.	.	.	.	.	.	.	Yes	.	LG2_Eyesize,Melanophore,Ribs,PeduncleDepth,SO3Width,ToothCount.Protas2008_LensL,Eyesize,MelD, MelA.Protas2007_EyeSize,VAB,SNO.Yoshizawa2012,2015_INL.O'Quin2012	0.00168845	0	1	1	1525	1530	0.565	0.0012777	0	1	1	1523	1530	0.536	0.000703782	0	0.392857	0	1523	1530	0.411	0.00193441	0
ENSAMXG00000021544	CNTNAP2					NW_019170537.1	26666153	27126488	GO:0071205;GO:0005509	protein localization to juxtaparanode region of axon;calcium ion binding	contactin associated protein 2 [Source:HGNC Symbol;Acc:HGNC:13830]	2	na	abnormal brain interneuron morphology;abnormal brain wave patternabnormal corpus callosum morphology;abnormal inhibitory learning;abnormal motor coordination/ balance;abnormal nest building behavior;abnormal neuron physiology;abnormal neuronal migrationabnormal olfactionabnormal response to novel odor;astrocytosis;cognitive inflexibility;decreased body size;decreased thermal nociceptive threshold…	na	.	.	.	.	Yes	Yes	Yes	.	.	.	LG2_Eyesize,Melanophore,Ribs,PeduncleDepth,SO3Width,ToothCount.Protas2008_LensL,Eyesize,MelD, MelA.Protas2007_EyeSize,VAB,SNO.Yoshizawa2012,2015_INL.O'Quin2012	0.00141929	0	1	1	2911	2924	0.497	0.000989064	0	1	1	2912	2924	0.455	0.00176518	0	0.842105	0	2909	2924	0.702	0.00140679	0
ENSAMXG00000002305	mmrn2b		Yes	Yes	Yes	NW_019170540.1	19437873	19459009	GO:0005515	protein binding	multimerin-2-like [Source:NCBI gene;Acc:103025356]		na	na	na	.	.	.	.	.	.	.	.	.	.	LG17_FinPlacement,Ribs.Protas2008_MaxTth.Protas2007_VAB,SNO,EyeSize.Yoshizawa2012_ONL_O'Quin2012_EyeSize,FeedingAngle.Kowalko2013	0.00262837	0	1	1	1691	1710	0.752	0.00171261	0	1	1	1698	1710	0.643	0.0017523	0	0.9	0	1696	1710	0.699	0.00265279	0
ENSAMXG00000014987	gnb1a					NW_019170540.1	47647098	47660647	GO:0007165;GO:0048920;GO:1902624;GO:0005515	signal transduction;posterior lateral line neuromast primordium migration;positive regulation of neutrophil migration;protein binding	G protein subunit beta 1 [Source:NCBI gene;Acc:103044197]		neuromast decreased amount;posterior lateral line neuromast deposition decreased process quality;posterior lateral line neuromast primordium migration disrupted;posterior lateral line neuromast primordium migration process quality	na	na	.	.	.	Yes	.	.	.	.	.	.	LG17_FinPlacement,Ribs.Protas2008_MaxTth.Protas2007_VAB,SNO,EyeSize.Yoshizawa2012_ONL_O'Quin2012_EyeSize,FeedingAngle.Kowalko2013	0.00236486	0	1	1	590	592	0.71	0.00168919	0	1	1	591	592	0.638	0.00160473	0	0.95	0	591	592	0.667	0.00337838	0
ENSAMXG00000016792	iqsec1b					NW_019170556.1	15869745	16138485	GO:0005737;GO:0005085;GO:0043547;GO:0032012;GO:0001525;GO:0001944;GO:0001946;GO:0005515	cytoplasm;guanyl-nucleotide exchange factor activity;positive regulation of GTPase activity;regulation of ARF protein signal transduction;angiogenesis;vasculature development;lymphangiogenesis;protein binding	IQ motif and Sec7 domain ArfGEF 1b [Source:ZFIN;Acc:ZDB-GENE-120813-1]		angiogenesis disrupted;dorsal longitudinal anastomotic vessel incomplete structure;dorsal longitudinal anastomotic vessel malformed;dorsal longitudinal anastomotic vessel structure;intersegmental vessel malformed;intersegmental vessel structure;parachordal vessel aplastic;vascular lymphangioblast absent;vascular lymphangioblast decreased amount;vasculature development disrupted	na	na	.	.	.	.	.	.	.	.	.	.	LG14_PeduncleDepth,Length,Melanophore,SO3Width.Protas2008_MelE, Dent.Protas2007	0.0010757	0	1	1	2497	2510	0.407	0.00123657	0	1	1	2500	2510	0.525	0.000710017	0	0.357143	0	2498	2510	0.413	0.00079623	0
ENSAMXG00000018219	adam19a					NW_019170550.1	34227022	34371377	GO:0016020;GO:0016021;GO:0004222;GO:0008237;GO:0006508	membrane;integral component of membrane;metalloendopeptidase activity;metallopeptidase activity;proteolysis	disintegrin and metalloproteinase domain-containing protein 19-like [Source:NCBI gene;Acc:103031173]	1	na	abnormal adrenal gland morphology;abnormal aortic valve morphology;abnormal atrioventricular cushion morphology;abnormal cardiac outflow tract development;abnormal heart valve morphology;abnormal heart ventricle morphology;abnormal mitral valve morphology;abnormal pulmonary valve morphology;abnormal skeletal muscle morphology;abnormal tricuspid valve morphology;abnormal vascular endothelial cell …	na	.	.	.	.	.	.	.	Yes	.	.	LG13_SO3Width.Protas2008	0.00165829	0	1	1	1978	1990	0.558	0.0017683	0	1	1	1982	1990	0.655	0.000833732	0	0.912698	0	1981	1990	0.452	0.00196571	0
ENSAMXG00000006762	kansl1l					NW_019170553.1	2602115	2655828	GO:0000123	histone acetyltransferase complex	KAT8 regulatory NSL complex subunit 1 like [Source:NCBI gene;Acc:103026751]		na	na	na	.	.	.	.	.	.	.	.	.	.	LG11_GCL.O'Quin2012, LG11_Chemical Sense, Ribs.Protas2008_Eye diameter, Pupil diameter.Kowalko2013_GCL.O'Quin2012	0.00342767	0	1	1	1571	1590	0.837	0.00168964	0	1	1	1584	1590	0.638	0.000442498	0	0.428571	0	1585	1590	0.328	0.0025313	0
ENSAMXG00000018140	slc4a3					NW_019170553.1	9156109	9239818	GO:0016020;GO:0016021;GO:0006811;GO:0005452;GO:0008509;GO:0006820;GO:0015698;GO:0098656;GO:0055085;GO:0015297;GO:0015301;GO:0086001	membrane;integral component of membrane;ion transport;inorganic anion exchanger activity;anion transmembrane transporter activity;anion transport;inorganic anion transport;anion transmembrane transport;transmembrane transport;antiporter activity;anion:anion antiporter activity;cardiac muscle cell action potential	solute carrier family 4 member 3 [Source:NCBI gene;Acc:103028914]	3	cardiac muscle cell action potential process quality;heart functionality	abnormal astrocyte morphology;abnormal eye electrophysiology;abnormal optic nerve morphology;abnormal pH regulationabnormal retinal rod bipolar cell morphology;abnormal retinal vasculature morphology;blindness;increased retinal apoptosis;increased susceptibility to pharmacologically induced seizures	na	Yes	.	.	.	.	.	.	Yes	.	.	LG11_Chemical Sense, Ribs.Protas2008_Eye diameter, Pupil diameter.Kowalko2013_GCL.O'Quin2012, LG11_GCL.O'Quin2012	0.00148467	0	1	1	2665	2674	0.514	0.00041404	0	1	1	2672	2674	0.305	4.99097e-05	0	0.107143	0	2672	2674	0.197	0.000847669	0
ENSAMXG00000017335	mars1		Yes			NW_019170547.1	28492778	28515947	GO:0000166;GO:0005524;GO:0005737;GO:0004812;GO:0016874;GO:0006412;GO:0004825;GO:0006418;GO:0006431	nucleotide binding;ATP binding;cytoplasm;aminoacyl-tRNA ligase activity;ligase activity;translation;methionine-tRNA ligase activity;tRNA aminoacylation for protein translation;methionyl-tRNA aminoacylation	methionyl-tRNA synthetase 1 [Source:ZFIN;Acc:ZDB-GENE-030219-83]	3	anatomical system quality;ceratobranchial 3 cartilage aplastic;ceratobranchial 4 cartilage aplastic;ceratobranchial 5 cartilage aplastic;ceratohyal cartilage malformed;eye decreased size;gut hypoplastic;gut quality;head decreased size;liver hypoplastic;liver quality;pharyngeal arch 1 hypoplastic;pharyngeal arch 2 hypoplastic;post-vent region curved	na	na	Yes	.	.	.	.	.	.	.	.	.	LG1_ChemicalSense,EyeSize, Ribs, SO3Width.Protas2008_EyeSize,TasteBuds.Protas2007	0.00306549	0	1	1	2247	2265	0.804	0.00247877	0	1	1	2249	2265	0.772	0.00380632	0	0.975	0	2243	2265	0.895	0.00263256	0
ENSAMXG00000012630	tubgcp5					NW_019170547.1	38234039	38246623	GO:0005737;GO:0005856;GO:0005874;GO:0000226;GO:0005815;GO:0043015;GO:0007020;GO:0000922	cytoplasm;cytoskeleton;microtubule;microtubule cytoskeleton organization;microtubule organizing center;gamma-tubulin binding;microtubule nucleation;spindle pole	tubulin, gamma complex associated protein 5 [Source:ZFIN;Acc:ZDB-GENE-050522-344]	1	na	na	na	.	.	.	.	.	.	.	.	.	.	LG1_ChemicalSense,EyeSize, Ribs, SO3Width.Protas2008_EyeSize,TasteBuds.Protas2007	0.00284043	0	1	1	2379	2394	0.779	0.00229078	0	1	1	2381	2394	0.745	0.0022068	0	0.975	0	2385	2394	0.777	0.00208733	0
ENSAMXG00000016765	kcnb1					NW_019170547.1	29735303	29784792	GO:0016020;GO:0016021;GO:0055085;GO:0005216;GO:0006811;GO:0030054;GO:0005244;GO:0005249;GO:0005267;GO:0006813;GO:0034765;GO:0051260;GO:0071805;GO:0008076;GO:0006887;GO:0045202;GO:0045211;GO:0042995;GO:0030424;GO:0043005;GO:0030425;GO:0021591;GO:0090504;GO:0005515;GO:0042383;GO:0043204;GO:0016328	membrane;integral component of membrane;transmembrane transport;ion channel activity;ion transport;cell junction;voltage-gated ion channel activity;voltage-gated potassium channel activity;potassium channel activity;potassium ion transport;regulation of ion transmembrane transport;protein homooligomerization;potassium ion transmembrane transport;voltage-gated potassium channel complex;exocytosis;…	potassium voltage-gated channel subfamily B member 1 [Source:NCBI gene;Acc:103042196]		epiboly delayed;fourth ventricle decreased size;gastrulation disrupted;tectal ventricle decreased size;ventricular system part_of brain decreased size	abnormal behavior;abnormal cone electrophysiology;abnormal exploration in a new environment;abnormal gait;abnormal lean body mass;abnormal locomotor activationabnormal locomotor behavior;abnormal mean corpuscular hemoglobinabnormal mean corpuscular volume;abnormal pancreatic beta cell physiology;abnormal rod electrophysiology;decreased total retina thickness;hyperactivity;hyperactivity;hypoglycem…	na	Yes	.	.	.	Yes	Yes	.	.	Yes	.	LG1_ChemicalSense,EyeSize, Ribs, SO3Width.Protas2008_EyeSize,TasteBuds.Protas2007	0.00142126	0	1	1	1748	1759	0.498	0.000873061	0	1	1	1755	1759	0.425	0.00124259	0	0.9	0	1754	1759	0.575	0.00113701	0
ENSAMXG00000014841	myo9ab		Yes	Yes	Yes	NW_019170542.1	22834904	22913563	GO:0016021;GO:0000166;GO:0005524;GO:0046872;GO:0005737;GO:0003774;GO:0016459;GO:0035556;GO:0007165;GO:0045202;GO:0005096;GO:0003779;GO:0043547;GO:0042995;GO:0007626;GO:0036269;GO:0048675;GO:0061564;GO:0005515;GO:0030426;GO:0098529	integral component of membrane;nucleotide binding;ATP binding;metal ion binding;cytoplasm;motor activity;myosin complex;intracellular signal transduction;signal transduction;synapse;GTPase activator activity;actin binding;positive regulation of GTPase activity;cell projection;locomotory behavior;swimming behavior;axon extension;axon development;protein binding;growth cone;"neuromuscular junction …	myosin IXAb [Source:NCBI gene;Acc:562199]		heart edematous;whole organism curved	abnormal cerebral aqueduct morphology;abnormal gait;abnormal Mullerian duct morphology;abnormal neural tube ventricular layer morphology;abnormal third ventricle morphology;abnormal Wolffian duct morphology;arteriovenous malformation;bifid ureter;blood in lymph vessels;brain ventricle stenosis;dilated lateral ventricles;enlarged third ventricle;fusion of vertebral arches;obstructive hydrocephaly;…	na	.	.	.	.	Yes	.	.	Yes	.	.		0.000650232	0	1	1	4653	4665	0.3	0.00111031	0	1	1	4655	4665	0.489	0.000972608	0	0.964286	0	4655	4665	0.496	0.000435243	0
ENSAMXG00000043775	si:ch211-151h10.2		Yes	Yes	Yes	NW_019170552.1	25367745	25376190	GO:0016020;GO:0016021	membrane;integral component of membrane	si:ch211-151h10.2 [Source:ZFIN;Acc:ZDB-GENE-050419-29]	5	na	na	na	.	.	.	.	.	.	.	.	.	.		0.00435644	0	1	1	499	505	0.891	0.00424328	0	1	1	499	505	0.895	0.00419378	0	0.975	0	499	505	0.907	0	0
ENSAMXG00000020129	pcnx3		Yes			NW_019170548.1	8427376	8448789	GO:0016020;GO:0016021	membrane;integral component of membrane	pecanex 3 [Source:NCBI gene;Acc:103024405]		na	na	na	.	.	.	.	.	.	.	.	.	.		0.00117898	0	1	1	4440	4453	0.436	0.000737865	0	1	1	4447	4453	0.388	0.000619967	0	0.964286	0	4443	4453	0.384	0.000898271	0
ENSAMXG00000030592			Yes			NW_019170549.1	33238815	33275615	GO:0005515	protein binding	fibronectin type III domain-containing protein 7-like [Source:NCBI gene;Acc:103044658]		na	abnormal circulating alanine transaminase level;decreased circulating alanine transaminase level;decreased circulating alanine transaminase level;increased circulating cholesterol level;increased circulating HDL cholesterol level;increased circulating HDL cholesterol level;increased circulating total protein level;increased circulating total protein level	na	.	.	.	.	.	.	.	.	.	.		0.0029721	0	1	1	1527	1541	0.795	0.00226515	0	1	1	1533	1541	0.742	0.00106378	0	0.892857	0	1531	1541	0.523	0.00254676	0
ENSAMXG00000038207	peli1a		Yes			NW_019170546.1	2292829	2303040	GO:0008592;GO:0061630;GO:0000209	regulation of Toll signaling pathway;ubiquitin protein ligase activity;protein polyubiquitination	pellino E3 ubiquitin protein ligase 1a [Source:ZFIN;Acc:ZDB-GENE-110310-6]	1	na	abnormal adipose tissue amount;abnormal bone mineralizationabnormal bone structure;abnormal brain weight;abnormal circulating bilirubin level;abnormal circulating serum albumin level;abnormal cytokine secretionabnormal lean body mass;abnormal peripheral lymph node morphology;abnormal salivary gland morphology;abnormal seminal vesicle morphology;abnormal seminal vesicle morphology;abnormal spleen …	na	.	.	.	.	Yes	.	.	Yes	Yes	.		0.00247108	0	1	1	943	951	0.727	0.0031269	0	1	1	942	951	0.835	0.00182309	0	0.571429	0	938	951	0.714	0.00423377	0
ENSAMXG00000041068	prf1.9		Yes			NW_019170536.1	14201311	14216889	NA	NA	perforin-1-like [Source:NCBI gene;Acc:111194173]		na	na	na	.	.	.	.	.	.	.	.	.	.		0.00266041	0	1	1	1055	1065	0.755	0.00416436	0	1	1	1054	1065	0.893	0.00246135	0	0.9	0	1054	1065	0.806	0.004719	0
ENSAMXG00000003257	si:dkey-73n10.1					NW_019170552.1	16800432	16807845	NA	NA	si:dkey-73n10.1 [Source:ZFIN;Acc:ZDB-GENE-030131-9311]		na	na	na	.	.	.	.	.	.	.	.	.	.		0.00105365	0	1	1	3104	3113	0.401	0.0024008	0	1	1	3100	3113	0.762	0.00247622	0	0.975	0	3098	3113	0.808	0.00124436	0
ENSAMXG00000003278	mdga1					NW_019170559.1	40619019	40792899	GO:0016020;GO:0005886;GO:0031225	membrane;plasma membrane;anchored component of membrane	MAM domain containing glycosylphosphatidylinositol anchor 1 [Source:ZFIN;Acc:ZDB-GENE-130530-751]		na	abnormal neuronal migration	na	.	.	.	.	.	.	.	.	.	.		0.00351512	0	1	1	2058	2072	0.843	0.00181189	0	1	1	2059	2072	0.663	0.00202731	0	0.941071	0	2060	2072	0.749	0.0037758	0
ENSAMXG00000003522	chrnb1l					NW_019170550.1	39172516	39193498	GO:0016020;GO:0016021;GO:0005216;GO:0006811;GO:0004888;GO:0005230;GO:0034220;GO:0005886;GO:0030054;GO:0060079;GO:0045211;GO:0022848;GO:0060078;GO:0045202;GO:0007271;GO:0015464;GO:0005892	membrane;integral component of membrane;ion channel activity;ion transport;transmembrane signaling receptor activity;extracellular ligand-gated ion channel activity;ion transmembrane transport;plasma membrane;cell junction;excitatory postsynaptic potential;postsynaptic membrane;acetylcholine-gated cation-selective channel activity;regulation of postsynaptic membrane potential;synapse;"synaptic tr…	acetylcholine receptor subunit beta-like [Source:NCBI gene;Acc:103034907]		na	abnormal miniature endplate potential;abnormal neuromuscular synapse morphology	na	.	.	.	.	.	.	.	.	.	.		0.00213926	0	1	1	1187	1192	0.668	0.00119058	0	1	1	1188	1192	0.512	0.00114532	0	0.947368	0	1188	1192	0.547	0.00253886	0
ENSAMXG00000005969	cntn5					NW_019170552.1	23462176	23672996	GO:0005515	protein binding	contactin 5 [Source:NCBI gene;Acc:327429]		na	abnormal cued conditioning behavior;abnormal freezing behavior;audiogenic seizures;decreased freezing behavior;impaired cued conditioning behavior	na	.	.	.	.	.	Yes	.	.	.	.		0.00157685	0	1	1	2491	2505	0.538	0.00132067	0	1	1	2500	2505	0.546	0.00114058	0	0.964286	0	2499	2505	0.545	0.0015758	0
ENSAMXG00000007530	triob					NW_019170545.1	2820138	3004481	GO:0000166;GO:0005524;GO:0004672;GO:0004674;GO:0006468;GO:0005737;GO:0005085;GO:0007411;GO:0050790;GO:0007417;GO:0005515;GO:0106310;GO:0106311	nucleotide binding;ATP binding;protein kinase activity;protein serine/threonine kinase activity;protein phosphorylation;cytoplasm;guanyl-nucleotide exchange factor activity;axon guidance;regulation of catalytic activity;central nervous system development;protein binding;protein serine kinase activity;protein threonine kinase activity	trio Rho guanine nucleotide exchange factor b [Source:ZFIN;Acc:ZDB-GENE-030616-399]	1	na	abnormal dentate gyrus morphology;abnormal myogenesis;abnormal neuronal migrationabnormal olfactory bulb morphology;abnormal skeletal muscle fiber morphology;abnormal skeletal muscle morphology;lethality throughout fetal growth and development incomplete penetrance;perinatal lethality complete penetrance	na	.	.	.	.	.	.	.	.	.	.		0.00162881	0	1	1	6563	6598	0.55	0.000862743	0	1	1	6583	6598	0.422	0.00108561	0	0.917857	0	6571	6598	0.529	0.00149554	0
ENSAMXG00000008948	myo18ab					NW_019170535.1	26605823	26756689	GO:0000166;GO:0005524;GO:0051015;GO:0003774;GO:0016459;GO:0003779;GO:0007030;GO:0007160;GO:0014866;GO:0048741;GO:0060415;GO:0005515	nucleotide binding;ATP binding;actin filament binding;motor activity;myosin complex;actin binding;Golgi organization;cell-matrix adhesion;skeletal myofibril assembly;skeletal muscle fiber development;muscle tissue morphogenesis;protein binding	myosin XVIIIAb [Source:ZFIN;Acc:ZDB-GENE-080423-1]		anterior-posterior axis part_of whole organism bent;anterior-posterior axis part_of whole organism shortened;eye decreased size;fast muscle cell disorganized;fast muscle cell spatial pattern;head decreased size;muscle cell detached from;muscle cell disorganized;muscle cell misaligned with;notochord morphology;slow muscle cell disorganized;slow muscle cell spatial pattern;somite border irregular s…	abnormal A band morphology;abnormal craniofacial morphology;abnormal embryo size;abnormal embryo size;abnormal eye morphology;abnormal eye morphology;abnormal limb bud morphology;abnormal limb bud morphology;abnormal muscle fiber morphology;abnormal placenta size;abnormal placenta size;abnormal sarcomere morphology;embryonic lethality complete penetrance;embryonic lethality prior to tooth bud sta…	na	Yes	.	.	.	.	Yes	.	.	.	.		0.00153449	0	1	1	4400	4417	0.527	0.00116712	0	1	1	4401	4417	0.506	0.00116574	0	0.915414	0	4401	4417	0.554	0.00189841	0
ENSAMXG00000010325	CLSPN					NW_019170557.1	32252850	32266502	NA	NA	claspin [Source:NCBI gene;Acc:103043308]	4	na	embryonic lethality during organogenesis complete penetrance;preweaning lethality complete penetrance;preweaning lethality complete penetrance	na	.	.	.	.	.	.	.	.	.	.		0.000659051	0	1	1	2273	2276	0.303	0.00114549	0	1	1	2271	2276	0.499	0.00107017	0	0.917857	0	2271	2276	0.525	0.0013181	0
ENSAMXG00000010683	wwc3					NW_019170547.1	846848	927482	GO:0005515	protein binding	WWC family member 3 [Source:ZFIN;Acc:ZDB-GENE-070209-229]	1	na	na	na	.	.	.	.	.	.	.	.	.	.		0.00184633	0	1	1	2434	2445	0.604	0.00104028	0	1	1	2438	2445	0.47	0.000498592	0	0.285714	0	2436	2445	0.346	0.00156578	0
ENSAMXG00000010932						NW_019170543.1	12572741	12578865	NA	NA			na	na	na	.	.	.	.	.	.	.	.	.	.		0.00194154	0	1	1	2381	2395	0.625	0.00120552	0	1	1	2390	2395	0.516	0.00117805	0	0.907143	0	2388	2395	0.557	0.0004505	0
ENSAMXG00000011163	ryr2b					NW_019170543.1	13274658	13397377	GO:0016020;GO:0016021;GO:0055085;GO:0005216;GO:0006811;GO:0005509;GO:0070588;GO:0005516;GO:0005262;GO:0006816;GO:0051209;GO:0006874;GO:0005219;GO:0016529;GO:0033017;GO:0005515	membrane;integral component of membrane;transmembrane transport;ion channel activity;ion transport;calcium ion binding;calcium ion transmembrane transport;calmodulin binding;calcium channel activity;calcium ion transport;release of sequestered calcium ion into cytosol;cellular calcium ion homeostasis;ryanodine-sensitive calcium-release channel activity;sarcoplasmic reticulum;sarcoplasmic reticulu…	ryanodine receptor 2b (cardiac) [Source:ZFIN;Acc:ZDB-GENE-061226-3]		na	abnormal afterhyperpolarizationabnormal brain wave patternabnormal cardiac muscle contractility;abnormal cardiovascular system physiology;abnormal circulating glucose level;abnormal epicardium morphology;abnormal fetal cardiomyocyte morphology;abnormal heart electrocardiography waveform feature;abnormal heart left ventricle morphology;abnormal heart morphology;abnormal heart right ventricle morph…	na	.	.	.	.	Yes	.	.	Yes	Yes	.		0.00181087	0	1	1	9442	9497	0.595	0.0015349	0	1	1	9463	9497	0.6	0.00151058	0	0.95	0	9456	9497	0.645	0.00174055	0
ENSAMXG00000019040	PARD3					NW_019170544.1	4911889	5499892	GO:0005515	protein binding	par-3 family cell polarity regulator [Source:NCBI gene;Acc:103041224]		na	abnormal basophil cell number;abnormal heart development;abnormal optic disk morphology;abnormal optic disk morphology;abnormal retina morphology;abnormal telencephalon development;atrium hypoplasia;decreased lean body mass;decreased red blood cell distribution width;decreased red blood cell distribution width;edema;embryonic growth retardation;embryonic lethality during organogenesis complete pe…	na	Yes	.	.	.	.	.	.	Yes	Yes	.		0.00176086	0	1	1	2536	2548	0.583	0.000578287	0	1	1	2541	2548	0.346	0.000508802	0	0.95	0	2543	2548	0.349	0.00203955	0
ENSAMXG00000024384	vtnb					NW_019170548.1	8788422	8800326	GO:0005044;GO:0006897;GO:0006955;GO:0005576;GO:0030247	scavenger receptor activity;endocytosis;immune response;extracellular region;polysaccharide binding	vitronectin [Source:NCBI gene;Acc:103044206]		na	abnormal blood coagulationabnormal platelet aggregationabnormal response to injury;no abnormal phenotype detected	na;na	.	.	.	.	.	.	.	.	.	.		0.00229831	0	1	1	1062	1066	0.699	0.00204369	0	1	1	1062	1066	0.708	0.00209059	0	0.975	0	1061	1066	0.76	0.000938086	0
ENSAMXG00000024794	vps13d					NW_019170549.1	26924487	26990598	GO:0005515	protein binding	vacuolar protein sorting 13 homolog D [Source:ZFIN;Acc:ZDB-GENE-050912-1]		na	abnormal embryo size;abnormal embryo size;abnormal forebrain development;abnormal hindbrain development;abnormal midbrain development;abnormal neural tube closure;abnormal neural tube closure;abnormal placenta morphology;abnormal placenta vasculature;embryonic lethality between implantation and placentation complete penetrance;embryonic lethality prior to organogenesis;embryonic lethality prior t…	na	.	.	.	.	Yes	.	.	.	.	.		0.0015315	0	1	1	7546	7583	0.526	0.00113704	0	1	1	7566	7583	0.497	0.00120487	0	0.842857	0	7548	7583	0.564	0.00219882	0
ENSAMXG00000037398						NW_019170557.1	32803473	32805350	GO:0016459;GO:0003779;GO:0005856;GO:0007605	myosin complex;actin binding;cytoskeleton;sensory perception of sound			na	na	na	.	.	.	.	.	.	.	.	.	.		0.00307263	0	1	1	356	358	0.804	0.0027933	0	1	1	357	358	0.807	0.00265363	0	0.95	0	357	358	0.825	0.00558659	0
ENSAMXG00000038153						NW_019170545.1	2070335	2085684	GO:0000976;GO:0032922	transcription regulatory region sequence-specific DNA binding;circadian regulation of gene expression	circadian-associated transcriptional repressor-like [Source:NCBI gene;Acc:103032920]	4	na	abnormal homeostasis;increased circulating corticosterone level;prolonged circadian behavior period	na	.	.	Yes	.	.	Yes	.	.	.	.		0.00276946	0	1	1	666	668	0.77	0.00218261	0	1	1	664	668	0.729	0.00225283	0	0.95	0	661	668	0.783	0.00294998	0
ENSAMXG00000041345	ppp1r13ba					NW_019170543.1	41518732	41605861	GO:0005515;GO:0006915;GO:0008134;GO:0045786	protein binding;apoptotic process;transcription factor binding;negative regulation of cell cycle	protein phosphatase 1, regulatory subunit 13Ba [Source:ZFIN;Acc:ZDB-GENE-030131-9805]	1	na	abnormal lymph circulationabnormal lymphatic vessel morphology;no abnormal phenotype detected;skin edema;slow postnatal weight gain	na	.	.	.	.	.	.	.	.	Yes	.		0.00175743	0	1	1	2005	2020	0.582	0.00215067	0	1	1	2011	2020	0.725	0.000921629	0	0.482143	0	2012	2020	0.481	0.00247181	0
ENSAMXG00000042325						NW_019170544.1	34021632	34036547	NA	NA		1	na	na	na	.	.	.	.	.	.	.	.	.	.		0.00153291	0	1	1	2210	2218	0.526	0.00150022	0	1	1	2209	2218	0.591	0.00151884	0	0.925	0	2206	2218	0.647	0.00224176	0
ENSAMXG00000042322	bahcc1a					NW_019170541.1	17993193	18131823	GO:0003682	chromatin binding	BAH domain and coiled-coil containing 1a [Source:ZFIN;Acc:ZDB-GENE-170301-1]		na	abnormal gait;bradykinesia;hypoactivity;perinatal lethality incomplete penetrance	na	.	.	.	.	.	.	.	.	.	.	LG3_Eyesize,MaxIl.Protas2007_FinPlacement,Chemical,Sense.Protas2008_Eyesize,JawAngle.Kowalko2013	0.00165253	0	1	2	4269	4295	0.557	0.00196397	0	1	1	4274	4295	0.693	0.00209815	0	0.975	0	4270	4295	0.761	0.00274259	0
ENSAMXG00000002066	ccdc88c					NW_019170543.1	21194560	21277147	GO:0005737;GO:0016055;GO:0030705;GO:0005515	cytoplasm;Wnt signaling pathway;cytoskeleton-dependent intracellular transport;protein binding	protein Daple [Source:NCBI gene;Acc:103041063]		na	abnormal auditory brainstem response;abnormal testis morphology;small testis	na	.	.	.	Yes	Yes	.	.	.	.	.	LG20_Condition.Protas2008_MelA.Protas2007_HeadDepth.Kowalko2013	0.00235168	0	1	2	4192	4214	0.708	0.00142663	0	1	1	4200	4214	0.574	0.00102916	0	0.714286	0	4193	4214	0.513	0.00258925	0
ENSAMXG00000014763	STXBP6					NW_019170543.1	26815659	26898855	GO:0035542	regulation of SNARE complex assembly	syntaxin binding protein 6 [Source:NCBI gene;Acc:103022399]		na	na	na	.	.	.	.	.	.	.	.	.	.	LG20_Condition.Protas2008_MelA.Protas2007_HeadDepth.Kowalko2013	0.00318323	0	1	2	641	644	0.815	0.00294935	0	1	1	641	644	0.822	0.000271739	0	0.1	0	642	644	0.276	0.00294935	0
[truncated: 3,355 more rows]
[truncated: 75 more columns]
