# Supplementary material for: Selection-driven trait loss in independently evolved cavefish populations
Source: Nat Commun. 2023 May 3;14:2557. doi: 10.1038/s41467-023-37909-8 (PMC10156726; doi:10.1038/s41467-023-37909-8)
Supplement: Supplementary file 14 — Source Data [file 41467_2023_37909_MOESM14_ESM.xlsx]

## Sheet: Figure1D
Figure 1D: ADMIXTURE proportions for each sample at the inferred optimal value of K (K=11)
		Group Proportions
Sample	Population	1	2	3	4	5	6	7	8	9	10	11
Aeneus_granadas_cave	Aeneus	0.195098	1e-05	1e-05	1e-05	1e-05	1e-05	1e-05	1e-05	1e-05	0.804812	1e-05
Aeneus_surface	Aeneus	0.209894	1e-05	1e-05	1e-05	1e-05	1e-05	1e-05	1e-05	1e-05	0.790016	1e-05
CabMoro_C1Rnd1	CabMoro	1.4e-05	0.166361	1.6e-05	1e-05	0.833539	1e-05	1e-05	1e-05	1e-05	1e-05	1e-05
CabMoro_C2Rnd1	CabMoro	1e-05	0.173891	1e-05	1e-05	0.826019	1e-05	1e-05	1e-05	1e-05	1e-05	1e-05
CabMoro_C3Rnd1	CabMoro	1e-05	0.086139	1e-05	1e-05	0.863095	1e-05	1e-05	1e-05	0.050686	1e-05	1e-05
CabMoro_C3Rnd2	CabMoro	1e-05	0.165693	1e-05	1e-05	0.834217	1e-05	1e-05	1e-05	1e-05	1e-05	1e-05
CabMoro_C4Rnd1	CabMoro	1e-05	0.241324	1e-05	1e-05	0.758586	1e-05	1e-05	1e-05	1e-05	1e-05	1e-05
CabMoro_C4Rnd2	CabMoro	1e-05	0.038935	1e-05	1e-05	0.960975	1e-05	1e-05	1e-05	1e-05	1e-05	1e-05
CabMoro_C5Rnd1	CabMoro	1e-05	0.123342	1e-05	1e-05	0.562354	1e-05	1e-05	1e-05	0.314224	1e-05	1e-05
CabMoro_C5Rnd2	CabMoro	1e-05	0.190313	1e-05	1e-05	0.809597	1e-05	1e-05	1e-05	1e-05	1e-05	1e-05
CabMoro_C6Rnd1	CabMoro	1e-05	0.182655	1e-05	1e-05	0.817255	1e-05	1e-05	1e-05	1e-05	1e-05	1e-05
CabMoro_C6Rnd2	CabMoro	1e-05	0.165139	1.3e-05	1e-05	0.834769	1e-05	1e-05	1e-05	1e-05	1e-05	1e-05
CabMoro_C7Rnd1	CabMoro	1e-05	0.171464	1e-05	1e-05	0.828446	1e-05	1e-05	1e-05	1e-05	1e-05	1e-05
CabMoro_C7Rnd2	CabMoro	1e-05	0.148889	1e-05	1e-05	0.770813	1e-05	1e-05	1e-05	0.080219	1e-05	1e-05
CabMoro_E10Rnd2	CabMoro	1e-05	1e-05	1e-05	1e-05	0.9999	1e-05	1e-05	1e-05	1e-05	1e-05	1e-05
CabMoro_E11Rnd2	CabMoro	1e-05	1e-05	1e-05	1e-05	0.9999	1e-05	1e-05	1e-05	1e-05	1e-05	1e-05
CabMoro_E12Rnd2	CabMoro	1e-05	1e-05	1e-05	1e-05	0.9999	1e-05	1e-05	1e-05	1e-05	1e-05	1e-05
CabMoro_E13Rnd2	CabMoro	1e-05	1.3e-05	1e-05	1e-05	0.999897	1e-05	1e-05	1e-05	1e-05	1e-05	1e-05
CabMoro_E14Rnd2	CabMoro	1e-05	0.017835	1e-05	1e-05	0.939191	1e-05	1e-05	1e-05	0.042894	1e-05	1e-05
CabMoro_E15Rnd2	CabMoro	1e-05	1e-05	1e-05	1e-05	0.9999	1e-05	1e-05	1e-05	1e-05	1e-05	1e-05
CabMoro_E16Rnd2	CabMoro	1e-05	1e-05	1e-05	1e-05	0.9999	1e-05	1e-05	1e-05	1e-05	1e-05	1e-05
CabMoro_E1Rnd1	CabMoro	1e-05	1e-05	1e-05	1e-05	0.9999	1e-05	1e-05	1e-05	1e-05	1e-05	1e-05
CabMoro_E2Rnd1	CabMoro	0.148697	1e-05	1e-05	1e-05	0.851213	1e-05	1e-05	1e-05	1e-05	1e-05	1e-05
CabMoro_E3Rnd1	CabMoro	1e-05	1e-05	1e-05	1e-05	0.9999	1e-05	1e-05	1e-05	1e-05	1e-05	1e-05
CabMoro_E4Rnd1	CabMoro	1e-05	1e-05	1e-05	1e-05	0.9999	1e-05	1e-05	1e-05	1e-05	1e-05	1e-05
CabMoro_E5Rnd1	CabMoro	1e-05	1e-05	1e-05	1e-05	0.9999	1e-05	1e-05	1e-05	1e-05	1e-05	1e-05
CabMoro_E6Rnd1	CabMoro	1e-05	1e-05	1e-05	1e-05	0.9999	1e-05	1e-05	1e-05	1e-05	1e-05	1e-05
CabMoro_E7Rnd1	CabMoro	1e-05	0.005075	1e-05	1e-05	0.994835	1e-05	1e-05	1e-05	1e-05	1e-05	1e-05
CabMoro_E8Rnd1	CabMoro	1e-05	1e-05	1e-05	1e-05	0.9999	1e-05	1e-05	1e-05	1e-05	1e-05	1e-05
CabMoro_E8Rnd2	CabMoro	0.042282	1e-05	1e-05	1e-05	0.947169	1e-05	1e-05	1e-05	0.010469	1e-05	1e-05
CabMoro_E9Rnd2	CabMoro	0.027653	1e-05	1e-05	1e-05	0.972257	1e-05	1e-05	1e-05	1e-05	1e-05	1e-05
CabMoro_S1Rnd1	CabMoro	0.9999	1e-05	1e-05	1e-05	1e-05	1e-05	1e-05	1e-05	1e-05	1e-05	1e-05
CabMoro_S2Rnd1	CabMoro	0.9999	1e-05	1e-05	1e-05	1e-05	1e-05	1e-05	1e-05	1e-05	1e-05	1e-05
CabMoro_S3Rnd1	CabMoro	0.9999	1e-05	1e-05	1e-05	1e-05	1e-05	1e-05	1e-05	1e-05	1e-05	1e-05
CabMoro_Sr1Rnd1	CabMoro	0.9999	1e-05	1e-05	1e-05	1e-05	1e-05	1e-05	1e-05	1e-05	1e-05	1e-05
CabMoro_Sr2Rnd1	CabMoro	0.996823	1e-05	1e-05	1e-05	1e-05	0.003087	1e-05	1e-05	1e-05	1e-05	1e-05
CabMoro_Sr3Rnd1	CabMoro	0.9999	1e-05	1e-05	1e-05	1e-05	1e-05	1e-05	1e-05	1e-05	1e-05	1e-05
Chica1_1	Chica	1e-05	1e-05	1e-05	0.9999	1e-05	1e-05	1e-05	1e-05	1e-05	1e-05	1e-05
Chica1_10	Chica	1e-05	1e-05	1e-05	0.9999	1e-05	1e-05	1e-05	1e-05	1e-05	1e-05	1e-05
Chica1_11	Chica	1e-05	1e-05	1e-05	0.9999	1e-05	1e-05	1e-05	1e-05	1e-05	1e-05	1e-05
Chica1_12	Chica	1e-05	1e-05	1e-05	0.9999	1e-05	1e-05	1e-05	1e-05	1e-05	1e-05	1e-05
Chica1_13	Chica	1e-05	1e-05	1e-05	0.9999	1e-05	1e-05	1e-05	1e-05	1e-05	1e-05	1e-05
Chica1_14	Chica	1e-05	1e-05	1e-05	0.9999	1e-05	1e-05	1e-05	1e-05	1e-05	1e-05	1e-05
Chica1_2	Chica	1e-05	1e-05	1e-05	0.9999	1e-05	1e-05	1e-05	1e-05	1e-05	1e-05	1e-05
Chica1_3	Chica	1e-05	1e-05	1e-05	0.9999	1e-05	1e-05	1e-05	1e-05	1e-05	1e-05	1e-05
Chica1_4	Chica	1e-05	1e-05	1e-05	0.999892	1e-05	1e-05	1.8e-05	1e-05	1e-05	1e-05	1e-05
Chica1_5	Chica	1e-05	1e-05	1e-05	0.9999	1e-05	1e-05	1e-05	1e-05	1e-05	1e-05	1e-05
Chica1_6	Chica	1e-05	1e-05	1e-05	0.9999	1e-05	1e-05	1e-05	1e-05	1e-05	1e-05	1e-05
Chica1_7	Chica	1e-05	1e-05	1e-05	0.9999	1e-05	1e-05	1e-05	1e-05	1e-05	1e-05	1e-05
Chica1_8	Chica	1e-05	1e-05	1e-05	0.9999	1e-05	1e-05	1e-05	1e-05	1e-05	1e-05	1e-05
Chica1_9	Chica	1e-05	1e-05	1e-05	0.9999	1e-05	1e-05	1e-05	1e-05	1e-05	1e-05	1e-05
Chica5_1	Chica	1e-05	1e-05	1e-05	0.9999	1e-05	1e-05	1e-05	1e-05	1e-05	1e-05	1e-05
Chica5_2	Chica	1e-05	1e-05	1e-05	0.9999	1e-05	1e-05	1e-05	1e-05	1e-05	1e-05	1e-05
Chica5_3	Chica	1e-05	1e-05	1e-05	0.9999	1e-05	1e-05	1e-05	1e-05	1e-05	1e-05	1e-05
Chica5_4	Chica	1e-05	1e-05	1e-05	0.9999	1e-05	1e-05	1e-05	1e-05	1e-05	1e-05	1e-05
Chica5_5	Chica	1e-05	1e-05	1e-05	0.9999	1e-05	1e-05	1e-05	1e-05	1e-05	1e-05	1e-05
Choy_1	Choy	0.925439	1e-05	1e-05	0.018005	1e-05	0.056476	1e-05	1e-05	1e-05	1e-05	1e-05
Choy_10	Choy	0.962556	1e-05	1e-05	1e-05	1e-05	0.037354	1e-05	1e-05	1e-05	1e-05	1e-05
Choy_11	Choy	0.944191	1e-05	1e-05	1e-05	1e-05	0.055719	1e-05	1e-05	1e-05	1e-05	1e-05
Choy_12	Choy	0.943758	1e-05	1e-05	1e-05	1e-05	0.056152	1e-05	1e-05	1e-05	1e-05	1e-05
Choy_13	Choy	0.968084	1e-05	1e-05	1e-05	1e-05	0.031826	1e-05	1e-05	1e-05	1e-05	1e-05
Choy_14	Choy	0.935708	1e-05	0.023972	1e-05	1e-05	0.04024	1e-05	1e-05	1e-05	1e-05	1e-05
Choy_5	Choy	0.992065	1e-05	1e-05	1e-05	1e-05	0.007845	1e-05	1e-05	1e-05	1e-05	1e-05
Choy_6	Choy	0.992162	1e-05	1e-05	1e-05	1e-05	0.007748	1e-05	1e-05	1e-05	1e-05	1e-05
Choy_9	Choy	0.934926	1e-05	1e-05	1e-05	1e-05	0.064984	1e-05	1e-05	1e-05	1e-05	1e-05
Escon_1	Escondido	1e-05	1e-05	1e-05	1e-05	1e-05	1e-05	1e-05	1e-05	0.9999	1e-05	1e-05
Escon_2	Escondido	1e-05	1.5e-05	1e-05	1e-05	1.8e-05	1e-05	1e-05	1e-05	0.999887	1e-05	1e-05
Escon_3	Escondido	1e-05	1e-05	1e-05	1e-05	1e-05	1e-05	1e-05	1e-05	0.9999	1e-05	1e-05
Escon_4	Escondido	1.7e-05	1e-05	1e-05	1e-05	1e-05	1e-05	1e-05	1e-05	0.999893	1e-05	1e-05
Escon_5	Escondido	1e-05	1e-05	1e-05	1e-05	1e-05	1e-05	1e-05	1e-05	0.9999	1e-05	1e-05
Escon_6	Escondido	1e-05	1e-05	1e-05	1e-05	1e-05	1e-05	1e-05	1e-05	0.9999	1e-05	1e-05
Escon_7	Escondido	1e-05	1.2e-05	1e-05	1e-05	1e-05	1e-05	1e-05	1e-05	0.999898	1e-05	1e-05
Escon_8	Escondido	1e-05	1e-05	1e-05	1e-05	0.004634	1e-05	1e-05	1e-05	0.995276	1e-05	1e-05
Escondido2	Escondido	1e-05	1e-05	1e-05	1.3e-05	1.2e-05	1e-05	1e-05	1e-05	0.999895	1e-05	1e-05
Gallinas_B4POG	Gallinas	1e-05	1e-05	1e-05	1e-05	1e-05	1e-05	1e-05	1e-05	1e-05	0.9999	1e-05
Gallinas_G3POG	Gallinas	1e-05	1e-05	1e-05	1e-05	1e-05	1e-05	1e-05	1e-05	1e-05	0.9999	1e-05
Gallinas_H3POG	Gallinas	1e-05	1e-05	1e-05	1e-05	1e-05	1e-05	1e-05	1e-05	1e-05	0.9999	1e-05
Japlin1	Japlin	0.434122	0.055901	1e-05	0.353889	1e-05	0.055574	1e-05	0.080843	0.019613	1.9e-05	1e-05
Japones3B	Japones	1e-05	1e-05	1e-05	1e-05	1e-05	1e-05	0.9999	1e-05	1e-05	1e-05	1e-05
Japones_T5769_S24	Japones	1e-05	1e-05	1e-05	1e-05	1e-05	1e-05	0.9999	1e-05	1e-05	1e-05	1e-05
Japones_T5770_S25	Japones	1e-05	1e-05	1e-05	1e-05	1e-05	1e-05	0.9999	1e-05	1e-05	1e-05	1e-05
Japones_japo1_S22	Japones	1e-05	1e-05	1e-05	1e-05	1e-05	1e-05	0.9999	1e-05	1e-05	1e-05	1e-05
Japones_japo2_S23	Japones	1e-05	1e-05	1e-05	1e-05	1e-05	1e-05	0.9999	1e-05	1e-05	1e-05	1e-05
Jineo_1	Jineo	1e-05	1e-05	1e-05	1e-05	1e-05	1e-05	1e-05	1e-05	0.9999	1e-05	1e-05
Jineo_2	Jineo	1e-05	1e-05	1e-05	1e-05	1e-05	1e-05	1e-05	1e-05	0.9999	1e-05	1e-05
Jineo_3	Jineo	1e-05	1e-05	1e-05	1e-05	1e-05	1e-05	1e-05	1e-05	0.9999	1e-05	1e-05
Jineo_4	Jineo	1e-05	1e-05	1e-05	1e-05	1e-05	1e-05	1e-05	1e-05	0.9999	1e-05	1e-05
Jineo_5	Jineo	1e-05	1.3e-05	1e-05	1e-05	1e-05	1e-05	1e-05	1.5e-05	0.999892	1e-05	1e-05
Jos_1_S14	Jos	1e-05	1e-05	1.4e-05	1e-05	1e-05	1e-05	0.001484	1e-05	1e-05	1e-05	0.998421
Jos_T4550_S16	Jos	1e-05	1e-05	1e-05	1e-05	1e-05	1e-05	1e-05	1e-05	1e-05	1e-05	0.9999
Jos_T4555_S18	Jos	1e-05	1e-05	1e-05	1e-05	1e-05	1e-05	1e-05	1e-05	1e-05	1e-05	0.9999
Jos_T4587_S17	Jos	1e-05	1e-05	1e-05	1e-05	1e-05	1e-05	1e-05	1e-05	1e-05	1e-05	0.9999
Jos_T4588_S15	Jos	1e-05	1e-05	2e-05	1e-05	1e-05	1e-05	1e-05	1e-05	1e-05	1e-05	0.99989
Mante_T6151_S25	Mante	0.9999	1e-05	1e-05	1e-05	1e-05	1e-05	1e-05	1e-05	1e-05	1e-05	1e-05
Mante_T6152_S24	Mante	0.999893	1e-05	1e-05	1.7e-05	1e-05	1e-05	1e-05	1e-05	1e-05	1e-05	1e-05
Mante_T6153_S28	Mante	0.999458	0.000452	1e-05	1e-05	1e-05	1e-05	1e-05	1e-05	1e-05	1e-05	1e-05
Mante_T6154_S29	Mante	0.9999	1e-05	1e-05	1e-05	1e-05	1e-05	1e-05	1e-05	1e-05	1e-05	1e-05
Mante_T6155_S26	Mante	0.9999	1e-05	1e-05	1e-05	1e-05	1e-05	1e-05	1e-05	1e-05	1e-05	1e-05
Mante_T6156_S27	Mante	0.999898	1e-05	1e-05	1e-05	1e-05	1e-05	1.2e-05	1e-05	1e-05	1e-05	1e-05
Mante_T6157_S22	Mante	0.9999	1e-05	1e-05	1e-05	1e-05	1e-05	1e-05	1e-05	1e-05	1e-05	1e-05
Mante_T6158_S20	Mante	0.9999	1e-05	1e-05	1e-05	1e-05	1e-05	1e-05	1e-05	1e-05	1e-05	1e-05
Mante_T6159_S23	Mante	0.9999	1e-05	1e-05	1e-05	1e-05	1e-05	1e-05	1e-05	1e-05	1e-05	1e-05
Mante_T6160_S21	Mante	0.9999	1e-05	1e-05	1e-05	1e-05	1e-05	1e-05	1e-05	1e-05	1e-05	1e-05
Micos_2Boro	Micos	1e-05	1e-05	1e-05	1e-05	1e-05	0.9999	1e-05	1e-05	1e-05	1e-05	1e-05
Molino1B	Molino	1e-05	1e-05	1e-05	1e-05	1e-05	1e-05	1e-05	1e-05	0.974877	1e-05	0.025033
Molino2B	Molino	1e-05	1e-05	1e-05	1e-05	1e-05	1e-05	1e-05	1e-05	0.980671	1e-05	0.019239
Molino4B	Molino	1e-05	1e-05	1e-05	1e-05	1e-05	1e-05	1e-05	1e-05	0.9999	1e-05	1e-05
Molino6	Molino	1e-05	1e-05	1e-05	1e-05	1e-05	1e-05	1e-05	1e-05	0.9999	1e-05	1e-05
Molino_10b	Molino	1e-05	1e-05	1e-05	1e-05	1e-05	1e-05	1e-05	1e-05	0.9999	1e-05	1e-05
Molino_11a	Molino	1e-05	1e-05	1e-05	1e-05	1e-05	1e-05	1e-05	1e-05	0.9999	1e-05	1e-05
Molino_12a	Molino	1e-05	1e-05	1e-05	1e-05	1e-05	1e-05	1e-05	1e-05	0.9999	1e-05	1e-05
Molino_13b	Molino	1e-05	1e-05	1e-05	1e-05	1.9e-05	1e-05	1e-05	1e-05	0.999891	1e-05	1e-05
Molino_14a	Molino	1e-05	1e-05	1e-05	1e-05	1e-05	1e-05	1e-05	1e-05	0.9999	1e-05	1e-05
Molino_15b	Molino	1e-05	1e-05	1e-05	1e-05	1e-05	1e-05	1e-05	1e-05	0.9999	1e-05	1e-05
Molino_2a	Molino	1e-05	1e-05	1e-05	1e-05	1e-05	1e-05	1e-05	1e-05	0.9999	1e-05	1e-05
Molino_7a	Molino	1e-05	1e-05	1e-05	1e-05	1e-05	1e-05	1e-05	1e-05	0.9999	1e-05	1e-05
Molino_9b	Molino	1e-05	1e-05	1e-05	1e-05	1e-05	1e-05	1e-05	1e-05	0.9999	1e-05	1e-05
Molinos_2Boro	Molino	1e-05	1e-05	1e-05	1e-05	1e-05	1e-05	1e-05	1e-05	0.9999	1e-05	1e-05
Molinos_D3POG	Molino	1e-05	1e-05	1.9e-05	1e-05	1e-05	1e-05	1.4e-05	1e-05	0.999887	1e-05	1e-05
Montecillos_T5775_S24	Montecillos	1e-05	1e-05	0.000916	0.046256	1e-05	1e-05	1e-05	1e-05	0.007968	1e-05	0.94479
Montecillos_T5776_S27	Montecillos	1e-05	1e-05	1e-05	1e-05	1e-05	1e-05	0.033696	1e-05	1e-05	1e-05	0.966214
Montecillos_T5777_S19	Montecillos	1e-05	1e-05	1e-05	1e-05	1.3e-05	1e-05	1e-05	1e-05	1e-05	1e-05	0.999897
Montecillos_T5779_S12	Montecillos	1e-05	1e-05	1e-05	1e-05	1e-05	1e-05	1e-05	1e-05	1e-05	1e-05	0.9999
Montecillos_T5780_S15	Montecillos	1e-05	1e-05	1e-05	1e-05	1e-05	1e-05	1e-05	1e-05	1e-05	1e-05	0.9999
Montecillos_T5781_S18	Montecillos	1e-05	1e-05	1e-05	1e-05	1e-05	1e-05	1e-05	1e-05	1e-05	1e-05	0.9999
Montecillos_T5782_S21	Montecillos	1e-05	1e-05	1e-05	1e-05	1e-05	1e-05	1e-05	1e-05	1e-05	1e-05	0.9999
Montecillos_T5785_S22	Montecillos	1e-05	1e-05	1e-05	1e-05	1e-05	1e-05	1e-05	1e-05	1e-05	1e-05	0.9999
Montecillos_T5786_S29	Montecillos	1e-05	1e-05	1e-05	1e-05	1e-05	1e-05	1e-05	1e-05	1e-05	1e-05	0.9999
Pach_11	Pachon	1e-05	1e-05	0.9999	1e-05	1e-05	1e-05	1e-05	1e-05	1e-05	1e-05	1e-05
Pach_12	Pachon	1e-05	1e-05	0.9999	1e-05	1e-05	1e-05	1e-05	1e-05	1e-05	1e-05	1e-05
Pach_14	Pachon	1e-05	1e-05	0.9999	1e-05	1e-05	1e-05	1e-05	1e-05	1e-05	1e-05	1e-05
Pach_15	Pachon	1e-05	1e-05	0.9999	1e-05	1e-05	1e-05	1e-05	1e-05	1e-05	1e-05	1e-05
Pach_17	Pachon	1e-05	1e-05	0.9999	1e-05	1e-05	1e-05	1e-05	1e-05	1e-05	1e-05	1e-05
Pach_3	Pachon	1e-05	1e-05	0.9999	1e-05	1e-05	1e-05	1e-05	1e-05	1e-05	1e-05	1e-05
Pach_7	Pachon	1e-05	1e-05	0.998695	1e-05	1e-05	0.001215	1e-05	1e-05	1e-05	1e-05	1e-05
Pach_8	Pachon	1e-05	1e-05	0.9999	1e-05	1e-05	1e-05	1e-05	1e-05	1e-05	1e-05	1e-05
Pach_9	Pachon	1e-05	1e-05	0.9999	1e-05	1e-05	1e-05	1e-05	1e-05	1e-05	1e-05	1e-05
Pachon2B	Pachon	1e-05	1e-05	0.9999	1e-05	1e-05	1e-05	1e-05	1e-05	1e-05	1e-05	1e-05
Pachon_1Gross	Pachon	1e-05	1e-05	0.9999	1e-05	1e-05	1e-05	1e-05	1e-05	1e-05	1e-05	1e-05
Pachon_2Gross	Pachon	1e-05	1e-05	0.999896	1e-05	1e-05	1.4e-05	1e-05	1e-05	1e-05	1e-05	1e-05
Pachon_3Gross	Pachon	1e-05	1e-05	0.9999	1e-05	1e-05	1e-05	1e-05	1e-05	1e-05	1e-05	1e-05
Pachon_6Boro	Pachon	0.113115	1e-05	0.886795	1e-05	1e-05	1e-05	1e-05	1e-05	1e-05	1e-05	1e-05
Pachon_E2POG	Pachon	1e-05	1e-05	0.999895	1e-05	1e-05	1.5e-05	1e-05	1e-05	1e-05	1e-05	1e-05
Pachon_F2POG	Pachon	1e-05	1e-05	0.9999	1e-05	1e-05	1e-05	1e-05	1e-05	1e-05	1e-05	1e-05
Pachon_G2POG	Pachon	1e-05	1e-05	0.9999	1e-05	1e-05	1e-05	1e-05	1e-05	1e-05	1e-05	1e-05
Pachon_H2POG	Pachon	1e-05	1e-05	0.9999	1e-05	1e-05	1e-05	1e-05	1e-05	1e-05	1e-05	1e-05
Pachon_ref	Pachon	1e-05	1e-05	0.9999	1e-05	1e-05	1e-05	1e-05	1e-05	1e-05	1e-05	1e-05
Palmaseca_T5512_S13	Palmaseca	1e-05	1e-05	1e-05	1e-05	1e-05	1e-05	1e-05	1e-05	1e-05	1e-05	0.9999
Palmaseca_T5514_S8	Palmaseca	1e-05	1e-05	1e-05	1e-05	1e-05	1e-05	1e-05	1e-05	1e-05	1e-05	0.9999
Palmaseca_T5515_S17	Palmaseca	1e-05	1e-05	1e-05	1e-05	1.6e-05	1e-05	1e-05	1.8e-05	1e-05	1e-05	0.999887
Palmaseca_T5517_S9	Palmaseca	1e-05	1e-05	1.4e-05	1e-05	1e-05	1e-05	1e-05	1e-05	1e-05	1e-05	0.999896
Palmaseca_T5518_S10	Palmaseca	1e-05	1e-05	1.3e-05	1e-05	1e-05	1e-05	1e-05	1e-05	1e-05	1e-05	0.999897
Palmaseca_T5519_S11	Palmaseca	1e-05	1e-05	1e-05	1e-05	1e-05	1e-05	1e-05	1e-05	1e-05	1e-05	0.9999
Palmaseca_T5522_S30	Palmaseca	1e-05	1e-05	1e-05	1e-05	1e-05	1e-05	1e-05	1e-05	1e-05	1e-05	0.9999
Palmaseca_T5523_S11	Palmaseca	1e-05	1e-05	1e-05	1e-05	1e-05	1e-05	1e-05	1e-05	1e-05	1e-05	0.9999
Peroles_10_T5644_S18	Peroles	1e-05	1e-05	1e-05	1e-05	1e-05	1e-05	1e-05	0.999895	1e-05	1.5e-05	1e-05
Peroles_11_T5648_S19	Peroles	1e-05	1e-05	1e-05	1e-05	1e-05	1e-05	1e-05	0.9999	1e-05	1e-05	1e-05
Peroles_1_S10	Peroles	1e-05	1e-05	1e-05	1e-05	1e-05	1e-05	1e-05	0.999894	1e-05	1.6e-05	1e-05
Peroles_2_S11	Peroles	1e-05	1e-05	1e-05	1e-05	1e-05	1e-05	1e-05	0.9999	1e-05	1e-05	1e-05
Peroles_3_S12	Peroles	1e-05	1e-05	1e-05	1e-05	1e-05	1e-05	1e-05	0.9999	1e-05	1e-05	1e-05
Peroles_6_T5643_S14	Peroles	1e-05	1e-05	1e-05	1e-05	1e-05	1e-05	1e-05	0.9999	1e-05	1e-05	1e-05
Peroles_7_T5645_S15	Peroles	1e-05	1e-05	1e-05	1e-05	1e-05	1e-05	1e-05	0.9999	1e-05	1e-05	1e-05
Peroles_8_T5649_S16	Peroles	1e-05	1e-05	1e-05	1e-05	1e-05	1e-05	1e-05	0.9999	1e-05	1e-05	1e-05
Peroles_9_T5647_S17	Peroles	1e-05	1e-05	1e-05	1e-05	1e-05	1e-05	1e-05	0.9999	1e-05	1e-05	1e-05
Rascon1	Rascon	1e-05	1e-05	1e-05	1e-05	1e-05	1e-05	1e-05	1e-05	1e-05	0.9999	1e-05
Rascon2	Rascon	1e-05	1e-05	1e-05	1e-05	1e-05	1e-05	0.003063	1.5e-05	1e-05	0.996842	1e-05
Rascon3	Rascon	1e-05	1e-05	1e-05	1e-05	1e-05	1e-05	1e-05	1e-05	1e-05	0.9999	1e-05
Rascon3B	Rascon	1e-05	1e-05	1e-05	1e-05	1e-05	1e-05	1e-05	1e-05	1e-05	0.9999	1e-05
Rascon4	Rascon	1e-05	1e-05	1e-05	1e-05	1e-05	1e-05	1e-05	1e-05	1e-05	0.9999	1e-05
Rascon5	Rascon	1e-05	1e-05	1e-05	1e-05	1e-05	1e-05	1e-05	1e-05	1e-05	0.9999	1e-05
Rascon_12	Rascon	1e-05	1e-05	1e-05	1e-05	1e-05	1e-05	1e-05	1e-05	1e-05	0.9999	1e-05
Rascon_13	Rascon	1e-05	1e-05	1e-05	1e-05	1e-05	1e-05	1e-05	1e-05	1e-05	0.9999	1e-05
Rascon_15	Rascon	1e-05	1e-05	1e-05	1e-05	1e-05	1e-05	1e-05	1e-05	1e-05	0.9999	1e-05
Rascon_16	Rascon	1e-05	1e-05	1e-05	1e-05	1e-05	1e-05	1e-05	1e-05	1e-05	0.9999	1e-05
Rascon_2	Rascon	1e-05	1e-05	1e-05	1e-05	1e-05	1e-05	1e-05	1.3e-05	1e-05	0.999897	1e-05
Rascon_4	Rascon	1e-05	1e-05	1e-05	1e-05	1e-05	1e-05	1e-05	1.4e-05	1e-05	0.999896	1e-05
Rascon_6	Rascon	1e-05	1e-05	1e-05	1e-05	1e-05	1e-05	1e-05	1e-05	1e-05	0.752241	0.247669
Rascon_8	Rascon	1e-05	1e-05	1.4e-05	1e-05	1e-05	1e-05	1e-05	1e-05	1e-05	0.999896	1e-05
Sabinos_T3076_S26	Sabinos	1e-05	0.010494	1e-05	1e-05	1e-05	1e-05	0.014935	1e-05	1e-05	1e-05	0.974491
Sabinos_T3093_S27	Sabinos	1e-05	1e-05	1e-05	1.4e-05	1e-05	1e-05	0.013332	1e-05	1e-05	1e-05	0.986574
Subter_1POG	Subter	1e-05	1e-05	1e-05	1e-05	1e-05	0.9999	1e-05	1e-05	1e-05	1e-05	1e-05
Subter_2POG	Subter	1.6e-05	1e-05	1e-05	1e-05	1e-05	0.999894	1e-05	1e-05	1e-05	1e-05	1e-05
Subter_3POG	Subter	1e-05	1e-05	1e-05	1e-05	1e-05	0.9999	1e-05	1e-05	1e-05	1e-05	1e-05
Subter_4POG	Subter	1e-05	1e-05	1e-05	1e-05	1e-05	0.9999	1e-05	1e-05	1e-05	1e-05	1e-05
Subter_5POG	Subter	1e-05	1e-05	1e-05	1e-05	1e-05	0.9999	1e-05	1e-05	1e-05	1e-05	1e-05
Subter_6POG	Subter	1e-05	1e-05	1e-05	1e-05	1e-05	0.9999	1e-05	1e-05	1e-05	1e-05	1e-05
Subter_7POG	Subter	1.1e-05	1e-05	1e-05	1e-05	1e-05	0.999899	1e-05	1e-05	1e-05	1e-05	1e-05
Subter_8POG	Subter	1e-05	1e-05	1e-05	1e-05	1e-05	0.9999	1e-05	1e-05	1e-05	1e-05	1e-05
T5879_Tigre_S31	Tigre	1e-05	1e-05	1e-05	1e-05	1e-05	1e-05	0.042833	1e-05	1e-05	1e-05	0.957077
T5882_Tigre_S30	Tigre	1e-05	1e-05	1e-05	1e-05	1e-05	1e-05	0.049342	1e-05	1e-05	1e-05	0.950568
Tigre2	Tigre	0.033345	1e-05	1e-05	1e-05	1e-05	0.025816	0.063146	1e-05	1e-05	1e-05	0.877623
Tigre_T5881_S20	Tigre	1e-05	1e-05	1e-05	1e-05	1e-05	1e-05	0.034822	1e-05	1e-05	1e-05	0.965088
Tigre_T5883_S23	Tigre	1e-05	1e-05	1e-05	1e-05	1e-05	1e-05	1e-05	1e-05	1e-05	1e-05	0.9999
Tigre_T5884_S26	Tigre	1e-05	1e-05	1e-05	1e-05	1e-05	1e-05	0.002769	1e-05	1e-05	1e-05	0.997141
Tigre_T5885_S28	Tigre	1e-05	1e-05	1e-05	1e-05	1e-05	1e-05	1e-05	1e-05	1e-05	1e-05	0.9999
Tigre_T5890_S14	Tigre	1e-05	1e-05	1e-05	1e-05	1e-05	1e-05	0.024567	1e-05	1e-05	1e-05	0.975342
Tigre_T5891_S1	Tigre	1e-05	1e-05	1e-05	1e-05	1.4e-05	1e-05	0.019166	1e-05	1e-05	1e-05	0.98074
Tigre_T5893_S2	Tigre	1e-05	1e-05	1e-05	1e-05	1e-05	1e-05	0.113311	1e-05	1e-05	1e-05	0.886599
Tinaja1B	Tinaja	1e-05	1e-05	0.015905	1e-05	1e-05	1e-05	1e-05	1e-05	0.010386	1e-05	0.973629
Tinaja2B	Tinaja	1e-05	1e-05	1e-05	1e-05	1e-05	1e-05	1e-05	1e-05	1e-05	1e-05	0.9999
Tinaja3	Tinaja	0.008323	1e-05	1e-05	1e-05	1e-05	0.000446	0.017907	1e-05	0.002727	1e-05	0.970536
Tinaja3B	Tinaja	1e-05	1e-05	1e-05	1e-05	1e-05	1e-05	0.020233	1e-05	1e-05	1e-05	0.979677
Tinaja4	Tinaja	1e-05	1e-05	1e-05	1e-05	1e-05	1e-05	1e-05	1e-05	1e-05	1e-05	0.9999
Tinaja4B	Tinaja	1e-05	1e-05	1e-05	1e-05	1e-05	1e-05	1e-05	1e-05	1e-05	1e-05	0.9999
Tinaja_11	Tinaja	0.034014	0.006974	1e-05	0.011563	1e-05	1e-05	1.2e-05	1e-05	1e-05	1e-05	0.947377
Tinaja_12	Tinaja	1e-05	1e-05	1e-05	1e-05	1e-05	1e-05	1e-05	1e-05	1e-05	1e-05	0.9999
Tinaja_1Boro	Tinaja	1e-05	1e-05	0.005898	1e-05	1e-05	1e-05	0.010291	1e-05	0.005411	1e-05	0.978329
Tinaja_1Gross	Tinaja	1e-05	1e-05	1e-05	1e-05	1e-05	1e-05	1e-05	1e-05	1e-05	1e-05	0.9999
Tinaja_2	Tinaja	1e-05	1e-05	1e-05	1e-05	1e-05	1e-05	1e-05	1e-05	1e-05	1e-05	0.9999
Tinaja_2Gross	Tinaja	1e-05	1e-05	1e-05	1e-05	1e-05	1e-05	1e-05	1e-05	1e-05	1e-05	0.9999
Tinaja_3	Tinaja	1e-05	1e-05	1e-05	1e-05	1e-05	1e-05	1e-05	1e-05	1e-05	1e-05	0.9999
Tinaja_3Gross	Tinaja	1e-05	1e-05	1e-05	1e-05	1e-05	1e-05	1e-05	1e-05	1e-05	1e-05	0.9999
Tinaja_5	Tinaja	1e-05	1e-05	1e-05	0.031661	1e-05	1e-05	0.006179	1e-05	1.9e-05	1e-05	0.962071
Tinaja_6	Tinaja	0.166448	1e-05	1e-05	0.019494	1e-05	0.018159	1e-05	1e-05	1e-05	1e-05	0.795829
Tinaja_B	Tinaja	1e-05	1e-05	1e-05	1e-05	1e-05	1e-05	1.5e-05	1e-05	1e-05	1e-05	0.999895
Tinaja_C	Tinaja	1e-05	1e-05	1e-05	1e-05	1e-05	1e-05	1e-05	1e-05	1e-05	1e-05	0.9999
Tinaja_D	Tinaja	1e-05	1e-05	1e-05	1.2e-05	1e-05	1e-05	1e-05	1e-05	1e-05	1e-05	0.999898
Tinaja_E	Tinaja	1e-05	1e-05	1e-05	1e-05	1e-05	1e-05	1e-05	1e-05	1e-05	0.225404	0.774506
Toro_1_S19	Toro	0.077001	1e-05	1e-05	0.398395	1e-05	1e-05	0.002707	1e-05	1e-05	1e-05	0.521827
Toro_2_S20	Toro	0.368962	0.004318	1e-05	0.348679	1e-05	0.026844	1e-05	1e-05	1e-05	1e-05	0.251137
Toro_3_S21	Toro	0.26987	1e-05	1e-05	0.414743	1e-05	0.022301	1e-05	1e-05	0.001965	1e-05	0.291062
Vanquez3	Vasquez	1e-05	0.9999	1e-05	1e-05	1e-05	1e-05	1e-05	1e-05	1e-05	1e-05	1e-05
Vasquez_V10_S9	Vasquez	1e-05	0.9999	1e-05	1e-05	1e-05	1e-05	1e-05	1e-05	1e-05	1e-05	1e-05
Vasquez_V3_S3	Vasquez	1e-05	0.9999	1e-05	1e-05	1e-05	1e-05	1e-05	1e-05	1e-05	1e-05	1e-05
Vasquez_V5_S4	Vasquez	1e-05	0.9999	1e-05	1e-05	1e-05	1e-05	1e-05	1e-05	1e-05	1e-05	1e-05
Vasquez_V6_S5	Vasquez	1e-05	0.9999	1e-05	1e-05	1e-05	1e-05	1e-05	1e-05	1e-05	1e-05	1e-05
Vasquez_V7_S6	Vasquez	1e-05	0.9999	1e-05	1e-05	1e-05	1e-05	1e-05	1e-05	1e-05	1e-05	1e-05
Vasquez_V8_S7	Vasquez	1e-05	0.99989	1e-05	1e-05	1e-05	1e-05	1e-05	1e-05	2e-05	1e-05	1e-05
Vasquez_V9_S8	Vasquez	1e-05	0.9999	1e-05	1e-05	1e-05	1e-05	1e-05	1e-05	1e-05	1e-05	1e-05
Yerbaniz_T5800_S7	Yerbaniz	1e-05	1e-05	1e-05	1e-05	1e-05	1e-05	0.9999	1e-05	1e-05	1e-05	1e-05
Yerbaniz_T5802_S16	Yerbaniz	1e-05	1e-05	1e-05	1e-05	1e-05	1e-05	0.9999	1e-05	1e-05	1e-05	1e-05
Yerbaniz_T5804_S3	Yerbaniz	1e-05	1e-05	1e-05	1e-05	1e-05	1e-05	0.9999	1e-05	1e-05	1e-05	1e-05
Yerbaniz_T5805_S25	Yerbaniz	1e-05	1e-05	1e-05	1e-05	1e-05	1e-05	0.9999	1e-05	1e-05	1e-05	1e-05
Yerbaniz_T5806_S4	Yerbaniz	1e-05	1e-05	1e-05	1e-05	1e-05	1e-05	0.9999	1e-05	1e-05	1e-05	1e-05
Yerbaniz_T5808_S5	Yerbaniz	1e-05	1e-05	1e-05	1e-05	1e-05	1e-05	0.9999	1e-05	1e-05	1e-05	1e-05
Yerbaniz_T5809_S6	Yerbaniz	1e-05	1e-05	1e-05	1e-05	1e-05	1e-05	0.9999	1e-05	1e-05	1e-05	1e-05

## Sheet: Figure2A
Figure 2A: StairwayPlot2 data. Inferred population size changes (median effective population size, Ne) for two surface populations (Choy and Rascon) and three cave populations (Pachon, Molino, Tinaja).
Choy_year	Choy_Ne_median	Rascon_year	Rascon_Ne_median	Pachon_year	Pachon_Ne_median	Tinaja_year	Tinaja_Ne_median	Molino_year	Molino_Ne_median
0.285714	5.26399e+06	0.285714	1.12372e+07	0.285714	1.11857e+06	0.285714	619.02	0.285714	589.846
17811.6	5.26399e+06	69368.9	1.12372e+07	696.139	1.11857e+06	7.24142	619.02	5.65712	589.846
17924.1	5.26399e+06	73936	1.12372e+07	1461.89	1.11857e+06	7.28495	619.02	5.69027	589.846
17924.1	5.26399e+06	73936	1.12381e+07	1461.89	1.11857e+06	7.28495	619.02	5.69027	589.846
18464.1	5.26399e+06	110999	1.12381e+07	2308.25	1.11857e+06	7.34196	619.02	5.70431	589.846
18464.1	5.26399e+06	110999	1.12601e+07	2308.25	1.11857e+06	7.34196	619.02	5.70431	589.846
18605.9	5.26399e+06	130746	1.12601e+07	3248.65	1.11857e+06	7.38748	619.02	5.71158	589.846
18605.9	5.26399e+06	130746	1.12601e+07	3248.65	1.11857e+06	7.38748	619.02	5.71158	589.846
18721.4	5.26399e+06	133983	1.12601e+07	4299.68	1.11857e+06	7.39084	619.02	5.71622	589.846
18721.4	5.26399e+06	133983	1.12737e+07	4299.68	1.11857e+06	7.39084	619.02	5.71622	589.846
18944.3	5.26399e+06	153030	1.12737e+07	5482.1	1.11857e+06	7.40295	619.02	5.72663	589.846
18944.3	5.26399e+06	153030	1.12845e+07	5482.1	1.11857e+06	7.40295	619.02	5.72663	589.846
19013	5.26399e+06	174154	1.12845e+07	6405.77	1.11857e+06	7.41927	619.02	5.73752	589.846
19013	5.26399e+06	174154	1.12845e+07	6405.77	1.11857e+06	7.41927	619.02	5.73752	589.846
19135.5	5.26399e+06	206532	1.12845e+07	6750.04	1.11857e+06	7.42478	619.02	5.74354	589.846
19135.5	5.26399e+06	206532	1.12845e+07	6750.04	1.11857e+06	7.42478	619.02	5.74354	589.846
19171.9	5.26399e+06	217896	1.12845e+07	6822.16	1.11857e+06	7.42541	619.02	5.74961	589.846
19171.9	5.26399e+06	217896	1.12845e+07	6822.16	1.11857e+06	7.42541	619.02	5.74961	589.846
19637.7	5.26399e+06	230642	1.12845e+07	6932.82	1.11857e+06	7.45129	619.02	5.75909	589.846
19637.7	5.26399e+06	230642	1.1305e+07	6932.82	1.11857e+06	7.45129	619.02	5.75909	589.846
19812.1	5.26399e+06	253275	1.1305e+07	7058.95	1.11857e+06	7.45739	619.02	5.76714	589.846
19812.1	5.26399e+06	253275	1.1305e+07	7058.95	1.11857e+06	7.45739	619.02	5.76714	589.846
20015	5.26399e+06	259845	1.1305e+07	7111.28	1.11857e+06	7.47828	619.02	5.76753	589.846
20015	5.26399e+06	259845	1.1305e+07	7111.28	1.11857e+06	7.47828	619.02	5.76753	589.846
20238.5	5.26399e+06	265225	1.1305e+07	7118.91	1.11857e+06	7.48516	619.02	5.77133	589.846
20238.5	5.26399e+06	265225	1.1305e+07	7118.91	1.11857e+06	7.48516	619.02	5.77133	589.846
20509.8	5.26399e+06	265546	1.1305e+07	7283.67	1.11857e+06	7.48583	619.02	5.77417	589.846
20509.8	5.26399e+06	265546	1.1305e+07	7283.67	1.11857e+06	7.48583	619.02	5.77417	589.846
20961.2	5.26399e+06	270501	1.1305e+07	7436.7	1.11857e+06	7.48625	619.02	5.78024	589.846
20961.2	5.26399e+06	270501	1.13091e+07	7436.7	1.11857e+06	7.48625	619.02	5.78024	589.846
20962.2	5.26399e+06	272995	1.13091e+07	7437.31	1.11857e+06	7.49245	619.02	5.79057	589.846
20962.2	5.26399e+06	272995	1.13205e+07	7437.31	1.11857e+06	7.49245	619.02	5.79057	589.846
21002	5.26399e+06	273570	1.13205e+07	7455.94	1.11857e+06	7.49637	619.02	5.80125	589.846
21002	5.26399e+06	273570	1.13205e+07	7455.94	1.11857e+06	7.49637	619.02	5.80125	589.846
21164.8	5.26399e+06	275352	1.13205e+07	7508.08	1.11857e+06	7.50044	619.02	5.81008	589.846
21164.8	5.26399e+06	275352	1.13205e+07	7508.08	1.11857e+06	7.50044	619.02	5.81008	589.846
21193.2	5.26399e+06	281900	1.13205e+07	7588	1.11857e+06	7.52629	619.02	5.81278	589.846
21193.2	5.26399e+06	281900	1.13205e+07	7588	1.11857e+06	7.52629	619.02	5.81278	589.846
21550.5	5.26399e+06	282522	1.13205e+07	7626.47	1.11857e+06	7.55128	619.02	5.81557	589.846
21550.5	5.26399e+06	282522	1.13205e+07	7626.47	1.11857e+06	7.55128	619.02	5.81557	589.846
21647.3	5.26399e+06	282703	1.13205e+07	7632.07	1.11857e+06	7.55371	619.02	5.8161	589.846
21647.3	5.26399e+06	282703	1.13205e+07	7632.07	1.11857e+06	7.55371	619.02	5.8161	589.846
21765.9	5.26399e+06	283734	1.13205e+07	7672.46	1.11857e+06	7.55594	619.02	5.81824	589.846
21765.9	5.26399e+06	283734	1.13205e+07	7672.46	1.11857e+06	7.55594	619.02	5.81824	589.846
21938.4	5.26399e+06	283785	1.13205e+07	7701.38	1.11857e+06	7.55864	619.02	5.8235	589.846
21938.4	5.26399e+06	283785	1.13205e+07	7701.38	1.11857e+06	7.55864	619.02	5.8235	589.846
21998.4	5.26399e+06	289876	1.13205e+07	7725.42	1.11857e+06	7.56802	619.02	5.83036	589.846
21998.4	5.26399e+06	289876	1.13205e+07	7725.42	1.11857e+06	7.56802	619.02	5.83036	589.846
22224.7	5.26399e+06	290001	1.13205e+07	7727.66	1.11857e+06	7.56888	619.02	5.85196	589.846
22224.7	5.26399e+06	290001	1.13205e+07	7727.66	1.11857e+06	7.56888	619.02	5.85196	589.846
22733.5	5.26399e+06	290458	1.13205e+07	7750.01	1.11857e+06	7.57238	619.02	5.85555	589.846
22733.5	5.26399e+06	290458	1.13205e+07	7750.01	1.11857e+06	7.57238	619.02	5.85555	589.846
22765	5.26399e+06	290962	1.13205e+07	7757.56	1.11857e+06	7.57659	619.02	5.8559	589.846
22765	5.26399e+06	290962	1.13205e+07	7757.56	1.11857e+06	7.57659	619.02	5.8559	589.846
23281.1	5.26399e+06	291711	1.13205e+07	7810.38	1.11857e+06	7.57987	619.02	5.8591	589.846
23281.1	5.26399e+06	291711	1.13262e+07	7810.38	1.11857e+06	7.57987	619.02	5.8591	589.846
23841.3	5.26399e+06	292246	1.13262e+07	7859.42	1.11857e+06	7.58035	619.02	5.86025	589.846
23841.3	5.26399e+06	292246	1.13262e+07	7859.42	1.11857e+06	7.58035	619.02	5.86025	589.846
24234.9	5.26399e+06	294392	1.13262e+07	7899.06	1.11857e+06	7.58481	619.02	5.87656	589.846
24234.9	5.26399e+06	294392	1.13262e+07	7899.06	1.11857e+06	7.58481	619.02	5.87656	589.846
24391.7	5.26399e+06	294732	1.13262e+07	7909.05	1.11857e+06	7.58577	619.02	5.87722	589.846
24391.7	5.26399e+06	294732	1.13262e+07	7909.05	1.11857e+06	7.58577	619.02	5.87722	589.846
24870.2	5.26399e+06	294999	1.13262e+07	7945.75	1.11857e+06	7.59211	619.02	5.87973	589.846
24870.2	5.26399e+06	294999	1.13262e+07	7945.75	1.11857e+06	7.59211	619.02	5.87973	589.846
24918.9	5.26399e+06	295368	1.13262e+07	7982	1.11857e+06	7.5946	619.02	5.88063	589.846
24918.9	5.26399e+06	295368	1.13262e+07	7982	1.11857e+06	7.5946	619.02	5.88063	589.846
25399.8	5.26399e+06	296373	1.13262e+07	7984.96	1.11857e+06	7.59502	619.02	5.88104	589.846
25399.8	5.26399e+06	296373	1.13262e+07	7984.96	1.11857e+06	7.59502	619.02	5.88104	589.846
25535.1	5.26399e+06	296517	1.13262e+07	7987.22	1.11857e+06	7.59699	619.02	5.88237	589.846
25535.1	5.26399e+06	296517	1.13262e+07	7987.22	1.11857e+06	7.59699	619.02	5.88237	589.846
25781.7	5.26399e+06	296999	1.13262e+07	8002.11	1.11857e+06	7.60173	619.02	5.89233	589.846
25781.7	5.26399e+06	296999	1.13262e+07	8002.11	1.11857e+06	7.60173	619.02	5.89233	589.846
25929.6	5.26399e+06	297382	1.13262e+07	8040.75	1.11857e+06	7.61429	619.02	5.89259	589.846
25929.6	5.26399e+06	297382	1.13262e+07	8040.75	1.11857e+06	7.61429	619.02	5.89259	589.846
26030.5	5.26399e+06	298092	1.13262e+07	8053.94	1.11857e+06	7.6204	619.02	5.89594	589.846
26030.5	5.26399e+06	298092	1.13262e+07	8053.94	1.11857e+06	7.6204	619.02	5.89594	589.846
26256.4	5.26399e+06	300144	1.13262e+07	8092.01	1.11857e+06	7.62323	619.02	5.89809	589.846
26256.4	5.26399e+06	300144	1.13262e+07	8092.01	1.11857e+06	7.62323	619.02	5.89809	589.846
26523.7	5.26399e+06	302148	1.13262e+07	8119.12	1.11857e+06	7.62539	619.02	5.90128	589.846
26523.7	5.26399e+06	302148	1.13262e+07	8119.12	1.11857e+06	7.62539	619.02	5.90128	589.846
27063.5	5.26399e+06	303148	1.13262e+07	8132.93	1.11857e+06	7.63071	619.02	5.90502	589.846
27063.5	5.26399e+06	303148	1.13262e+07	8132.93	1.11857e+06	7.63071	619.02	5.90502	589.846
27163.9	5.26399e+06	304135	1.13262e+07	8140.4	1.11857e+06	7.63241	619.02	5.91005	589.846
27163.9	5.26399e+06	304135	1.13262e+07	8140.4	1.11857e+06	7.63241	619.02	5.91005	589.846
28620.9	5.26399e+06	304325	1.13262e+07	8142.38	1.11857e+06	7.63773	619.02	5.91425	589.846
28620.9	5.26399e+06	304325	1.13262e+07	8142.38	1.11857e+06	7.63773	619.02	5.91425	589.846
29026	5.26399e+06	305639	1.13262e+07	8171.02	1.11857e+06	7.64724	619.02	5.9286	589.846
29026	5.26399e+06	305639	1.13262e+07	8171.02	1.11857e+06	7.64724	619.02	5.9286	589.846
29278.4	5.26399e+06	306425	1.13262e+07	8204.59	1.11857e+06	7.6499	619.02	5.93247	589.846
29278.4	5.26399e+06	306425	1.13262e+07	8204.59	1.11857e+06	7.6499	619.02	5.93247	589.846
29296.5	5.26399e+06	307054	1.13262e+07	8213.87	1.11857e+06	7.6606	619.02	5.93326	589.846
29296.5	5.26399e+06	307054	1.13262e+07	8213.87	1.11857e+06	7.6606	619.02	5.93326	589.846
29750.2	5.26399e+06	307072	1.13262e+07	8228.7	1.11857e+06	7.66835	619.02	5.93632	589.846
29750.2	5.26399e+06	307072	1.13329e+07	8228.7	1.11857e+06	7.66835	619.02	5.93632	589.846
30110.9	5.26399e+06	308311	1.13329e+07	8262.54	1.11857e+06	7.6788	619.02	5.94815	589.846
30110.9	5.26399e+06	308311	1.13329e+07	8262.54	1.11857e+06	7.6788	619.02	5.94815	589.846
30230.3	5.26399e+06	311380	1.13329e+07	8264.3	1.11857e+06	7.67881	619.02	5.94925	589.846
30230.3	5.26399e+06	311380	1.13329e+07	8264.3	1.11857e+06	7.67881	619.02	5.94925	589.846
30435.7	5.26399e+06	312822	1.13329e+07	8299.38	1.11857e+06	7.6812	619.02	5.97249	589.846
30435.7	5.26399e+06	312822	1.13329e+07	8299.38	1.11857e+06	7.6812	619.02	5.97249	589.846
30559.5	5.26399e+06	313194	1.13329e+07	8300.5	1.11857e+06	7.68661	619.02	5.97343	589.846
30559.5	5.26399e+06	313194	1.13329e+07	8300.5	1.11857e+06	7.68661	619.02	5.97343	589.846
30819	5.26399e+06	313465	1.13329e+07	8312.56	1.11857e+06	7.68904	619.02	5.97492	589.846
30819	5.26399e+06	313465	1.13329e+07	8312.56	1.11857e+06	7.68904	619.02	5.97492	589.846
30875	5.26399e+06	314534	1.13329e+07	8320.84	1.11857e+06	7.70436	619.02	5.98091	589.846
30875	5.26399e+06	314534	1.13329e+07	8320.84	1.11857e+06	7.70436	619.02	5.98091	589.846
31222.5	5.26399e+06	314593	1.13329e+07	8327.45	1.11857e+06	7.71173	619.02	5.98142	589.846
31222.5	5.26399e+06	314593	1.13329e+07	8327.45	1.11857e+06	7.71173	619.02	5.98142	589.846
31836.8	5.26399e+06	315322	1.13329e+07	8336.01	1.11857e+06	7.72105	619.02	5.98278	589.846
31836.8	5.26399e+06	315322	1.13329e+07	8336.01	1.11857e+06	7.72105	619.02	5.98278	589.846
32437.6	5.26399e+06	316677	1.13329e+07	8339.21	1.11857e+06	7.72475	619.02	5.98306	589.846
32437.6	5.26399e+06	316677	1.13329e+07	8339.21	1.11857e+06	7.72475	619.02	5.98306	589.846
32756.2	5.26399e+06	317983	1.13329e+07	8339.9	1.11857e+06	7.73111	619.02	5.99183	589.846
32756.2	5.26399e+06	317983	1.13329e+07	8339.9	1.11857e+06	7.73111	619.02	5.99183	589.846
34509	5.26399e+06	318482	1.13329e+07	8350.91	1.11857e+06	7.75355	619.02	5.99442	589.846
34509	5.26399e+06	318482	1.13329e+07	8350.91	1.11857e+06	7.75355	619.02	5.99442	589.846
35681.7	5.26399e+06	318605	1.13329e+07	8353.67	1.11857e+06	7.75469	619.02	6.00244	589.846
35681.7	5.26399e+06	318605	1.13329e+07	8353.67	1.11857e+06	7.75469	619.02	6.00244	589.846
36511.2	5.26399e+06	318782	1.13329e+07	8366.6	1.11857e+06	7.76748	619.02	6.00791	589.846
36511.2	5.26399e+06	318782	1.13329e+07	8366.6	1.11857e+06	7.76748	619.02	6.00791	589.846
37849.7	5.26399e+06	320887	1.13329e+07	8395.33	1.11857e+06	7.77711	619.02	6.01369	589.846
37849.7	5.26463e+06	320887	1.13329e+07	8395.33	1.11857e+06	7.77711	619.02	6.01369	589.846
38088.6	5.26463e+06	321276	1.13329e+07	8407.21	1.11857e+06	7.78246	619.02	6.01489	589.846
38088.6	5.28199e+06	321276	1.13329e+07	8407.21	1.11857e+06	7.78246	619.02	6.01489	589.846
38283	5.28199e+06	321621	1.13329e+07	8412.54	1.11857e+06	7.78913	619.02	6.01649	589.846
38283	5.28199e+06	321621	1.13329e+07	8412.54	1.11857e+06	7.78913	619.02	6.01649	589.846
38609.3	5.28199e+06	322102	1.13329e+07	8418.32	1.11857e+06	7.7923	619.02	6.02232	589.846
38609.3	5.28199e+06	322102	1.13329e+07	8418.32	1.11857e+06	7.7923	619.02	6.02232	589.846
39143.3	5.28199e+06	322325	1.13329e+07	8440.44	1.11857e+06	7.79233	619.02	6.02402	589.846
39143.3	5.28199e+06	322325	1.13329e+07	8440.44	1.11857e+06	7.79233	619.02	6.02402	589.846
39236.1	5.28199e+06	322716	1.13329e+07	8457.1	1.11857e+06	7.80038	619.02	6.03409	589.846
39236.1	5.28199e+06	322716	1.13329e+07	8457.1	1.11857e+06	7.80038	619.02	6.03409	589.846
39537.4	5.28199e+06	323495	1.13329e+07	8592.16	1.11857e+06	7.80646	619.02	6.03458	589.846
39537.4	5.31902e+06	323495	1.13329e+07	8592.16	1.11857e+06	7.80646	619.02	6.03458	589.846
39783	5.31902e+06	324110	1.13329e+07	8611.5	1.11857e+06	7.8074	619.02	6.04311	589.846
39783	5.32196e+06	324110	1.13329e+07	8611.5	1.11857e+06	7.8074	619.02	6.04311	589.846
40256.6	5.32196e+06	324314	1.13329e+07	8630.29	1.11857e+06	7.80927	619.02	6.04393	589.846
40256.6	5.32295e+06	324314	1.13329e+07	8630.29	1.11857e+06	7.80927	619.02	6.04393	589.846
40402.7	5.32295e+06	324715	1.13329e+07	8694.72	1.11857e+06	7.81305	619.02	6.0497	589.846
40402.7	5.32295e+06	324715	1.13329e+07	8694.72	1.11857e+06	7.81305	619.02	6.0497	589.846
40663	5.32295e+06	324895	1.13329e+07	8717.35	1.11857e+06	7.82038	619.02	6.07818	589.846
40663	5.32295e+06	324895	1.13329e+07	8717.35	1.11857e+06	7.82038	619.02	6.07818	589.846
40740.3	5.32295e+06	325282	1.13329e+07	8755.06	1.11857e+06	7.828	619.02	6.07823	589.846
40740.3	5.33668e+06	325282	1.13329e+07	8755.06	1.11857e+06	7.828	619.02	6.07823	589.846
41214.2	5.33668e+06	325449	1.13329e+07	8755.48	1.11857e+06	7.82827	619.02	6.08563	589.846
41214.2	5.33668e+06	325449	1.13329e+07	8755.48	1.11857e+06	7.82827	619.02	6.08563	589.846
41730	5.33668e+06	325810	1.13329e+07	8757.26	1.11857e+06	7.82893	619.02	6.08565	589.846
41730	5.33668e+06	325810	1.13329e+07	8757.26	1.11857e+06	7.82893	619.02	6.08565	589.846
42100.7	5.33668e+06	326532	1.13329e+07	8775.86	1.11857e+06	7.83333	619.02	6.08711	589.846
42100.7	5.33668e+06	326532	1.13329e+07	8775.86	1.11857e+06	7.83333	619.02	6.08711	589.846
42531.8	5.33668e+06	326628	1.13329e+07	8805.17	1.11857e+06	7.83381	619.02	6.10326	589.846
42531.8	5.34496e+06	326628	1.13329e+07	8805.17	1.11857e+06	7.83381	619.02	6.10326	589.846
43006.9	5.34496e+06	327607	1.13329e+07	8830.8	1.11857e+06	7.83805	619.02	6.10714	589.846
43006.9	5.34496e+06	327607	1.13329e+07	8830.8	1.11857e+06	7.83805	619.02	6.10714	589.846
43142.6	5.34496e+06	327927	1.13329e+07	8879.75	1.11857e+06	7.83993	619.02	6.111	589.846
43142.6	5.34496e+06	327927	1.13329e+07	8879.75	1.11857e+06	7.83993	619.02	6.111	589.846
43549.8	5.34496e+06	329292	1.13329e+07	8882.85	1.11857e+06	7.85219	619.02	6.11212	589.846
43549.8	5.34496e+06	329292	1.13329e+07	8882.85	1.11857e+06	7.85219	619.02	6.11212	589.846
43583.3	5.34496e+06	329815	1.13329e+07	8889.16	1.11857e+06	7.86518	619.02	6.12105	589.846
43583.3	5.34496e+06	329815	1.13329e+07	8889.16	1.11857e+06	7.86518	619.02	6.12105	589.846
43904.3	5.34496e+06	330299	1.13329e+07	8893.63	1.11857e+06	7.87531	619.02	6.12493	589.846
43904.3	5.34496e+06	330299	1.13329e+07	8893.63	1.11857e+06	7.87531	619.02	6.12493	589.846
44542.5	5.34496e+06	330445	1.13329e+07	8908.93	1.11857e+06	7.89107	619.02	6.14097	589.846
44542.5	5.35753e+06	330445	1.13329e+07	8908.93	1.11857e+06	7.89107	619.02	6.14097	589.846
44544.7	5.35753e+06	330466	1.13329e+07	8945.24	1.11857e+06	7.90267	619.02	6.14486	589.846
44544.7	5.35753e+06	330466	1.13329e+07	8945.24	1.11857e+06	7.90267	619.02	6.14486	589.846
44629.2	5.35753e+06	330536	1.13329e+07	8988.93	1.11857e+06	7.90864	619.02	6.14833	589.846
44629.2	5.35753e+06	330536	1.13329e+07	8988.93	1.11857e+06	7.90864	619.02	6.14833	589.846
44975.1	5.35753e+06	331460	1.13329e+07	8997.79	1.11857e+06	7.912	619.02	6.14936	589.846
44975.1	5.38213e+06	331460	1.13329e+07	8997.79	1.11857e+06	7.912	619.02	6.14936	589.846
45035.6	5.38213e+06	331648	1.13329e+07	9026.08	1.11857e+06	7.91395	619.02	6.14974	589.846
45035.6	5.38213e+06	331648	1.13329e+07	9026.08	1.11857e+06	7.91395	619.02	6.14974	589.846
45528.7	5.38213e+06	334517	1.13329e+07	9043.14	1.11857e+06	7.92796	619.02	6.15135	589.846
45528.7	5.38213e+06	334517	1.13329e+07	9043.14	1.11857e+06	7.92796	619.02	6.15135	589.846
45794.9	5.38213e+06	334643	1.13329e+07	9060.65	1.11857e+06	7.96671	619.02	6.15263	589.846
45794.9	5.38213e+06	334643	1.13329e+07	9060.65	1.11857e+06	7.96671	619.02	6.15263	589.846
46000.4	5.38213e+06	335070	1.13329e+07	9076.11	1.11857e+06	7.98517	619.02	6.15351	589.846
46000.4	5.38213e+06	335070	1.13329e+07	9076.11	1.11857e+06	7.98517	619.02	6.15351	589.846
46252.4	5.38213e+06	335204	1.13329e+07	9132.88	1.11857e+06	7.98862	619.02	6.15504	589.846
46252.4	5.38213e+06	335204	1.13329e+07	9132.88	1.11857e+06	7.98862	619.02	6.15504	589.846
46431.1	5.38213e+06	335389	1.13329e+07	9140.33	1.11857e+06	7.98876	619.02	6.15676	589.846
46431.1	5.38213e+06	335389	1.13329e+07	9140.33	1.11857e+06	7.98876	619.02	6.15676	589.846
46619	5.38213e+06	335760	1.13329e+07	9174.13	1.11857e+06	7.9964	619.02	6.15832	589.846
46619	5.38213e+06	335760	1.13329e+07	9174.13	1.11857e+06	7.9964	619.02	6.15832	589.846
46746.7	5.38213e+06	336177	1.13329e+07	9208.22	1.11857e+06	8.01279	619.02	6.15923	589.846
46746.7	5.38213e+06	336177	1.13329e+07	9208.22	1.11857e+06	8.01279	619.02	6.15923	589.846
47227.6	5.38213e+06	336758	1.13329e+07	9254.05	1.11857e+06	8.01702	619.02	6.15956	589.846
47227.6	5.38213e+06	336758	1.13329e+07	9254.05	1.11857e+06	8.01702	619.02	6.15956	589.846
48308.8	5.38213e+06	336784	1.13329e+07	9259.37	1.11857e+06	8.03759	619.02	6.17838	589.846
48308.8	5.38213e+06	336784	1.13329e+07	9259.37	1.11857e+06	8.03759	619.02	6.17838	589.846
48375.6	5.38213e+06	337578	1.13329e+07	9276.89	1.11857e+06	8.043	619.02	6.18025	589.846
48375.6	5.38213e+06	337578	1.13329e+07	9276.89	1.11857e+06	8.043	619.02	6.18025	589.846
48504.7	5.38213e+06	337926	1.13329e+07	9286.88	1.11857e+06	8.04514	619.02	6.18254	589.846
48504.7	5.38213e+06	337926	1.13329e+07	9286.88	1.11857e+06	8.04514	619.02	6.18254	589.846
49219.9	5.38213e+06	338426	1.13329e+07	9307.64	1.11857e+06	8.05443	619.02	6.18647	589.846
49219.9	5.38213e+06	338426	1.13329e+07	9307.64	1.11857e+06	8.05443	619.02	6.18647	589.846
49472.4	5.38213e+06	339863	1.13329e+07	9326.34	1.11857e+06	8.07263	619.02	6.20167	589.846
49472.4	5.38213e+06	339863	1.13329e+07	9326.34	1.11857e+06	8.07263	619.02	6.20167	589.846
50662.7	5.38213e+06	340389	1.13329e+07	9341.89	1.11857e+06	8.07718	619.02	6.20368	589.846
50662.7	5.38213e+06	340389	1.13329e+07	9341.89	1.11857e+06	8.07718	619.02	6.20368	589.846
51499.2	5.38213e+06	340520	1.13329e+07	9363.39	1.11857e+06	8.09177	619.02	6.20891	589.846
51499.2	5.38213e+06	340520	1.13329e+07	9363.39	1.11857e+06	8.09177	619.02	6.20891	589.846
51832.4	5.38213e+06	340549	1.13329e+07	9464.52	1.11857e+06	8.10405	619.02	6.20902	589.846
51832.4	5.38213e+06	340549	1.13329e+07	9464.52	1.11857e+06	8.10405	619.02	6.20902	589.846
52849.3	5.38213e+06	341214	1.13329e+07	9502.27	1.11857e+06	8.10806	619.02	6.213	589.846
52849.3	5.38213e+06	341214	1.13329e+07	9502.27	1.11857e+06	8.10806	619.02	6.213	589.846
52952.8	5.38213e+06	341627	1.13329e+07	9526.32	1.11857e+06	8.11049	619.02	6.21528	589.846
52952.8	5.38213e+06	341627	1.13329e+07	9526.32	1.11857e+06	8.11049	619.02	6.21528	589.846
53411.4	5.38213e+06	341956	1.13329e+07	9542.11	1.11857e+06	8.11378	619.02	6.22943	589.846
53411.4	5.38213e+06	341956	1.13329e+07	9542.11	1.11857e+06	8.11378	619.02	6.22943	589.846
53974.6	5.38213e+06	342577	1.13329e+07	9582.51	1.11857e+06	8.11432	619.02	6.23771	589.846
53974.6	5.38299e+06	342577	1.13329e+07	9582.51	1.11857e+06	8.11432	619.02	6.23771	589.846
54262.1	5.38299e+06	342699	1.13329e+07	9659.23	1.11857e+06	8.11457	619.02	6.24861	589.846
54262.1	5.38299e+06	342699	1.13329e+07	9659.23	1.11857e+06	8.11457	619.02	6.24861	589.846
54629.8	5.38299e+06	343044	1.13329e+07	9684.61	1.11857e+06	8.15651	619.02	6.25822	589.846
54629.8	5.38299e+06	343044	1.13329e+07	9684.61	1.11857e+06	8.15651	619.02	6.25822	589.846
54739.6	5.38299e+06	343217	1.13329e+07	9722.13	1.11857e+06	8.15673	619.02	6.26704	589.846
54739.6	5.38299e+06	343217	1.13329e+07	9722.13	1.11857e+06	8.15673	619.02	6.26704	589.846
54786.2	5.38299e+06	343497	1.13329e+07	9743.96	1.11857e+06	8.15729	619.02	6.26742	589.846
54786.2	5.38299e+06	343497	1.13329e+07	9743.96	1.11857e+06	8.15729	619.02	6.26742	589.846
54961.7	5.38299e+06	343710	1.13329e+07	9846.89	1.11857e+06	8.16006	619.02	6.27031	589.846
54961.7	5.38299e+06	343710	1.13329e+07	9846.89	1.11857e+06	8.16006	619.02	6.27031	589.846
55100.5	5.38299e+06	344264	1.13329e+07	9850.41	1.11857e+06	8.17722	619.02	6.27876	589.846
55100.5	5.38299e+06	344264	1.13329e+07	9850.41	1.11857e+06	8.17722	619.02	6.27876	589.846
55313.7	5.38299e+06	344885	1.13329e+07	9872.57	1.11857e+06	8.17777	619.02	6.28835	589.846
55313.7	5.38299e+06	344885	1.13329e+07	9872.57	1.11857e+06	8.17777	619.02	6.28835	589.846
55314.8	5.38299e+06	345213	1.13329e+07	9937.35	1.11857e+06	8.19786	619.02	6.29093	589.846
55314.8	5.38299e+06	345213	1.13329e+07	9937.35	1.11857e+06	8.19786	619.02	6.29093	589.846
55794.9	5.38299e+06	345214	1.13329e+07	9970.65	1.11857e+06	8.20015	619.02	6.29128	589.846
55794.9	5.38299e+06	345214	1.13329e+07	9970.65	1.11857e+06	8.20015	619.02	6.29128	589.846
56362.9	5.38299e+06	345509	1.13329e+07	10022.2	1.11857e+06	8.21523	619.02	6.30473	589.846
56362.9	5.38299e+06	345509	1.13329e+07	10022.2	1.11857e+06	8.21523	619.02	6.30473	589.846
56378.3	5.38299e+06	345541	1.13329e+07	10029.5	1.11857e+06	8.22085	619.02	6.30582	589.846
56378.3	5.38299e+06	345541	1.13329e+07	10029.5	1.11857e+06	8.22085	619.02	6.30582	589.846
57257	5.38299e+06	345570	1.13329e+07	10032	1.11857e+06	8.24057	619.02	6.30832	589.846
57257	5.38299e+06	345570	1.13329e+07	10032	1.11857e+06	8.24057	619.02	6.30832	589.846
57510	5.38299e+06	345684	1.13329e+07	10032.8	1.11857e+06	8.24241	619.02	6.30931	589.846
57510	5.38299e+06	345684	1.13329e+07	10032.8	1.11857e+06	8.24241	619.02	6.30931	589.846
57539.2	5.38299e+06	346072	1.13329e+07	10039.9	1.11857e+06	8.2526	619.02	6.31673	589.846
57539.2	5.38299e+06	346072	1.13329e+07	10039.9	1.11857e+06	8.2526	619.02	6.31673	589.846
57723.2	5.38299e+06	346925	1.13329e+07	10120.8	1.11857e+06	8.26459	619.02	6.3204	589.846
57723.2	5.53105e+06	346925	1.13329e+07	10120.8	1.11857e+06	8.26459	619.02	6.3204	589.846
58115.6	5.53105e+06	346998	1.13329e+07	10126.6	1.11857e+06	8.27067	619.02	6.32794	589.846
58115.6	5.53105e+06	346998	1.13329e+07	10126.6	1.11857e+06	8.27067	619.02	6.32794	589.846
60819.4	5.53105e+06	347011	1.13329e+07	10153	1.11857e+06	8.27224	619.02	6.33232	589.846
60819.4	5.53105e+06	347011	1.13329e+07	10153	1.11857e+06	8.27224	619.02	6.33232	589.846
61680.2	5.53105e+06	347021	1.13329e+07	10171.4	1.11857e+06	8.27356	619.02	6.33667	589.846
61680.2	5.53105e+06	347021	1.13329e+07	10171.4	1.11857e+06	8.27356	619.02	6.33667	589.846
61803.7	5.53105e+06	347065	1.13329e+07	10245.3	1.11857e+06	8.2758	619.02	6.35566	589.846
61803.7	5.53105e+06	347065	1.13329e+07	10245.3	1.11857e+06	8.2758	619.02	6.35566	589.846
62216.7	5.53105e+06	347418	1.13329e+07	10276.5	1.11857e+06	8.27915	619.02	6.36008	589.846
62216.7	5.53105e+06	347418	1.13329e+07	10276.5	1.11857e+06	8.27915	619.02	6.36008	589.846
62255	5.53105e+06	348041	1.13329e+07	10290.5	1.11857e+06	8.28286	619.02	6.37901	589.846
62255	5.53105e+06	348041	1.13329e+07	10290.5	1.11857e+06	8.28286	619.02	6.37901	589.846
62777.8	5.53105e+06	348053	1.13329e+07	10317.2	1.11857e+06	8.29191	619.02	6.39627	589.846
62777.8	5.61411e+06	348053	1.13329e+07	10317.2	1.11857e+06	8.29191	619.02	6.39627	589.846
63219.2	5.61411e+06	348789	1.13329e+07	10387.3	1.11857e+06	8.29417	619.02	6.39749	589.846
63219.2	5.61411e+06	348789	1.13329e+07	10387.3	1.11857e+06	8.29417	619.02	6.39749	589.846
63985.8	5.61411e+06	348986	1.13329e+07	10515.2	1.11857e+06	8.29699	619.02	6.42622	589.846
63985.8	5.61411e+06	348986	1.13329e+07	10515.2	1.11857e+06	8.29699	619.02	6.42622	589.846
64239.3	5.61411e+06	349650	1.13329e+07	10518.6	1.11857e+06	8.31262	619.02	6.43893	589.846
64239.3	5.61411e+06	349650	1.13329e+07	10518.6	1.11857e+06	8.31262	619.02	6.43893	589.846
64481	5.61411e+06	349829	1.13329e+07	10550	1.11857e+06	8.31351	619.02	6.45262	589.846
64481	5.61411e+06	349829	1.13329e+07	10550	1.11857e+06	8.31351	619.02	6.45262	589.846
64644.3	5.61411e+06	351029	1.13329e+07	10626.5	1.11857e+06	8.31354	619.02	6.47487	589.846
64644.3	5.63248e+06	351029	1.13329e+07	10626.5	1.11857e+06	8.31354	619.02	6.47487	589.846
64675.8	5.63248e+06	351994	1.13329e+07	10649.3	1.11857e+06	8.32114	619.02	6.48105	589.846
64675.8	5.63248e+06	351994	1.13329e+07	10649.3	1.11857e+06	8.32114	619.02	6.48105	589.846
64938.9	5.63248e+06	352929	1.13329e+07	10698.9	1.11857e+06	8.32431	619.02	6.5035	589.846
64938.9	5.63248e+06	352929	1.13329e+07	10698.9	1.11857e+06	8.32431	619.02	6.5035	589.846
65060.8	5.63248e+06	353885	1.13329e+07	10770.7	1.11857e+06	8.34047	619.02	6.51895	589.846
65060.8	5.90124e+06	353885	1.13329e+07	10770.7	1.11857e+06	8.34047	619.02	6.51895	589.846
65245.2	5.90124e+06	354086	1.13329e+07	10773.8	1.11857e+06	8.37006	619.02	6.52687	589.846
65245.2	5.90124e+06	354086	1.13329e+07	10773.8	1.11857e+06	8.37006	619.02	6.52687	589.846
65490.3	5.90124e+06	354492	1.13329e+07	10788.8	1.11857e+06	8.37031	619.02	6.53384	589.846
65490.3	5.90124e+06	354492	1.13329e+07	10788.8	1.11857e+06	8.37031	619.02	6.53384	589.846
65609.4	5.90124e+06	354849	1.13329e+07	10848.7	1.11857e+06	8.38282	619.02	6.54577	589.846
65609.4	5.90124e+06	354849	1.13329e+07	10848.7	1.11857e+06	8.38282	619.02	6.54577	589.846
65696.6	5.90124e+06	354928	1.13329e+07	10917.1	1.11857e+06	8.41784	619.02	6.55525	589.846
65696.6	5.90124e+06	354928	1.13329e+07	10917.1	1.11857e+06	8.41784	619.02	6.55525	589.846
65817.6	5.90124e+06	355098	1.13329e+07	11577.7	1.11857e+06	8.42705	619.02	6.56864	589.846
65817.6	5.90124e+06	355098	1.13329e+07	11577.7	1.11857e+06	8.42705	619.02	6.56864	589.846
65861.4	5.90124e+06	355107	1.13329e+07	11875.1	1.11857e+06	8.44259	619.02	6.57704	589.846
65861.4	5.90124e+06	355107	1.13329e+07	11875.1	1.11857e+06	8.44259	619.02	6.57704	589.846
65905.7	5.90124e+06	355808	1.13329e+07	12182.4	1.11857e+06	8.46506	619.02	6.59723	589.846
65905.7	5.90124e+06	355808	1.13262e+07	12182.4	1.11857e+06	8.46506	619.02	6.59723	589.846
65934.6	5.90124e+06	356408	1.13262e+07	12245.3	1.11857e+06	8.46811	619.02	6.60217	589.846
65934.6	5.90124e+06	356408	1.13262e+07	12245.3	1.11857e+06	8.46811	619.02	6.60217	589.846
66060.9	5.90124e+06	356979	1.13262e+07	12309	1.11857e+06	8.47872	619.02	6.60398	589.846
66060.9	5.90124e+06	356979	1.13205e+07	12309	1.11857e+06	8.47872	619.02	6.60398	589.846
66347.9	5.90124e+06	357917	1.13205e+07	12588.8	1.11857e+06	8.47965	619.02	6.6104	589.846
66347.9	5.90124e+06	357917	1.13205e+07	12588.8	1.11857e+06	8.47965	619.02	6.6104	589.846
66617.3	5.90124e+06	358340	1.13205e+07	12707.4	1.11857e+06	8.5028	619.02	6.6177	589.846
66617.3	5.90124e+06	358340	1.13205e+07	12707.4	1.11857e+06	8.5028	619.02	6.6177	589.846
66621	5.90124e+06	358679	1.13205e+07	12894.1	1.11857e+06	8.50333	619.02	6.62033	589.846
66621	5.90124e+06	358679	1.13205e+07	12894.1	1.11857e+06	8.50333	619.02	6.62033	589.846
66768	5.90124e+06	358830	1.13205e+07	12964.9	1.11857e+06	8.50907	619.02	6.63401	589.846
66768	6.02402e+06	358830	1.13205e+07	12964.9	1.11857e+06	8.50907	619.02	6.63401	589.846
67061.8	6.02402e+06	358853	1.13205e+07	13045.2	1.11857e+06	8.51849	619.02	6.6585	589.846
67061.8	6.02402e+06	358853	1.13205e+07	13045.2	1.11857e+06	8.51849	619.02	6.6585	589.846
67361.1	6.02402e+06	361010	1.13205e+07	13237.3	1.11857e+06	8.52719	619.02	6.66727	589.846
67361.1	6.12026e+06	361010	1.13205e+07	13237.3	1.11857e+06	8.52719	619.02	6.66727	589.846
67623.9	6.12026e+06	361229	1.13205e+07	13261.4	1.11857e+06	8.52725	619.02	6.69614	589.846
67623.9	6.12026e+06	361229	1.13205e+07	13261.4	1.11857e+06	8.52725	619.02	6.69614	589.846
67653.1	6.12026e+06	362124	1.13205e+07	13290.8	1.11857e+06	8.53385	619.02	6.71818	589.846
67653.1	6.12026e+06	362124	1.13205e+07	13290.8	1.11857e+06	8.53385	619.02	6.71818	589.846
67657.6	6.12026e+06	363125	1.13205e+07	13372.8	1.11857e+06	8.5355	619.02	6.71978	589.846
67657.6	6.12026e+06	363125	1.13205e+07	13372.8	1.11857e+06	8.5355	619.02	6.71978	589.846
67933.8	6.12026e+06	363222	1.13205e+07	13452.1	1.11857e+06	8.53937	619.02	6.73256	589.846
67933.8	6.12026e+06	363222	1.13205e+07	13452.1	1.11857e+06	8.53937	619.02	6.73256	589.846
67958.6	6.12026e+06	363876	1.13205e+07	13473.7	1.11857e+06	8.55264	619.02	6.73741	589.846
67958.6	6.12026e+06	363876	1.13205e+07	13473.7	1.11857e+06	8.55264	619.02	6.73741	589.846
68235.9	6.12026e+06	364298	1.13205e+07	13732.6	1.11857e+06	8.55657	619.02	6.73862	589.846
68235.9	6.12026e+06	364298	1.13205e+07	13732.6	1.11857e+06	8.55657	619.02	6.73862	589.846
68401.7	6.12026e+06	365306	1.13205e+07	13814.3	1.11857e+06	8.62716	619.02	6.74022	589.846
68401.7	6.12026e+06	365306	1.13205e+07	13814.3	1.11857e+06	8.62716	619.02	6.74022	589.846
68615.3	6.12026e+06	365483	1.13205e+07	13890.3	1.11857e+06	8.65823	619.02	6.75344	589.846
68615.3	6.12026e+06	365483	1.13205e+07	13890.3	1.11857e+06	8.65823	619.02	6.75344	589.846
68727.3	6.12026e+06	365994	1.13205e+07	14146.2	1.11857e+06	8.66056	619.02	6.75932	589.846
68727.3	6.12026e+06	365994	1.13205e+07	14146.2	1.11857e+06	8.66056	619.02	6.75932	589.846
68810.4	6.12026e+06	366242	1.13205e+07	14175.1	1.11857e+06	8.67342	619.02	6.76445	589.846
68810.4	6.12026e+06	366242	1.13205e+07	14175.1	1.11857e+06	8.67342	619.02	6.76445	589.846
68811	6.12026e+06	366450	1.13205e+07	14558.9	1.11857e+06	8.70149	619.02	6.77658	589.846
68811	6.32642e+06	366450	1.13205e+07	14558.9	1.11857e+06	8.70149	619.02	6.77658	589.846
68818.7	6.32642e+06	367401	1.13205e+07	14618.9	1.11857e+06	8.73121	619.02	6.77679	589.846
68818.7	6.32642e+06	367401	1.13205e+07	14618.9	1.11857e+06	8.73121	619.02	6.77679	589.846
68929.9	6.32642e+06	370023	1.13205e+07	14823.8	1.11857e+06	8.73287	619.02	6.7779	589.846
68929.9	6.32642e+06	370023	1.13205e+07	14823.8	1.11857e+06	8.73287	619.02	6.7779	589.846
69045.6	6.32642e+06	370108	1.13205e+07	14933.7	1.11857e+06	8.73501	619.02	6.78003	589.846
69045.6	6.32642e+06	370108	1.13205e+07	14933.7	1.11857e+06	8.73501	619.02	6.78003	589.846
69529.7	6.32642e+06	371804	1.13205e+07	14949.7	1.11857e+06	8.75941	619.02	6.80054	589.846
69529.7	6.32642e+06	371804	1.13091e+07	14949.7	1.11857e+06	8.75941	619.02	6.80054	589.846
69568.1	6.32642e+06	371982	1.13091e+07	15171.4	1.11857e+06	8.76609	619.02	6.80075	589.846
69568.1	6.32642e+06	371982	1.13091e+07	15171.4	1.11857e+06	8.76609	619.02	6.80075	589.846
69581.1	6.32642e+06	373059	1.13091e+07	15185	1.11857e+06	8.79213	619.02	6.80882	589.846
69581.1	6.32642e+06	373059	1.13091e+07	15185	1.11857e+06	8.79213	619.02	6.80882	589.846
69606.9	6.32642e+06	374436	1.13091e+07	15295.7	1.11857e+06	8.79824	619.02	6.8134	589.846
69606.9	6.32642e+06	374436	1.13091e+07	15295.7	1.11857e+06	8.79824	619.02	6.8134	589.846
69733.3	6.32642e+06	376321	1.13091e+07	15595.2	1.11857e+06	8.80225	619.02	6.91409	589.846
69733.3	6.38949e+06	376321	1.13091e+07	15595.2	1.11857e+06	8.80225	619.02	6.91409	589.846
69760.6	6.38949e+06	376637	1.13091e+07	15617.1	1.11857e+06	8.91011	619.02	6.99975	589.846
69760.6	6.38949e+06	376637	1.13091e+07	15617.1	1.11857e+06	8.91011	619.02	6.99975	589.846
69868.7	6.38949e+06	377069	1.13091e+07	15618.4	1.11857e+06	8.93764	619.02	7.01309	589.846
69868.7	6.38949e+06	377069	1.13091e+07	15618.4	1.11857e+06	8.93764	619.02	7.01309	589.846
70033.1	6.38949e+06	377203	1.13091e+07	15657.5	1.11857e+06	8.97789	619.02	7.05815	589.846
70033.1	6.38949e+06	377203	1.13091e+07	15657.5	1.11857e+06	8.97789	619.02	7.05815	589.846
70354.6	6.38949e+06	377294	1.13091e+07	15767	1.11857e+06	8.98659	619.02	7.10735	589.846
70354.6	6.38949e+06	377294	1.13091e+07	15767	1.11857e+06	8.98659	619.02	7.10735	589.846
70365.9	6.38949e+06	379289	1.13091e+07	15846.6	1.11857e+06	9.005	619.02	7.12866	589.846
70365.9	6.38949e+06	379289	1.1305e+07	15846.6	1.11857e+06	9.005	619.02	7.12866	589.846
71271.6	6.38949e+06	379838	1.1305e+07	15934.8	1.11857e+06	9.0645	619.02	7.3765	589.846
71271.6	6.47783e+06	379838	1.1305e+07	15934.8	1.11857e+06	9.0645	619.02	7.3765	589.846
71406.7	6.47783e+06	379861	1.1305e+07	16015.6	1.11857e+06	9.12801	619.02	7.40787	589.846
71406.7	6.49509e+06	379861	1.1304e+07	16015.6	1.11857e+06	9.12801	619.02	7.40787	589.846
72057	6.49509e+06	380516	1.1304e+07	16027.4	1.11857e+06	9.32119	619.02	7.53038	589.846
72057	6.54267e+06	380516	1.1304e+07	16027.4	1.11857e+06	9.32119	619.02	7.53038	589.846
72301.4	6.54267e+06	380904	1.1304e+07	16112.2	1.11857e+06	9.35995	619.02	7.56859	589.846
72301.4	6.54267e+06	380904	1.1304e+07	16112.2	1.11857e+06	9.35995	619.02	7.56859	589.846
73271.8	6.54267e+06	382926	1.1304e+07	16172.9	1.11857e+06	9.66721	619.02	7.61476	589.846
73271.8	6.5514e+06	382926	1.1304e+07	16172.9	1.11857e+06	9.66721	619.02	7.61476	589.846
73331.5	6.5514e+06	384890	1.1304e+07	16223.4	1.11857e+06	9.67761	619.02	7.62331	589.846
73331.5	6.5514e+06	384890	1.1304e+07	16223.4	1.11857e+06	9.67761	619.02	7.62331	589.846
73387	6.5514e+06	386366	1.1304e+07	16228.1	1.11857e+06	9.69094	619.02	7.76206	589.846
73387	6.5514e+06	386366	1.1304e+07	16228.1	1.11857e+06	9.69094	619.02	7.76206	589.846
73600.7	6.5514e+06	387967	1.1304e+07	16275	1.11857e+06	9.72124	619.02	7.78731	589.846
73600.7	6.58198e+06	387967	1.1304e+07	16275	1.11857e+06	9.72124	619.02	7.78731	589.846
73627.2	6.58198e+06	388111	1.1304e+07	16290.9	1.11857e+06	9.91384	619.02	7.79174	589.846
73627.2	6.58198e+06	388111	1.1304e+07	16290.9	1.11857e+06	9.91384	619.02	7.79174	589.846
74003.9	6.58198e+06	389280	1.1304e+07	16401.8	1.11857e+06	9.93148	619.02	7.81468	589.846
74003.9	6.68774e+06	389280	1.12845e+07	16401.8	1.11857e+06	9.93148	619.02	7.81468	589.846
74590.4	6.68774e+06	389522	1.12845e+07	16504.8	1.11857e+06	9.93724	619.02	7.83155	589.846
74590.4	6.68883e+06	389522	1.12845e+07	16504.8	1.11857e+06	9.93724	619.02	7.83155	589.846
74794.7	6.68883e+06	398177	1.12845e+07	16588	1.11857e+06	10.0252	619.02	7.85447	589.846
74794.7	6.73701e+06	398177	1.12845e+07	16588	1.11857e+06	10.0252	619.02	7.85447	589.846
75564.1	6.73701e+06	398662	1.12845e+07	16609	1.11857e+06	10.1163	619.02	8.00877	589.846
75564.1	6.74117e+06	398662	1.12845e+07	16609	1.11857e+06	10.1163	619.02	8.00877	589.846
75823.6	6.74117e+06	404196	1.12845e+07	16686.1	1.11857e+06	10.1804	619.02	8.05277	589.846
75823.6	6.74117e+06	404196	1.12772e+07	16686.1	1.11857e+06	10.1804	619.02	8.05277	589.846
77140.4	6.74117e+06	405579	1.12772e+07	16690.6	1.11857e+06	10.1807	619.02	8.06406	589.846
77140.4	6.74117e+06	405579	1.12772e+07	16690.6	1.11857e+06	10.1807	619.02	8.06406	589.846
77294	6.74117e+06	410087	1.12772e+07	16701.9	1.11857e+06	10.2959	619.02	8.14629	589.846
77294	6.75011e+06	410087	1.12737e+07	16701.9	1.11857e+06	10.2959	619.02	8.14629	589.846
77401	6.75011e+06	411455	1.12737e+07	16762.2	1.11857e+06	10.3311	619.02	8.15967	589.846
77401	6.78689e+06	411455	1.12601e+07	16762.2	1.11857e+06	10.3311	619.02	8.15967	589.846
77586.3	6.78689e+06	416394	1.12601e+07	16768.4	1.11857e+06	10.4182	619.02	8.32744	589.846
77586.3	6.78689e+06	416394	1.12601e+07	16768.4	1.11857e+06	10.4182	619.02	8.32744	589.846
78745.3	6.78689e+06	421189	1.12601e+07	16773.2	1.11857e+06	10.6843	619.02	8.6966	589.846
78745.3	6.78689e+06	421189	1.12381e+07	16773.2	1.11857e+06	10.6843	619.02	8.6966	589.846
79155.8	6.78689e+06	427080	1.12381e+07	16804.4	1.11857e+06	10.6926	619.02	8.74218	589.846
79155.8	6.80864e+06	427080	1.12372e+07	16804.4	1.11857e+06	10.6926	619.02	8.74218	589.846
80003.4	6.80864e+06	427478	1.12372e+07	16885.6	1.11857e+06	11.0112	619.02	9.05643	589.846
80003.4	6.80864e+06	427478	1.12331e+07	16885.6	1.11857e+06	11.0112	619.02	9.05643	589.846
81060.4	6.80864e+06	431511	1.12331e+07	16913.3	1.11857e+06	11.3185	619.02	9.06956	589.846
81060.4	6.81757e+06	431511	1.12331e+07	16913.3	1.11857e+06	11.3185	619.02	9.06956	589.846
81351.3	6.81757e+06	432725	1.12331e+07	16993.2	1.11857e+06	13.3713	619.02	9.14517	589.846
81351.3	6.81757e+06	432725	1.12331e+07	16993.2	1.11857e+06	13.3713	619.02	9.14517	589.846
82044.8	6.81757e+06	432733	1.12331e+07	17050.2	1.11857e+06	13.8848	619.02	9.91389	589.846
82044.8	6.81757e+06	432733	1.12331e+07	17050.2	1.11857e+06	13.8848	619.02	9.91389	589.846
82398.8	6.81757e+06	432900	1.12331e+07	17079.1	1.11857e+06	15.388	619.02	11.0228	589.846
82398.8	6.81757e+06	432900	1.12328e+07	17079.1	1.11857e+06	15.388	619.02	11.0228	589.846
82698.3	6.81757e+06	434952	1.12328e+07	17094.8	1.11857e+06	15.4805	619.02	11.9428	589.846
82698.3	6.81757e+06	434952	1.12328e+07	17094.8	1.11857e+06	15.4805	619.02	11.9428	589.846
82931.8	6.81757e+06	479371	1.12328e+07	17099	1.11857e+06	15.6017	619.02	12.0128	589.846
82931.8	6.83709e+06	479371	1.12328e+07	17099	1.11857e+06	15.6017	619.02	12.0128	589.846
83179.5	6.83709e+06	489826	1.12328e+07	17159.1	1.11857e+06	15.6984	619.02	12.0424	589.846
83179.5	6.88477e+06	489826	1.12328e+07	17159.1	1.11857e+06	15.6984	619.02	12.0424	589.846
83522.7	6.88477e+06	519910	1.12328e+07	17229.6	1.11857e+06	15.7055	619.02	12.0578	589.846
83522.7	6.88477e+06	519910	1.12328e+07	17229.6	1.11857e+06	15.7055	619.02	12.0578	589.846
84558.8	6.88477e+06	524968	1.12328e+07	17249.1	1.11857e+06	15.7313	619.02	12.0676	589.846
84558.8	6.88477e+06	524968	1.12155e+07	17249.1	1.11857e+06	15.7313	619.02	12.0676	589.846
84677.5	6.88477e+06	539887	1.12155e+07	17280.3	1.11857e+06	15.7659	619.02	12.0896	589.846
84677.5	6.88477e+06	539887	1.12155e+07	17280.3	1.11857e+06	15.7659	619.02	12.0896	589.846
84724.4	6.88477e+06	540026	1.12155e+07	17351.3	1.11857e+06	15.7777	619.02	12.1125	589.846
84724.4	6.88477e+06	540026	1.12155e+07	17351.3	1.11857e+06	15.7777	619.02	12.1125	589.846
84903.2	6.88477e+06	541729	1.12155e+07	17355	1.11857e+06	15.779	619.02	12.1253	589.846
84903.2	6.88477e+06	541729	1.11681e+07	17355	1.11857e+06	15.779	619.02	12.1253	589.846
85525.1	6.88477e+06	545217	1.11681e+07	17428.7	1.11857e+06	15.834	619.02	12.1381	589.846
85525.1	6.88477e+06	545217	1.11681e+07	17428.7	1.11857e+06	15.834	619.02	12.1381	589.846
85639.3	6.88477e+06	546908	1.11681e+07	17431	1.11857e+06	15.8469	619.02	12.1581	589.846
85639.3	6.88477e+06	546908	1.11681e+07	17431	1.11857e+06	15.8469	619.02	12.1581	589.846
86038.9	6.88477e+06	549274	1.11681e+07	17456.4	1.11857e+06	15.8914	619.02	12.1751	589.846
86038.9	6.88477e+06	549274	1.11681e+07	17456.4	1.11857e+06	15.8914	619.02	12.1751	589.846
86819.3	6.88477e+06	552824	1.11681e+07	17473.8	1.11857e+06	15.906	619.02	12.1759	589.846
86819.3	6.88803e+06	552824	1.11681e+07	17473.8	1.11857e+06	15.906	619.02	12.1759	589.846
87421.5	6.88803e+06	554179	1.11681e+07	17487.7	1.11857e+06	15.9074	619.02	12.1839	589.846
87421.5	6.88803e+06	554179	1.11681e+07	17487.7	1.11857e+06	15.9074	619.02	12.1839	589.846
87435.7	6.88803e+06	565135	1.11681e+07	17505.6	1.11857e+06	15.9083	619.02	12.1899	589.846
87435.7	6.88803e+06	565135	1.11558e+07	17505.6	1.11857e+06	15.9083	619.02	12.1899	589.846
87580.1	6.88803e+06	565267	1.11558e+07	17512.3	1.11857e+06	15.9214	619.02	12.2027	589.846
87580.1	6.88803e+06	565267	1.11516e+07	17512.3	1.11857e+06	15.9214	619.02	12.2027	589.846
87657.9	6.88803e+06	571659	1.11516e+07	17513.8	1.11857e+06	15.9298	619.02	12.2245	589.846
87657.9	6.88803e+06	571659	1.11516e+07	17513.8	1.11857e+06	15.9298	619.02	12.2245	589.846
88065.4	6.88803e+06	572554	1.11516e+07	17536.9	1.11857e+06	15.9384	619.02	12.2471	589.846
88065.4	6.88803e+06	572554	1.11516e+07	17536.9	1.11857e+06	15.9384	619.02	12.2471	589.846
88119.8	6.88803e+06	573193	1.11516e+07	17569.9	1.11857e+06	15.9934	619.02	12.2657	589.846
88119.8	6.88803e+06	573193	1.11516e+07	17569.9	1.11857e+06	15.9934	619.02	12.2657	589.846
88160.8	6.88803e+06	577204	1.11516e+07	17630.2	1.11857e+06	16.0465	619.02	12.2714	589.846
88160.8	6.88803e+06	577204	1.11516e+07	17630.2	1.11857e+06	16.0465	619.02	12.2714	589.846
88236.7	6.88803e+06	579820	1.11516e+07	17655.2	1.11857e+06	16.0516	619.02	12.2773	589.846
88236.7	6.88803e+06	579820	1.11401e+07	17655.2	1.11857e+06	16.0516	619.02	12.2773	589.846
88503.7	6.88803e+06	583494	1.11401e+07	17666.3	1.11857e+06	16.0564	619.02	12.2784	589.846
88503.7	6.88803e+06	583494	1.11401e+07	17666.3	1.11857e+06	16.0564	619.02	12.2784	589.846
88717.6	6.88803e+06	583714	1.11401e+07	17678.5	1.11857e+06	16.0621	619.02	12.2829	589.846
88717.6	6.88803e+06	583714	1.11401e+07	17678.5	1.11857e+06	16.0621	619.02	12.2829	589.846
89001.9	6.88803e+06	584007	1.11401e+07	17724.9	1.11857e+06	16.082	619.02	12.2941	589.846
89001.9	6.88803e+06	584007	1.11401e+07	17724.9	1.11857e+06	16.082	619.02	12.2941	589.846
89118.6	6.88803e+06	584202	1.11401e+07	17759.9	1.11857e+06	16.0839	619.02	12.3085	589.846
89118.6	6.88803e+06	584202	1.11401e+07	17759.9	1.11857e+06	16.0839	619.02	12.3085	589.846
89271.9	6.88803e+06	589204	1.11401e+07	17775.7	1.11857e+06	16.0913	619.02	12.3541	589.846
89271.9	6.88803e+06	589204	1.11401e+07	17775.7	1.11857e+06	16.0913	619.02	12.3541	589.846
89373.8	6.88803e+06	592893	1.11401e+07	17960	1.11857e+06	16.1003	619.02	12.3617	589.846
89373.8	6.88803e+06	592893	1.11401e+07	17960	1.11857e+06	16.1003	619.02	12.3617	589.846
89997	6.88803e+06	593478	1.11401e+07	18043.5	1.11857e+06	16.1072	619.02	12.3625	589.846
89997	6.88803e+06	593478	1.11401e+07	18043.5	1.11857e+06	16.1072	619.02	12.3625	589.846
90039.6	6.88803e+06	597687	1.11401e+07	18084.2	1.11857e+06	16.1083	619.02	12.3692	589.846
90039.6	6.88803e+06	597687	1.11401e+07	18084.2	1.11857e+06	16.1083	619.02	12.3692	589.846
90112.7	6.88803e+06	599395	1.11401e+07	18123.6	1.11857e+06	16.1177	619.02	12.3716	589.846
90112.7	6.88803e+06	599395	1.11401e+07	18123.6	1.11857e+06	16.1177	619.02	12.3716	589.846
90146.9	6.88803e+06	601785	1.11401e+07	18258.9	1.11857e+06	16.1198	619.02	12.4061	589.846
90146.9	6.88803e+06	601785	1.11401e+07	18258.9	1.11857e+06	16.1198	619.02	12.4061	589.846
90180.6	6.88803e+06	601854	1.11401e+07	18264.4	1.11857e+06	16.1332	619.02	12.4075	589.846
90180.6	6.88803e+06	601854	1.11401e+07	18264.4	1.11857e+06	16.1332	619.02	12.4075	589.846
90186.5	6.88803e+06	605369	1.11401e+07	18306.4	1.11857e+06	16.1385	619.02	12.4128	589.846
90186.5	6.88803e+06	605369	1.11401e+07	18306.4	1.11857e+06	16.1385	619.02	12.4128	589.846
90286	6.88803e+06	620180	1.11401e+07	18358.8	1.11857e+06	16.1394	619.02	12.4147	589.846
90286	6.88803e+06	620180	1.11401e+07	18358.8	1.11857e+06	16.1394	619.02	12.4147	589.846
90287.5	6.88803e+06	621548	1.11401e+07	18365.5	1.11857e+06	16.1436	619.02	12.4155	589.846
90287.5	6.88803e+06	621548	1.11401e+07	18365.5	1.11857e+06	16.1436	619.02	12.4155	589.846
90788.1	6.88803e+06	621946	1.11401e+07	18380.7	1.11857e+06	16.1537	619.02	12.4183	589.846
90788.1	6.88803e+06	621946	1.11401e+07	18380.7	1.11857e+06	16.1537	619.02	12.4183	589.846
91128.3	6.88803e+06	624215	1.11401e+07	18385.6	1.11857e+06	16.1804	619.02	12.4394	589.846
91128.3	6.88803e+06	624215	1.11401e+07	18385.6	1.11857e+06	16.1804	619.02	12.4394	589.846
91146.5	6.88803e+06	624327	1.11401e+07	18386.5	1.11857e+06	16.1933	619.02	12.4399	589.846
91146.5	6.88803e+06	624327	1.11401e+07	18386.5	1.11857e+06	16.1933	619.02	12.4399	589.846
91298.9	6.88803e+06	624985	1.11401e+07	18390.3	1.11857e+06	16.1994	619.02	12.447	589.846
91298.9	6.88803e+06	624985	1.11401e+07	18390.3	1.11857e+06	16.1994	619.02	12.447	589.846
91541.6	6.88803e+06	630554	1.11401e+07	18429.3	1.11857e+06	16.204	619.02	12.4515	589.846
91541.6	6.88803e+06	630554	1.11401e+07	18429.3	1.11857e+06	16.204	619.02	12.4515	589.846
91678	6.88803e+06	636709	1.11401e+07	18433.5	1.11857e+06	16.2153	619.02	12.4583	589.846
91678	6.88803e+06	636709	1.11401e+07	18433.5	1.11857e+06	16.2153	619.02	12.4583	589.846
92016	6.88803e+06	637727	1.11401e+07	18490.8	1.11857e+06	16.2189	619.02	12.4661	589.846
92016	6.89362e+06	637727	1.11401e+07	18490.8	1.11857e+06	16.2189	619.02	12.4661	589.846
92543.4	6.89362e+06	638002	1.11401e+07	18544.7	1.11857e+06	16.2302	619.02	12.4768	589.846
92543.4	6.89362e+06	638002	1.11401e+07	18544.7	1.11857e+06	16.2302	619.02	12.4768	589.846
93296.6	6.89362e+06	639008	1.11401e+07	18647.5	1.11857e+06	16.2504	619.02	12.4856	589.846
93296.6	6.89362e+06	639008	1.11401e+07	18647.5	1.11857e+06	16.2504	619.02	12.4856	589.846
93352.3	6.89362e+06	640116	1.11401e+07	18654	1.11857e+06	16.256	619.02	12.5159	589.846
93352.3	6.89362e+06	640116	1.11401e+07	18654	1.11857e+06	16.256	619.02	12.5159	589.846
93672.3	6.89362e+06	641830	1.11401e+07	18667.2	1.11857e+06	16.2788	619.02	12.5241	589.846
93672.3	6.89362e+06	641830	1.11401e+07	18667.2	1.11857e+06	16.2788	619.02	12.5241	589.846
93923.3	6.89362e+06	642941	1.11401e+07	18676.6	1.11857e+06	16.2952	619.02	12.5258	589.846
93923.3	6.89362e+06	642941	1.11401e+07	18676.6	1.11857e+06	16.2952	619.02	12.5258	589.846
93933	6.89362e+06	643814	1.11401e+07	18708.8	1.11857e+06	16.3175	619.02	12.5322	589.846
93933	6.89362e+06	643814	1.11401e+07	18708.8	1.11857e+06	16.3175	619.02	12.5322	589.846
94200.4	6.89362e+06	647662	1.11401e+07	18785	1.11857e+06	16.3175	619.02	12.5572	589.846
94200.4	6.89362e+06	647662	1.11401e+07	18785	1.11857e+06	16.3175	619.02	12.5572	589.846
94276.1	6.89362e+06	648411	1.11401e+07	18876.8	1.11857e+06	16.3226	619.02	12.5595	589.846
94276.1	6.89362e+06	648411	1.11401e+07	18876.8	1.11857e+06	16.3226	619.02	12.5595	589.846
94513.7	6.89362e+06	648998	1.11401e+07	18895.4	1.11857e+06	16.334	619.02	12.6086	589.846
94513.7	6.89362e+06	648998	1.11401e+07	18895.4	1.11857e+06	16.334	619.02	12.6086	589.846
94984.9	6.89362e+06	649809	1.11401e+07	18948.3	1.11857e+06	16.3392	619.02	12.6106	589.846
94984.9	6.89362e+06	649809	1.11401e+07	18948.3	1.11857e+06	16.3392	619.02	12.6106	589.846
95597.5	6.89362e+06	652020	1.11401e+07	18954.8	1.11857e+06	16.3718	619.02	12.6137	589.846
95597.5	6.89362e+06	652020	1.11401e+07	18954.8	1.11857e+06	16.3718	619.02	12.6137	589.846
95956.6	6.89362e+06	652338	1.11401e+07	18990.6	1.11857e+06	16.3874	619.02	12.6264	589.846
95956.6	6.89362e+06	652338	1.11401e+07	18990.6	1.11857e+06	16.3874	619.02	12.6264	589.846
96081.8	6.89362e+06	653398	1.11401e+07	18993.1	1.11857e+06	16.4072	619.02	12.6274	589.846
96081.8	6.89362e+06	653398	1.11401e+07	18993.1	1.11857e+06	16.4072	619.02	12.6274	589.846
96345	6.89362e+06	654239	1.11401e+07	19027.4	1.11857e+06	16.4151	619.02	12.6303	589.846
96345	6.89362e+06	654239	1.11401e+07	19027.4	1.11857e+06	16.4151	619.02	12.6303	589.846
96381	6.89362e+06	655803	1.11401e+07	19049.9	1.11857e+06	16.4286	619.02	12.6309	589.846
96381	6.89362e+06	655803	1.11401e+07	19049.9	1.11857e+06	16.4286	619.02	12.6309	589.846
96554.8	6.89362e+06	656000	1.11401e+07	19059.8	1.11857e+06	16.4763	619.02	12.6494	589.846
96554.8	6.89362e+06	656000	1.11401e+07	19059.8	1.11857e+06	16.4763	619.02	12.6494	589.846
96748.4	6.89362e+06	657355	1.11401e+07	19081.2	1.11857e+06	16.4787	619.02	12.6549	589.846
96748.4	6.89362e+06	657355	1.11401e+07	19081.2	1.11857e+06	16.4787	619.02	12.6549	589.846
97123.1	6.89362e+06	657785	1.11401e+07	19102.9	1.11857e+06	16.5059	619.02	12.6718	589.846
97123.1	6.89362e+06	657785	1.11401e+07	19102.9	1.11857e+06	16.5059	619.02	12.6718	589.846
97311	6.89362e+06	660318	1.11401e+07	19140.5	1.11857e+06	16.5264	619.02	12.6834	589.846
97311	6.89362e+06	660318	1.11401e+07	19140.5	1.11857e+06	16.5264	619.02	12.6834	589.846
97551.7	6.89362e+06	660662	1.11401e+07	19179.1	1.11857e+06	16.5377	619.02	12.6956	589.846
97551.7	6.89362e+06	660662	1.11401e+07	19179.1	1.11857e+06	16.5377	619.02	12.6956	589.846
98348.9	6.89362e+06	660978	1.11401e+07	19194.7	1.11857e+06	16.5519	619.02	12.6981	589.846
98348.9	6.89362e+06	660978	1.11401e+07	19194.7	1.11857e+06	16.5519	619.02	12.6981	589.846
98357.8	6.89362e+06	662404	1.11401e+07	19217.3	1.11857e+06	16.5586	619.02	12.7015	589.846
98357.8	6.89362e+06	662404	1.11401e+07	19217.3	1.11857e+06	16.5586	619.02	12.7015	589.846
98666.2	6.89362e+06	663355	1.11401e+07	19222.6	1.11857e+06	16.5587	619.02	12.7138	589.846
98666.2	6.89362e+06	663355	1.11139e+07	19222.6	1.11857e+06	16.5587	619.02	12.7138	589.846
98688.3	6.89362e+06	664052	1.11139e+07	19256.4	1.11857e+06	16.5758	619.02	12.7174	589.846
98688.3	6.89624e+06	664052	1.11139e+07	19256.4	1.11857e+06	16.5758	619.02	12.7174	589.846
99151	6.89624e+06	664726	1.11139e+07	19265.7	1.11857e+06	16.5887	619.02	12.7386	589.846
99151	6.89624e+06	664726	1.11139e+07	19265.7	1.11857e+06	16.5887	619.02	12.7386	589.846
99546.7	6.89624e+06	665492	1.11139e+07	19278.7	1.11857e+06	16.5907	619.02	12.7397	589.846
99546.7	6.89927e+06	665492	1.11139e+07	19278.7	1.11857e+06	16.5907	619.02	12.7397	589.846
99608	6.89927e+06	666359	1.11139e+07	19284.9	1.11857e+06	16.5947	619.02	12.7577	589.846
99608	6.90688e+06	666359	1.11139e+07	19284.9	1.11857e+06	16.5947	619.02	12.7577	589.846
101151	6.90688e+06	666926	1.11139e+07	19337.3	1.11857e+06	16.6027	619.02	12.7594	589.846
101151	6.90688e+06	666926	1.11139e+07	19337.3	1.11857e+06	16.6027	619.02	12.7594	589.846
102377	6.90688e+06	667115	1.11139e+07	19433.5	1.11857e+06	16.6183	619.02	12.7716	589.846
102377	6.907e+06	667115	1.1113e+07	19433.5	1.11857e+06	16.6183	619.02	12.7716	589.846
102783	6.907e+06	669096	1.1113e+07	19444.7	1.11857e+06	16.6345	619.02	12.8317	589.846
102783	6.907e+06	669096	1.1113e+07	19444.7	1.11857e+06	16.6345	619.02	12.8317	589.846
103073	6.907e+06	669516	1.1113e+07	19481.5	1.11857e+06	16.6351	619.02	12.8318	589.846
103073	6.907e+06	669516	1.1113e+07	19481.5	1.11857e+06	16.6351	619.02	12.8318	589.846
103481	6.907e+06	669819	1.1113e+07	19502.4	1.11857e+06	16.6365	619.02	12.8474	589.846
103481	6.91375e+06	669819	1.1113e+07	19502.4	1.11857e+06	16.6365	619.02	12.8474	589.846
103902	6.91375e+06	670713	1.1113e+07	19546	1.11857e+06	16.6458	619.02	12.8475	589.846
103902	6.92576e+06	670713	1.1113e+07	19546	1.11857e+06	16.6458	619.02	12.8475	589.846
104592	6.92576e+06	671327	1.1113e+07	19585.3	1.11857e+06	16.6468	619.02	12.8506	589.846
104592	6.92576e+06	671327	1.1113e+07	19585.3	1.11857e+06	16.6468	619.02	12.8506	589.846
104775	6.92576e+06	672406	1.1113e+07	19618	1.11857e+06	16.6559	619.02	12.8847	589.846
104775	6.92576e+06	672406	1.1113e+07	19618	1.11857e+06	16.6559	619.02	12.8847	589.846
104784	6.92576e+06	673588	1.1113e+07	19663.1	1.11857e+06	16.6599	619.02	12.8929	589.846
104784	6.94529e+06	673588	1.1113e+07	19663.1	1.11857e+06	16.6599	619.02	12.8929	589.846
104975	6.94529e+06	674136	1.1113e+07	19790.9	1.11857e+06	16.6859	619.02	12.901	589.846
104975	6.97131e+06	674136	1.1113e+07	19790.9	1.11857e+06	16.6859	619.02	12.901	589.846
106157	6.97131e+06	675020	1.1113e+07	19875.5	1.11857e+06	16.7135	619.02	12.9034	589.846
106157	6.9727e+06	675020	1.1113e+07	19875.5	1.11857e+06	16.7135	619.02	12.9034	589.846
108245	6.9727e+06	675218	1.1113e+07	19954.8	1.11857e+06	16.735	619.02	12.9222	589.846
108245	6.98437e+06	675218	1.1113e+07	19954.8	1.11857e+06	16.735	619.02	12.9222	589.846
109663	6.98437e+06	675518	1.1113e+07	20005.3	1.11857e+06	16.7685	619.02	12.9304	589.846
109663	6.98437e+06	675518	1.1113e+07	20005.3	1.11857e+06	16.7685	619.02	12.9304	589.846
110288	6.98437e+06	676164	1.1113e+07	20038.4	1.11857e+06	16.7932	619.02	12.9643	589.846
110288	6.98437e+06	676164	1.1113e+07	20038.4	1.11857e+06	16.7932	619.02	12.9643	589.846
111371	6.98437e+06	677811	1.1113e+07	20065.8	1.11857e+06	16.8059	619.02	12.9725	589.846
111371	6.98437e+06	677811	1.1113e+07	20065.8	1.11857e+06	16.8059	619.02	12.9725	589.846
113499	6.98437e+06	678283	1.1113e+07	20091.5	1.11857e+06	16.813	619.02	12.9798	589.846
113499	6.98437e+06	678283	1.1113e+07	20091.5	1.11857e+06	16.813	619.02	12.9798	589.846
114845	6.98437e+06	678351	1.1113e+07	20123.3	1.11857e+06	16.8171	619.02	12.982	589.846
114845	6.98437e+06	678351	1.1113e+07	20123.3	1.11857e+06	16.8171	619.02	12.982	589.846
116088	6.98437e+06	679106	1.1113e+07	20284.4	1.11857e+06	16.8469	619.02	12.9828	589.846
116088	6.98437e+06	679106	1.1113e+07	20284.4	1.11857e+06	16.8469	619.02	12.9828	589.846
116322	6.98437e+06	681419	1.1113e+07	20298.8	1.11857e+06	16.9293	619.02	12.9862	589.846
116322	6.98437e+06	681419	1.1113e+07	20298.8	1.11857e+06	16.9293	619.02	12.9862	589.846
116794	6.98437e+06	681963	1.1113e+07	20306.7	1.11857e+06	16.9685	619.02	12.9889	589.846
116794	6.98437e+06	681963	1.1113e+07	20306.7	1.11857e+06	16.9685	619.02	12.9889	589.846
117330	6.98437e+06	683046	1.1113e+07	20307.4	1.11857e+06	16.9758	619.02	12.9907	589.846
117330	7.00293e+06	683046	1.1113e+07	20307.4	1.11857e+06	16.9758	619.02	12.9907	589.846
117542	7.00293e+06	683291	1.1113e+07	20337.7	1.11857e+06	16.9761	619.02	12.994	589.846
117542	7.00293e+06	683291	1.1113e+07	20337.7	1.11857e+06	16.9761	619.02	12.994	589.846
117713	7.00293e+06	684887	1.1113e+07	20371	1.11857e+06	16.9923	619.02	12.9976	589.846
117713	7.07075e+06	684887	1.1113e+07	20371	1.11857e+06	16.9923	619.02	12.9976	589.846
119696	7.07075e+06	685035	1.1113e+07	20416.5	1.11857e+06	17.0272	619.02	13.0009	589.846
119696	7.07075e+06	685035	1.1113e+07	20416.5	1.11857e+06	17.0272	619.02	13.0009	589.846
119804	7.07075e+06	688209	1.1113e+07	20462.3	1.11857e+06	17.0362	619.02	13.0028	589.846
119804	7.07075e+06	688209	1.1113e+07	20462.3	1.11857e+06	17.0362	619.02	13.0028	589.846
119932	7.07075e+06	688786	1.1113e+07	20678.5	1.11857e+06	17.0799	619.02	13.0035	589.846
119932	7.07075e+06	688786	1.1113e+07	20678.5	1.11857e+06	17.0799	619.02	13.0035	589.846
120744	7.07075e+06	688856	1.1113e+07	20685.9	1.11857e+06	17.0914	619.02	13.0433	589.846
120744	7.07075e+06	688856	1.1113e+07	20685.9	1.11857e+06	17.0914	619.02	13.0433	589.846
120798	7.07075e+06	689027	1.1113e+07	20732.4	1.11857e+06	17.0959	619.02	13.0472	589.846
120798	7.07257e+06	689027	1.1113e+07	20732.4	1.11857e+06	17.0959	619.02	13.0472	589.846
121035	7.07257e+06	689622	1.1113e+07	20793.5	1.11857e+06	17.1157	619.02	13.052	589.846
121035	7.08028e+06	689622	1.1113e+07	20793.5	1.11857e+06	17.1157	619.02	13.052	589.846
121318	7.08028e+06	691975	1.1113e+07	20812.5	1.11857e+06	17.1543	619.02	13.0603	589.846
121318	7.09997e+06	691975	1.1113e+07	20812.5	1.11857e+06	17.1543	619.02	13.0603	589.846
121671	7.09997e+06	692104	1.1113e+07	20843.2	1.11857e+06	17.164	619.02	13.0924	589.846
121671	7.09997e+06	692104	1.1113e+07	20843.2	1.11857e+06	17.164	619.02	13.0924	589.846
122271	7.09997e+06	693709	1.1113e+07	20868.4	1.11857e+06	17.195	619.02	13.0967	589.846
122271	7.09997e+06	693709	1.1113e+07	20868.4	1.11857e+06	17.195	619.02	13.0967	589.846
122314	7.09997e+06	695629	1.1113e+07	20938.4	1.11857e+06	17.2211	619.02	13.1077	589.846
122314	7.09997e+06	695629	1.1113e+07	20938.4	1.11857e+06	17.2211	619.02	13.1077	589.846
123496	7.09997e+06	695889	1.1113e+07	20975.2	1.11857e+06	17.2296	619.02	13.1079	589.846
123496	7.09997e+06	695889	1.1113e+07	20975.2	1.11857e+06	17.2296	619.02	13.1079	589.846
124138	7.09997e+06	696093	1.1113e+07	21046.6	1.11857e+06	17.2348	619.02	13.1163	589.846
124138	7.14145e+06	696093	1.1113e+07	21046.6	1.11857e+06	17.2348	619.02	13.1163	589.846
125093	7.14145e+06	696113	1.1113e+07	21062	1.11857e+06	17.2418	619.02	13.1212	589.846
125093	7.14145e+06	696113	1.1113e+07	21062	1.11857e+06	17.2418	619.02	13.1212	589.846
125226	7.14145e+06	696690	1.1113e+07	21067.2	1.11857e+06	17.2429	619.02	13.151	589.846
125226	7.16593e+06	696690	1.1113e+07	21067.2	1.11857e+06	17.2429	619.02	13.151	589.846
125579	7.16593e+06	696991	1.1113e+07	21069	1.11857e+06	17.2435	619.02	13.1685	589.846
125579	7.16593e+06	696991	1.1113e+07	21069	1.11857e+06	17.2435	619.02	13.1685	589.846
125944	7.16593e+06	697632	1.1113e+07	21083.9	1.11857e+06	17.3326	619.02	13.1915	589.846
125944	7.18513e+06	697632	1.1113e+07	21083.9	1.11857e+06	17.3326	619.02	13.1915	589.846
126086	7.18513e+06	697733	1.1113e+07	21240.2	1.11857e+06	17.3331	619.02	13.2118	589.846
126086	7.18513e+06	697733	1.1113e+07	21240.2	1.11857e+06	17.3331	619.02	13.2118	589.846
126434	7.18513e+06	698327	1.1113e+07	21248.2	1.11857e+06	17.3342	619.02	13.2304	589.846
126434	7.18587e+06	698327	1.1113e+07	21248.2	1.11857e+06	17.3342	619.02	13.2304	589.846
126677	7.18587e+06	698474	1.1113e+07	21265.9	1.11857e+06	17.3401	619.02	13.2312	589.846
126677	7.18587e+06	698474	1.1113e+07	21265.9	1.11857e+06	17.3401	619.02	13.2312	589.846
127093	7.18587e+06	699484	1.1113e+07	21321.4	1.11857e+06	17.3766	619.02	13.2373	589.846
127093	7.18587e+06	699484	1.1113e+07	21321.4	1.11857e+06	17.3766	619.02	13.2373	589.846
127339	7.18587e+06	699563	1.1113e+07	21359.9	1.11857e+06	17.3778	619.02	13.2552	589.846
127339	7.18587e+06	699563	1.1113e+07	21359.9	1.11857e+06	17.3778	619.02	13.2552	589.846
127531	7.18587e+06	699772	1.1113e+07	21515.1	1.11857e+06	17.4204	619.02	13.2754	589.846
127531	7.20633e+06	699772	1.1113e+07	21515.1	1.11857e+06	17.4204	619.02	13.2754	589.846
127666	7.20633e+06	700316	1.1113e+07	21580.6	1.11857e+06	17.4253	619.02	13.2809	589.846
127666	7.20633e+06	700316	1.1113e+07	21580.6	1.11857e+06	17.4253	619.02	13.2809	589.846
127677	7.20633e+06	700661	1.1113e+07	21610	1.11857e+06	17.4574	619.02	13.2816	589.846
127677	7.20633e+06	700661	1.1113e+07	21610	1.11857e+06	17.4574	619.02	13.2816	589.846
128273	7.20633e+06	700931	1.1113e+07	21666.1	1.11857e+06	17.4693	619.02	13.31	589.846
128273	7.20633e+06	700931	1.1113e+07	21666.1	1.11857e+06	17.4693	619.02	13.31	589.846
128829	7.20633e+06	701321	1.1113e+07	21813.4	1.11857e+06	17.5112	619.02	13.3123	589.846
128829	7.21212e+06	701321	1.1113e+07	21813.4	1.11857e+06	17.5112	619.02	13.3123	589.846
128958	7.21212e+06	701571	1.1113e+07	21848.1	1.11857e+06	17.5151	619.02	13.3176	589.846
128958	7.21212e+06	701571	1.1113e+07	21848.1	1.11857e+06	17.5151	619.02	13.3176	589.846
129090	7.21212e+06	701718	1.1113e+07	22081.9	1.11857e+06	17.5368	619.02	13.3196	589.846
129090	7.21212e+06	701718	1.1113e+07	22081.9	1.11857e+06	17.5368	619.02	13.3196	589.846
129174	7.21212e+06	702014	1.1113e+07	22089	1.11857e+06	17.5623	619.02	13.3353	589.846
129174	7.21212e+06	702014	1.1113e+07	22089	1.11857e+06	17.5623	619.02	13.3353	589.846
129238	7.21212e+06	702120	1.1113e+07	22155.1	1.11857e+06	17.5752	619.02	13.3431	589.846
129238	7.21212e+06	702120	1.1113e+07	22155.1	1.11857e+06	17.5752	619.02	13.3431	589.846
129436	7.21212e+06	702193	1.1113e+07	22248.8	1.11857e+06	17.5785	619.02	13.359	589.846
129436	7.21212e+06	702193	1.10938e+07	22248.8	1.11857e+06	17.5785	619.02	13.359	589.846
129864	7.21212e+06	703371	1.10938e+07	22315.6	1.11857e+06	17.5813	619.02	13.3682	589.846
129864	7.21212e+06	703371	1.10938e+07	22315.6	1.11857e+06	17.5813	619.02	13.3682	589.846
130162	7.21212e+06	703414	1.10938e+07	22363.5	1.11857e+06	17.5861	619.02	13.3774	589.846
130162	7.2303e+06	703414	1.10938e+07	22363.5	1.11857e+06	17.5861	619.02	13.3774	589.846
130258	7.2303e+06	703615	1.10938e+07	22381.7	1.11857e+06	17.5932	619.02	13.4175	589.846
130258	7.2303e+06	703615	1.10938e+07	22381.7	1.11857e+06	17.5932	619.02	13.4175	589.846
130840	7.2303e+06	703780	1.10938e+07	22467.8	1.11857e+06	17.6011	619.02	13.4268	589.846
130840	7.2303e+06	703780	1.10938e+07	22467.8	1.11857e+06	17.6011	619.02	13.4268	589.846
131022	7.2303e+06	703951	1.10938e+07	22618.5	1.11857e+06	17.6203	619.02	13.4668	589.846
131022	7.2303e+06	703951	1.10938e+07	22618.5	1.11857e+06	17.6203	619.02	13.4668	589.846
131272	7.2303e+06	704693	1.10938e+07	22624.9	1.11857e+06	17.6251	619.02	13.5032	589.846
131272	7.2303e+06	704693	1.10938e+07	22624.9	1.11857e+06	17.6251	619.02	13.5032	589.846
131333	7.2303e+06	705788	1.10938e+07	22656.4	1.11857e+06	17.6311	619.02	13.5058	589.846
131333	7.2303e+06	705788	1.10938e+07	22656.4	1.11857e+06	17.6311	619.02	13.5058	589.846
131948	7.2303e+06	705952	1.10938e+07	22782.4	1.11857e+06	17.6643	619.02	13.5665	589.846
131948	7.2303e+06	705952	1.10938e+07	22782.4	1.11857e+06	17.6643	619.02	13.5665	589.846
132430	7.2303e+06	706104	1.10938e+07	22925.9	1.11857e+06	17.6662	619.02	13.5933	589.846
132430	7.2303e+06	706104	1.10938e+07	22925.9	1.11857e+06	17.6662	619.02	13.5933	589.846
132566	7.2303e+06	706368	1.10938e+07	22926.1	1.11857e+06	17.6663	619.02	13.6222	589.846
132566	7.2303e+06	706368	1.10938e+07	22926.1	1.11857e+06	17.6663	619.02	13.6222	589.846
133226	7.2303e+06	706378	1.10938e+07	22987.8	1.11857e+06	17.6824	619.02	13.6692	589.846
133226	7.2303e+06	706378	1.10938e+07	22987.8	1.11857e+06	17.6824	619.02	13.6692	589.846
133379	7.2303e+06	706808	1.10938e+07	23406	1.11857e+06	17.6892	619.02	13.6822	589.846
133379	7.2303e+06	706808	1.10938e+07	23406	1.11857e+06	17.6892	619.02	13.6822	589.846
136236	7.2303e+06	708625	1.10938e+07	23579.5	1.11857e+06	17.7235	619.02	13.7296	589.846
136236	7.2303e+06	708625	1.10938e+07	23579.5	1.11857e+06	17.7235	619.02	13.7296	589.846
137022	7.2303e+06	708712	1.10938e+07	23604.8	1.11857e+06	17.7864	619.02	13.7622	589.846
137022	7.2303e+06	708712	1.10938e+07	23604.8	1.11857e+06	17.7864	619.02	13.7622	589.846
138050	7.2303e+06	709116	1.10938e+07	24151.1	1.11857e+06	17.7869	619.02	13.7789	589.846
138050	7.2303e+06	709116	1.10938e+07	24151.1	1.11857e+06	17.7869	619.02	13.7789	589.846
138646	7.2303e+06	709192	1.10938e+07	24232.6	1.11857e+06	17.8135	619.02	13.7937	589.846
138646	7.2303e+06	709192	1.10938e+07	24232.6	1.11857e+06	17.8135	619.02	13.7937	589.846
139016	7.2303e+06	709349	1.10938e+07	24285.9	1.11857e+06	17.8879	619.02	13.8188	589.846
139016	7.23742e+06	709349	1.10938e+07	24285.9	1.11857e+06	17.8879	619.02	13.8188	589.846
139605	7.23742e+06	709591	1.10938e+07	24286.6	1.11857e+06	17.9075	619.02	13.8389	589.846
139605	7.23742e+06	709591	1.10938e+07	24286.6	1.11857e+06	17.9075	619.02	13.8389	589.846
139862	7.23742e+06	709975	1.10938e+07	24313.1	1.11857e+06	17.9405	619.02	13.8671	589.846
139862	7.23742e+06	709975	1.10938e+07	24313.1	1.11857e+06	17.9405	619.02	13.8671	589.846
139956	7.23742e+06	710489	1.10938e+07	24658.5	1.11857e+06	17.9882	619.02	13.8849	589.846
139956	7.23742e+06	710489	1.10881e+07	24658.5	1.11857e+06	17.9882	619.02	13.8849	589.846
140050	7.23742e+06	711406	1.10881e+07	24660.6	1.11857e+06	17.9947	619.02	13.9275	589.846
140050	7.23742e+06	711406	1.10881e+07	24660.6	1.11857e+06	17.9947	619.02	13.9275	589.846
140111	7.23742e+06	711689	1.10881e+07	24722.3	1.11857e+06	18.0173	619.02	13.9379	589.846
140111	7.23742e+06	711689	1.10881e+07	24722.3	1.11857e+06	18.0173	619.02	13.9379	589.846
140128	7.23742e+06	711849	1.10881e+07	24806.3	1.11857e+06	18.0192	619.02	13.9417	589.846
140128	7.26635e+06	711849	1.10881e+07	24806.3	1.11857e+06	18.0192	619.02	13.9417	589.846
140379	7.26635e+06	712228	1.10881e+07	24895.2	1.11857e+06	18.0684	619.02	13.9553	589.846
140379	7.26635e+06	712228	1.10881e+07	24895.2	1.11857e+06	18.0684	619.02	13.9553	589.846
141562	7.26635e+06	713041	1.10881e+07	24937.6	1.11857e+06	18.0696	619.02	13.9707	589.846
141562	7.26635e+06	713041	1.10881e+07	24937.6	1.11857e+06	18.0696	619.02	13.9707	589.846
141570	7.26635e+06	713490	1.10881e+07	25133.3	1.11857e+06	18.0818	619.02	13.9762	589.846
141570	7.26635e+06	713490	1.10881e+07	25133.3	1.11857e+06	18.0818	619.02	13.9762	589.846
142506	7.26635e+06	713865	1.10881e+07	25160.2	1.11857e+06	18.1018	619.02	14.0051	589.846
142506	7.26635e+06	713865	1.10881e+07	25160.2	1.11857e+06	18.1018	619.02	14.0051	589.846
143701	7.26635e+06	714374	1.10881e+07	25287.8	1.11857e+06	18.1203	619.02	14.0568	589.846
143701	7.26635e+06	714374	1.10881e+07	25287.8	1.11857e+06	18.1203	619.02	14.0568	589.846
143772	7.26635e+06	714769	1.10881e+07	25306.4	1.11857e+06	18.1204	619.02	14.0753	589.846
143772	7.26635e+06	714769	1.10881e+07	25306.4	1.11857e+06	18.1204	619.02	14.0753	589.846
144359	7.26635e+06	715180	1.10881e+07	25440.3	1.11857e+06	18.1344	619.02	14.1363	589.846
144359	7.26635e+06	715180	1.10881e+07	25440.3	1.11857e+06	18.1344	619.02	14.1363	589.846
144412	7.26635e+06	715620	1.10881e+07	25536.2	1.11857e+06	18.1379	619.02	14.1828	589.846
144412	7.26635e+06	715620	1.10881e+07	25536.2	1.11857e+06	18.1379	619.02	14.1828	589.846
144501	7.26635e+06	715987	1.10881e+07	25561.1	1.11857e+06	18.1462	619.02	14.1862	589.846
144501	7.30883e+06	715987	1.10881e+07	25561.1	1.11857e+06	18.1462	619.02	14.1862	589.846
145001	7.30883e+06	716781	1.10881e+07	25615.9	1.11857e+06	18.1744	619.02	14.2132	589.846
145001	7.30883e+06	716781	1.10881e+07	25615.9	1.11857e+06	18.1744	619.02	14.2132	589.846
145354	7.30883e+06	716831	1.10881e+07	25623.3	1.11857e+06	18.1827	619.02	14.2234	589.846
145354	7.30883e+06	716831	1.10881e+07	25623.3	1.11857e+06	18.1827	619.02	14.2234	589.846
145808	7.30883e+06	717108	1.10881e+07	25697.4	1.11857e+06	18.3327	619.02	14.226	589.846
145808	7.30883e+06	717108	1.10881e+07	25697.4	1.11857e+06	18.3327	619.02	14.226	589.846
146045	7.30883e+06	718371	1.10881e+07	25715	1.11857e+06	18.3987	619.02	14.2293	589.846
146045	7.30883e+06	718371	1.10881e+07	25715	1.11857e+06	18.3987	619.02	14.2293	589.846
146222	7.30883e+06	718395	1.10881e+07	25722.4	1.11857e+06	18.4037	619.02	14.2573	589.846
146222	7.30883e+06	718395	1.10881e+07	25722.4	1.11857e+06	18.4037	619.02	14.2573	589.846
146240	7.30883e+06	718428	1.10881e+07	25849	1.11857e+06	18.431	619.02	14.2697	589.846
146240	7.30883e+06	718428	1.10881e+07	25849	1.11857e+06	18.431	619.02	14.2697	589.846
146685	7.30883e+06	718444	1.10881e+07	25897.6	1.11857e+06	18.4907	619.02	14.2805	589.846
146685	7.30883e+06	718444	1.10881e+07	25897.6	1.11857e+06	18.4907	619.02	14.2805	589.846
146722	7.30883e+06	718520	1.10881e+07	26060.2	1.11857e+06	18.5538	619.02	14.3061	589.846
146722	7.30883e+06	718520	1.10801e+07	26060.2	1.11857e+06	18.5538	619.02	14.3061	589.846
146833	7.30883e+06	718581	1.10801e+07	26191.6	1.11857e+06	18.5573	619.02	14.3066	589.846
146833	7.3093e+06	718581	1.10801e+07	26191.6	1.11857e+06	18.5573	619.02	14.3066	589.846
147751	7.3093e+06	719131	1.10801e+07	26224.8	1.11857e+06	18.5619	619.02	14.3089	589.846
147751	7.3093e+06	719131	1.10801e+07	26224.8	1.11857e+06	18.5619	619.02	14.3089	589.846
147832	7.3093e+06	720735	1.10801e+07	26346.4	1.11857e+06	18.6137	619.02	14.3134	589.846
147832	7.3093e+06	720735	1.10801e+07	26346.4	1.11857e+06	18.6137	619.02	14.3134	589.846
147860	7.3093e+06	720854	1.10801e+07	26351.7	1.11857e+06	18.6279	619.02	14.3567	589.846
147860	7.3093e+06	720854	1.10801e+07	26351.7	1.11857e+06	18.6279	619.02	14.3567	589.846
148069	7.3093e+06	721332	1.10801e+07	26398.8	1.11857e+06	18.6833	619.02	14.3571	589.846
148069	7.3093e+06	721332	1.10801e+07	26398.8	1.11857e+06	18.6833	619.02	14.3571	589.846
148241	7.3093e+06	721440	1.10801e+07	26436.6	1.11857e+06	18.6963	619.02	14.3742	589.846
148241	7.3093e+06	721440	1.10801e+07	26436.6	1.11857e+06	18.6963	619.02	14.3742	589.846
148471	7.3093e+06	721454	1.10801e+07	26466.6	1.11857e+06	18.7048	619.02	14.3839	589.846
148471	7.3093e+06	721454	1.10801e+07	26466.6	1.11857e+06	18.7048	619.02	14.3839	589.846
148820	7.3093e+06	722480	1.10801e+07	26476.4	1.11857e+06	18.934	619.02	14.5964	589.846
148820	7.3093e+06	722480	1.10801e+07	26476.4	1.11857e+06	18.934	619.02	14.5964	589.846
149275	7.3093e+06	722850	1.10801e+07	26483.9	1.11857e+06	18.9925	619.02	14.7773	589.846
149275	7.3093e+06	722850	1.10801e+07	26483.9	1.11857e+06	18.9925	619.02	14.7773	589.846
149504	7.3093e+06	723271	1.10801e+07	26533.3	1.11857e+06	19.078	619.02	14.8054	589.846
149504	7.3093e+06	723271	1.10801e+07	26533.3	1.11857e+06	19.078	619.02	14.8054	589.846
149528	7.3093e+06	723459	1.10801e+07	26661.4	1.11857e+06	19.0965	619.02	14.9005	589.846
149528	7.3093e+06	723459	1.10801e+07	26661.4	1.11857e+06	19.0965	619.02	14.9005	589.846
153318	7.3093e+06	724065	1.10801e+07	26674.5	1.11857e+06	19.1356	619.02	15.0044	589.846
153318	7.3093e+06	724065	1.10801e+07	26674.5	1.11857e+06	19.1356	619.02	15.0044	589.846
153640	7.3093e+06	724201	1.10801e+07	26685.5	1.11857e+06	19.2621	619.02	15.0494	589.846
153640	7.3093e+06	724201	1.10801e+07	26685.5	1.11857e+06	19.2621	619.02	15.0494	589.846
154797	7.3093e+06	724443	1.10801e+07	26705.2	1.11857e+06	19.397	619.02	15.5726	589.846
154797	7.3093e+06	724443	1.10801e+07	26705.2	1.11857e+06	19.397	619.02	15.5726	589.846
155854	7.3093e+06	724532	1.10801e+07	26831.4	1.11857e+06	19.8075	619.02	15.6388	589.846
155854	7.3093e+06	724532	1.10801e+07	26831.4	1.11857e+06	19.8075	619.02	15.6388	589.846
155947	7.3093e+06	724877	1.10801e+07	26921.3	1.11857e+06	19.8899	619.02	15.8975	589.846
155947	7.3093e+06	724877	1.10801e+07	26921.3	1.11857e+06	19.8899	619.02	15.8975	589.846
156458	7.3093e+06	725017	1.10801e+07	26967.1	1.11857e+06	20.5428	619.02	15.9781	589.846
156458	7.3093e+06	725017	1.10801e+07	26967.1	1.11857e+06	20.5428	619.02	15.9781	589.846
157554	7.3093e+06	725218	1.10801e+07	26991.8	1.11857e+06	20.5649	619.02	16.0756	589.846
157554	7.31015e+06	725218	1.10678e+07	26991.8	1.11857e+06	20.5649	619.02	16.0756	589.846
157866	7.31015e+06	725410	1.10678e+07	26998.4	1.11857e+06	20.5932	619.02	16.0937	589.846
157866	7.31015e+06	725410	1.10678e+07	26998.4	1.11857e+06	20.5932	619.02	16.0937	589.846
159102	7.31015e+06	725594	1.10678e+07	27077.5	1.11857e+06	20.6576	619.02	16.3866	589.846
159102	7.31321e+06	725594	1.10678e+07	27077.5	1.11857e+06	20.6576	619.02	16.3866	589.846
159972	7.31321e+06	725619	1.10678e+07	27093.4	1.11857e+06	21.0669	619.02	16.4399	589.846
159972	7.31321e+06	725619	1.10678e+07	27093.4	1.11857e+06	21.0669	619.02	16.4399	589.846
161351	7.31321e+06	726097	1.10678e+07	27204.7	1.11857e+06	21.1044	619.02	16.4492	589.846
161351	7.31321e+06	726097	1.10678e+07	27204.7	1.11857e+06	21.1044	619.02	16.4492	589.846
163155	7.31321e+06	726658	1.10678e+07	27226.2	1.11857e+06	21.1166	619.02	16.4977	589.846
163155	7.31321e+06	726658	1.10678e+07	27226.2	1.11857e+06	21.1166	619.02	16.4977	589.846
163308	7.31321e+06	726858	1.10678e+07	27235.5	1.11857e+06	21.3035	619.02	16.5333	589.846
163308	7.31321e+06	726858	1.10678e+07	27235.5	1.11857e+06	21.3035	619.02	16.5333	589.846
163923	7.31321e+06	726909	1.10678e+07	27284.7	1.11857e+06	21.4971	619.02	16.5817	589.846
163923	7.31321e+06	726909	1.10678e+07	27284.7	1.11857e+06	21.4971	619.02	16.5817	589.846
164195	7.31321e+06	726979	1.10678e+07	27395	1.11857e+06	21.6333	619.02	16.9074	589.846
164195	7.31321e+06	726979	1.10678e+07	27395	1.11857e+06	21.6333	619.02	16.9074	589.846
164916	7.31321e+06	727026	1.10678e+07	27396.8	1.11857e+06	21.634	619.02	17.0003	589.846
164916	7.31321e+06	727026	1.10678e+07	27396.8	1.11857e+06	21.634	619.02	17.0003	589.846
165217	7.31321e+06	727180	1.10678e+07	27402.7	1.11857e+06	21.8788	619.02	17.0241	589.846
165217	7.31321e+06	727180	1.10678e+07	27402.7	1.11857e+06	21.8788	619.02	17.0241	589.846
167334	7.31321e+06	728473	1.10678e+07	27519	1.11857e+06	21.9535	619.02	17.1977	589.846
167334	7.31321e+06	728473	1.10678e+07	27519	1.11857e+06	21.9535	619.02	17.1977	589.846
167348	7.31321e+06	728592	1.10678e+07	27522.7	1.11857e+06	22.1387	619.02	17.226	589.846
167348	7.31321e+06	728592	1.10678e+07	27522.7	1.11857e+06	22.1387	619.02	17.226	589.846
167837	7.31321e+06	729036	1.10678e+07	27562.7	1.11857e+06	22.7041	619.02	17.5802	589.846
167837	7.31015e+06	729036	1.10678e+07	27562.7	1.11857e+06	22.7041	619.02	17.5802	589.846
169128	7.31015e+06	729212	1.10678e+07	27590.2	1.11857e+06	22.7218	619.02	18.3595	589.846
169128	7.31015e+06	729212	1.10678e+07	27590.2	1.11857e+06	22.7218	619.02	18.3595	589.846
170007	7.31015e+06	729625	1.10678e+07	27612.1	1.11857e+06	23.3989	619.02	18.4557	589.846
170007	7.31015e+06	729625	1.10678e+07	27612.1	1.11857e+06	23.3989	619.02	18.4557	589.846
173557	7.31015e+06	730121	1.10678e+07	27640.5	1.11857e+06	24.0519	619.02	18.968	589.846
173557	7.3093e+06	730121	1.10678e+07	27640.5	1.11857e+06	24.0519	619.02	18.968	589.846
175599	7.3093e+06	730279	1.10678e+07	27651.1	1.11857e+06	24.6208	619.02	19.0791	589.846
175599	7.3093e+06	730279	1.10678e+07	27651.1	1.11857e+06	24.6208	619.02	19.0791	589.846
175734	7.3093e+06	730343	1.10678e+07	27653.4	1.11857e+06	24.7688	619.02	19.1191	589.846
175734	7.3093e+06	730343	1.10678e+07	27653.4	1.11857e+06	24.7688	619.02	19.1191	589.846
177486	7.3093e+06	730474	1.10678e+07	27689.9	1.11857e+06	24.9626	619.02	19.1262	589.846
177486	7.3093e+06	730474	1.10678e+07	27689.9	1.11857e+06	24.9626	619.02	19.1262	589.846
179940	7.3093e+06	731164	1.10678e+07	27741.9	1.11857e+06	25.1174	619.02	19.1468	589.846
179940	7.3093e+06	731164	1.10678e+07	27741.9	1.11857e+06	25.1174	619.02	19.1468	589.846
180419	7.3093e+06	731180	1.10678e+07	27798.3	1.11857e+06	25.1289	619.02	19.1506	589.846
180419	7.3093e+06	731180	1.10678e+07	27798.3	1.11857e+06	25.1289	619.02	19.1506	589.846
180776	7.3093e+06	731612	1.10678e+07	27837.1	1.11857e+06	25.17	619.02	19.1662	589.846
180776	7.3093e+06	731612	1.10678e+07	27837.1	1.11857e+06	25.17	619.02	19.1662	589.846
181599	7.3093e+06	732172	1.10678e+07	27848.9	1.11857e+06	25.2255	619.02	19.2011	589.846
181599	7.3093e+06	732172	1.10678e+07	27848.9	1.11857e+06	25.2255	619.02	19.2011	589.846
181741	7.3093e+06	732173	1.10678e+07	27876.6	1.11857e+06	25.2442	619.02	19.2376	589.846
181741	7.3093e+06	732173	1.10678e+07	27876.6	1.11857e+06	25.2442	619.02	19.2376	589.846
181983	7.3093e+06	732611	1.10678e+07	27894.2	1.11857e+06	25.2464	619.02	19.2578	589.846
181983	7.3093e+06	732611	1.10678e+07	27894.2	1.11857e+06	25.2464	619.02	19.2578	589.846
182098	7.3093e+06	733168	1.10678e+07	27910.7	1.11857e+06	25.3344	619.02	19.2781	589.846
182098	7.30883e+06	733168	1.10678e+07	27910.7	1.11857e+06	25.3344	619.02	19.2781	589.846
182833	7.30883e+06	733256	1.10678e+07	27913.4	1.11857e+06	25.3551	619.02	19.3065	589.846
182833	7.30883e+06	733256	1.10678e+07	27913.4	1.11857e+06	25.3551	619.02	19.3065	589.846
185741	7.30883e+06	734581	1.10678e+07	27986.7	1.11857e+06	25.4262	619.02	19.3099	589.846
185741	7.30883e+06	734581	1.10678e+07	27986.7	1.11857e+06	25.4262	619.02	19.3099	589.846
185771	7.30883e+06	734754	1.10678e+07	28042	1.11857e+06	25.4496	619.02	19.3369	589.846
185771	7.30883e+06	734754	1.10678e+07	28042	1.11857e+06	25.4496	619.02	19.3369	589.846
185801	7.30883e+06	734961	1.10678e+07	28061.9	1.11857e+06	25.4518	619.02	19.3382	589.846
185801	7.30883e+06	734961	1.10678e+07	28061.9	1.11857e+06	25.4518	619.02	19.3382	589.846
186115	7.30883e+06	735782	1.10678e+07	28082.8	1.11857e+06	25.4533	619.02	19.3509	589.846
186115	7.30883e+06	735782	1.10678e+07	28082.8	1.11857e+06	25.4533	619.02	19.3509	589.846
186741	7.30883e+06	735811	1.10678e+07	28179.4	1.11857e+06	25.4743	619.02	19.3605	589.846
186741	7.26635e+06	735811	1.10678e+07	28179.4	1.11857e+06	25.4743	619.02	19.3605	589.846
186870	7.26635e+06	735938	1.10678e+07	28294.8	1.11857e+06	25.4877	619.02	19.3808	589.846
186870	7.26635e+06	735938	1.10678e+07	28294.8	1.11857e+06	25.4877	619.02	19.3808	589.846
187139	7.26635e+06	736216	1.10678e+07	28436.7	1.11857e+06	25.5015	619.02	19.4154	589.846
187139	7.26635e+06	736216	1.10678e+07	28436.7	1.11857e+06	25.5015	619.02	19.4154	589.846
187255	7.26635e+06	737114	1.10678e+07	28489.8	1.11857e+06	25.5894	619.02	19.4513	589.846
187255	7.26635e+06	737114	1.10678e+07	28489.8	1.11857e+06	25.5894	619.02	19.4513	589.846
187503	7.26635e+06	737153	1.10678e+07	28553.9	1.11857e+06	25.6744	619.02	19.4809	589.846
187503	7.26635e+06	737153	1.10678e+07	28553.9	1.11857e+06	25.6744	619.02	19.4809	589.846
187531	7.26635e+06	737449	1.10678e+07	28616.2	1.11857e+06	25.6826	619.02	19.4899	589.846
187531	7.26635e+06	737449	1.10678e+07	28616.2	1.11857e+06	25.6826	619.02	19.4899	589.846
188066	7.26635e+06	737661	1.10678e+07	28768	1.11857e+06	25.6902	619.02	19.4993	589.846
188066	7.26635e+06	737661	1.10678e+07	28768	1.11857e+06	25.6902	619.02	19.4993	589.846
188525	7.26635e+06	737855	1.10678e+07	28829.9	1.11857e+06	25.6994	619.02	19.501	589.846
188525	7.26635e+06	737855	1.08752e+07	28829.9	1.11857e+06	25.6994	619.02	19.501	589.846
189129	7.26635e+06	737994	1.08752e+07	28838.4	1.11857e+06	25.7313	619.02	19.5082	589.846
189129	7.26635e+06	737994	1.08752e+07	28838.4	1.11857e+06	25.7313	619.02	19.5082	589.846
189377	7.26635e+06	738485	1.08752e+07	28904.9	1.11857e+06	25.7342	619.02	19.5258	589.846
189377	7.26635e+06	738485	1.08752e+07	28904.9	1.11857e+06	25.7342	619.02	19.5258	589.846
189919	7.26635e+06	738672	1.08752e+07	29010.1	1.11857e+06	25.7461	619.02	19.5489	589.846
189919	7.26635e+06	738672	1.08595e+07	29010.1	1.11857e+06	25.7461	619.02	19.5489	589.846
191244	7.26635e+06	739436	1.08595e+07	29029.9	1.11857e+06	25.7604	619.02	19.6213	589.846
191244	7.26635e+06	739436	1.08595e+07	29029.9	1.11857e+06	25.7604	619.02	19.6213	589.846
191334	7.26635e+06	739511	1.08595e+07	29031.3	1.11857e+06	25.7716	619.02	19.6333	589.846
191334	7.26635e+06	739511	1.08595e+07	29031.3	1.11857e+06	25.7716	619.02	19.6333	589.846
191489	7.26635e+06	739589	1.08595e+07	29037.2	1.11857e+06	25.7732	619.02	19.6345	589.846
191489	7.26635e+06	739589	1.08222e+07	29037.2	1.11857e+06	25.7732	619.02	19.6345	589.846
191562	7.26635e+06	740139	1.08222e+07	29098.9	1.11857e+06	25.7883	619.02	19.6452	589.846
191562	7.26635e+06	740139	1.08222e+07	29098.9	1.11857e+06	25.7883	619.02	19.6452	589.846
191646	7.26635e+06	740702	1.08222e+07	29169.6	1.11857e+06	25.7916	619.02	19.6491	589.846
191646	7.26635e+06	740702	1.08222e+07	29169.6	1.11857e+06	25.7916	619.02	19.6491	589.846
191686	7.26635e+06	740868	1.08222e+07	29196.1	1.11857e+06	25.8132	619.02	19.7038	589.846
191686	7.26635e+06	740868	1.06955e+07	29196.1	1.11857e+06	25.8132	619.02	19.7038	589.846
191858	7.26635e+06	740924	1.06955e+07	29281.1	1.11857e+06	25.8216	619.02	19.706	589.846
191858	7.26635e+06	740924	1.06698e+07	29281.1	1.11857e+06	25.8216	619.02	19.706	589.846
191861	7.26635e+06	740953	1.06698e+07	29443.4	1.11857e+06	25.8231	619.02	19.7144	589.846
191861	7.26635e+06	740953	1.06698e+07	29443.4	1.11857e+06	25.8231	619.02	19.7144	589.846
192925	7.26635e+06	742345	1.06698e+07	29453.6	1.11857e+06	25.8298	619.02	19.7174	589.846
192925	7.26635e+06	742345	1.06698e+07	29453.6	1.11857e+06	25.8298	619.02	19.7174	589.846
193648	7.26635e+06	742445	1.06698e+07	29474.6	1.11857e+06	25.8459	619.02	19.7188	589.846
193648	7.26635e+06	742445	1.06698e+07	29474.6	1.11857e+06	25.8459	619.02	19.7188	589.846
193686	7.26635e+06	742672	1.06698e+07	29489.4	1.11857e+06	25.8886	619.02	19.7232	589.846
193686	7.26635e+06	742672	1.03032e+07	29489.4	1.11857e+06	25.8886	619.02	19.7232	589.846
194010	7.26635e+06	742967	1.03032e+07	29540.1	1.11857e+06	25.9094	619.02	19.7566	589.846
194010	7.26635e+06	742967	1.03032e+07	29540.1	1.11857e+06	25.9094	619.02	19.7566	589.846
194526	7.26635e+06	743012	1.03032e+07	29660.5	1.11857e+06	25.919	619.02	19.7575	589.846
194526	7.26635e+06	743012	1.03032e+07	29660.5	1.11857e+06	25.919	619.02	19.7575	589.846
194674	7.26635e+06	743438	1.03032e+07	29706.9	1.11857e+06	25.9263	619.02	19.7687	589.846
194674	7.26635e+06	743438	1.015e+07	29706.9	1.11857e+06	25.9263	619.02	19.7687	589.846
195633	7.26635e+06	743677	1.015e+07	29805.4	1.11857e+06	25.9444	619.02	19.7759	589.846
195633	7.26635e+06	743677	1.015e+07	29805.4	1.11857e+06	25.9444	619.02	19.7759	589.846
197593	7.26635e+06	743880	1.015e+07	29834.8	1.11857e+06	25.9502	619.02	19.7867	589.846
197593	7.30883e+06	743880	1.015e+07	29834.8	1.11857e+06	25.9502	619.02	19.7867	589.846
198374	7.30883e+06	744538	1.015e+07	29893.6	1.11857e+06	25.9683	619.02	19.7992	589.846
198374	7.30883e+06	744538	9.92334e+06	29893.6	1.11857e+06	25.9683	619.02	19.7992	589.846
199054	7.30883e+06	745161	9.92334e+06	29928.6	1.11857e+06	26.0006	619.02	19.8161	589.846
199054	7.30883e+06	745161	9.92334e+06	29928.6	1.11857e+06	26.0006	619.02	19.8161	589.846
199587	7.30883e+06	745616	9.92334e+06	29985.1	1.11857e+06	26.0096	619.02	19.8301	589.846
199587	7.30883e+06	745616	9.92334e+06	29985.1	1.11857e+06	26.0096	619.02	19.8301	589.846
199608	7.30883e+06	745908	9.92334e+06	30043.2	1.11857e+06	26.046	619.02	19.8782	589.846
199608	7.30883e+06	745908	2.29127e+06	30043.2	1.11857e+06	26.046	619.02	19.8782	589.846
199742	7.30883e+06	746273	2.29127e+06	30094.5	1.11857e+06	26.0724	619.02	19.8912	589.846
199742	7.30883e+06	746273	2.29127e+06	30094.5	1.11857e+06	26.0724	619.02	19.8912	589.846
200176	7.30883e+06	747255	2.29127e+06	30282.7	1.11857e+06	26.1079	619.02	19.8939	589.846
200176	7.30883e+06	747255	2.29127e+06	30282.7	1.11857e+06	26.1079	619.02	19.8939	589.846
200337	7.30883e+06	747700	2.29127e+06	30307.4	1.11857e+06	26.108	619.02	19.9041	589.846
200337	7.30883e+06	747700	2.27344e+06	30307.4	1.11857e+06	26.108	619.02	19.9041	589.846
200842	7.30883e+06	748499	2.27344e+06	30419.5	1.11857e+06	26.1161	619.02	19.9438	589.846
200842	7.30883e+06	748499	2.27344e+06	30419.5	1.11857e+06	26.1161	619.02	19.9438	589.846
201843	7.30883e+06	748519	2.27344e+06	30532.5	1.11857e+06	26.1345	619.02	19.9475	589.846
201843	7.30883e+06	748519	2.27344e+06	30532.5	1.11857e+06	26.1345	619.02	19.9475	589.846
203145	7.30883e+06	748750	2.27344e+06	30684.5	1.11857e+06	26.1427	619.02	20.0254	589.846
203145	7.30883e+06	748750	2.27344e+06	30684.5	1.11857e+06	26.1427	619.02	20.0254	589.846
203908	7.30883e+06	748857	2.27344e+06	30702.1	1.11857e+06	26.1948	619.02	20.0286	589.846
203908	7.30883e+06	748857	2.22816e+06	30702.1	1.11857e+06	26.1948	619.02	20.0286	589.846
204174	7.30883e+06	749144	2.22816e+06	30760.2	1.11857e+06	26.2199	619.02	20.0335	589.846
204174	7.30883e+06	749144	2.22076e+06	30760.2	1.11857e+06	26.2199	619.02	20.0335	589.846
204733	7.30883e+06	749208	2.22076e+06	30793.3	1.11857e+06	26.2516	619.02	20.0536	589.846
204733	7.30883e+06	749208	2.18661e+06	30793.3	1.11857e+06	26.2516	619.02	20.0536	589.846
204810	7.30883e+06	749498	2.18661e+06	30862.2	1.11857e+06	26.2642	619.02	20.0554	589.846
204810	7.30883e+06	749498	2.18661e+06	30862.2	1.11857e+06	26.2642	619.02	20.0554	589.846
204923	7.30883e+06	749863	2.18661e+06	30916.6	1.11857e+06	26.2858	619.02	20.0599	589.846
204923	7.30883e+06	749863	2.18661e+06	30916.6	1.11857e+06	26.2858	619.02	20.0599	589.846
205117	7.30883e+06	750080	2.18661e+06	30924.2	1.11857e+06	26.3621	619.02	20.0609	589.846
205117	7.30883e+06	750080	2.18661e+06	30924.2	1.11857e+06	26.3621	619.02	20.0609	589.846
205179	7.30883e+06	750152	2.18661e+06	30975.8	1.11857e+06	26.3659	619.02	20.0903	589.846
205179	7.30883e+06	750152	2.18661e+06	30975.8	1.11857e+06	26.3659	619.02	20.0903	589.846
206387	7.30883e+06	750241	2.18661e+06	31047	1.11857e+06	26.4094	619.02	20.0989	589.846
206387	7.30883e+06	750241	2.18661e+06	31047	1.11857e+06	26.4094	619.02	20.0989	589.846
207297	7.30883e+06	750574	2.18661e+06	31382.4	1.11857e+06	26.4422	619.02	20.1258	589.846
207297	7.30883e+06	750574	2.18661e+06	31382.4	1.11857e+06	26.4422	619.02	20.1258	589.846
208991	7.30883e+06	750671	2.18661e+06	31500.2	1.11857e+06	26.4604	619.02	20.1442	589.846
208991	7.30883e+06	750671	2.16743e+06	31500.2	1.11857e+06	26.4604	619.02	20.1442	589.846
209010	7.30883e+06	750915	2.16743e+06	31507.5	1.11857e+06	26.4831	619.02	20.1635	589.846
209010	7.30883e+06	750915	2.16743e+06	31507.5	1.11857e+06	26.4831	619.02	20.1635	589.846
209550	7.30883e+06	751171	2.16743e+06	31587.3	1.11857e+06	26.4938	619.02	20.1676	589.846
209550	7.30883e+06	751171	2.16743e+06	31587.3	1.11857e+06	26.4938	619.02	20.1676	589.846
210133	7.30883e+06	751473	2.16743e+06	31639.6	1.11857e+06	26.4939	619.02	20.1729	589.846
210133	7.30883e+06	751473	2.16743e+06	31639.6	1.11857e+06	26.4939	619.02	20.1729	589.846
210503	7.30883e+06	751578	2.16743e+06	31773.6	1.11857e+06	26.5213	619.02	20.1925	589.846
210503	7.30883e+06	751578	2.15027e+06	31773.6	1.11857e+06	26.5213	619.02	20.1925	589.846
211273	7.30883e+06	751603	2.15027e+06	31888.5	1.11857e+06	26.542	619.02	20.1982	589.846
211273	7.30883e+06	751603	2.15027e+06	31888.5	1.11857e+06	26.542	619.02	20.1982	589.846
211528	7.30883e+06	752302	2.15027e+06	32028	1.11857e+06	26.5452	619.02	20.232	589.846
211528	7.30883e+06	752302	2.13438e+06	32028	1.11857e+06	26.5452	619.02	20.232	589.846
211616	7.30883e+06	753424	2.13438e+06	32112.1	1.11857e+06	26.5515	619.02	20.2336	589.846
211616	7.30883e+06	753424	2.13438e+06	32112.1	1.11857e+06	26.5515	619.02	20.2336	589.846
212062	7.30883e+06	753536	2.13438e+06	32236.5	1.11857e+06	26.5644	619.02	20.2622	589.846
212062	7.30883e+06	753536	2.13438e+06	32236.5	1.11857e+06	26.5644	619.02	20.2622	589.846
213249	7.30883e+06	753668	2.13438e+06	32308.9	1.11857e+06	26.5893	619.02	20.265	589.846
213249	7.3093e+06	753668	2.13438e+06	32308.9	1.11857e+06	26.5893	619.02	20.265	589.846
214640	7.3093e+06	753820	2.13438e+06	32353.2	1.11857e+06	26.6152	619.02	20.2843	589.846
214640	7.3093e+06	753820	2.13438e+06	32353.2	1.11857e+06	26.6152	619.02	20.2843	589.846
219236	7.3093e+06	753937	2.13438e+06	32650.2	1.11857e+06	26.6161	619.02	20.3798	589.846
219236	7.3093e+06	753937	2.13438e+06	32650.2	1.11857e+06	26.6161	619.02	20.3798	589.846
221139	7.3093e+06	754156	2.13438e+06	32661.9	1.11857e+06	26.6184	619.02	20.3799	589.846
221139	7.31015e+06	754156	2.13438e+06	32661.9	1.11857e+06	26.6184	619.02	20.3799	589.846
221834	7.31015e+06	754447	2.13438e+06	32735.4	1.11857e+06	26.6333	619.02	20.4048	589.846
221834	7.31015e+06	754447	2.13438e+06	32735.4	1.11857e+06	26.6333	619.02	20.4048	589.846
222639	7.31015e+06	754542	2.13438e+06	32749.9	1.11857e+06	26.635	619.02	20.4048	589.846
222639	7.31015e+06	754542	2.13438e+06	32749.9	1.11857e+06	26.635	619.02	20.4048	589.846
222646	7.31015e+06	754697	2.13438e+06	32941.7	1.11857e+06	26.6494	619.02	20.4097	589.846
222646	7.31015e+06	754697	2.13438e+06	32941.7	1.11857e+06	26.6494	619.02	20.4097	589.846
223350	7.31015e+06	754803	2.13438e+06	32950.2	1.11857e+06	26.6558	619.02	20.4639	589.846
223350	7.31015e+06	754803	2.13438e+06	32950.2	1.11857e+06	26.6558	619.02	20.4639	589.846
223368	7.31015e+06	754988	2.13438e+06	33060.6	1.11857e+06	26.6974	619.02	20.4769	589.846
223368	7.31015e+06	754988	2.13438e+06	33060.6	1.11857e+06	26.6974	619.02	20.4769	589.846
223634	7.31015e+06	755047	2.13438e+06	33153.1	1.11857e+06	26.7416	619.02	20.4898	589.846
223634	7.31015e+06	755047	2.13438e+06	33153.1	1.11857e+06	26.7416	619.02	20.4898	589.846
223654	7.31015e+06	755078	2.13438e+06	33186	1.11857e+06	26.776	619.02	20.4936	589.846
223654	7.31015e+06	755078	2.13438e+06	33186	1.11857e+06	26.776	619.02	20.4936	589.846
223780	7.31015e+06	755331	2.13438e+06	33221.6	1.11857e+06	26.8296	619.02	20.5235	589.846
223780	7.31015e+06	755331	2.13438e+06	33221.6	1.11857e+06	26.8296	619.02	20.5235	589.846
223929	7.31015e+06	755374	2.13438e+06	33231.5	1.11857e+06	26.8691	619.02	20.5365	589.846
223929	7.31015e+06	755374	2.13438e+06	33231.5	1.11857e+06	26.8691	619.02	20.5365	589.846
224079	7.31015e+06	755626	2.13438e+06	33255.8	1.11857e+06	26.8894	619.02	20.5903	589.846
224079	7.31015e+06	755626	2.13438e+06	33255.8	1.11857e+06	26.8894	619.02	20.5903	589.846
224178	7.31015e+06	755763	2.13438e+06	33264.1	1.11857e+06	26.9008	619.02	20.6034	589.846
224178	7.31015e+06	755763	2.13438e+06	33264.1	1.11857e+06	26.9008	619.02	20.6034	589.846
224607	7.31015e+06	755811	2.13438e+06	33266.8	1.11857e+06	26.9074	619.02	20.615	589.846
224607	7.31015e+06	755811	2.13438e+06	33266.8	1.11857e+06	26.9074	619.02	20.615	589.846
225523	7.31015e+06	756162	2.13438e+06	33290.3	1.11857e+06	26.9551	619.02	20.6185	589.846
225523	7.31015e+06	756162	2.13438e+06	33290.3	1.11857e+06	26.9551	619.02	20.6185	589.846
226499	7.31015e+06	756660	2.13438e+06	33577.7	1.11857e+06	27.0868	619.02	20.6197	589.846
226499	7.31015e+06	756660	2.13438e+06	33577.7	1.11857e+06	27.0868	619.02	20.6197	589.846
226511	7.31015e+06	756853	2.13438e+06	33665.4	1.11857e+06	27.1496	619.02	20.6251	589.846
226511	7.31015e+06	756853	2.13438e+06	33665.4	1.11857e+06	27.1496	619.02	20.6251	589.846
228010	7.31015e+06	756933	2.13438e+06	33726.2	1.11857e+06	27.1613	619.02	20.6294	589.846
228010	7.31015e+06	756933	2.13438e+06	33726.2	1.11857e+06	27.1613	619.02	20.6294	589.846
228939	7.31015e+06	757058	2.13438e+06	33971.1	1.11857e+06	27.1618	619.02	20.6323	589.846
228939	7.31015e+06	757058	2.13438e+06	33971.1	1.11857e+06	27.1618	619.02	20.6323	589.846
229478	7.31015e+06	757086	2.13438e+06	33990.5	1.11857e+06	27.1878	619.02	20.6375	589.846
229478	7.31015e+06	757086	2.13438e+06	33990.5	1.11857e+06	27.1878	619.02	20.6375	589.846
229702	7.31015e+06	757381	2.13438e+06	34074.7	1.11857e+06	27.2435	619.02	20.6433	589.846
229702	7.31015e+06	757381	2.13438e+06	34074.7	1.11857e+06	27.2435	619.02	20.6433	589.846
229921	7.31015e+06	758198	2.13438e+06	34121.1	1.11857e+06	27.2579	619.02	20.6485	589.846
229921	7.31015e+06	758198	2.13438e+06	34121.1	1.11857e+06	27.2579	619.02	20.6485	589.846
230036	7.31015e+06	758216	2.13438e+06	34209.7	1.11857e+06	27.3278	619.02	20.6515	589.846
230036	7.31015e+06	758216	2.13352e+06	34209.7	1.11857e+06	27.3278	619.02	20.6515	589.846
230975	7.31015e+06	758459	2.13352e+06	34442.3	1.11857e+06	27.3462	619.02	20.6526	589.846
230975	7.31015e+06	758459	2.13352e+06	34442.3	1.11857e+06	27.3462	619.02	20.6526	589.846
231059	7.31015e+06	758748	2.13352e+06	34704.6	1.11857e+06	27.3535	619.02	20.7158	589.846
231059	7.31015e+06	758748	2.13352e+06	34704.6	1.11857e+06	27.3535	619.02	20.7158	589.846
231237	7.31015e+06	758916	2.13352e+06	34707.4	1.11857e+06	27.385	619.02	20.722	589.846
231237	7.31015e+06	758916	2.13352e+06	34707.4	1.11857e+06	27.385	619.02	20.722	589.846
232002	7.31015e+06	759215	2.13352e+06	34794.4	1.11857e+06	27.4469	619.02	20.7297	589.846
232002	7.31015e+06	759215	2.13352e+06	34794.4	1.11857e+06	27.4469	619.02	20.7297	589.846
232306	7.31015e+06	759445	2.13352e+06	34866.1	1.11857e+06	27.4624	619.02	20.7429	589.846
232306	7.31015e+06	759445	2.13352e+06	34866.1	1.11857e+06	27.4624	619.02	20.7429	589.846
232566	7.31015e+06	759469	2.13352e+06	34877.3	1.11857e+06	27.512	619.02	20.7938	589.846
232566	7.31015e+06	759469	2.13352e+06	34877.3	1.11857e+06	27.512	619.02	20.7938	589.846
233034	7.31015e+06	759470	2.13352e+06	34981.7	1.11857e+06	27.5538	619.02	20.8006	589.846
233034	7.31015e+06	759470	2.13352e+06	34981.7	1.11857e+06	27.5538	619.02	20.8006	589.846
233292	7.31015e+06	759497	2.13352e+06	35037.7	1.11857e+06	27.5674	619.02	20.8181	589.846
233292	7.31015e+06	759497	2.13352e+06	35037.7	1.11857e+06	27.5674	619.02	20.8181	589.846
233673	7.31015e+06	759601	2.13352e+06	35074	1.11857e+06	27.5757	619.02	20.8185	589.846
233673	7.31015e+06	759601	2.13352e+06	35074	1.11857e+06	27.5757	619.02	20.8185	589.846
233955	7.31015e+06	760111	2.13352e+06	35235.1	1.11857e+06	27.5869	619.02	20.8318	589.846
233955	7.31015e+06	760111	2.13352e+06	35235.1	1.11857e+06	27.5869	619.02	20.8318	589.846
233983	7.31015e+06	760120	2.13352e+06	35310.8	1.11857e+06	27.5887	619.02	20.8395	589.846
233983	7.31015e+06	760120	2.13352e+06	35310.8	1.11857e+06	27.5887	619.02	20.8395	589.846
234270	7.31015e+06	760145	2.13352e+06	35410.7	1.11857e+06	27.5896	619.02	20.8869	589.846
234270	7.31015e+06	760145	2.13352e+06	35410.7	1.11857e+06	27.5896	619.02	20.8869	589.846
234626	7.31015e+06	760190	2.13352e+06	35475.4	1.11857e+06	27.7321	619.02	20.9147	589.846
234626	7.31015e+06	760190	2.13352e+06	35475.4	1.11857e+06	27.7321	619.02	20.9147	589.846
234755	7.31015e+06	760254	2.13352e+06	35590.2	1.11857e+06	27.7329	619.02	20.9293	589.846
234755	7.31015e+06	760254	2.13352e+06	35590.2	1.11857e+06	27.7329	619.02	20.9293	589.846
235357	7.31015e+06	760505	2.13352e+06	35610.1	1.11857e+06	27.7348	619.02	20.9512	589.846
235357	7.31015e+06	760505	2.13352e+06	35610.1	1.11857e+06	27.7348	619.02	20.9512	589.846
235594	7.31015e+06	760621	2.13352e+06	35616.3	1.11857e+06	27.7442	619.02	20.9834	589.846
235594	7.31015e+06	760621	2.13352e+06	35616.3	1.11857e+06	27.7442	619.02	20.9834	589.846
236401	7.31015e+06	760688	2.13352e+06	35713.4	1.11857e+06	27.8026	619.02	21.013	589.846
236401	7.31015e+06	760688	2.13352e+06	35713.4	1.11857e+06	27.8026	619.02	21.013	589.846
236532	7.31015e+06	760794	2.13352e+06	35723.6	1.11857e+06	27.8044	619.02	21.0143	589.846
236532	7.31015e+06	760794	2.13352e+06	35723.6	1.11857e+06	27.8044	619.02	21.0143	589.846
236576	7.31015e+06	761359	2.13352e+06	35773.3	1.11857e+06	27.8727	619.02	21.024	589.846
236576	7.31015e+06	761359	2.13352e+06	35773.3	1.11857e+06	27.8727	619.02	21.024	589.846
237186	7.31015e+06	761413	2.13352e+06	35804.8	1.11857e+06	27.8805	619.02	21.0523	589.846
237186	7.31015e+06	761413	2.13352e+06	35804.8	1.11857e+06	27.8805	619.02	21.0523	589.846
237554	7.31015e+06	761705	2.13352e+06	35939.8	1.11857e+06	27.9318	619.02	21.0845	589.846
237554	7.31015e+06	761705	2.13352e+06	35939.8	1.11857e+06	27.9318	619.02	21.0845	589.846
237757	7.31015e+06	761849	2.13352e+06	35972.2	1.11857e+06	27.9509	619.02	21.0931	589.846
237757	7.31015e+06	761849	2.13352e+06	35972.2	1.11857e+06	27.9509	619.02	21.0931	589.846
238113	7.31015e+06	762180	2.13352e+06	36052	1.11857e+06	28.0179	619.02	21.0943	589.846
238113	7.31015e+06	762180	2.13352e+06	36052	1.11857e+06	28.0179	619.02	21.0943	589.846
239068	7.31015e+06	762428	2.13352e+06	36062.4	1.11857e+06	28.0242	619.02	21.1394	589.846
239068	7.31321e+06	762428	2.13352e+06	36062.4	1.11857e+06	28.0242	619.02	21.1394	589.846
239206	7.31321e+06	762756	2.13352e+06	36166.7	1.11857e+06	28.0588	619.02	21.143	589.846
239206	7.31321e+06	762756	2.13352e+06	36166.7	1.11857e+06	28.0588	619.02	21.143	589.846
239244	7.31321e+06	763009	2.13352e+06	36198.8	1.11857e+06	28.0996	619.02	21.1514	589.846
239244	7.31321e+06	763009	2.13352e+06	36198.8	1.11857e+06	28.0996	619.02	21.1514	589.846
240321	7.31321e+06	763190	2.13352e+06	36201.9	1.11857e+06	28.1203	619.02	21.1547	589.846
240321	7.31321e+06	763190	2.13352e+06	36201.9	1.11857e+06	28.1203	619.02	21.1547	589.846
240448	7.31321e+06	763235	2.13352e+06	36448.4	1.11857e+06	28.1256	619.02	21.1796	589.846
240448	7.31321e+06	763235	2.13352e+06	36448.4	1.11857e+06	28.1256	619.02	21.1796	589.846
242030	7.31321e+06	763394	2.13352e+06	36677.3	1.11857e+06	28.1301	619.02	21.1919	589.846
242030	7.31321e+06	763394	2.13352e+06	36677.3	1.11857e+06	28.1301	619.02	21.1919	589.846
244045	7.31321e+06	763395	2.13352e+06	36862.3	1.11857e+06	28.1377	619.02	21.2172	589.846
244045	7.31321e+06	763395	2.13352e+06	36862.3	1.11857e+06	28.1377	619.02	21.2172	589.846
245825	7.31321e+06	763415	2.13352e+06	36908.9	1.11857e+06	28.1491	619.02	21.2319	589.846
245825	7.31321e+06	763415	2.13352e+06	36908.9	1.11857e+06	28.1491	619.02	21.2319	589.846
248793	7.31321e+06	763423	2.13352e+06	37080.2	1.11857e+06	28.1617	619.02	21.2465	589.846
248793	7.31321e+06	763423	2.13352e+06	37080.2	1.11857e+06	28.1617	619.02	21.2465	589.846
249516	7.31321e+06	763447	2.13352e+06	37249.3	1.11857e+06	28.1925	619.02	21.3101	589.846
249516	7.31321e+06	763447	2.13352e+06	37249.3	1.11857e+06	28.1925	619.02	21.3101	589.846
250332	7.31321e+06	763542	2.13352e+06	37263.2	1.11857e+06	28.2002	619.02	21.325	589.846
250332	7.31321e+06	763542	2.13352e+06	37263.2	1.11857e+06	28.2002	619.02	21.325	589.846
252445	7.31321e+06	764017	2.13352e+06	37273.7	1.11857e+06	28.2098	619.02	21.3884	589.846
252445	7.34068e+06	764017	2.13352e+06	37273.7	1.11857e+06	28.2098	619.02	21.3884	589.846
253328	7.34068e+06	764319	2.13352e+06	37343.2	1.11857e+06	28.2629	619.02	21.4463	589.846
253328	7.34068e+06	764319	2.13352e+06	37343.2	1.11857e+06	28.2629	619.02	21.4463	589.846
254353	7.34068e+06	765551	2.13352e+06	37523.5	1.11857e+06	28.2659	619.02	21.4504	589.846
254353	7.34068e+06	765551	2.13352e+06	37523.5	1.11857e+06	28.2659	619.02	21.4504	589.846
254856	7.34068e+06	765691	2.13352e+06	37585	1.11857e+06	28.266	619.02	21.5467	589.846
254856	7.34068e+06	765691	2.13352e+06	37585	1.11857e+06	28.266	619.02	21.5467	589.846
255189	7.34068e+06	765864	2.13352e+06	37716	1.11857e+06	28.2919	619.02	21.5893	589.846
255189	7.34068e+06	765864	2.13352e+06	37716	1.11857e+06	28.2919	619.02	21.5893	589.846
256581	7.34068e+06	765976	2.13352e+06	37762.7	1.11857e+06	28.3027	619.02	21.6353	589.846
256581	7.34068e+06	765976	2.13352e+06	37762.7	1.11857e+06	28.3027	619.02	21.6353	589.846
259427	7.34068e+06	765998	2.13352e+06	37830.6	1.11857e+06	28.3576	619.02	21.7098	589.846
259427	7.34068e+06	765998	2.13352e+06	37830.6	1.11857e+06	28.3576	619.02	21.7098	589.846
259917	7.34068e+06	766023	2.13352e+06	37889.2	1.11857e+06	28.414	619.02	21.7306	589.846
259917	7.34068e+06	766023	2.13352e+06	37889.2	1.11857e+06	28.414	619.02	21.7306	589.846
262277	7.34068e+06	766590	2.13352e+06	37953.7	1.11857e+06	28.4582	619.02	21.8059	589.846
262277	7.34068e+06	766590	2.13352e+06	37953.7	1.11857e+06	28.4582	619.02	21.8059	589.846
262740	7.34068e+06	766823	2.13352e+06	37988.5	1.11857e+06	28.459	619.02	21.8577	589.846
262740	7.34068e+06	766823	2.13352e+06	37988.5	1.11857e+06	28.459	619.02	21.8577	589.846
263363	7.34068e+06	766835	2.13352e+06	37997.8	1.11857e+06	28.5016	619.02	21.8842	589.846
263363	7.34068e+06	766835	2.13352e+06	37997.8	1.11857e+06	28.5016	619.02	21.8842	589.846
265345	7.34068e+06	767337	2.13352e+06	38131.4	1.11857e+06	28.6207	619.02	21.9076	589.846
265345	7.35026e+06	767337	2.13352e+06	38131.4	1.11857e+06	28.6207	619.02	21.9076	589.846
265822	7.35026e+06	767415	2.13352e+06	38288.1	1.11857e+06	28.652	619.02	21.9476	589.846
265822	7.35026e+06	767415	2.13352e+06	38288.1	1.11857e+06	28.652	619.02	21.9476	589.846
265878	7.35026e+06	767769	2.13352e+06	38331.4	1.11857e+06	28.7048	619.02	21.9794	589.846
265878	7.35026e+06	767769	2.13352e+06	38331.4	1.11857e+06	28.7048	619.02	21.9794	589.846
266855	7.35026e+06	768157	2.13352e+06	38355.2	1.11857e+06	28.7812	619.02	22.0243	589.846
266855	7.35026e+06	768157	2.1329e+06	38355.2	1.11857e+06	28.7812	619.02	22.0243	589.846
266957	7.35026e+06	768269	2.1329e+06	38389.1	1.11857e+06	28.7916	619.02	22.0524	589.846
266957	7.36465e+06	768269	2.1329e+06	38389.1	1.11857e+06	28.7916	619.02	22.0524	589.846
267734	7.36465e+06	768507	2.1329e+06	38400.6	1.11857e+06	28.8277	619.02	22.1201	589.846
267734	7.36465e+06	768507	2.1329e+06	38400.6	1.11857e+06	28.8277	619.02	22.1201	589.846
267933	7.36465e+06	769229	2.1329e+06	38553.5	1.11857e+06	28.8308	619.02	22.1367	589.846
267933	7.36465e+06	769229	2.1329e+06	38553.5	1.11857e+06	28.8308	619.02	22.1367	589.846
268666	7.36465e+06	769510	2.1329e+06	38558.5	1.11857e+06	28.9095	619.02	22.1427	589.846
268666	7.37039e+06	769510	2.1329e+06	38558.5	1.11857e+06	28.9095	619.02	22.1427	589.846
269188	7.37039e+06	769529	2.1329e+06	38566.7	1.11857e+06	28.9113	619.02	22.1643	589.846
269188	7.37039e+06	769529	2.1329e+06	38566.7	1.11857e+06	28.9113	619.02	22.1643	589.846
270073	7.37039e+06	769624	2.1329e+06	38567.7	1.11857e+06	28.9309	619.02	22.1888	589.846
270073	7.37039e+06	769624	2.1329e+06	38567.7	1.11857e+06	28.9309	619.02	22.1888	589.846
270595	7.37039e+06	769725	2.1329e+06	38599.4	1.11857e+06	28.9629	619.02	22.1976	589.846
270595	7.37039e+06	769725	2.1329e+06	38599.4	1.11857e+06	28.9629	619.02	22.1976	589.846
271290	7.37039e+06	769794	2.1329e+06	38710.3	1.11857e+06	28.9924	619.02	22.2434	589.846
271290	7.37039e+06	769794	2.1329e+06	38710.3	1.11857e+06	28.9924	619.02	22.2434	589.846
271313	7.37039e+06	771248	2.1329e+06	38730.5	1.11857e+06	28.9927	619.02	22.3256	589.846
271313	7.37039e+06	771248	2.1329e+06	38730.5	1.11857e+06	28.9927	619.02	22.3256	589.846
272012	7.37039e+06	771711	2.1329e+06	38735.7	1.11857e+06	29.0151	619.02	22.355	589.846
272012	7.37039e+06	771711	2.1329e+06	38735.7	1.11857e+06	29.0151	619.02	22.355	589.846
272022	7.37039e+06	772264	2.1329e+06	38792	1.11857e+06	29.0207	619.02	22.4518	589.846
272022	7.37039e+06	772264	2.1329e+06	38792	1.11857e+06	29.0207	619.02	22.4518	589.846
272579	7.37039e+06	772348	2.1329e+06	38830.6	1.11857e+06	29.0339	619.02	22.5257	589.846
272579	7.37039e+06	772348	2.1329e+06	38830.6	1.11857e+06	29.0339	619.02	22.5257	589.846
273549	7.37039e+06	773182	2.1329e+06	38861.5	1.11857e+06	29.079	619.02	22.531	589.846
273549	7.37039e+06	773182	2.1329e+06	38861.5	1.11857e+06	29.079	619.02	22.531	589.846
273838	7.37039e+06	773286	2.1329e+06	38901.4	1.11857e+06	29.0923	619.02	22.5739	589.846
273838	7.37039e+06	773286	2.13222e+06	38901.4	1.11857e+06	29.0923	619.02	22.5739	589.846
274035	7.37039e+06	773363	2.13222e+06	38916.3	1.11857e+06	29.3323	619.02	22.5902	589.846
274035	7.37039e+06	773363	2.13222e+06	38916.3	1.11857e+06	29.3323	619.02	22.5902	589.846
274317	7.37039e+06	773390	2.13222e+06	38919.6	1.11857e+06	29.438	619.02	22.5942	589.846
274317	7.37039e+06	773390	2.13222e+06	38919.6	1.11857e+06	29.438	619.02	22.5942	589.846
274495	7.37039e+06	773487	2.13222e+06	38970.9	1.11857e+06	29.4459	619.02	22.5996	589.846
274495	7.37039e+06	773487	2.13222e+06	38970.9	1.11857e+06	29.4459	619.02	22.5996	589.846
274632	7.37039e+06	774388	2.13222e+06	39044.1	1.11857e+06	29.4896	619.02	22.6439	589.846
274632	7.37039e+06	774388	2.13222e+06	39044.1	1.11857e+06	29.4896	619.02	22.6439	589.846
275051	7.37039e+06	774630	2.13222e+06	39178.2	1.11857e+06	29.5051	619.02	22.6636	589.846
275051	7.37039e+06	774630	2.13222e+06	39178.2	1.11857e+06	29.5051	619.02	22.6636	589.846
275961	7.37039e+06	774730	2.13222e+06	39233.7	1.11857e+06	29.5851	619.02	22.6808	589.846
275961	7.37039e+06	774730	2.13222e+06	39233.7	1.11857e+06	29.5851	619.02	22.6808	589.846
276798	7.37039e+06	774753	2.13222e+06	39258.5	1.11857e+06	29.6861	619.02	22.7215	589.846
276798	7.37039e+06	774753	2.13221e+06	39258.5	1.11857e+06	29.6861	619.02	22.7215	589.846
278034	7.37039e+06	774832	2.13221e+06	39285.5	1.11857e+06	29.6917	619.02	22.7222	589.846
278034	7.37039e+06	774832	2.13221e+06	39285.5	1.11857e+06	29.6917	619.02	22.7222	589.846
278105	7.37039e+06	775702	2.13221e+06	39375.2	1.11857e+06	29.699	619.02	22.7259	589.846
278105	7.37315e+06	775702	2.13221e+06	39375.2	1.11857e+06	29.699	619.02	22.7259	589.846
278422	7.37315e+06	775861	2.13221e+06	39388.7	1.11857e+06	29.782	619.02	22.733	589.846
278422	7.37315e+06	775861	2.13221e+06	39388.7	1.11857e+06	29.782	619.02	22.733	589.846
279369	7.37315e+06	776136	2.13221e+06	39466.5	1.11857e+06	29.8047	619.02	22.8018	589.846
279369	7.37315e+06	776136	2.13221e+06	39466.5	1.11857e+06	29.8047	619.02	22.8018	589.846
279476	7.37315e+06	776445	2.13221e+06	39565.1	1.11857e+06	29.8933	619.02	22.8025	589.846
279476	7.37315e+06	776445	2.13221e+06	39565.1	1.11857e+06	29.8933	619.02	22.8025	589.846
280390	7.37315e+06	776635	2.13221e+06	39791.3	1.11857e+06	29.914	619.02	22.8296	589.846
280390	7.37315e+06	776635	2.13221e+06	39791.3	1.11857e+06	29.914	619.02	22.8296	589.846
281174	7.37315e+06	777003	2.13221e+06	39885.5	1.11857e+06	29.9276	619.02	22.8449	589.846
281174	7.37315e+06	777003	2.13221e+06	39885.5	1.11857e+06	29.9276	619.02	22.8449	589.846
281414	7.37315e+06	777258	2.13221e+06	40004.8	1.11857e+06	30.2944	619.02	23.1825	589.846
281414	7.37315e+06	777258	2.13221e+06	40004.8	1.11857e+06	30.2944	619.02	23.1825	589.846
281702	7.37315e+06	777887	2.13221e+06	40070.5	1.11857e+06	30.388	619.02	23.2705	589.846
281702	7.37315e+06	777887	2.13221e+06	40070.5	1.11857e+06	30.388	619.02	23.2705	589.846
282086	7.37315e+06	777924	2.13221e+06	40096.8	1.11857e+06	30.5248	619.02	23.4698	589.846
282086	7.38645e+06	777924	2.13221e+06	40096.8	1.11857e+06	30.5248	619.02	23.4698	589.846
283104	7.38645e+06	778346	2.13221e+06	40116.2	1.11857e+06	30.5544	619.02	23.5145	589.846
283104	7.38645e+06	778346	2.13221e+06	40116.2	1.11857e+06	30.5544	619.02	23.5145	589.846
283431	7.38645e+06	778548	2.13221e+06	40187	1.11857e+06	30.617	619.02	23.6655	589.846
283431	7.38645e+06	778548	2.13221e+06	40187	1.11857e+06	30.617	619.02	23.6655	589.846
283977	7.38645e+06	778968	2.13221e+06	40195.1	1.11857e+06	30.8193	619.02	23.8305	589.846
283977	7.38645e+06	778968	2.13221e+06	40195.1	1.11857e+06	30.8193	619.02	23.8305	589.846
284749	7.38645e+06	778989	2.13221e+06	40274.7	1.11857e+06	31.0352	619.02	23.902	589.846
284749	7.42992e+06	778989	2.13221e+06	40274.7	1.11857e+06	31.0352	619.02	23.902	589.846
285008	7.42992e+06	779319	2.13221e+06	40356.3	1.11857e+06	31.692	619.02	24.733	589.846
285008	7.42992e+06	779319	2.13221e+06	40356.3	1.11857e+06	31.692	619.02	24.733	589.846
285628	7.42992e+06	779367	2.13221e+06	40438.5	1.11857e+06	31.8238	619.02	24.8381	589.846
285628	7.42992e+06	779367	2.13221e+06	40438.5	1.11857e+06	31.8238	619.02	24.8381	589.846
286652	7.42992e+06	779728	2.13221e+06	40485.4	1.11857e+06	32.8685	619.02	25.2489	589.846
286652	7.42992e+06	779728	2.13221e+06	40485.4	1.11857e+06	32.8685	619.02	25.2489	589.846
287904	7.42992e+06	779882	2.13221e+06	40498.2	1.11857e+06	32.9039	619.02	25.377	589.846
287904	7.42992e+06	779882	2.13221e+06	40498.2	1.11857e+06	32.9039	619.02	25.377	589.846
288671	7.42992e+06	780177	2.13221e+06	40575.4	1.11857e+06	32.9492	619.02	25.5318	589.846
288671	7.42992e+06	780177	2.13221e+06	40575.4	1.11857e+06	32.9492	619.02	25.5318	589.846
289502	7.42992e+06	780563	2.13221e+06	40602.7	1.11857e+06	33.0522	619.02	25.5605	589.846
289502	7.42992e+06	780563	2.13221e+06	40602.7	1.11857e+06	33.0522	619.02	25.5605	589.846
290717	7.42992e+06	780667	2.13221e+06	40680.9	1.11857e+06	33.707	619.02	26.0257	589.846
290717	7.42992e+06	780667	2.13221e+06	40680.9	1.11857e+06	33.707	619.02	26.0257	589.846
290785	7.42992e+06	780742	2.13221e+06	40814.2	1.11857e+06	33.767	619.02	26.1104	589.846
290785	7.42992e+06	780742	2.13221e+06	40814.2	1.11857e+06	33.767	619.02	26.1104	589.846
291122	7.42992e+06	780843	2.13221e+06	40856.9	1.11857e+06	33.7866	619.02	26.1253	589.846
291122	7.42992e+06	780843	2.13221e+06	40856.9	1.11857e+06	33.7866	619.02	26.1253	589.846
291173	7.42992e+06	781203	2.13221e+06	40858.9	1.11857e+06	34.0856	619.02	26.2022	589.846
291173	7.42992e+06	781203	2.13221e+06	40858.9	1.11857e+06	34.0856	619.02	26.2022	589.846
291891	7.42992e+06	781215	2.13221e+06	40867.2	1.11857e+06	34.3954	619.02	26.2587	589.846
291891	7.42992e+06	781215	2.13221e+06	40867.2	1.11857e+06	34.3954	619.02	26.2587	589.846
292532	7.42992e+06	781235	2.13221e+06	40954	1.11857e+06	34.6134	619.02	26.3356	589.846
292532	7.42992e+06	781235	2.13221e+06	40954	1.11857e+06	34.6134	619.02	26.3356	589.846
293356	7.42992e+06	781396	2.13221e+06	41090.8	1.11857e+06	34.6144	619.02	26.8529	589.846
293356	7.42992e+06	781396	2.13221e+06	41090.8	1.11857e+06	34.6144	619.02	26.8529	589.846
297233	7.42992e+06	781463	2.13221e+06	41210.4	1.11857e+06	35.0061	619.02	26.8713	589.846
297233	7.42992e+06	781463	2.13221e+06	41210.4	1.11857e+06	35.0061	619.02	26.8713	589.846
297281	7.42992e+06	781670	2.13221e+06	41438.8	1.11857e+06	35.1256	619.02	27.0005	589.846
297281	7.42992e+06	781670	2.13221e+06	41438.8	1.11857e+06	35.1256	619.02	27.0005	589.846
298545	7.42992e+06	782278	2.13221e+06	41453.3	1.11857e+06	35.1726	619.02	27.0288	589.846
298545	7.42992e+06	782278	2.13221e+06	41453.3	1.11857e+06	35.1726	619.02	27.0288	589.846
299422	7.42992e+06	782415	2.13221e+06	41482.7	1.11857e+06	35.384	619.02	27.0383	589.846
299422	7.42992e+06	782415	2.13221e+06	41482.7	1.11857e+06	35.384	619.02	27.0383	589.846
299607	7.42992e+06	782760	2.13221e+06	41503.6	1.11857e+06	35.4219	619.02	27.0955	589.846
299607	7.42992e+06	782760	2.13221e+06	41503.6	1.11857e+06	35.4219	619.02	27.0955	589.846
300005	7.42992e+06	782913	2.13221e+06	41561	1.11857e+06	35.6609	619.02	27.13	589.846
300005	7.42992e+06	782913	2.13221e+06	41561	1.11857e+06	35.6609	619.02	27.13	589.846
300567	7.42992e+06	783182	2.13221e+06	41575	1.11857e+06	35.882	619.02	27.1521	589.846
300567	7.42992e+06	783182	2.13221e+06	41575	1.11857e+06	35.882	619.02	27.1521	589.846
301011	7.42992e+06	783310	2.13221e+06	41691.4	1.11857e+06	35.8984	619.02	27.2015	589.846
301011	7.42992e+06	783310	2.13221e+06	41691.4	1.11857e+06	35.8984	619.02	27.2015	589.846
301640	7.42992e+06	784097	2.13221e+06	41742	1.11857e+06	35.9572	619.02	27.2532	589.846
301640	7.42992e+06	784097	2.13221e+06	41742	1.11857e+06	35.9572	619.02	27.2532	589.846
302606	7.42992e+06	784381	2.13221e+06	41744.5	1.11857e+06	36.0364	619.02	27.2818	589.846
302606	7.42992e+06	784381	2.13221e+06	41744.5	1.11857e+06	36.0364	619.02	27.2818	589.846
303003	7.42992e+06	784463	2.13221e+06	41948.3	1.11857e+06	36.0632	619.02	27.3107	589.846
303003	7.42992e+06	784463	2.13221e+06	41948.3	1.11857e+06	36.0632	619.02	27.3107	589.846
303588	7.42992e+06	785060	2.13221e+06	41989.7	1.11857e+06	36.0663	619.02	27.314	589.846
303588	7.4627e+06	785060	2.13221e+06	41989.7	1.11857e+06	36.0663	619.02	27.314	589.846
303871	7.4627e+06	785445	2.13221e+06	42121.7	1.11857e+06	36.192	619.02	27.3557	589.846
303871	7.4627e+06	785445	2.13221e+06	42121.7	1.11857e+06	36.192	619.02	27.3557	589.846
305990	7.4627e+06	785451	2.13221e+06	42135	1.11857e+06	36.2216	619.02	27.3589	589.846
305990	7.4627e+06	785451	2.13221e+06	42135	1.11857e+06	36.2216	619.02	27.3589	589.846
306135	7.4627e+06	785526	2.13221e+06	42138.3	1.11857e+06	36.3231	619.02	27.3939	589.846
306135	7.4627e+06	785526	2.13221e+06	42138.3	1.11857e+06	36.3231	619.02	27.3939	589.846
306380	7.4627e+06	785590	2.13221e+06	42192.2	1.11857e+06	36.3265	619.02	27.3958	589.846
306380	7.4627e+06	785590	2.13221e+06	42192.2	1.11857e+06	36.3265	619.02	27.3958	589.846
306383	7.4627e+06	786595	2.13221e+06	42201.3	1.11857e+06	36.3548	619.02	27.4138	589.846
306383	7.4627e+06	786595	2.13221e+06	42201.3	1.11857e+06	36.3548	619.02	27.4138	589.846
306500	7.4627e+06	786827	2.13221e+06	42283	1.11857e+06	36.3565	619.02	27.4273	589.846
306500	7.4627e+06	786827	2.13221e+06	42283	1.11857e+06	36.3565	619.02	27.4273	589.846
306634	7.4627e+06	786843	2.13221e+06	42355.2	1.11857e+06	36.3598	619.02	27.4561	589.846
306634	7.4627e+06	786843	2.13221e+06	42355.2	1.11857e+06	36.3598	619.02	27.4561	589.846
306972	7.4627e+06	786848	2.13221e+06	42620.1	1.11857e+06	36.3618	619.02	27.5052	589.846
306972	7.4627e+06	786848	2.13221e+06	42620.1	1.11857e+06	36.3618	619.02	27.5052	589.846
306978	7.4627e+06	787240	2.13221e+06	42627.5	1.11857e+06	36.3919	619.02	27.556	589.846
306978	7.4627e+06	787240	2.13221e+06	42627.5	1.11857e+06	36.3919	619.02	27.556	589.846
308030	7.4627e+06	787281	2.13221e+06	42644.1	1.11857e+06	36.4109	619.02	27.5979	589.846
308030	7.4627e+06	787281	2.13221e+06	42644.1	1.11857e+06	36.4109	619.02	27.5979	589.846
308680	7.4627e+06	787418	2.13221e+06	42645.5	1.11857e+06	36.4307	619.02	27.6107	589.846
308680	7.4627e+06	787418	2.13221e+06	42645.5	1.11857e+06	36.4307	619.02	27.6107	589.846
309836	7.4627e+06	787654	2.13221e+06	42654.9	1.11857e+06	36.5563	619.02	27.624	589.846
309836	7.4627e+06	787654	2.13221e+06	42654.9	1.11857e+06	36.5563	619.02	27.624	589.846
309898	7.4627e+06	788238	2.13221e+06	42754	1.11857e+06	36.6777	619.02	27.6265	589.846
309898	7.4627e+06	788238	2.13221e+06	42754	1.11857e+06	36.6777	619.02	27.6265	589.846
310315	7.4627e+06	788327	2.13221e+06	42779.1	1.11857e+06	36.6895	619.02	27.6366	589.846
310315	7.4627e+06	788327	2.13214e+06	42779.1	1.11857e+06	36.6895	619.02	27.6366	589.846
310416	7.4627e+06	788348	2.13214e+06	42812.6	1.11857e+06	36.7003	619.02	27.6616	589.846
310416	7.4627e+06	788348	2.13214e+06	42812.6	1.11857e+06	36.7003	619.02	27.6616	589.846
311242	7.4627e+06	788518	2.13214e+06	42820.4	1.11857e+06	36.7134	619.02	27.6942	589.846
311242	7.4627e+06	788518	2.13214e+06	42820.4	1.11857e+06	36.7134	619.02	27.6942	589.846
313194	7.4627e+06	789002	2.13214e+06	42971.7	1.11857e+06	36.759	619.02	27.7968	589.846
313194	7.4627e+06	789002	2.13214e+06	42971.7	1.11857e+06	36.759	619.02	27.7968	589.846
315503	7.4627e+06	789094	2.13214e+06	42988.8	1.11857e+06	36.7631	619.02	27.8139	589.846
315503	7.4627e+06	789094	2.13214e+06	42988.8	1.11857e+06	36.7631	619.02	27.8139	589.846
315857	7.4627e+06	789201	2.13214e+06	43185.5	1.11857e+06	36.7801	619.02	27.8155	589.846
315857	7.4627e+06	789201	2.13214e+06	43185.5	1.11857e+06	36.7801	619.02	27.8155	589.846
316905	7.4627e+06	789216	2.13214e+06	43210.4	1.11857e+06	36.8006	619.02	27.8307	589.846
316905	7.4627e+06	789216	2.13214e+06	43210.4	1.11857e+06	36.8006	619.02	27.8307	589.846
317146	7.4627e+06	789425	2.13214e+06	43255.3	1.11857e+06	36.8165	619.02	27.8362	589.846
317146	7.46472e+06	789425	2.13214e+06	43255.3	1.11857e+06	36.8165	619.02	27.8362	589.846
317398	7.46472e+06	789425	2.13214e+06	43292.2	1.11857e+06	36.8189	619.02	27.9137	589.846
317398	7.46472e+06	789425	2.13214e+06	43292.2	1.11857e+06	36.8189	619.02	27.9137	589.846
318486	7.46472e+06	789427	2.13214e+06	43338.8	1.11857e+06	36.8405	619.02	27.9168	589.846
318486	7.46472e+06	789427	2.13214e+06	43338.8	1.11857e+06	36.8405	619.02	27.9168	589.846
319098	7.46472e+06	789476	2.13214e+06	43435.7	1.11857e+06	36.8452	619.02	27.9214	589.846
319098	7.46472e+06	789476	2.13214e+06	43435.7	1.11857e+06	36.8452	619.02	27.9214	589.846
319339	7.46472e+06	789659	2.13214e+06	43522.9	1.11857e+06	36.876	619.02	27.9287	589.846
319339	7.46472e+06	789659	2.13214e+06	43522.9	1.11857e+06	36.876	619.02	27.9287	589.846
319372	7.46472e+06	790214	2.13214e+06	43595.5	1.11857e+06	36.8881	619.02	27.933	589.846
319372	7.46472e+06	790214	2.13214e+06	43595.5	1.11857e+06	36.8881	619.02	27.933	589.846
319685	7.46472e+06	790299	2.13214e+06	43599.4	1.11857e+06	36.8901	619.02	27.9349	589.846
319685	7.46472e+06	790299	2.13214e+06	43599.4	1.11857e+06	36.8901	619.02	27.9349	589.846
319898	7.46472e+06	790425	2.13214e+06	43666.4	1.11857e+06	36.8997	619.02	27.9412	589.846
319898	7.46472e+06	790425	2.13214e+06	43666.4	1.11857e+06	36.8997	619.02	27.9412	589.846
320113	7.46472e+06	790862	2.13214e+06	43695.8	1.11857e+06	36.9227	619.02	27.9886	589.846
320113	7.46472e+06	790862	2.13214e+06	43695.8	1.11857e+06	36.9227	619.02	27.9886	589.846
320254	7.46472e+06	790916	2.13214e+06	43706.3	1.11857e+06	36.9837	619.02	27.9898	589.846
320254	7.46472e+06	790916	2.13214e+06	43706.3	1.11857e+06	36.9837	619.02	27.9898	589.846
320282	7.46472e+06	791483	2.13214e+06	43770.8	1.11857e+06	37.0134	619.02	28.0057	589.846
320282	7.46472e+06	791483	2.13214e+06	43770.8	1.11857e+06	37.0134	619.02	28.0057	589.846
320539	7.46472e+06	791800	2.13214e+06	43892.1	1.11857e+06	37.0271	619.02	28.0159	589.846
320539	7.46472e+06	791800	2.13214e+06	43892.1	1.11857e+06	37.0271	619.02	28.0159	589.846
320867	7.46472e+06	791964	2.13214e+06	43922.6	1.11857e+06	37.0376	619.02	28.0311	589.846
320867	7.47283e+06	791964	2.13214e+06	43922.6	1.11857e+06	37.0376	619.02	28.0311	589.846
321346	7.47283e+06	792024	2.13214e+06	43969.7	1.11857e+06	37.0635	619.02	28.0488	589.846
321346	7.47283e+06	792024	2.13214e+06	43969.7	1.11857e+06	37.0635	619.02	28.0488	589.846
321685	7.47283e+06	792445	2.13214e+06	43971.9	1.11857e+06	37.0717	619.02	28.0728	589.846
321685	7.47283e+06	792445	2.13214e+06	43971.9	1.11857e+06	37.0717	619.02	28.0728	589.846
322949	7.47283e+06	792462	2.13214e+06	44047.9	1.11857e+06	37.0976	619.02	28.0927	589.846
322949	7.47283e+06	792462	2.13214e+06	44047.9	1.11857e+06	37.0976	619.02	28.0927	589.846
323570	7.47283e+06	792686	2.13214e+06	44069.6	1.11857e+06	37.1438	619.02	28.1608	589.846
323570	7.47283e+06	792686	2.13214e+06	44069.6	1.11857e+06	37.1438	619.02	28.1608	589.846
323588	7.47283e+06	792801	2.13214e+06	44167.8	1.11857e+06	37.1566	619.02	28.1792	589.846
323588	7.47283e+06	792801	2.13214e+06	44167.8	1.11857e+06	37.1566	619.02	28.1792	589.846
325032	7.47283e+06	793028	2.13214e+06	44341.3	1.11857e+06	37.2086	619.02	28.183	589.846
325032	7.47283e+06	793028	2.13214e+06	44341.3	1.11857e+06	37.2086	619.02	28.183	589.846
325693	7.47283e+06	793615	2.13214e+06	44343.9	1.11857e+06	37.2463	619.02	28.1975	589.846
325693	7.47283e+06	793615	2.13214e+06	44343.9	1.11857e+06	37.2463	619.02	28.1975	589.846
325729	7.47283e+06	793974	2.13214e+06	44456.2	1.11857e+06	37.297	619.02	28.2537	589.846
325729	7.47283e+06	793974	2.13214e+06	44456.2	1.11857e+06	37.297	619.02	28.2537	589.846
326253	7.47283e+06	793977	2.13214e+06	44529.9	1.11857e+06	37.2971	619.02	28.2589	589.846
326253	7.47283e+06	793977	2.13214e+06	44529.9	1.11857e+06	37.2971	619.02	28.2589	589.846
326678	7.47283e+06	794049	2.13214e+06	44675.9	1.11857e+06	37.3087	619.02	28.3693	589.846
326678	7.47283e+06	794049	2.13214e+06	44675.9	1.11857e+06	37.3087	619.02	28.3693	589.846
327068	7.47283e+06	794221	2.13214e+06	44718.4	1.11857e+06	37.3349	619.02	28.3738	589.846
327068	7.47283e+06	794221	2.13214e+06	44718.4	1.11857e+06	37.3349	619.02	28.3738	589.846
327573	7.47283e+06	794294	2.13214e+06	44987.4	1.11857e+06	37.3468	619.02	28.3809	589.846
327573	7.47283e+06	794294	2.13214e+06	44987.4	1.11857e+06	37.3468	619.02	28.3809	589.846
327695	7.47283e+06	794378	2.13214e+06	45076.4	1.11857e+06	37.4212	619.02	28.4093	589.846
327695	7.47283e+06	794378	2.13214e+06	45076.4	1.11857e+06	37.4212	619.02	28.4093	589.846
328286	7.47283e+06	794484	2.13214e+06	45194.8	1.11857e+06	37.4382	619.02	28.4118	589.846
328286	7.47283e+06	794484	2.13214e+06	45194.8	1.11857e+06	37.4382	619.02	28.4118	589.846
328459	7.47283e+06	794703	2.13214e+06	45369.9	1.11857e+06	37.457	619.02	28.4182	589.846
328459	7.47283e+06	794703	2.13214e+06	45369.9	1.11857e+06	37.457	619.02	28.4182	589.846
328622	7.47283e+06	794946	2.13214e+06	45471.8	1.11857e+06	37.5023	619.02	28.4195	589.846
328622	7.47283e+06	794946	2.13214e+06	45471.8	1.11857e+06	37.5023	619.02	28.4195	589.846
329964	7.47283e+06	795010	2.13214e+06	45534.3	1.11857e+06	37.5202	619.02	28.4612	589.846
329964	7.47283e+06	795010	2.13214e+06	45534.3	1.11857e+06	37.5202	619.02	28.4612	589.846
330200	7.47283e+06	795366	2.13214e+06	45805.5	1.11857e+06	37.5511	619.02	28.4735	589.846
330200	7.47283e+06	795366	2.13214e+06	45805.5	1.11857e+06	37.5511	619.02	28.4735	589.846
330219	7.47283e+06	795851	2.13214e+06	45881	1.11857e+06	37.6601	619.02	28.5116	589.846
330219	7.47283e+06	795851	2.1274e+06	45881	1.11857e+06	37.6601	619.02	28.5116	589.846
331431	7.47283e+06	795957	2.1274e+06	45932.6	1.11857e+06	37.6656	619.02	28.5376	589.846
331431	7.47283e+06	795957	2.1274e+06	45932.6	1.11857e+06	37.6656	619.02	28.5376	589.846
331584	7.47283e+06	795995	2.1274e+06	45936.3	1.11857e+06	37.7278	619.02	28.565	589.846
331584	7.47283e+06	795995	2.1274e+06	45936.3	1.11857e+06	37.7278	619.02	28.565	589.846
331641	7.47283e+06	796085	2.1274e+06	45952.1	1.11857e+06	37.7746	619.02	28.5707	589.846
331641	7.47283e+06	796085	2.1274e+06	45952.1	1.11857e+06	37.7746	619.02	28.5707	589.846
331676	7.47283e+06	796520	2.1274e+06	45968.6	1.11857e+06	37.8005	619.02	28.5783	589.846
331676	7.47283e+06	796520	2.1274e+06	45968.6	1.11857e+06	37.8005	619.02	28.5783	589.846
332237	7.47283e+06	796672	2.1274e+06	46051.4	1.11857e+06	37.8329	619.02	28.606	589.846
332237	7.47283e+06	796672	2.1274e+06	46051.4	1.11857e+06	37.8329	619.02	28.606	589.846
333274	7.47283e+06	797494	2.1274e+06	46057.3	1.11857e+06	37.8483	619.02	28.6141	589.846
333274	7.47283e+06	797494	2.1274e+06	46057.3	1.11857e+06	37.8483	619.02	28.6141	589.846
333818	7.47283e+06	797563	2.1274e+06	46072	1.11857e+06	37.8485	619.02	28.6619	589.846
333818	7.49765e+06	797563	2.1274e+06	46072	1.11857e+06	37.8485	619.02	28.6619	589.846
334222	7.49765e+06	797758	2.1274e+06	46373.4	1.11857e+06	37.8876	619.02	28.6643	589.846
334222	7.49765e+06	797758	2.12603e+06	46373.4	1.11857e+06	37.8876	619.02	28.6643	589.846
334262	7.49765e+06	797789	2.12603e+06	46374.3	1.11857e+06	37.9171	619.02	28.7048	589.846
334262	7.49765e+06	797789	2.12603e+06	46374.3	1.11857e+06	37.9171	619.02	28.7048	589.846
334386	7.49765e+06	797817	2.12603e+06	46529.7	1.11857e+06	37.9217	619.02	28.7087	589.846
334386	7.49765e+06	797817	2.12603e+06	46529.7	1.11857e+06	37.9217	619.02	28.7087	589.846
334417	7.49765e+06	798042	2.12603e+06	46722.4	1.11857e+06	37.9307	619.02	28.7361	589.846
334417	7.49765e+06	798042	2.12603e+06	46722.4	1.11857e+06	37.9307	619.02	28.7361	589.846
334542	7.49765e+06	798223	2.12603e+06	46770.3	1.11857e+06	37.9491	619.02	28.8714	589.846
334542	7.49765e+06	798223	2.12603e+06	46770.3	1.11857e+06	37.9491	619.02	28.8714	589.846
335364	7.49765e+06	798361	2.12603e+06	46804.4	1.11857e+06	37.9847	619.02	28.8716	589.846
335364	7.49765e+06	798361	2.12603e+06	46804.4	1.11857e+06	37.9847	619.02	28.8716	589.846
337716	7.49765e+06	798608	2.12603e+06	46816.1	1.11857e+06	38.0217	619.02	28.9068	589.846
337716	7.52369e+06	798608	2.12603e+06	46816.1	1.11857e+06	38.0217	619.02	28.9068	589.846
337902	7.52369e+06	798731	2.12603e+06	46820	1.11857e+06	38.023	619.02	28.9069	589.846
337902	7.52369e+06	798731	2.12603e+06	46820	1.11857e+06	38.023	619.02	28.9069	589.846
337965	7.52369e+06	798876	2.12603e+06	46853	1.11857e+06	38.0263	619.02	28.9138	589.846
337965	7.52369e+06	798876	2.12603e+06	46853	1.11857e+06	38.0263	619.02	28.9138	589.846
338704	7.52369e+06	798999	2.12603e+06	46867	1.11857e+06	38.0476	619.02	28.9905	589.846
338704	7.52369e+06	798999	2.12603e+06	46867	1.11857e+06	38.0476	619.02	28.9905	589.846
338837	7.52369e+06	799088	2.12603e+06	46905.7	1.11857e+06	38.0499	619.02	29.0089	589.846
338837	7.52369e+06	799088	2.12603e+06	46905.7	1.11857e+06	38.0499	619.02	29.0089	589.846
339077	7.52369e+06	799261	2.12603e+06	46983.2	1.11857e+06	38.0705	619.02	29.0272	589.846
339077	7.52369e+06	799261	2.12603e+06	46983.2	1.11857e+06	38.0705	619.02	29.0272	589.846
339362	7.52369e+06	799316	2.12603e+06	47104.7	1.11857e+06	38.0797	619.02	29.0326	589.846
339362	7.52369e+06	799316	2.12603e+06	47104.7	1.11857e+06	38.0797	619.02	29.0326	589.846
339603	7.52369e+06	799564	2.12603e+06	47139.3	1.11857e+06	38.1392	619.02	29.075	589.846
339603	7.52369e+06	799564	2.12603e+06	47139.3	1.11857e+06	38.1392	619.02	29.075	589.846
340161	7.52369e+06	799692	2.12603e+06	47257.5	1.11857e+06	38.2023	619.02	29.0934	589.846
340161	7.52369e+06	799692	2.12603e+06	47257.5	1.11857e+06	38.2023	619.02	29.0934	589.846
340918	7.52369e+06	799919	2.12603e+06	47380.9	1.11857e+06	38.2515	619.02	29.1592	589.846
340918	7.52369e+06	799919	2.12603e+06	47380.9	1.11857e+06	38.2515	619.02	29.1592	589.846
341099	7.52369e+06	800091	2.12603e+06	47388.7	1.11857e+06	38.3281	619.02	29.1696	589.846
341099	7.52369e+06	800091	2.12603e+06	47388.7	1.11857e+06	38.3281	619.02	29.1696	589.846
341722	7.52369e+06	800384	2.12603e+06	47466.5	1.11857e+06	38.3844	619.02	29.1881	589.846
341722	7.52369e+06	800384	2.12603e+06	47466.5	1.11857e+06	38.3844	619.02	29.1881	589.846
341777	7.52369e+06	800393	2.12603e+06	47567.3	1.11857e+06	38.4134	619.02	29.2045	589.846
341777	7.52369e+06	800393	2.12603e+06	47567.3	1.11857e+06	38.4134	619.02	29.2045	589.846
343056	7.52369e+06	800528	2.12603e+06	47715.9	1.11857e+06	38.4297	619.02	29.2095	589.846
343056	7.52369e+06	800528	2.12603e+06	47715.9	1.11857e+06	38.4297	619.02	29.2095	589.846
343144	7.52369e+06	800744	2.12603e+06	47729.7	1.11857e+06	38.4392	619.02	29.2113	589.846
343144	7.52369e+06	800744	2.12603e+06	47729.7	1.11857e+06	38.4392	619.02	29.2113	589.846
346637	7.52369e+06	801222	2.12603e+06	47811.2	1.11857e+06	38.483	619.02	29.2189	589.846
346637	7.52369e+06	801222	2.12463e+06	47811.2	1.11857e+06	38.483	619.02	29.2189	589.846
348577	7.52369e+06	801456	2.12463e+06	47867.7	1.11857e+06	38.5072	619.02	29.225	589.846
348577	7.52369e+06	801456	2.12463e+06	47867.7	1.11857e+06	38.5072	619.02	29.225	589.846
349228	7.52369e+06	801639	2.12463e+06	47914.3	1.11857e+06	38.6955	619.02	29.2292	589.846
349228	7.52437e+06	801639	2.12463e+06	47914.3	1.11857e+06	38.6955	619.02	29.2292	589.846
349833	7.52437e+06	801664	2.12463e+06	47956.9	1.11857e+06	38.7851	619.02	29.2364	589.846
349833	7.52437e+06	801664	2.12463e+06	47956.9	1.11857e+06	38.7851	619.02	29.2364	589.846
350493	7.52437e+06	801750	2.12463e+06	48022.3	1.11857e+06	38.8019	619.02	29.2446	589.846
350493	7.52437e+06	801750	2.12463e+06	48022.3	1.11857e+06	38.8019	619.02	29.2446	589.846
351178	7.52437e+06	801861	2.12463e+06	48144.9	1.11857e+06	38.8025	619.02	29.252	589.846
351178	7.52437e+06	801861	2.12463e+06	48144.9	1.11857e+06	38.8025	619.02	29.252	589.846
352610	7.52437e+06	802754	2.12463e+06	48147	1.11857e+06	38.8239	619.02	29.2564	589.846
352610	7.52437e+06	802754	2.12463e+06	48147	1.11857e+06	38.8239	619.02	29.2564	589.846
355122	7.52437e+06	803235	2.12463e+06	48240.6	1.11857e+06	38.8396	619.02	29.2579	589.846
355122	7.52437e+06	803235	2.12463e+06	48240.6	1.11857e+06	38.8396	619.02	29.2579	589.846
355136	7.52437e+06	803533	2.12463e+06	48474.3	1.11857e+06	38.9193	619.02	29.312	589.846
355136	7.52437e+06	803533	2.12463e+06	48474.3	1.11857e+06	38.9193	619.02	29.312	589.846
355143	7.52437e+06	803623	2.12463e+06	48543.5	1.11857e+06	38.9398	619.02	29.3473	589.846
355143	7.52437e+06	803623	2.12282e+06	48543.5	1.11857e+06	38.9398	619.02	29.3473	589.846
355840	7.52437e+06	803651	2.12282e+06	48788.3	1.11857e+06	39.0397	619.02	29.3562	589.846
355840	7.52437e+06	803651	2.12282e+06	48788.3	1.11857e+06	39.0397	619.02	29.3562	589.846
356016	7.52437e+06	803673	2.12282e+06	48850	1.11857e+06	39.066	619.02	29.367	589.846
356016	7.52437e+06	803673	2.12282e+06	48850	1.11857e+06	39.066	619.02	29.367	589.846
356233	7.52437e+06	803848	2.12282e+06	49070.8	1.11857e+06	39.0764	619.02	29.3857	589.846
356233	7.52437e+06	803848	2.12282e+06	49070.8	1.11857e+06	39.0764	619.02	29.3857	589.846
356451	7.52437e+06	803901	2.12282e+06	49076.7	1.11857e+06	39.1215	619.02	29.4579	589.846
356451	7.52437e+06	803901	2.12282e+06	49076.7	1.11857e+06	39.1215	619.02	29.4579	589.846
357618	7.52437e+06	804053	2.12282e+06	49086.6	1.11857e+06	39.2099	619.02	29.4675	589.846
357618	7.52437e+06	804053	2.12282e+06	49086.6	1.11857e+06	39.2099	619.02	29.4675	589.846
357913	7.52437e+06	804062	2.12282e+06	49233.5	1.11857e+06	39.232	619.02	29.4923	589.846
357913	7.55538e+06	804062	2.12282e+06	49233.5	1.11857e+06	39.232	619.02	29.4923	589.846
362320	7.55538e+06	804379	2.12282e+06	49300.6	1.11857e+06	39.3029	619.02	29.4928	589.846
362320	7.55538e+06	804379	2.12282e+06	49300.6	1.11857e+06	39.3029	619.02	29.4928	589.846
366784	7.55538e+06	804757	2.12282e+06	49318.9	1.11857e+06	39.3625	619.02	29.5117	589.846
366784	7.60762e+06	804757	2.12282e+06	49318.9	1.11857e+06	39.3625	619.02	29.5117	589.846
368628	7.60762e+06	804857	2.12282e+06	49332.8	1.11857e+06	39.382	619.02	29.5226	589.846
368628	7.60811e+06	804857	2.12282e+06	49332.8	1.11857e+06	39.382	619.02	29.5226	589.846
369355	7.60811e+06	804952	2.12282e+06	49424.8	1.11857e+06	39.3938	619.02	29.5898	589.846
369355	7.60811e+06	804952	2.12282e+06	49424.8	1.11857e+06	39.3938	619.02	29.5898	589.846
369776	7.60811e+06	804955	2.12282e+06	49590.2	1.11857e+06	39.4098	619.02	29.6291	589.846
369776	7.60811e+06	804955	2.12282e+06	49590.2	1.11857e+06	39.4098	619.02	29.6291	589.846
371328	7.60811e+06	805173	2.12282e+06	49663.5	1.11857e+06	39.4124	619.02	29.6809	589.846
371328	7.60811e+06	805173	2.12282e+06	49663.5	1.11857e+06	39.4124	619.02	29.6809	589.846
371775	7.60811e+06	805187	2.12282e+06	49696.6	1.11857e+06	39.4136	619.02	29.7265	589.846
371775	7.60811e+06	805187	2.12282e+06	49696.6	1.11857e+06	39.4136	619.02	29.7265	589.846
372854	7.60811e+06	805205	2.12282e+06	49744.9	1.11857e+06	39.6173	619.02	29.7684	589.846
372854	7.60811e+06	805205	2.12282e+06	49744.9	1.11857e+06	39.6173	619.02	29.7684	589.846
374682	7.60811e+06	805217	2.12282e+06	49928.4	1.11857e+06	39.6184	619.02	29.7703	589.846
374682	7.62794e+06	805217	2.12282e+06	49928.4	1.11857e+06	39.6184	619.02	29.7703	589.846
376218	7.62794e+06	805292	2.12282e+06	49980.1	1.11857e+06	39.6211	619.02	29.784	589.846
376218	7.63943e+06	805292	2.12282e+06	49980.1	1.11857e+06	39.6211	619.02	29.784	589.846
377325	7.63943e+06	805535	2.12282e+06	50147.5	1.11857e+06	39.6346	619.02	29.8241	589.846
377325	7.63943e+06	805535	2.12282e+06	50147.5	1.11857e+06	39.6346	619.02	29.8241	589.846
379709	7.63943e+06	805733	2.12282e+06	50232.8	1.11857e+06	39.7179	619.02	29.8697	589.846
379709	7.63943e+06	805733	2.12282e+06	50232.8	1.11857e+06	39.7179	619.02	29.8697	589.846
381841	7.63943e+06	805873	2.12282e+06	50263.3	1.11857e+06	39.7206	619.02	29.8819	589.846
381841	7.63943e+06	805873	2.12282e+06	50263.3	1.11857e+06	39.7206	619.02	29.8819	589.846
382477	7.63943e+06	806190	2.12282e+06	50277.6	1.11857e+06	39.8182	619.02	29.8836	589.846
382477	7.63943e+06	806190	2.12282e+06	50277.6	1.11857e+06	39.8182	619.02	29.8836	589.846
386874	7.63943e+06	806225	2.12282e+06	50278.9	1.11857e+06	39.8293	619.02	29.9475	589.846
386874	7.63943e+06	806225	2.12282e+06	50278.9	1.11857e+06	39.8293	619.02	29.9475	589.846
388588	7.63943e+06	806345	2.12282e+06	50291.2	1.11857e+06	39.9025	619.02	29.9526	589.846
388588	7.63943e+06	806345	2.11732e+06	50291.2	1.11857e+06	39.9025	619.02	29.9526	589.846
390099	7.63943e+06	806594	2.11732e+06	50347.6	1.11857e+06	39.9298	619.02	29.9645	589.846
390099	7.63943e+06	806594	2.11732e+06	50347.6	1.11857e+06	39.9298	619.02	29.9645	589.846
390472	7.63943e+06	806925	2.11732e+06	50350.3	1.11857e+06	40.0256	619.02	29.9692	589.846
390472	7.63943e+06	806925	2.11732e+06	50350.3	1.11857e+06	40.0256	619.02	29.9692	589.846
394528	7.63943e+06	807028	2.11732e+06	50445.4	1.11857e+06	40.0345	619.02	30.0045	589.846
394528	7.63943e+06	807028	2.11732e+06	50445.4	1.11857e+06	40.0345	619.02	30.0045	589.846
394607	7.63943e+06	807190	2.11732e+06	50468	1.11857e+06	40.0841	619.02	30.0219	589.846
394607	7.63943e+06	807190	2.11732e+06	50468	1.11857e+06	40.0841	619.02	30.0219	589.846
399051	7.63943e+06	807211	2.11732e+06	50627.5	1.11857e+06	40.1423	619.02	30.0577	589.846
399051	7.63943e+06	807211	2.11732e+06	50627.5	1.11857e+06	40.1423	619.02	30.0577	589.846
399438	7.63943e+06	807637	2.11732e+06	50675.4	1.11857e+06	40.1718	619.02	30.0785	589.846
399438	7.63943e+06	807637	2.11732e+06	50675.4	1.11857e+06	40.1718	619.02	30.0785	589.846
399884	7.63943e+06	807919	2.11732e+06	50732.7	1.11857e+06	40.1794	619.02	30.0992	589.846
399884	7.63943e+06	807919	2.11732e+06	50732.7	1.11857e+06	40.1794	619.02	30.0992	589.846
401665	7.63943e+06	808256	2.11732e+06	50824.4	1.11857e+06	40.1859	619.02	30.1894	589.846
401665	7.63943e+06	808256	2.11732e+06	50824.4	1.11857e+06	40.1859	619.02	30.1894	589.846
401678	7.63943e+06	808281	2.11732e+06	50888.4	1.11857e+06	40.1967	619.02	30.2104	589.846
401678	7.63943e+06	808281	2.11732e+06	50888.4	1.11857e+06	40.1967	619.02	30.2104	589.846
402927	7.63943e+06	808469	2.11732e+06	50946.5	1.11857e+06	40.213	619.02	30.3003	589.846
402927	7.63943e+06	808469	2.11732e+06	50946.5	1.11857e+06	40.213	619.02	30.3003	589.846
402961	7.63943e+06	808644	2.11732e+06	51000.4	1.11857e+06	40.231	619.02	30.3657	589.846
402961	7.63943e+06	808644	2.11732e+06	51000.4	1.11857e+06	40.231	619.02	30.3657	589.846
405682	7.63943e+06	808653	2.11732e+06	51033.3	1.11857e+06	40.275	619.02	30.3823	589.846
405682	7.63943e+06	808653	2.11732e+06	51033.3	1.11857e+06	40.275	619.02	30.3823	589.846
406965	7.63943e+06	808871	2.11732e+06	51044.2	1.11857e+06	40.286	619.02	30.3881	589.846
406965	7.63943e+06	808871	2.11732e+06	51044.2	1.11857e+06	40.286	619.02	30.3881	589.846
407034	7.63943e+06	809008	2.11732e+06	51091.2	1.11857e+06	40.2996	619.02	30.4097	589.846
407034	7.63943e+06	809008	2.11732e+06	51091.2	1.11857e+06	40.2996	619.02	30.4097	589.846
407769	7.63943e+06	809384	2.11732e+06	51260.9	1.11857e+06	40.3756	619.02	30.5245	589.846
407769	7.63943e+06	809384	2.11732e+06	51260.9	1.11857e+06	40.3756	619.02	30.5245	589.846
410529	7.63943e+06	810048	2.11732e+06	51267.8	1.11857e+06	40.3799	619.02	30.5849	589.846
410529	7.63943e+06	810048	2.11732e+06	51267.8	1.11857e+06	40.3799	619.02	30.5849	589.846
411050	7.63943e+06	810425	2.11732e+06	51342.3	1.11857e+06	40.38	619.02	30.65	589.846
411050	7.63943e+06	810425	2.11732e+06	51342.3	1.11857e+06	40.38	619.02	30.65	589.846
411291	7.63943e+06	810461	2.11732e+06	51393.4	1.11857e+06	40.4169	619.02	30.6632	589.846
411291	7.63943e+06	810461	2.11732e+06	51393.4	1.11857e+06	40.4169	619.02	30.6632	589.846
412387	7.63943e+06	810596	2.11732e+06	51434.3	1.11857e+06	40.4324	619.02	30.7556	589.846
412387	7.63943e+06	810596	2.11732e+06	51434.3	1.11857e+06	40.4324	619.02	30.7556	589.846
414961	7.63943e+06	811675	2.11732e+06	51487.1	1.11857e+06	40.5108	619.02	30.785	589.846
414961	7.63943e+06	811675	2.11732e+06	51487.1	1.11857e+06	40.5108	619.02	30.785	589.846
415408	7.63943e+06	811729	2.11732e+06	51506.9	1.11857e+06	40.6546	619.02	30.8916	589.846
415408	7.63943e+06	811729	2.11732e+06	51506.9	1.11857e+06	40.6546	619.02	30.8916	589.846
415656	7.63943e+06	811761	2.11732e+06	51511.2	1.11857e+06	40.6558	619.02	30.965	589.846
415656	7.63943e+06	811761	2.11732e+06	51511.2	1.11857e+06	40.6558	619.02	30.965	589.846
415867	7.63943e+06	812055	2.11732e+06	51579.2	1.11857e+06	40.7165	619.02	31.0026	589.846
415867	7.63943e+06	812055	2.11732e+06	51579.2	1.11857e+06	40.7165	619.02	31.0026	589.846
415962	7.63943e+06	812230	2.11732e+06	51676.1	1.11857e+06	40.8867	619.02	31.0358	589.846
415962	7.63943e+06	812230	2.11732e+06	51676.1	1.11857e+06	40.8867	619.02	31.0358	589.846
417711	7.63943e+06	812273	2.11732e+06	51710.4	1.11857e+06	40.9314	619.02	31.0924	589.846
417711	7.63943e+06	812273	2.11732e+06	51710.4	1.11857e+06	40.9314	619.02	31.0924	589.846
417903	7.63943e+06	812298	2.11732e+06	51853.5	1.11857e+06	41.0069	619.02	31.1374	589.846
417903	7.63943e+06	812298	2.11732e+06	51853.5	1.11857e+06	41.0069	619.02	31.1374	589.846
419489	7.63943e+06	812323	2.11732e+06	51926.9	1.11857e+06	41.116	619.02	31.2011	589.846
419489	7.63943e+06	812323	2.10921e+06	51926.9	1.11857e+06	41.116	619.02	31.2011	589.846
420804	7.63943e+06	812417	2.10921e+06	51959.8	1.11857e+06	41.1308	619.02	31.2409	589.846
420804	7.63943e+06	812417	2.10921e+06	51959.8	1.11857e+06	41.1308	619.02	31.2409	589.846
421607	7.63943e+06	812441	2.10921e+06	51995.5	1.11857e+06	41.1824	619.02	31.3368	589.846
421607	7.63943e+06	812441	2.10921e+06	51995.5	1.11857e+06	41.1824	619.02	31.3368	589.846
423780	7.63943e+06	812499	2.10921e+06	52093.3	1.11857e+06	41.1869	619.02	31.3603	589.846
423780	7.63943e+06	812499	2.10921e+06	52093.3	1.11857e+06	41.1869	619.02	31.3603	589.846
424007	7.63943e+06	812510	2.10921e+06	52132.1	1.11857e+06	41.2993	619.02	31.3689	589.846
424007	7.63943e+06	812510	2.10921e+06	52132.1	1.11857e+06	41.2993	619.02	31.3689	589.846
424619	7.63943e+06	813576	2.10921e+06	52235	1.11857e+06	41.3019	619.02	31.3994	589.846
424619	7.63943e+06	813576	2.10921e+06	52235	1.11857e+06	41.3019	619.02	31.3994	589.846
424687	7.63943e+06	813792	2.10921e+06	52779.9	1.11857e+06	41.3298	619.02	31.4341	589.846
424687	7.63943e+06	813792	2.10921e+06	52779.9	1.11857e+06	41.3298	619.02	31.4341	589.846
425315	7.63943e+06	813861	2.10921e+06	53069.2	1.11857e+06	41.3755	619.02	31.4465	589.846
425315	7.63943e+06	813861	2.10921e+06	53069.2	1.11857e+06	41.3755	619.02	31.4465	589.846
425791	7.63943e+06	814052	2.10921e+06	53156.6	1.11857e+06	41.4178	619.02	31.5115	589.846
425791	7.63943e+06	814052	2.10921e+06	53156.6	1.11857e+06	41.4178	619.02	31.5115	589.846
426603	7.63943e+06	814238	2.10921e+06	53188.7	1.11857e+06	41.4181	619.02	31.6279	589.846
426603	7.64764e+06	814238	2.10921e+06	53188.7	1.11857e+06	41.4181	619.02	31.6279	589.846
426968	7.64764e+06	814345	2.10921e+06	53304.7	1.11857e+06	41.4501	619.02	31.6695	589.846
426968	7.64764e+06	814345	2.10921e+06	53304.7	1.11857e+06	41.4501	619.02	31.6695	589.846
427746	7.64764e+06	815073	2.10921e+06	53678.4	1.11857e+06	41.4581	619.02	31.8067	589.846
427746	7.64764e+06	815073	2.10618e+06	53678.4	1.11857e+06	41.4581	619.02	31.8067	589.846
428011	7.64764e+06	815264	2.10618e+06	53702.7	1.11857e+06	41.4769	619.02	31.9114	589.846
428011	7.64764e+06	815264	2.10618e+06	53702.7	1.11857e+06	41.4769	619.02	31.9114	589.846
428305	7.64764e+06	815568	2.10618e+06	53842.4	1.11857e+06	41.5414	619.02	31.919	589.846
428305	7.64764e+06	815568	2.10618e+06	53842.4	1.11857e+06	41.5414	619.02	31.919	589.846
428578	7.64764e+06	815751	2.10618e+06	54029	1.11857e+06	41.5605	619.02	31.9797	589.846
428578	7.64764e+06	815751	2.10618e+06	54029	1.11857e+06	41.5605	619.02	31.9797	589.846
428692	7.64764e+06	815964	2.10618e+06	54075.4	1.11857e+06	41.9033	619.02	32.0027	589.846
428692	7.64764e+06	815964	2.10618e+06	54075.4	1.11857e+06	41.9033	619.02	32.0027	589.846
429555	7.64764e+06	815970	2.10618e+06	54078	1.11857e+06	42.0543	619.02	32.0084	589.846
429555	7.70327e+06	815970	2.10618e+06	54078	1.11857e+06	42.0543	619.02	32.0084	589.846
429689	7.70327e+06	816404	2.10618e+06	54089	1.11857e+06	42.0656	619.02	32.016	589.846
429689	7.70327e+06	816404	2.10618e+06	54089	1.11857e+06	42.0656	619.02	32.016	589.846
430346	7.70327e+06	816592	2.10618e+06	54203.9	1.11857e+06	42.128	619.02	32.0788	589.846
430346	7.70327e+06	816592	2.10618e+06	54203.9	1.11857e+06	42.128	619.02	32.0788	589.846
430632	7.70327e+06	816974	2.10618e+06	54384.8	1.11857e+06	42.2644	619.02	32.1068	589.846
430632	7.70541e+06	816974	2.10618e+06	54384.8	1.11857e+06	42.2644	619.02	32.1068	589.846
430700	7.70541e+06	817168	2.10618e+06	54543.2	1.11857e+06	42.4087	619.02	32.1312	589.846
430700	7.70541e+06	817168	2.10618e+06	54543.2	1.11857e+06	42.4087	619.02	32.1312	589.846
430768	7.70541e+06	817220	2.10618e+06	54596	1.11857e+06	42.4168	619.02	32.1888	589.846
430768	7.70541e+06	817220	2.10493e+06	54596	1.11857e+06	42.4168	619.02	32.1888	589.846
430914	7.70541e+06	817370	2.10493e+06	54845.5	1.11857e+06	42.4272	619.02	32.1897	589.846
430914	7.70541e+06	817370	2.10493e+06	54845.5	1.11857e+06	42.4272	619.02	32.1897	589.846
430922	7.70541e+06	817627	2.10493e+06	54864.6	1.11857e+06	42.5457	619.02	32.195	589.846
430922	7.70541e+06	817627	2.10493e+06	54864.6	1.11857e+06	42.5457	619.02	32.195	589.846
431111	7.70541e+06	818042	2.10493e+06	54903.6	1.11857e+06	42.5781	619.02	32.2051	589.846
431111	7.70541e+06	818042	2.10493e+06	54903.6	1.11857e+06	42.5781	619.02	32.2051	589.846
432110	7.70541e+06	818059	2.10493e+06	54931.2	1.11857e+06	42.7046	619.02	32.3026	589.846
432110	7.70541e+06	818059	2.10493e+06	54931.2	1.11857e+06	42.7046	619.02	32.3026	589.846
432117	7.70541e+06	818177	2.10493e+06	55025.8	1.11857e+06	42.7343	619.02	32.3036	589.846
432117	7.70541e+06	818177	2.10493e+06	55025.8	1.11857e+06	42.7343	619.02	32.3036	589.846
432295	7.70541e+06	818361	2.10493e+06	55250	1.11857e+06	42.7538	619.02	32.3419	589.846
432295	7.70541e+06	818361	2.10493e+06	55250	1.11857e+06	42.7538	619.02	32.3419	589.846
432862	7.70541e+06	818370	2.10493e+06	55338.5	1.11857e+06	43.2777	619.02	32.3637	589.846
432862	7.70541e+06	818370	2.10493e+06	55338.5	1.11857e+06	43.2777	619.02	32.3637	589.846
432952	7.70541e+06	818539	2.10493e+06	55380	1.11857e+06	43.4114	619.02	32.8419	589.846
432952	7.70541e+06	818539	2.10493e+06	55380	1.11857e+06	43.4114	619.02	32.8419	589.846
434063	7.70541e+06	818651	2.10493e+06	55416.9	1.11857e+06	43.6069	619.02	33.2407	589.846
434063	7.70541e+06	818651	2.10493e+06	55416.9	1.11857e+06	43.6069	619.02	33.2407	589.846
434100	7.70541e+06	818875	2.10493e+06	55437.6	1.11857e+06	43.6491	619.02	33.2488	589.846
434100	7.70541e+06	818875	2.10493e+06	55437.6	1.11857e+06	43.6491	619.02	33.2488	589.846
434101	7.70541e+06	819076	2.10493e+06	55519.9	1.11857e+06	43.7386	619.02	33.3122	589.846
434101	7.70541e+06	819076	2.10493e+06	55519.9	1.11857e+06	43.7386	619.02	33.3122	589.846
434706	7.70541e+06	819084	2.10493e+06	55574.6	1.11857e+06	44.0276	619.02	33.5262	589.846
434706	7.70541e+06	819084	2.10493e+06	55574.6	1.11857e+06	44.0276	619.02	33.5262	589.846
435575	7.70541e+06	819318	2.10493e+06	55589.2	1.11857e+06	44.336	619.02	33.7599	589.846
435575	7.70541e+06	819318	2.10493e+06	55589.2	1.11857e+06	44.336	619.02	33.7599	589.846
435599	7.70541e+06	819403	2.10493e+06	55749.3	1.11857e+06	45.2743	619.02	33.8611	589.846
435599	7.70541e+06	819403	2.10493e+06	55749.3	1.11857e+06	45.2743	619.02	33.8611	589.846
436127	7.70541e+06	819420	2.10493e+06	55854.7	1.11857e+06	45.4624	619.02	35.0384	589.846
436127	7.70541e+06	819420	2.10493e+06	55854.7	1.11857e+06	45.4624	619.02	35.0384	589.846
436871	7.70541e+06	819503	2.10493e+06	55962.8	1.11857e+06	45.4626	619.02	35.1874	589.846
436871	7.70541e+06	819503	2.10493e+06	55962.8	1.11857e+06	45.4626	619.02	35.1874	589.846
436959	7.70541e+06	820263	2.10493e+06	56001.3	1.11857e+06	46.955	619.02	35.7693	589.846
436959	7.70541e+06	820263	2.10493e+06	56001.3	1.11857e+06	46.955	619.02	35.7693	589.846
437128	7.70541e+06	820374	2.10493e+06	56016.5	1.11857e+06	47.0055	619.02	35.8284	589.846
437128	7.70541e+06	820374	2.10493e+06	56016.5	1.11857e+06	47.0055	619.02	35.8284	589.846
437335	7.70541e+06	820462	2.10493e+06	56058.3	1.11857e+06	47.0703	619.02	35.9508	589.846
437335	7.70541e+06	820462	2.10493e+06	56058.3	1.11857e+06	47.0703	619.02	35.9508	589.846
437690	7.70541e+06	820730	2.10493e+06	56061.4	1.11857e+06	47.2082	619.02	36.0383	589.846
437690	7.70541e+06	820730	2.10493e+06	56061.4	1.11857e+06	47.2082	619.02	36.0383	589.846
437857	7.70541e+06	820921	2.10493e+06	56409	1.11857e+06	47.2175	619.02	36.1273	589.846
437857	7.70541e+06	820921	2.10493e+06	56409	1.11857e+06	47.2175	619.02	36.1273	589.846
438049	7.70541e+06	820933	2.10493e+06	56455	1.11857e+06	47.3478	619.02	36.1701	589.846
438049	7.70541e+06	820933	2.10493e+06	56455	1.11857e+06	47.3478	619.02	36.1701	589.846
438457	7.70541e+06	820989	2.10493e+06	56663.7	1.11857e+06	47.6324	619.02	36.1734	589.846
438457	7.70541e+06	820989	2.10493e+06	56663.7	1.11857e+06	47.6324	619.02	36.1734	589.846
438481	7.70541e+06	821172	2.10493e+06	56874.3	1.11857e+06	48.0051	619.02	36.2027	589.846
438481	7.70541e+06	821172	2.10493e+06	56874.3	1.11857e+06	48.0051	619.02	36.2027	589.846
438532	7.70541e+06	821253	2.10493e+06	57144.5	1.11857e+06	48.1529	619.02	36.2107	589.846
438532	7.70541e+06	821253	2.10493e+06	57144.5	1.11857e+06	48.1529	619.02	36.2107	589.846
438539	7.70541e+06	821549	2.10493e+06	57157.3	1.11857e+06	48.2386	619.02	36.2687	589.846
438539	7.70541e+06	821549	2.10493e+06	57157.3	1.11857e+06	48.2386	619.02	36.2687	589.846
438907	7.70541e+06	821649	2.10493e+06	57190.2	1.11857e+06	48.2666	619.02	36.3376	589.846
438907	7.70541e+06	821649	2.10493e+06	57190.2	1.11857e+06	48.2666	619.02	36.3376	589.846
439191	7.70541e+06	821750	2.10493e+06	57298.5	1.11857e+06	48.3028	619.02	36.3758	589.846
439191	7.70541e+06	821750	2.10493e+06	57298.5	1.11857e+06	48.3028	619.02	36.3758	589.846
439410	7.70541e+06	822401	2.10493e+06	57358.9	1.11857e+06	48.3247	619.02	36.4142	589.846
439410	7.70541e+06	822401	2.10295e+06	57358.9	1.11857e+06	48.3247	619.02	36.4142	589.846
440032	7.70541e+06	822461	2.10295e+06	57360.1	1.11857e+06	48.4039	619.02	36.4742	589.846
440032	7.70541e+06	822461	2.10295e+06	57360.1	1.11857e+06	48.4039	619.02	36.4742	589.846
440082	7.70541e+06	822834	2.10295e+06	57442.2	1.11857e+06	48.5106	619.02	36.5252	589.846
440082	7.70541e+06	822834	2.10295e+06	57442.2	1.11857e+06	48.5106	619.02	36.5252	589.846
440971	7.70541e+06	823759	2.10295e+06	57488.4	1.11857e+06	48.5466	619.02	36.5277	589.846
440971	7.70541e+06	823759	2.10295e+06	57488.4	1.11857e+06	48.5466	619.02	36.5277	589.846
441537	7.70541e+06	823821	2.10295e+06	57603.9	1.11857e+06	48.5507	619.02	36.5518	589.846
441537	7.70541e+06	823821	2.10295e+06	57603.9	1.11857e+06	48.5507	619.02	36.5518	589.846
441764	7.70541e+06	823848	2.10295e+06	57699.9	1.11857e+06	48.6937	619.02	36.5697	589.846
441764	7.70541e+06	823848	2.10295e+06	57699.9	1.11857e+06	48.6937	619.02	36.5697	589.846
442156	7.70541e+06	824143	2.10295e+06	57832.7	1.11857e+06	48.7199	619.02	36.6082	589.846
442156	7.70541e+06	824143	2.10295e+06	57832.7	1.11857e+06	48.7199	619.02	36.6082	589.846
442376	7.70541e+06	824242	2.10295e+06	58457.3	1.11857e+06	48.7598	619.02	36.6736	589.846
442376	7.70541e+06	824242	2.10295e+06	58457.3	1.11857e+06	48.7598	619.02	36.6736	589.846
442623	7.70541e+06	824391	2.10295e+06	58564	1.11857e+06	48.8965	619.02	36.7413	589.846
442623	7.70541e+06	824391	2.10295e+06	58564	1.11857e+06	48.8965	619.02	36.7413	589.846
442711	7.70541e+06	824820	2.10295e+06	58568.8	1.11857e+06	48.9415	619.02	36.7972	589.846
442711	7.70541e+06	824820	2.10295e+06	58568.8	1.11857e+06	48.9415	619.02	36.7972	589.846
442877	7.70541e+06	825027	2.10295e+06	58690.5	1.11857e+06	48.9458	619.02	36.8143	589.846
442877	7.70541e+06	825027	2.10295e+06	58690.5	1.11857e+06	48.9458	619.02	36.8143	589.846
443452	7.70541e+06	825111	2.10295e+06	58715.6	1.11857e+06	48.9486	619.02	36.8319	589.846
443452	7.70541e+06	825111	2.10295e+06	58715.6	1.11857e+06	48.9486	619.02	36.8319	589.846
444106	7.70541e+06	825184	2.10295e+06	58748	1.11857e+06	48.9891	619.02	36.8353	589.846
444106	7.70541e+06	825184	2.10295e+06	58748	1.11857e+06	48.9891	619.02	36.8353	589.846
444183	7.70541e+06	825329	2.10295e+06	58839.1	1.11857e+06	49.0147	619.02	36.8488	589.846
444183	7.70541e+06	825329	2.10295e+06	58839.1	1.11857e+06	49.0147	619.02	36.8488	589.846
444631	7.70541e+06	825608	2.10295e+06	58929.9	1.11857e+06	49.0413	619.02	36.8698	589.846
444631	7.70541e+06	825608	2.10295e+06	58929.9	1.11857e+06	49.0413	619.02	36.8698	589.846
444776	7.70541e+06	825651	2.10295e+06	58936.6	1.11857e+06	49.1363	619.02	36.8822	589.846
444776	7.70541e+06	825651	2.10295e+06	58936.6	1.11857e+06	49.1363	619.02	36.8822	589.846
444854	7.70541e+06	825946	2.10295e+06	59126.1	1.11857e+06	49.2103	619.02	36.9256	589.846
444854	7.70541e+06	825946	2.10295e+06	59126.1	1.11857e+06	49.2103	619.02	36.9256	589.846
445475	7.70541e+06	826047	2.10295e+06	59176.8	1.11857e+06	49.3738	619.02	36.959	589.846
445475	7.70541e+06	826047	2.10295e+06	59176.8	1.11857e+06	49.3738	619.02	36.959	589.846
446158	7.70541e+06	826104	2.10295e+06	59186.1	1.11857e+06	49.3897	619.02	36.9897	589.846
446158	7.70541e+06	826104	2.10295e+06	59186.1	1.11857e+06	49.3897	619.02	36.9897	589.846
446323	7.70541e+06	826149	2.10295e+06	59301.1	1.11857e+06	49.4043	619.02	37.0108	589.846
446323	7.70541e+06	826149	2.10295e+06	59301.1	1.11857e+06	49.4043	619.02	37.0108	589.846
446327	7.70541e+06	826164	2.10295e+06	59551.5	1.11857e+06	49.4219	619.02	37.0624	589.846
446327	7.70541e+06	826164	2.10295e+06	59551.5	1.11857e+06	49.4219	619.02	37.0624	589.846
446626	7.70541e+06	826195	2.10295e+06	59659.9	1.11857e+06	49.4477	619.02	37.0852	589.846
446626	7.70541e+06	826195	2.10295e+06	59659.9	1.11857e+06	49.4477	619.02	37.0852	589.846
447242	7.70541e+06	826318	2.10295e+06	59717.2	1.11857e+06	49.4491	619.02	37.0874	589.846
447242	7.70541e+06	826318	2.10295e+06	59717.2	1.11857e+06	49.4491	619.02	37.0874	589.846
448625	7.70541e+06	826323	2.10295e+06	59755.5	1.11857e+06	49.4832	619.02	37.1076	589.846
448625	7.70541e+06	826323	2.10295e+06	59755.5	1.11857e+06	49.4832	619.02	37.1076	589.846
448639	7.70541e+06	826879	2.10295e+06	59816.7	1.11857e+06	49.4888	619.02	37.1149	589.846
448639	7.70541e+06	826879	2.10295e+06	59816.7	1.11857e+06	49.4888	619.02	37.1149	589.846
449914	7.70541e+06	826933	2.10295e+06	60048.4	1.11857e+06	49.5117	619.02	37.1197	589.846
449914	7.70541e+06	826933	2.10295e+06	60048.4	1.11857e+06	49.5117	619.02	37.1197	589.846
449968	7.70541e+06	827132	2.10295e+06	60058.5	1.11857e+06	49.5393	619.02	37.1999	589.846
449968	7.70541e+06	827132	2.10295e+06	60058.5	1.11857e+06	49.5393	619.02	37.1999	589.846
450263	7.70541e+06	827694	2.10295e+06	60102.6	1.11857e+06	49.5607	619.02	37.2182	589.846
450263	7.70541e+06	827694	2.10295e+06	60102.6	1.11857e+06	49.5607	619.02	37.2182	589.846
450723	7.70541e+06	827784	2.10295e+06	60172.3	1.11857e+06	49.5639	619.02	37.2224	589.846
450723	7.70541e+06	827784	2.10295e+06	60172.3	1.11857e+06	49.5639	619.02	37.2224	589.846
451452	7.70541e+06	827907	2.10295e+06	60183.3	1.11857e+06	49.593	619.02	37.2383	589.846
451452	7.70541e+06	827907	2.10295e+06	60183.3	1.11857e+06	49.593	619.02	37.2383	589.846
452967	7.70541e+06	828239	2.10295e+06	60412.8	1.11857e+06	49.5993	619.02	37.244	589.846
452967	7.70541e+06	828239	2.10295e+06	60412.8	1.11857e+06	49.5993	619.02	37.244	589.846
453426	7.70541e+06	828566	2.10295e+06	60420.6	1.11857e+06	49.6408	619.02	37.2466	589.846
453426	7.70541e+06	828566	2.10295e+06	60420.6	1.11857e+06	49.6408	619.02	37.2466	589.846
453490	7.70541e+06	828602	2.10295e+06	60502.7	1.11857e+06	49.657	619.02	37.255	589.846
453490	7.70541e+06	828602	2.10295e+06	60502.7	1.11857e+06	49.657	619.02	37.255	589.846
454589	7.70541e+06	828602	2.10295e+06	60560.9	1.11857e+06	49.6598	619.02	37.3087	589.846
454589	7.70541e+06	828602	2.10295e+06	60560.9	1.11857e+06	49.6598	619.02	37.3087	589.846
454868	7.70541e+06	829079	2.10295e+06	60648.4	1.11857e+06	49.6727	619.02	37.3181	589.846
454868	7.70541e+06	829079	2.10295e+06	60648.4	1.11857e+06	49.6727	619.02	37.3181	589.846
454953	7.70541e+06	829286	2.10295e+06	60819	1.11857e+06	49.7036	619.02	37.3197	589.846
454953	7.70541e+06	829286	2.10295e+06	60819	1.11857e+06	49.7036	619.02	37.3197	589.846
454980	7.70541e+06	829553	2.10295e+06	60837.7	1.11857e+06	49.7857	619.02	37.341	589.846
454980	7.70541e+06	829553	2.10295e+06	60837.7	1.11857e+06	49.7857	619.02	37.341	589.846
456127	7.70541e+06	829554	2.10295e+06	60840.7	1.11857e+06	49.8257	619.02	37.3546	589.846
456127	7.70541e+06	829554	2.10295e+06	60840.7	1.11857e+06	49.8257	619.02	37.3546	589.846
456199	7.70541e+06	829620	2.10295e+06	60855.4	1.11857e+06	49.8442	619.02	37.3748	589.846
456199	7.70541e+06	829620	2.10295e+06	60855.4	1.11857e+06	49.8442	619.02	37.3748	589.846
456246	7.70541e+06	829744	2.10295e+06	60873.9	1.11857e+06	49.8583	619.02	37.3984	589.846
456246	7.70541e+06	829744	2.10295e+06	60873.9	1.11857e+06	49.8583	619.02	37.3984	589.846
456834	7.70541e+06	829755	2.10295e+06	60877.8	1.11857e+06	49.8931	619.02	37.4303	589.846
456834	7.75753e+06	829755	2.10295e+06	60877.8	1.11857e+06	49.8931	619.02	37.4303	589.846
457545	7.75753e+06	829782	2.10295e+06	60896.3	1.11857e+06	49.9042	619.02	37.4569	589.846
457545	7.75753e+06	829782	2.10295e+06	60896.3	1.11857e+06	49.9042	619.02	37.4569	589.846
457909	7.75753e+06	829848	2.10295e+06	60946.4	1.11857e+06	49.939	619.02	37.5478	589.846
457909	7.75753e+06	829848	2.10295e+06	60946.4	1.11857e+06	49.939	619.02	37.5478	589.846
457912	7.75753e+06	830046	2.10295e+06	60977.6	1.11857e+06	50.0012	619.02	37.5723	589.846
457912	7.75753e+06	830046	2.10295e+06	60977.6	1.11857e+06	50.0012	619.02	37.5723	589.846
459066	7.75753e+06	830135	2.10295e+06	61031.3	1.11857e+06	50.0087	619.02	37.5773	589.846
459066	7.75753e+06	830135	2.10295e+06	61031.3	1.11857e+06	50.0087	619.02	37.5773	589.846
460011	7.75753e+06	830277	2.10295e+06	61090.8	1.11857e+06	50.0185	619.02	37.5967	589.846
460011	7.75753e+06	830277	2.10295e+06	61090.8	1.11857e+06	50.0185	619.02	37.5967	589.846
460075	7.75753e+06	830363	2.10295e+06	61121.5	1.11857e+06	50.0885	619.02	37.6716	589.846
460075	7.75753e+06	830363	2.10295e+06	61121.5	1.11857e+06	50.0885	619.02	37.6716	589.846
460085	7.75753e+06	830381	2.10295e+06	61377.7	1.11857e+06	50.1392	619.02	37.6786	589.846
460085	7.75753e+06	830381	2.10295e+06	61377.7	1.11857e+06	50.1392	619.02	37.6786	589.846
461201	7.75753e+06	830614	2.10295e+06	61506.7	1.11857e+06	50.1795	619.02	37.8258	589.846
461201	7.75753e+06	830614	2.10295e+06	61506.7	1.11857e+06	50.1795	619.02	37.8258	589.846
461355	7.75753e+06	830720	2.10295e+06	61583.4	1.11857e+06	50.2075	619.02	37.8317	589.846
461355	7.75753e+06	830720	2.10295e+06	61583.4	1.11857e+06	50.2075	619.02	37.8317	589.846
463203	7.75753e+06	831175	2.10295e+06	61774.1	1.11857e+06	50.2076	619.02	37.8411	589.846
463203	7.75753e+06	831175	2.10295e+06	61774.1	1.11857e+06	50.2076	619.02	37.8411	589.846
464331	7.75753e+06	831225	2.10295e+06	61886.4	1.11857e+06	50.2232	619.02	37.8791	589.846
464331	7.75753e+06	831225	2.10295e+06	61886.4	1.11857e+06	50.2232	619.02	37.8791	589.846
465756	7.75753e+06	831315	2.10295e+06	61892.9	1.11857e+06	50.2586	619.02	37.8823	589.846
465756	7.75753e+06	831315	2.10295e+06	61892.9	1.11857e+06	50.2586	619.02	37.8823	589.846
466075	7.75753e+06	831338	2.10295e+06	61901.8	1.11857e+06	50.2745	619.02	37.8909	589.846
466075	7.75753e+06	831338	2.10295e+06	61901.8	1.11857e+06	50.2745	619.02	37.8909	589.846
466683	7.75753e+06	831617	2.10295e+06	61947	1.11857e+06	50.3747	619.02	37.8927	589.846
466683	7.75753e+06	831617	2.10295e+06	61947	1.11857e+06	50.3747	619.02	37.8927	589.846
467961	7.75753e+06	832028	2.10295e+06	61962.5	1.11857e+06	50.4228	619.02	37.9483	589.846
467961	7.75753e+06	832028	2.10295e+06	61962.5	1.11857e+06	50.4228	619.02	37.9483	589.846
468136	7.75753e+06	832280	2.10295e+06	61967.6	1.11857e+06	50.4838	619.02	37.9646	589.846
468136	7.75753e+06	832280	2.08979e+06	61967.6	1.11857e+06	50.4838	619.02	37.9646	589.846
468981	7.75753e+06	832307	2.08979e+06	62011.4	1.11857e+06	50.508	619.02	38.0154	589.846
468981	7.75753e+06	832307	2.08979e+06	62011.4	1.11857e+06	50.508	619.02	38.0154	589.846
469370	7.75753e+06	832563	2.08979e+06	62023.9	1.11857e+06	50.5496	619.02	38.0416	589.846
469370	7.75753e+06	832563	2.08979e+06	62023.9	1.11857e+06	50.5496	619.02	38.0416	589.846
470440	7.75753e+06	832620	2.08979e+06	62205.1	1.11857e+06	50.6028	619.02	38.0501	589.846
470440	7.75753e+06	832620	2.05501e+06	62205.1	1.11857e+06	50.6028	619.02	38.0501	589.846
471741	7.75753e+06	832815	2.05501e+06	62283.8	1.11857e+06	50.6963	619.02	38.0867	589.846
471741	7.75753e+06	832815	2.05501e+06	62283.8	1.11857e+06	50.6963	619.02	38.0867	589.846
472740	7.75753e+06	832975	2.05501e+06	62406.3	1.11857e+06	50.7037	619.02	38.0943	589.846
472740	7.77474e+06	832975	2.05501e+06	62406.3	1.11857e+06	50.7037	619.02	38.0943	589.846
472813	7.77474e+06	833057	2.05501e+06	62546.7	1.11857e+06	50.7874	619.02	38.1044	589.846
472813	7.77474e+06	833057	2.05501e+06	62546.7	1.11857e+06	50.7874	619.02	38.1044	589.846
473616	7.77474e+06	833124	2.05501e+06	62572.8	1.11857e+06	50.8504	619.02	38.1414	589.846
473616	7.77474e+06	833124	2.05501e+06	62572.8	1.11857e+06	50.8504	619.02	38.1414	589.846
473823	7.77474e+06	833268	2.05501e+06	62710	1.11857e+06	50.8853	619.02	38.1521	589.846
473823	7.77474e+06	833268	2.05501e+06	62710	1.11857e+06	50.8853	619.02	38.1521	589.846
476846	7.77474e+06	833308	2.05501e+06	62776.5	1.11857e+06	50.9289	619.02	38.2159	589.846
476846	7.77474e+06	833308	2.05501e+06	62776.5	1.11857e+06	50.9289	619.02	38.2159	589.846
477694	7.77474e+06	833662	2.05501e+06	62823.3	1.11857e+06	50.9496	619.02	38.219	589.846
477694	7.77474e+06	833662	2.05501e+06	62823.3	1.11857e+06	50.9496	619.02	38.219	589.846
477738	7.77474e+06	833705	2.05501e+06	62828.4	1.11857e+06	50.9499	619.02	38.2507	589.846
477738	7.77474e+06	833705	2.05501e+06	62828.4	1.11857e+06	50.9499	619.02	38.2507	589.846
479838	7.77474e+06	833818	2.05501e+06	62858.3	1.11857e+06	51.0025	619.02	38.2731	589.846
479838	7.8086e+06	833818	2.05501e+06	62858.3	1.11857e+06	51.0025	619.02	38.2731	589.846
481409	7.8086e+06	833970	2.05501e+06	62877.2	1.11857e+06	51.0422	619.02	38.2782	589.846
481409	7.82452e+06	833970	2.05501e+06	62877.2	1.11857e+06	51.0422	619.02	38.2782	589.846
484746	7.82452e+06	834332	2.05501e+06	62881.6	1.11857e+06	51.0484	619.02	38.3043	589.846
484746	7.82452e+06	834332	2.04784e+06	62881.6	1.11857e+06	51.0484	619.02	38.3043	589.846
485160	7.82452e+06	834354	2.04784e+06	62899.3	1.11857e+06	51.0606	619.02	38.3148	589.846
485160	7.82452e+06	834354	2.01882e+06	62899.3	1.11857e+06	51.0606	619.02	38.3148	589.846
491362	7.82452e+06	834357	2.01882e+06	62977.1	1.11857e+06	51.0853	619.02	38.4951	589.846
491362	7.82452e+06	834357	2.01882e+06	62977.1	1.11857e+06	51.0853	619.02	38.4951	589.846
492904	7.82452e+06	834438	2.01882e+06	63016.6	1.11857e+06	51.1333	619.02	38.4954	589.846
492904	7.82452e+06	834438	2.01882e+06	63016.6	1.11857e+06	51.1333	619.02	38.4954	589.846
496429	7.82452e+06	834849	2.01882e+06	63165.5	1.11857e+06	51.1831	619.02	38.5423	589.846
496429	7.82452e+06	834849	2.01882e+06	63165.5	1.11857e+06	51.1831	619.02	38.5423	589.846
505436	7.82452e+06	834997	2.01882e+06	63269.2	1.11857e+06	51.1848	619.02	38.5425	589.846
505436	7.82452e+06	834997	2.01882e+06	63269.2	1.11857e+06	51.1848	619.02	38.5425	589.846
508905	7.82452e+06	835299	2.01882e+06	63279.6	1.11857e+06	51.1892	619.02	38.5517	589.846
508905	7.82452e+06	835299	2.01882e+06	63279.6	1.11857e+06	51.1892	619.02	38.5517	589.846
513774	7.82452e+06	835378	2.01882e+06	63320.9	1.11857e+06	51.2179	619.02	38.654	589.846
513774	7.82452e+06	835378	2.01882e+06	63320.9	1.11857e+06	51.2179	619.02	38.654	589.846
514873	7.82452e+06	835633	2.01882e+06	63341.3	1.11857e+06	51.2211	619.02	38.6786	589.846
514873	7.89191e+06	835633	2.01579e+06	63341.3	1.11857e+06	51.2211	619.02	38.6786	589.846
516388	7.89191e+06	835633	2.01579e+06	63424.8	1.11857e+06	51.2488	619.02	38.6949	589.846
516388	7.89191e+06	835633	2.01579e+06	63424.8	1.11857e+06	51.2488	619.02	38.6949	589.846
522788	7.89191e+06	835643	2.01579e+06	63465.9	1.11857e+06	51.2611	619.02	38.703	589.846
522788	7.89191e+06	835643	2.01579e+06	63465.9	1.11857e+06	51.2611	619.02	38.703	589.846
523099	7.89191e+06	835682	2.01579e+06	63472.4	1.11857e+06	51.3412	619.02	38.7101	589.846
523099	7.89191e+06	835682	2.01579e+06	63472.4	1.11857e+06	51.3412	619.02	38.7101	589.846
523916	7.89191e+06	835720	2.01579e+06	63558.9	1.11857e+06	51.4262	619.02	38.7585	589.846
523916	7.89191e+06	835720	1.94765e+06	63558.9	1.11857e+06	51.4262	619.02	38.7585	589.846
525044	7.89191e+06	835887	1.94765e+06	63720.4	1.11857e+06	51.4924	619.02	38.7667	589.846
525044	7.89191e+06	835887	1.94765e+06	63720.4	1.11857e+06	51.4924	619.02	38.7667	589.846
529291	7.89191e+06	836103	1.94765e+06	63724	1.11857e+06	51.5955	619.02	38.7913	589.846
529291	7.89191e+06	836103	1.94765e+06	63724	1.11857e+06	51.5955	619.02	38.7913	589.846
529805	7.89191e+06	836194	1.94765e+06	63724.6	1.11857e+06	51.6713	619.02	38.8928	589.846
529805	7.89191e+06	836194	1.94765e+06	63724.6	1.11857e+06	51.6713	619.02	38.8928	589.846
532648	7.89191e+06	836210	1.94765e+06	63850.2	1.11857e+06	51.7103	619.02	38.9174	589.846
532648	7.89191e+06	836210	1.94765e+06	63850.2	1.11857e+06	51.7103	619.02	38.9174	589.846
536444	7.89191e+06	836225	1.94765e+06	63924.2	1.11857e+06	51.7323	619.02	38.9394	589.846
536444	7.89191e+06	836225	1.91817e+06	63924.2	1.11857e+06	51.7323	619.02	38.9394	589.846
537056	7.89191e+06	836466	1.91817e+06	63938.1	1.11857e+06	51.745	619.02	38.946	589.846
537056	7.89191e+06	836466	1.91817e+06	63938.1	1.11857e+06	51.745	619.02	38.946	589.846
540720	7.89191e+06	836660	1.91817e+06	63944.5	1.11857e+06	51.8367	619.02	38.9484	589.846
540720	7.89191e+06	836660	1.91817e+06	63944.5	1.11857e+06	51.8367	619.02	38.9484	589.846
542659	7.89191e+06	836915	1.91817e+06	64046.8	1.11857e+06	51.895	619.02	38.9585	589.846
542659	7.82452e+06	836915	1.91817e+06	64046.8	1.11857e+06	51.895	619.02	38.9585	589.846
546110	7.82452e+06	837136	1.91817e+06	64085.3	1.11857e+06	51.9355	619.02	38.9667	589.846
546110	7.82452e+06	837136	1.91817e+06	64085.3	1.11857e+06	51.9355	619.02	38.9667	589.846
548089	7.82452e+06	837181	1.91817e+06	64105.6	1.11857e+06	52.0901	619.02	38.9722	589.846
548089	7.82452e+06	837181	1.87783e+06	64105.6	1.11857e+06	52.0901	619.02	38.9722	589.846
553661	7.82452e+06	837352	1.87783e+06	64121.2	1.11857e+06	52.2108	619.02	38.9819	589.846
553661	7.89191e+06	837352	1.87783e+06	64121.2	1.11857e+06	52.2108	619.02	38.9819	589.846
555136	7.89191e+06	837361	1.87783e+06	64157.2	1.11857e+06	52.2333	619.02	38.9928	589.846
555136	7.89191e+06	837361	1.87783e+06	64157.2	1.11857e+06	52.2333	619.02	38.9928	589.846
557817	7.89191e+06	837448	1.87783e+06	64346.8	1.11857e+06	52.2342	619.02	39.0027	589.846
557817	7.89191e+06	837448	1.87783e+06	64346.8	1.11857e+06	52.2342	619.02	39.0027	589.846
559202	7.89191e+06	837739	1.87783e+06	64466.9	1.11857e+06	52.2841	619.02	39.0085	589.846
559202	7.89191e+06	837739	1.87783e+06	64466.9	1.11857e+06	52.2841	619.02	39.0085	589.846
559449	7.89191e+06	837850	1.87783e+06	64611.2	1.11857e+06	52.3913	619.02	39.0105	589.846
559449	7.89191e+06	837850	1.87783e+06	64611.2	1.11857e+06	52.3913	619.02	39.0105	589.846
559949	7.89191e+06	837989	1.87783e+06	64684.2	1.11857e+06	52.4189	619.02	39.1298	589.846
559949	7.89191e+06	837989	1.87783e+06	64684.2	1.11857e+06	52.4189	619.02	39.1298	589.846
560199	7.89191e+06	837992	1.87783e+06	64801	1.11857e+06	52.5535	619.02	39.1416	589.846
560199	7.89191e+06	837992	1.87783e+06	64801	1.11857e+06	52.5535	619.02	39.1416	589.846
560444	7.89191e+06	838079	1.87783e+06	64821.4	1.11857e+06	52.5889	619.02	39.1561	589.846
560444	7.89191e+06	838079	1.87783e+06	64821.4	1.11857e+06	52.5889	619.02	39.1561	589.846
560966	7.89191e+06	838114	1.87783e+06	64924.8	1.11857e+06	52.6028	619.02	39.181	589.846
560966	7.89191e+06	838114	1.87783e+06	64924.8	1.11857e+06	52.6028	619.02	39.181	589.846
562562	7.89191e+06	838285	1.87783e+06	64946.7	1.11857e+06	52.6635	619.02	39.2772	589.846
562562	7.89191e+06	838285	1.87783e+06	64946.7	1.11857e+06	52.6635	619.02	39.2772	589.846
566247	7.89191e+06	838619	1.87783e+06	64967.5	1.11857e+06	52.7826	619.02	39.29	589.846
566247	7.89191e+06	838619	1.87783e+06	64967.5	1.11857e+06	52.7826	619.02	39.29	589.846
566278	7.89191e+06	838785	1.87783e+06	65067.5	1.11857e+06	52.8123	619.02	39.3231	589.846
566278	7.89191e+06	838785	1.87783e+06	65067.5	1.11857e+06	52.8123	619.02	39.3231	589.846
567928	7.89191e+06	838860	1.87783e+06	65081.4	1.11857e+06	52.9077	619.02	39.3238	589.846
567928	7.82452e+06	838860	1.87783e+06	65081.4	1.11857e+06	52.9077	619.02	39.3238	589.846
569645	7.82452e+06	838921	1.87783e+06	65162	1.11857e+06	52.988	619.02	39.349	589.846
569645	7.8086e+06	838921	1.87783e+06	65162	1.11857e+06	52.988	619.02	39.349	589.846
570026	7.8086e+06	839028	1.87783e+06	65357.7	1.11857e+06	53.0142	619.02	39.3635	589.846
570026	7.8086e+06	839028	505043	65357.7	1.11857e+06	53.0142	619.02	39.3635	589.846
571053	7.8086e+06	839140	505043	65366.4	1.11857e+06	53.0301	619.02	39.453	589.846
571053	7.8086e+06	839140	505043	65366.4	1.11857e+06	53.0301	619.02	39.453	589.846
571602	7.8086e+06	839182	505043	65461.4	1.11857e+06	53.0516	619.02	39.5055	589.846
571602	7.8086e+06	839182	505043	65461.4	1.11857e+06	53.0516	619.02	39.5055	589.846
571695	7.8086e+06	839758	505043	65518.1	1.11857e+06	53.0552	619.02	39.5554	589.846
571695	7.8086e+06	839758	505043	65518.1	1.11857e+06	53.0552	619.02	39.5554	589.846
574803	7.8086e+06	839789	505043	65526.6	1.11857e+06	53.0568	619.02	39.5745	589.846
574803	7.8086e+06	839789	505043	65526.6	1.11857e+06	53.0568	619.02	39.5745	589.846
575089	7.8086e+06	839983	505043	65578.7	1.11857e+06	53.331	619.02	39.6354	589.846
575089	7.8086e+06	839983	505043	65578.7	1.11857e+06	53.331	619.02	39.6354	589.846
575297	7.8086e+06	840138	505043	65622.6	1.11857e+06	53.3325	619.02	39.6912	589.846
575297	7.8086e+06	840138	505043	65622.6	1.11857e+06	53.3325	619.02	39.6912	589.846
575812	7.8086e+06	840238	505043	65634.1	1.11857e+06	53.3362	619.02	39.6937	589.846
575812	7.8086e+06	840238	505043	65634.1	1.11857e+06	53.3362	619.02	39.6937	589.846
576168	7.8086e+06	840242	505043	65646.1	1.11857e+06	53.3542	619.02	39.7119	589.846
576168	7.8086e+06	840242	505043	65646.1	1.11857e+06	53.3542	619.02	39.7119	589.846
576908	7.8086e+06	840541	505043	65671.2	1.11857e+06	53.4665	619.02	39.7655	589.846
576908	7.8086e+06	840541	505043	65671.2	1.11857e+06	53.4665	619.02	39.7655	589.846
576932	7.8086e+06	840734	505043	65676.7	1.11857e+06	53.47	619.02	39.8262	589.846
576932	7.8086e+06	840734	505043	65676.7	1.11857e+06	53.47	619.02	39.8262	589.846
577165	7.8086e+06	840805	505043	65763.4	1.11857e+06	53.4831	619.02	39.8426	589.846
577165	7.8086e+06	840805	505043	65763.4	1.11857e+06	53.4831	619.02	39.8426	589.846
577437	7.8086e+06	840907	505043	65775	1.11857e+06	53.6014	619.02	39.8447	589.846
577437	7.8086e+06	840907	505043	65775	1.11857e+06	53.6014	619.02	39.8447	589.846
578990	7.8086e+06	841295	505043	65836.9	1.11857e+06	53.6164	619.02	39.9299	589.846
578990	7.77474e+06	841295	505043	65836.9	1.11857e+06	53.6164	619.02	39.9299	589.846
580005	7.77474e+06	841541	505043	65887	1.11857e+06	53.715	619.02	39.9368	589.846
580005	7.77474e+06	841541	505043	65887	1.11857e+06	53.715	619.02	39.9368	589.846
580076	7.77474e+06	841675	505043	66015.4	1.11857e+06	53.7517	619.02	39.9527	589.846
580076	7.77474e+06	841675	505043	66015.4	1.11857e+06	53.7517	619.02	39.9527	589.846
581225	7.77474e+06	841683	505043	66081.6	1.11857e+06	53.8807	619.02	39.9589	589.846
581225	7.75753e+06	841683	505043	66081.6	1.11857e+06	53.8807	619.02	39.9589	589.846
581379	7.75753e+06	841803	505043	66113.2	1.11857e+06	53.8927	619.02	40.006	589.846
581379	7.75753e+06	841803	505043	66113.2	1.11857e+06	53.8927	619.02	40.006	589.846
581415	7.75753e+06	841821	505043	66150.4	1.11857e+06	53.9593	619.02	40.0292	589.846
581415	7.75753e+06	841821	505043	66150.4	1.11857e+06	53.9593	619.02	40.0292	589.846
581935	7.75753e+06	841895	505043	66206.8	1.11857e+06	54.0377	619.02	40.077	589.846
581935	7.75753e+06	841895	505043	66206.8	1.11857e+06	54.0377	619.02	40.077	589.846
582527	7.75753e+06	842020	505043	66248.7	1.11857e+06	54.0775	619.02	40.1047	589.846
582527	7.75753e+06	842020	505043	66248.7	1.11857e+06	54.0775	619.02	40.1047	589.846
582638	7.75753e+06	842438	505043	66294.3	1.11857e+06	54.0877	619.02	40.1323	589.846
582638	7.70541e+06	842438	505043	66294.3	1.11857e+06	54.0877	619.02	40.1323	589.846
582699	7.70541e+06	842580	505043	66468.5	1.11857e+06	54.0963	619.02	40.2525	589.846
582699	7.70541e+06	842580	505043	66468.5	1.11857e+06	54.0963	619.02	40.2525	589.846
583230	7.70541e+06	842685	505043	66525	1.11857e+06	54.111	619.02	40.2805	589.846
583230	7.70541e+06	842685	505043	66525	1.11857e+06	54.111	619.02	40.2805	589.846
584367	7.70541e+06	842727	505043	66534.1	1.11857e+06	54.1329	619.02	40.4004	589.846
584367	7.70541e+06	842727	505043	66534.1	1.11857e+06	54.1329	619.02	40.4004	589.846
584888	7.70541e+06	842855	505043	66543.9	1.11857e+06	54.1571	619.02	40.5097	589.846
584888	7.70541e+06	842855	505043	66543.9	1.11857e+06	54.1571	619.02	40.5097	589.846
584959	7.70541e+06	842987	505043	66599.7	1.11857e+06	54.2163	619.02	40.5175	589.846
584959	7.70541e+06	842987	505043	66599.7	1.11857e+06	54.2163	619.02	40.5175	589.846
585052	7.70541e+06	843284	505043	66619.3	1.11857e+06	54.2311	619.02	40.6994	589.846
585052	7.70327e+06	843284	504706	66619.3	1.11857e+06	54.2311	619.02	40.6994	589.846
586470	7.70327e+06	843302	504706	66636.5	1.11857e+06	54.2495	619.02	40.7799	589.846
586470	7.70327e+06	843302	504706	66636.5	1.11857e+06	54.2495	619.02	40.7799	589.846
586888	7.70327e+06	843355	504706	67006.9	1.11857e+06	54.3518	619.02	40.8666	589.846
586888	7.70327e+06	843355	504706	67006.9	1.11857e+06	54.3518	619.02	40.8666	589.846
588442	7.70327e+06	843367	504706	67306.7	1.11857e+06	54.3576	619.02	41.0075	589.846
588442	7.70327e+06	843367	504706	67306.7	1.11857e+06	54.3576	619.02	41.0075	589.846
588720	7.70327e+06	843522	504706	67332.8	1.11857e+06	54.3577	619.02	41.0466	589.846
588720	7.70327e+06	843522	504706	67332.8	1.11857e+06	54.3577	619.02	41.0466	589.846
589198	7.70327e+06	843961	504706	67334.9	1.11857e+06	54.4074	619.02	41.1888	589.846
589198	7.70327e+06	843961	504706	67334.9	1.11857e+06	54.4074	619.02	41.1888	589.846
589422	7.70327e+06	844004	504706	67429.2	1.11857e+06	54.4282	619.02	41.2867	589.846
589422	7.70327e+06	844004	504706	67429.2	1.11857e+06	54.4282	619.02	41.2867	589.846
589681	7.70327e+06	844392	504706	67545.9	1.11857e+06	54.5338	619.02	41.3089	589.846
589681	7.70327e+06	844392	504706	67545.9	1.11857e+06	54.5338	619.02	41.3089	589.846
590331	7.70327e+06	844573	504706	67663.3	1.11857e+06	54.7273	619.02	41.3368	589.846
590331	7.70327e+06	844573	504706	67663.3	1.11857e+06	54.7273	619.02	41.3368	589.846
590341	7.70327e+06	844616	504706	67815.6	1.11857e+06	54.7289	619.02	41.381	589.846
590341	7.70327e+06	844616	504706	67815.6	1.11857e+06	54.7289	619.02	41.381	589.846
591329	7.70327e+06	844722	504706	67941.7	1.11857e+06	54.8107	619.02	41.4565	589.846
591329	7.70327e+06	844722	504706	67941.7	1.11857e+06	54.8107	619.02	41.4565	589.846
591439	7.70327e+06	844775	504706	67963.5	1.11857e+06	54.9757	619.02	41.5166	589.846
591439	7.70327e+06	844775	504475	67963.5	1.11857e+06	54.9757	619.02	41.5166	589.846
592965	7.70327e+06	845144	504475	68470.9	1.11857e+06	55.0397	619.02	41.5254	589.846
592965	7.70327e+06	845144	504475	68470.9	1.11857e+06	55.0397	619.02	41.5254	589.846
593615	7.70327e+06	845222	504475	68649.1	1.11857e+06	55.0999	619.02	41.6014	589.846
593615	7.70327e+06	845222	502804	68649.1	1.11857e+06	55.0999	619.02	41.6014	589.846
593880	7.70327e+06	845378	502804	68681.5	1.11857e+06	55.2016	619.02	41.6546	589.846
593880	7.64764e+06	845378	502804	68681.5	1.11857e+06	55.2016	619.02	41.6546	589.846
594096	7.64764e+06	845385	502804	68946.1	1.11857e+06	55.3484	619.02	41.7824	589.846
594096	7.64764e+06	845385	502804	68946.1	1.11857e+06	55.3484	619.02	41.7824	589.846
594174	7.64764e+06	845474	502804	68947	1.11857e+06	55.3684	619.02	41.8138	589.846
594174	7.64764e+06	845474	502701	68947	1.11857e+06	55.3684	619.02	41.8138	589.846
595235	7.64764e+06	846088	502701	68949.4	1.11857e+06	55.4378	619.02	41.8252	589.846
595235	7.63943e+06	846088	502701	68949.4	1.11857e+06	55.4378	619.02	41.8252	589.846
595282	7.63943e+06	846126	502701	68963.4	1.11857e+06	55.4438	619.02	41.8659	589.846
595282	7.63943e+06	846126	502701	68963.4	1.11857e+06	55.4438	619.02	41.8659	589.846
595839	7.63943e+06	846215	502701	69010	1.11857e+06	55.5952	619.02	41.9121	589.846
595839	7.64764e+06	846215	502701	69010	1.11857e+06	55.5952	619.02	41.9121	589.846
595958	7.64764e+06	846383	502701	69066	1.11857e+06	55.5987	619.02	41.9287	589.846
595958	7.64764e+06	846383	502701	69066	1.11857e+06	55.5987	619.02	41.9287	589.846
596626	7.64764e+06	846401	502701	69109.9	1.11857e+06	55.6363	619.02	42.0154	589.846
596626	7.63943e+06	846401	501328	69109.9	1.11857e+06	55.6363	619.02	42.0154	589.846
596954	7.63943e+06	846636	501328	69111.8	1.11857e+06	55.6978	619.02	42.1705	589.846
596954	7.63943e+06	846636	501328	69111.8	1.11857e+06	55.6978	619.02	42.1705	589.846
597448	7.63943e+06	846722	501328	69177.7	1.11857e+06	55.7547	619.02	42.226	589.846
597448	7.60811e+06	846722	501328	69177.7	1.11857e+06	55.7547	619.02	42.226	589.846
598014	7.60811e+06	846738	501328	69194.1	1.11857e+06	55.7551	619.02	42.4089	589.846
598014	7.60811e+06	846738	501328	69194.1	1.11857e+06	55.7551	619.02	42.4089	589.846
598110	7.60811e+06	846759	501328	69340.7	1.11857e+06	55.7983	619.02	42.5485	589.846
598110	7.60811e+06	846759	501328	69340.7	1.11857e+06	55.7983	619.02	42.5485	589.846
598541	7.60811e+06	847064	501328	69387.7	1.11857e+06	55.809	619.02	42.5586	589.846
598541	7.60811e+06	847064	500793	69387.7	1.11857e+06	55.809	619.02	42.5586	589.846
599098	7.60811e+06	847259	500793	69542.5	1.11857e+06	55.8344	619.02	42.6396	589.846
599098	7.52437e+06	847259	500793	69542.5	1.11857e+06	55.8344	619.02	42.6396	589.846
599682	7.52437e+06	847301	500793	69549.4	1.11857e+06	55.9211	619.02	42.6703	589.846
599682	7.52369e+06	847301	500793	69549.4	1.11857e+06	55.9211	619.02	42.6703	589.846
602425	7.52369e+06	847741	500793	69608.5	1.11857e+06	55.9468	619.02	42.6779	589.846
602425	7.49765e+06	847741	500793	69608.5	1.11857e+06	55.9468	619.02	42.6779	589.846
604112	7.49765e+06	847827	500793	69621.6	1.11857e+06	56.4083	619.02	42.688	589.846
604112	7.46472e+06	847827	500793	69621.6	1.11857e+06	56.4083	619.02	42.688	589.846
604541	7.46472e+06	847870	500793	69690.5	1.11857e+06	56.6115	619.02	42.7718	589.846
604541	7.4627e+06	847870	500793	69690.5	1.11857e+06	56.6115	619.02	42.7718	589.846
605283	7.4627e+06	848055	500793	69727.3	1.11857e+06	56.6267	619.02	42.809	589.846
605283	7.42992e+06	848055	500793	69727.3	1.11857e+06	56.6267	619.02	42.809	589.846
607275	7.42992e+06	848181	500793	69765.3	1.11857e+06	56.7108	619.02	42.8415	589.846
607275	7.38645e+06	848181	500793	69765.3	1.11857e+06	56.7108	619.02	42.8415	589.846
607593	7.38645e+06	848291	500793	69928	1.11857e+06	56.8943	619.02	42.9184	589.846
607593	7.38645e+06	848291	500793	69928	1.11857e+06	56.8943	619.02	42.9184	589.846
609628	7.38645e+06	848468	500793	69952.4	1.11857e+06	57.0887	619.02	42.9197	589.846
609628	7.37315e+06	848468	500793	69952.4	1.11857e+06	57.0887	619.02	42.9197	589.846
609699	7.37315e+06	848578	500793	70002.1	1.11857e+06	57.0995	619.02	42.9267	589.846
609699	7.37039e+06	848578	500707	70002.1	1.11857e+06	57.0995	619.02	42.9267	589.846
609955	7.37039e+06	848974	500707	70037.3	1.11857e+06	57.1135	619.02	42.9402	589.846
609955	7.37039e+06	848974	500338	70037.3	1.11857e+06	57.1135	619.02	42.9402	589.846
610381	7.37039e+06	849065	500338	70157.8	1.11857e+06	57.273	619.02	43.018	589.846
610381	7.37039e+06	849065	500338	70157.8	1.11857e+06	57.273	619.02	43.018	589.846
610547	7.37039e+06	849305	500338	70222.3	1.11857e+06	57.3167	619.02	43.0701	589.846
610547	7.35026e+06	849305	500338	70222.3	1.11857e+06	57.3167	619.02	43.0701	589.846
611425	7.35026e+06	849499	500338	70443.8	1.11857e+06	57.487	619.02	43.0714	589.846
611425	7.35026e+06	849499	500338	70443.8	1.11857e+06	57.487	619.02	43.0714	589.846
611535	7.35026e+06	849512	500338	70787.8	1.11857e+06	57.5269	619.02	43.0804	589.846
611535	7.34068e+06	849512	500338	70787.8	1.11857e+06	57.5269	619.02	43.0804	589.846
612186	7.34068e+06	849720	500338	70824.8	1.11857e+06	57.5532	619.02	43.1225	589.846
612186	7.31321e+06	849720	499834	70824.8	1.11857e+06	57.5532	619.02	43.1225	589.846
612418	7.31321e+06	849830	499834	70857.6	1.11857e+06	58.2584	619.02	43.1516	589.846
612418	7.31321e+06	849830	499834	70857.6	1.11857e+06	58.2584	619.02	43.1516	589.846
612472	7.31321e+06	849950	499834	70863.3	1.11857e+06	58.4384	619.02	43.4395	589.846
612472	7.31321e+06	849950	499834	70863.3	1.11857e+06	58.4384	619.02	43.4395	589.846
614114	7.31321e+06	850005	499834	71080.4	1.11857e+06	58.7016	619.02	43.7892	589.846
614114	7.31321e+06	850005	499834	71080.4	1.11857e+06	58.7016	619.02	43.7892	589.846
614177	7.31321e+06	850203	499834	71214.7	1.11857e+06	58.7585	619.02	44.3318	589.846
614177	7.31321e+06	850203	499834	71214.7	1.11857e+06	58.7585	619.02	44.3318	589.846
614234	7.31321e+06	850208	499834	71223.8	1.11857e+06	58.8788	619.02	44.4162	589.846
614234	7.31321e+06	850208	499834	71223.8	1.11857e+06	58.8788	619.02	44.4162	589.846
614439	7.31321e+06	850218	499834	71352.6	1.11857e+06	59.2679	619.02	44.7016	589.846
614439	7.31321e+06	850218	499834	71352.6	1.11857e+06	59.2679	619.02	44.7016	589.846
614811	7.31321e+06	850609	499834	71380	1.11857e+06	59.6831	619.02	45.0132	589.846
614811	7.31015e+06	850609	499834	71380	1.11857e+06	59.6831	619.02	45.0132	589.846
615286	7.31015e+06	850932	499834	71474.3	1.11857e+06	60.9462	619.02	45.1482	589.846
615286	7.31015e+06	850932	499834	71474.3	1.11857e+06	60.9462	619.02	45.1482	589.846
615926	7.31015e+06	850970	499834	71509	1.11857e+06	61.1997	619.02	46.0651	589.846
615926	7.31015e+06	850970	499834	71509	1.11857e+06	61.1997	619.02	46.0651	589.846
616420	7.31015e+06	851288	499834	71900.5	1.11857e+06	61.5521	619.02	46.335	589.846
616420	7.31015e+06	851288	500338	71900.5	1.11857e+06	61.5521	619.02	46.335	589.846
617293	7.31015e+06	851522	500338	71921.4	1.11857e+06	61.9221	619.02	46.4494	589.846
617293	7.30883e+06	851522	499834	71921.4	1.11857e+06	61.9221	619.02	46.4494	589.846
617311	7.30883e+06	851692	499834	71980.1	1.11857e+06	62.4066	619.02	46.5086	589.846
617311	7.30883e+06	851692	499834	71980.1	1.11857e+06	62.4066	619.02	46.5086	589.846
617892	7.30883e+06	851783	499834	72130.6	1.11857e+06	62.7936	619.02	46.5464	589.846
617892	7.2796e+06	851783	499834	72130.6	1.11857e+06	62.7936	619.02	46.5464	589.846
617974	7.2796e+06	851886	499834	72220.3	1.11857e+06	62.8222	619.02	46.6311	589.846
617974	7.2796e+06	851886	499834	72220.3	1.11857e+06	62.8222	619.02	46.6311	589.846
618503	7.2796e+06	852469	499834	72246.3	1.11857e+06	62.9251	619.02	46.7178	589.846
618503	7.2796e+06	852469	499834	72246.3	1.11857e+06	62.9251	619.02	46.7178	589.846
618947	7.2796e+06	852503	499834	72430.1	1.11857e+06	63.0638	619.02	46.7198	589.846
618947	7.2796e+06	852503	499834	72430.1	1.11857e+06	63.0638	619.02	46.7198	589.846
619130	7.2796e+06	852555	499834	72443.7	1.11857e+06	63.1106	619.02	46.7688	589.846
619130	7.26635e+06	852555	499834	72443.7	1.11857e+06	63.1106	619.02	46.7688	589.846
619526	7.26635e+06	852595	499834	72514.8	1.11857e+06	63.1159	619.02	46.8183	589.846
619526	7.23742e+06	852595	499834	72514.8	1.11857e+06	63.1159	619.02	46.8183	589.846
619894	7.23742e+06	852875	499834	72676.5	1.11857e+06	63.2087	619.02	46.8954	589.846
619894	7.2303e+06	852875	499834	72676.5	1.11857e+06	63.2087	619.02	46.8954	589.846
620090	7.2303e+06	853013	499834	72742	1.11857e+06	63.2767	619.02	46.9165	589.846
620090	7.2303e+06	853013	499405	72742	1.11857e+06	63.2767	619.02	46.9165	589.846
620143	7.2303e+06	853527	499405	72746.4	1.11857e+06	63.3359	619.02	46.961	589.846
620143	7.2303e+06	853527	499405	72746.4	1.11857e+06	63.3359	619.02	46.961	589.846
620439	7.2303e+06	853529	499405	72777.6	1.11857e+06	63.3638	619.02	46.9642	589.846
620439	7.2303e+06	853529	499405	72777.6	1.11857e+06	63.3638	619.02	46.9642	589.846
620730	7.2303e+06	853779	499405	72875.6	1.11857e+06	63.3878	619.02	46.9951	589.846
620730	7.21212e+06	853779	499405	72875.6	1.11857e+06	63.3878	619.02	46.9951	589.846
621055	7.21212e+06	853781	499405	72879.7	1.11857e+06	63.562	619.02	47.0182	589.846
621055	7.21212e+06	853781	499405	72879.7	1.11857e+06	63.562	619.02	47.0182	589.846
621689	7.21212e+06	853823	499405	72885.6	1.11857e+06	63.5654	619.02	47.0677	589.846
621689	7.21212e+06	853823	499405	72885.6	1.11857e+06	63.5654	619.02	47.0677	589.846
623038	7.21212e+06	853845	499405	72917.5	1.11857e+06	63.6239	619.02	47.091	589.846
623038	7.21212e+06	853845	499405	72917.5	1.11857e+06	63.6239	619.02	47.091	589.846
624518	7.21212e+06	853850	499405	73055.5	1.11857e+06	63.6296	619.02	47.1518	589.846
624518	7.20633e+06	853850	499167	73055.5	1.11857e+06	63.6296	619.02	47.1518	589.846
625061	7.20633e+06	853995	499167	73067.8	1.11857e+06	63.6332	619.02	47.2388	589.846
625061	7.20633e+06	853995	499167	73067.8	1.11857e+06	63.6332	619.02	47.2388	589.846
625254	7.20633e+06	854084	499167	73068.2	1.11857e+06	63.6858	619.02	47.3107	589.846
625254	7.18587e+06	854084	499167	73068.2	1.11857e+06	63.6858	619.02	47.3107	589.846
626029	7.18587e+06	854364	499167	73134.2	1.11857e+06	63.7191	619.02	47.3326	589.846
626029	7.18587e+06	854364	498884	73134.2	1.11857e+06	63.7191	619.02	47.3326	589.846
626367	7.18587e+06	854502	498884	73179.2	1.11857e+06	63.7537	619.02	47.3554	589.846
626367	7.18587e+06	854502	498884	73179.2	1.11857e+06	63.7537	619.02	47.3554	589.846
627010	7.18587e+06	854655	498884	73197.1	1.11857e+06	63.9734	619.02	47.3597	589.846
627010	7.18587e+06	854655	498884	73197.1	1.11857e+06	63.9734	619.02	47.3597	589.846
627409	7.18587e+06	855081	498884	73242	1.11857e+06	64.1859	619.02	47.3771	589.846
627409	7.18587e+06	855081	498320	73242	1.11857e+06	64.1859	619.02	47.3771	589.846
627416	7.18587e+06	855132	498320	73286.4	1.11857e+06	64.2066	619.02	47.4199	589.846
627416	7.18587e+06	855132	498320	73286.4	1.11857e+06	64.2066	619.02	47.4199	589.846
[truncated: 6,003 more rows]

## Sheet: Figure2B
Figure 2B: Estimates age of derived variants in selective sweeps for genes with GO terms associated with cave-derived traits (see Phenotype). Whether a trait was classified as Regressive or Constructive is indicated in the Regressive_or_Constructive column.
Cave Population: Molino
Gene_ID	Scaffold	Start	End	Phenotype	Regresssive_or_Constructive	AgePostMean	Gene Symbol	GO_Terms
ENSAMXG00000036482	NW_019170550.1	35944981	35964044	metabolism	Constructive	212478	0	insulin receptor binding;insulin receptor signaling pathway
ENSAMXG00000016992	NW_019170552.1	32783867	32877649	metabolism	Constructive	211707	ext1a	endoplasmic reticulum;metal ion binding;integral component of membrane;protein glycosylation;endoplasmic reticulum membrane;"transferase activity, transferring glycosyl groups";glucuronosyltransferase activity;heparan sulfate proteoglycan biosynthetic process;glucuronosyl-N-acetylglucosaminyl-proteoglycan 4-alpha-N-acetylglucosaminyltransferase activity;N-acetylglucosaminyl-proteoglycan 4-beta-gl…
ENSAMXG00000001680	NW_019172283.1	1166	89402	metabolism	Constructive	211707	insra	membrane;integral component of membrane;nucleotide binding;ATP binding;transferase activity;protein kinase activity;protein phosphorylation;protein tyrosine kinase activity;transmembrane receptor protein tyrosine kinase activity;kinase activity;transmembrane receptor protein tyrosine kinase signaling pathway;phosphorylation;peptidyl-tyrosine phosphorylation;phosphatidylinositol 3-kinase binding;i…
ENSAMXG00000029279	NW_019170547.1	23277195	23289508	metabolism	Constructive	211685	hyal2a	hydrolase activity;catalytic activity;"hydrolase activity, acting on glycosyl bonds";carbohydrate metabolic process;metabolic process;hyalurononglucosaminidase activity
ENSAMXG00000029487	NW_019170555.1	10497944	10507436	metabolism	Constructive	211412	mogs	oligosaccharide metabolic process;mannosyl-oligosaccharide glucosidase activity;membrane;integral component of membrane;hydrolase activity;"hydrolase activity, acting on glycosyl bonds";carbohydrate metabolic process;metabolic process
ENSAMXG00000015267	NW_019170557.1	569951	589815	metabolism	Constructive	210973	si:ch211-106h11.3	extracellular region;insulin-like growth factor binding;signal transduction;protein binding
ENSAMXG00000042271	NW_019170537.1	38612230	38623255	metabolism	Constructive	210530	ccn6	extracellular region;insulin-like growth factor binding;signal transduction;dorsal/ventral pattern formation;negative regulation of Wnt signaling pathway;BMP signaling pathway;negative regulation of BMP signaling pathway;cartilage development
ENSAMXG00000040776	NW_019170541.1	32299321	32307334	metabolism	Constructive	209655	klhl42	endocrine pancreas development;glucose homeostasis;pancreas regeneration;protein binding
ENSAMXG00000005112	NW_019170548.1	2903016	2912921	metabolism	Constructive	208806	alg8	membrane;integral component of membrane;endoplasmic reticulum;transferase activity;"transferase activity, transferring glycosyl groups";endoplasmic reticulum membrane;"transferase activity, transferring hexosyl groups";protein glycosylation;"dolichyl pyrophosphate Glc1Man9GlcNAc2 alpha-1,3-glucosyltransferase activity";oligosaccharide-lipid intermediate biosynthetic process
ENSAMXG00000002082	NW_019170537.1	40947102	41116708	metabolism	Constructive	208664	sulf1	endoplasmic reticulum;hydrolase activity;Golgi apparatus;catalytic activity;sulfuric ester hydrolase activity;Golgi stack;cell surface;vasculogenesis;somitogenesis;vasculature development;blood circulation;smoothened signaling pathway involved in ventral spinal cord patterning;regulation of developmental pigmentation;neuromast deposition;regulation of myotome development;epithelial structure main…
ENSAMXG00000024964	NW_019170548.1	14691936	14696929	metabolism	Constructive	208664	irs4a	insulin receptor binding;insulin receptor signaling pathway
ENSAMXG00000010369	NW_019170557.1	32093076	32180095	metabolism	Constructive	208514	ext1c	membrane;integral component of membrane;endoplasmic reticulum;metal ion binding;protein glycosylation;endoplasmic reticulum membrane;"transferase activity, transferring glycosyl groups";glucuronosyltransferase activity;heparan sulfate proteoglycan biosynthetic process;glucuronosyl-N-acetylglucosaminyl-proteoglycan 4-alpha-N-acetylglucosaminyltransferase activity;N-acetylglucosaminyl-proteoglycan …
ENSAMXG00000007472	NW_019170548.1	10422790	10448568	metabolism	Constructive	208356	gfpt2	transferase activity;carbohydrate derivative binding;carbohydrate derivative metabolic process;glutamine metabolic process;glutamine-fructose-6-phosphate transaminase (isomerizing) activity;carbohydrate derivative biosynthetic process;UDP-N-acetylglucosamine biosynthetic process
ENSAMXG00000019194	NW_019172861.1	857504	926349	metabolism	Constructive	208305	htra1a	proteolysis;extracellular region;serine-type endopeptidase activity;insulin-like growth factor binding;regulation of fibroblast growth factor receptor signaling pathway;protein binding
ENSAMXG00000030630	NW_019170542.1	10726047	10963522	metabolism	Constructive	207536	b4galnt4a	membrane;integral component of membrane;transferase activity;Golgi apparatus;Golgi cisterna membrane;acetylgalactosaminyltransferase activity;N-acetyl-beta-glucosaminyl-glycoprotein 4-beta-N-acetylgalactosaminyltransferase activity;protein phosphopantetheinylation
ENSAMXG00000036213	NW_019170543.1	40848515	40859044	metabolism	Constructive	204969	gnpnat1	UDP-N-acetylglucosamine biosynthetic process;glucosamine 6-phosphate N-acetyltransferase activity;transferase activity;N-acetyltransferase activity;"transferase activity, transferring acyl groups"
ENSAMXG00000009803	NW_019170554.1	20428777	20578688	metabolism	Constructive	200091	galt	galactose catabolic process via UDP-galactose;UDP-glucose:hexose-1-phosphate uridylyltransferase activity;zinc ion binding;metal ion binding;transferase activity;carbohydrate metabolic process;galactose metabolic process;nucleotidyltransferase activity
ENSAMXG00000014799	NW_019171687.1	185475	223978	metabolism	Constructive	200058	pgm5	metal ion binding;carbohydrate metabolic process;magnesium ion binding;"intramolecular transferase activity, phosphotransferases";organic substance metabolic process;glucose metabolic process;striated muscle tissue development;myofibril assembly
ENSAMXG00000019421	NW_019170545.1	3283312	3369487	metabolism	Constructive	199563	grb10b	signal transduction;insulin receptor binding;negative regulation of insulin receptor signaling pathway
ENSAMXG00000040311	NW_019170556.1	18874730	18891171	metabolism	Constructive	199536	hyal2b	hydrolase activity;catalytic activity;"hydrolase activity, acting on glycosyl bonds";carbohydrate metabolic process;metabolic process;hyalurononglucosaminidase activity
ENSAMXG00000034029	NW_019170553.1	9075747	9117217	metabolism	Constructive	199225	igfbp2b	extracellular region;insulin-like growth factor binding;regulation of growth;growth factor binding
ENSAMXG00000013079	NW_019170550.1	36588594	36659479	metabolism	Constructive	199016	si:ch73-335l21.1	insulin receptor binding;insulin receptor signaling pathway
ENSAMXG00000019618	NW_019172844.1	3264520	3321262	metabolism	Constructive	197351	pigl	N-acetylglucosaminylphosphatidylinositol deacetylase activity;membrane;integral component of membrane;endoplasmic reticulum;GPI anchor biosynthetic process
ENSAMXG00000030699	NW_019170550.1	20820878	20841134	metabolism	Constructive	195761	IGFBP3	insulin-like growth factor binding;extracellular region
ENSAMXG00000003754	NW_019170553.1	29058484	29080217	metabolism	Constructive	194560	irs2b	insulin receptor binding;insulin receptor signaling pathway
ENSAMXG00000041766	NW_019170541.1	34807116	34826878	metabolism	Constructive	194263	igf1	extracellular space;extracellular region;signal transduction;growth factor activity;hormone activity;insulin-like growth factor receptor binding;dorsal/ventral pattern formation
ENSAMXG00000019198	NW_019170548.1	9725351	9871104	metabolism	Constructive	191968	ndst1b	membrane;integral component of membrane;hydrolase activity;transferase activity;Golgi apparatus;sulfotransferase activity;Golgi membrane;[heparan sulfate]-glucosamine N-sulfotransferase activity;vasculogenesis;sulfation;heparin biosynthetic process
ENSAMXG00000034815	NW_019170540.1	29732333	29737622	metabolism	Constructive	190576	kazald3	extracellular region;insulin-like growth factor binding;regulation of cell growth;protein binding
ENSAMXG00000009684	NW_019170559.1	9497049	9517640	metabolism	Constructive	190339	0	nucleotide binding;ATP binding;transferase activity;kinase activity;phosphorylation;carbohydrate metabolic process;glycolytic process;carbohydrate phosphorylation;"phosphotransferase activity, alcohol group as acceptor";hexokinase activity;glucose binding;cellular glucose homeostasis;glucose 6-phosphate metabolic process;hexose metabolic process;glucokinase activity
ENSAMXG00000043679	NW_019170537.1	25455857	25541414	metabolism	Constructive	187554	0	membrane;integral component of membrane;endoplasmic reticulum;metal ion binding;protein glycosylation;endoplasmic reticulum membrane;"transferase activity, transferring glycosyl groups";glucuronosyltransferase activity;heparan sulfate proteoglycan biosynthetic process;glucuronosyl-N-acetylglucosaminyl-proteoglycan 4-alpha-N-acetylglucosaminyltransferase activity;N-acetylglucosaminyl-proteoglycan …
ENSAMXG00000021654	NW_019170555.1	15647002	15657265	metabolism	Constructive	187554	ugdh	UDP-glucose 6-dehydrogenase activity;oxidoreductase activity;"oxidoreductase activity, acting on the CH-OH group of donors, NAD or NADP as acceptor";NAD binding;heart valve formation;atrioventricular valve formation;determination of left/right symmetry;heart development;positive regulation of smoothened signaling pathway;positive regulation of canonical Wnt signaling pathway;oxidation-reduction p…
ENSAMXG00000004407	NW_019170549.1	4383557	4434924	metabolism	Constructive	186620	phip	insulin receptor binding;insulin receptor signaling pathway;protein binding
ENSAMXG00000030544	NW_019172913.1	7023664	7035722	metabolism	Constructive	185608	si:ch211-284e13.4	insulin receptor binding;insulin receptor signaling pathway
ENSAMXG00000021550	NW_019170552.1	1116634	1135464	metabolism	Constructive	185497	pid1	regulation of mitochondrial membrane potential;regulation of cell population proliferation;negative regulation of insulin receptor signaling pathway
ENSAMXG00000042474	NW_019170549.1	10936862	10943436	metabolism	Constructive	185092	ccn5	extracellular region;insulin-like growth factor binding;signal transduction;protein binding
ENSAMXG00000030277	NW_019170552.1	7274713	7316355	metabolism	Constructive	184594	b4galnt3b	membrane;integral component of membrane;transferase activity;Golgi apparatus;Golgi cisterna membrane;acetylgalactosaminyltransferase activity;N-acetyl-beta-glucosaminyl-glycoprotein 4-beta-N-acetylgalactosaminyltransferase activity;protein phosphopantetheinylation
ENSAMXG00000006312	NW_019170535.1	1004588	1020178	metabolism	Constructive	183752	slc2a2	membrane;integral component of membrane;transmembrane transport;transmembrane transporter activity;D-glucose transmembrane transporter activity;liver development;brain development;hexose transmembrane transport;glucose import;glucose transmembrane transport
ENSAMXG00000032723	NW_019170542.1	19020639	19042636	metabolism	Constructive	179317	hyal6	membrane;integral component of membrane;hydrolase activity;catalytic activity;"hydrolase activity, acting on glycosyl bonds";carbohydrate metabolic process;metabolic process;hyalurononglucosaminidase activity
ENSAMXG00000024376	NW_019170548.1	8896056	8908975	metabolism	Constructive	176822	hnf1bb	DNA binding;nucleus;regulation of transcription by RNA polymerase II;"positive regulation of transcription, DNA-templated";liver development;insulin secretion;pancreas development;anterior/posterior pattern specification involved in pronephros development
ENSAMXG00000015948	NW_019170541.1	31284757	31287845	metabolism	Constructive	175842	socs2	cytoplasm;intracellular signal transduction;protein ubiquitination;regulation of cell growth;JAK pathway signal transduction adaptor activity;insulin-like growth factor receptor binding;negative regulation of receptor signaling pathway via JAK-STAT;regulation of growth;negative regulation of signal transduction
ENSAMXG00000021415	NW_019170539.1	27225260	27305403	metabolism	Constructive	171613	igf1rb	membrane;integral component of membrane;nucleotide binding;ATP binding;transferase activity;protein kinase activity;protein phosphorylation;protein tyrosine kinase activity;transmembrane receptor protein tyrosine kinase activity;kinase activity;transmembrane receptor protein tyrosine kinase signaling pathway;phosphorylation;peptidyl-tyrosine phosphorylation;phosphatidylinositol 3-kinase binding;i…
ENSAMXG00000019499	NW_019170545.1	3455474	3500836	metabolism	Constructive	169820	aglb	hydrolase activity;transferase activity;"transferase activity, transferring glycosyl groups";cytoplasm;"hydrolase activity, acting on glycosyl bonds";carbohydrate metabolic process;metabolic process;catalytic activity;glycogen biosynthetic process;4-alpha-glucanotransferase activity;"amylo-alpha-1,6-glucosidase activity";glycogen catabolic process;beta-maltose 4-alpha-glucanotransferase activity
ENSAMXG00000016554	NW_019170547.1	31113366	31131232	metabolism	Constructive	169315	slc2a1b	membrane;integral component of membrane;transmembrane transport;transmembrane transporter activity;D-glucose transmembrane transporter activity;sprouting angiogenesis
ENSAMXG00000003160	NW_019170540.1	10131168	10170756	metabolism	Constructive	167310	gfpt1	carbohydrate derivative biosynthetic process;glutamine-fructose-6-phosphate transaminase (isomerizing) activity;transferase activity;carbohydrate derivative binding;chondrocyte development;skeletal muscle tissue development;neuromuscular junction development;melanocyte differentiation;embryonic viscerocranium morphogenesis;carbohydrate derivative metabolic process;glutamine metabolic process;UDP-…
ENSAMXG00000036329	NW_019170544.1	12029915	12040919	metabolism	Constructive	152498	ccn4b	extracellular region;insulin-like growth factor binding;signal transduction;protein binding
ENSAMXG00000021151	NW_019170557.1	31207465	31221031	metabolism	Constructive	151751	slc30a8	cellular zinc ion homeostasis;zinc ion transmembrane transporter activity;membrane;integral component of membrane;transmembrane transport;ion transport;plasma membrane;cation transmembrane transport;cation transport;cation transmembrane transporter activity;type B pancreatic cell development;endocrine pancreas development;glucose homeostasis;zinc ion transmembrane transport;zinc ion transport;tra…
ENSAMXG00000003586	NW_019172925.1	4441305	4608733	metabolism	Constructive	144522	mgat5	membrane;integral component of membrane;transferase activity;"transferase activity, transferring glycosyl groups";Golgi apparatus;extracellular region;Golgi membrane;protein glycosylation;"alpha-1,6-mannosylglycoprotein 6-beta-N-acetylglucosaminyltransferase activity";protein N-linked glycosylation;protein phosphopantetheinylation;tissue regeneration;neuromast hair cell differentiation involved i…
ENSAMXG00000039206	NW_019170541.1	34015696	34022766	metabolism	Constructive	132534	spx	extracellular region;signal transduction;neuropeptide hormone activity;glucose homeostasis;cholesterol homeostasis;triglyceride homeostasis;negative regulation of eating behavior;nucleus
ENSAMXG00000043123	NW_019171363.1	6192	50040	metabolism	Constructive	109907	0	membrane;integral component of membrane;protein dimerization activity;plasma membrane;chloride transmembrane transport;cellular response to heat;positive regulation of insulin secretion involved in cellular response to glucose stimulus
ENSAMXG00000015263	NW_019172826.1	9272	67782	metabolism	Constructive	61745.8	yap1	secondary heart field specification;retinal pigment epithelium development;brain development;endoderm development;dorsal/ventral axis specification;negative regulation of gene expression;BMP signaling pathway;pancreas development;fin regeneration;embryonic hemopoiesis;pronephric duct development;negative regulation of apoptotic process;regulation of organ growth;blood vessel morphogenesis;posteri…
ENSAMXG00000002528	NW_019170549.1	21886044	21894243	neuromast	Constructive	211674	kif3b	nucleotide binding;ATP binding;microtubule binding;microtubule;microtubule motor activity;microtubule-based movement;motor activity;photoreceptor cell outer segment organization;nose development;photoreceptor cell differentiation;pronephros development;inner ear development;neuromast development;retina development in camera-type eye;retina morphogenesis in camera-type eye;kinesin complex;ATP-depe…
ENSAMXG00000019306	NW_019170550.1	4644698	4658206	neuromast	Constructive	210243	rgs18	G protein-coupled receptor signaling pathway;GTPase activator activity;positive regulation of GTPase activity;thrombocyte differentiation;anterior/posterior axis specification;otolith development;neuromast development;otic vesicle development
ENSAMXG00000014987	NW_019170540.1	47647098	47660647	neuromast	Constructive	210243	gnb1a	signal transduction;posterior lateral line neuromast primordium migration;positive regulation of neutrophil migration;protein binding
ENSAMXG00000002082	NW_019170537.1	40947102	41116708	neuromast	Constructive	208664	sulf1	endoplasmic reticulum;hydrolase activity;Golgi apparatus;catalytic activity;sulfuric ester hydrolase activity;Golgi stack;cell surface;vasculogenesis;somitogenesis;vasculature development;blood circulation;smoothened signaling pathway involved in ventral spinal cord patterning;regulation of developmental pigmentation;neuromast deposition;regulation of myotome development;epithelial structure main…
ENSAMXG00000009747	NW_019170551.1	14910917	14942831	neuromast	Constructive	207783	tgfb1a	extracellular space;extracellular region;signal transduction;growth factor activity;positive regulation of cell division;transforming growth factor beta receptor binding;posterior lateral line neuromast hair cell development;otolith development;posterior lateral line neuromast development;posterior lateral line neuromast primordium migration;posterior lateral line neuromast deposition;hematopoiet…
ENSAMXG00000007488	NW_019170537.1	3616353	3780296	neuromast	Constructive	206111	tmem132e	membrane;integral component of membrane;posterior lateral line neuromast hair cell development;detection of mechanical stimulus involved in sensory perception of sound;auditory receptor cell development
ENSAMXG00000043906	NW_019170543.1	15547784	15585303	neuromast	Constructive	203794	abhd12	membrane;integral component of membrane;endoplasmic reticulum membrane;lysophospholipase activity;retina layer formation;swimming behavior;myelination;camera-type eye development;anterior lateral line development;posterior lateral line neuromast development;acylglycerol lipase activity
ENSAMXG00000002906	NW_019170559.1	40021547	40108137	neuromast	Constructive	198757	cdh23	membrane;integral component of membrane;cell adhesion;calcium ion binding;homophilic cell adhesion via plasma membrane adhesion molecules;plasma membrane;sensory perception of sound;transmembrane transport;locomotory behavior;inner ear receptor cell stereocilium organization;stereocilium;transmembrane transporter activity;endocytosis;cell projection organization;hair cell differentiation;neuromas…
ENSAMXG00000013184	NW_019170549.1	7432720	7541646	neuromast	Constructive	198646	kif1b	nucleotide binding;ATP binding;cytoplasm;microtubule binding;microtubule motor activity;microtubule-based movement;motor activity;intracellular mRNA localization;myeloid cell differentiation;macrophage differentiation;axon extension;posterior lateral line ganglion development;posterior lateral line nerve development;neuron projection maintenance;axon;protein binding;ATP-dependent microtubule moto…
ENSAMXG00000032861	NW_019170787.1	178129	190765	neuromast	Constructive	189278	vangl2	membrane;integral component of membrane;plasma membrane;multicellular organism development;establishment of mitotic spindle orientation;cell morphogenesis;eye development;establishment of planar polarity;somitogenesis;neuron migration;neural plate morphogenesis;neural tube formation;axis elongation;actin filament organization;establishment or maintenance of cell polarity;muscle cell migration;cel…
ENSAMXG00000043492	NW_019172868.1	2588899	2627995	neuromast	Constructive	187077	fgf10a	extracellular region;growth factor activity;fibroblast growth factor receptor binding;fibroblast growth factor receptor signaling pathway;liver development;embryonic pectoral fin morphogenesis;swim bladder development;posterior lateral line neuromast development;posterior lateral line neuromast primordium migration;regulation of hematopoietic stem cell differentiation;roof of mouth development
ENSAMXG00000004653	NW_019170539.1	37587863	37673443	neuromast	Constructive	183149	ext2	membrane;integral component of membrane;endoplasmic reticulum;protein glycosylation;endoplasmic reticulum membrane;"transferase activity, transferring glycosyl groups";glucuronosyltransferase activity;heparan sulfate proteoglycan biosynthetic process;glycosaminoglycan biosynthetic process;skeletal system development;ossification;osteoblast differentiation;fibroblast growth factor receptor signali…
ENSAMXG00000011717	NW_019170543.1	15985963	16021831	neuromast	Constructive	181929	prox1a	DNA binding;"regulation of transcription, DNA-templated";nucleus;lymphangiogenesis;forebrain neuron development;myofibril assembly;negative regulation of DNA-binding transcription factor activity;neuromast deposition;neuromast hair cell differentiation
ENSAMXG00000013675	NW_019172833.1	1092464	1123998	neuromast	Constructive	181819	adarb1a	RNA binding;RNA processing;adenosine deaminase activity;nervous system development;neural crest cell development;embryonic cranial skeleton morphogenesis;anterior lateral line development;posterior lateral line development
ENSAMXG00000012967	NW_019170540.1	40327193	40364763	neuromast	Constructive	172115	slc12a5b	membrane;integral component of membrane;transmembrane transport;transmembrane transporter activity;integral component of plasma membrane;ion transport;potassium ion transport;potassium ion transmembrane transport;cation:chloride symporter activity;potassium:chloride symporter activity;chloride transmembrane transport;synapse;chemical synaptic transmission;symporter activity;posterior lateral line…
ENSAMXG00000015643	NW_019170555.1	7216980	7303869	neuromast	Constructive	171031	gria2a	membrane;integral component of membrane;ion channel activity;ion transport;ion transmembrane transport;plasma membrane;cell junction;signaling receptor activity;synapse;postsynaptic membrane;ionotropic glutamate receptor activity;ligand-gated ion channel activity;ionotropic glutamate receptor signaling pathway;nervous system development;neural crest cell development;embryonic cranial skeleton mor…
ENSAMXG00000032313	NW_019170537.1	322716	353875	neuromast	Constructive	169379	atp1b2b	membrane;integral component of membrane;ion transport;potassium ion transport;sodium ion transport;sodium:potassium-exchanging ATPase complex;startle response;heart development;inner ear morphogenesis;otolith development;posterior lateral line neuromast hair cell differentiation
ENSAMXG00000000239	NW_019170558.1	46372735	46430043	neuromast	Constructive	150220	ocrl	membrane;hydrolase activity;signal transduction;endosome;cytoplasmic vesicle;phosphatidylinositol dephosphorylation;endosome membrane;"phosphatidylinositol-4,5-bisphosphate 5-phosphatase activity";inositol phosphate phosphatase activity;neural crest cell migration;cilium movement;endocytosis;brain development;melanosome transport;chordate embryonic development;pigmentation;cilium organization;emb…
ENSAMXG00000016876	NW_019172939.1	28226	81319	neuromast	Constructive	146780	itchb	transferase activity;ubiquitin-dependent protein catabolic process;ubiquitin protein ligase activity;protein ubiquitination;ubiquitin-protein transferase activity;posterior lateral line neuromast primordium migration;protein binding
ENSAMXG00000003586	NW_019172925.1	4441305	4608733	neuromast	Constructive	144522	mgat5	membrane;integral component of membrane;transferase activity;"transferase activity, transferring glycosyl groups";Golgi apparatus;extracellular region;Golgi membrane;protein glycosylation;"alpha-1,6-mannosylglycoprotein 6-beta-N-acetylglucosaminyltransferase activity";protein N-linked glycosylation;protein phosphopantetheinylation;tissue regeneration;neuromast hair cell differentiation involved i…
ENSAMXG00000002958	NW_019172819.1	2850957	2903379	neuromast	Constructive	95276.1	ap1b1	membrane;vesicle-mediated transport;intracellular protein transport;protein transport;clathrin adaptor complex;membrane coat;protein binding;clathrin binding;endocytosis;hair cell differentiation;inner ear development;neuromast development;detection of mechanical stimulus involved in sensory perception;regulation of protein localization to plasma membrane;regulation of sodium ion transmembrane tr…
ENSAMXG00000024940	NW_019172784.1	93014	94288	neuromast	Constructive	64617.3	foxd3	DNA binding;DNA-binding transcription factor activity;"regulation of transcription, DNA-templated";nucleus;sequence-specific DNA binding;neural crest cell migration;transcription by RNA polymerase II;peripheral nervous system development;negative regulation of gene expression;neural crest cell development;melanocyte differentiation;"negative regulation of transcription, DNA-templated";enteric ner…
ENSAMXG00000015263	NW_019172826.1	9272	67782	neuromast	Constructive	61745.8	yap1	secondary heart field specification;retinal pigment epithelium development;brain development;endoderm development;dorsal/ventral axis specification;negative regulation of gene expression;BMP signaling pathway;pancreas development;fin regeneration;embryonic hemopoiesis;pronephric duct development;negative regulation of apoptotic process;regulation of organ growth;blood vessel morphogenesis;posteri…
ENSAMXG00000002763	NW_019170539.1	5327968	5422856	eyes	Regressive	213866	chsy1	membrane;integral component of membrane;transferase activity;Golgi apparatus;Golgi cisterna membrane;acetylgalactosaminyltransferase activity;heart morphogenesis;regulation of Notch signaling pathway;pectoral fin development;chondroitin sulfate proteoglycan biosynthetic process;retina development in camera-type eye;retina morphogenesis in camera-type eye;cartilage morphogenesis;semicircular canal…
ENSAMXG00000014223	NW_019170556.1	31841243	31847352	eyes	Regressive	213600	psmd6	regulation of catalytic activity;proteasome complex;enzyme regulator activity;proteasome-mediated ubiquitin-dependent protein catabolic process;lens fiber cell differentiation;protein binding
ENSAMXG00000041592	NW_019170549.1	24841476	24847074	eyes	Regressive	213325	guca1b	metal ion binding;calcium ion binding;positive regulation of guanylate cyclase activity;response to stimulus;calcium sensitive guanylate cyclase activator activity;visual perception
ENSAMXG00000002938	NW_019170536.1	19282937	19312685	eyes	Regressive	212565	alcamb	membrane;integral component of membrane;plasma membrane;cell projection;axon;identical protein binding;forebrain cell migration;retinal ganglion cell axon guidance;axonogenesis involved in innervation;dendrite
ENSAMXG00000032529	NW_019171162.1	141860	147907	eyes	Regressive	212002	HMX1	DNA binding;"regulation of transcription, DNA-templated";nucleus;"DNA-binding transcription factor activity, RNA polymerase II-specific";regulation of transcription by RNA polymerase II;camera-type eye development;retinal cone cell development;retina morphogenesis in camera-type eye
ENSAMXG00000014344	NW_019172850.1	2414491	2455747	eyes	Regressive	211993	cngb1a	intracellular cyclic nucleotide activated cation channel activity;membrane;integral component of membrane;visual perception;cation transmembrane transport
ENSAMXG00000002528	NW_019170549.1	21886044	21894243	eyes	Regressive	211674	kif3b	nucleotide binding;ATP binding;microtubule binding;microtubule;microtubule motor activity;microtubule-based movement;motor activity;photoreceptor cell outer segment organization;nose development;photoreceptor cell differentiation;pronephros development;inner ear development;neuromast development;retina development in camera-type eye;retina morphogenesis in camera-type eye;kinesin complex;ATP-depe…
ENSAMXG00000004873	NW_019170537.1	8845958	8869048	eyes	Regressive	211526	rpgrip1	cilium;cell projection;photoreceptor cell outer segment organization;retinal rod cell development
ENSAMXG00000042112	NW_019171371.1	4761	26829	eyes	Regressive	211406	bco1	metal ion binding;"oxidoreductase activity, acting on single donors with incorporation of molecular oxygen, incorporation of two atoms of oxygen";"beta-carotene 15,15'-monooxygenase activity";eye photoreceptor cell differentiation;hindbrain development;oxidation-reduction process
ENSAMXG00000034070	NW_019170559.1	16916654	16924329	eyes	Regressive	211119	fgf8	extracellular region;growth factor activity;fibroblast growth factor receptor binding;fibroblast growth factor receptor signaling pathway;cell fate specification;somitogenesis;heart morphogenesis;cardiac ventricle morphogenesis;determination of left/right symmetry;brain development;peripheral nervous system development;endoderm development;mesoderm development;embryonic pattern specification;anim…
ENSAMXG00000010897	NW_019170538.1	3910819	3927614	eyes	Regressive	210969	valopb	membrane;integral component of membrane;G protein-coupled receptor activity;signal transduction;G protein-coupled receptor signaling pathway;visual perception;response to stimulus;photoreceptor activity;phototransduction;protein-chromophore linkage
ENSAMXG00000024339	NW_019171084.1	92386	108790	eyes	Regressive	210969	aoc2	amine metabolic process;quinone binding;primary amine oxidase activity;membrane;integral component of membrane;metal ion binding;visual perception;oxidoreductase activity;copper ion binding;oxidation-reduction process
ENSAMXG00000018625	NW_019170550.1	34043083	34065669	eyes	Regressive	210533	per1b	nucleus;cytoplasm;rhythmic process;protein binding;visual perception;response to temperature stimulus;response to light stimulus;regulation of circadian rhythm;retina development in camera-type eye;dopaminergic neuron differentiation;positive regulation of dopaminergic neuron differentiation
ENSAMXG00000008277	NW_019170543.1	21928171	21949447	eyes	Regressive	210530	vps39	vesicle-mediated transport;intracellular protein transport;eye development;developmental pigmentation;protein binding
ENSAMXG00000040803	NW_019170537.1	62978088	63008081	eyes	Regressive	210388	opn7a	membrane;integral component of membrane;G protein-coupled receptor activity;signal transduction;G protein-coupled receptor signaling pathway;visual perception;response to stimulus;photoreceptor activity;phototransduction;protein-chromophore linkage
ENSAMXG00000035696	NW_019170559.1	19678068	19709202	eyes	Regressive	210237	sfrp5	multicellular organism development;extracellular region;Wnt signaling pathway;cell differentiation;eye development;regulation of Wnt signaling pathway;positive regulation of Wnt signaling pathway;regulation of BMP signaling pathway;positive regulation of BMP signaling pathway;forebrain development;embryonic retina morphogenesis in camera-type eye;endodermal digestive tract morphogenesis;closure o…
ENSAMXG00000036432	NW_019170558.1	34548594	34564581	eyes	Regressive	209519	pitx2	DNA binding;DNA-binding transcription factor activity;"regulation of transcription, DNA-templated";nucleus;"DNA-binding transcription factor activity, RNA polymerase II-specific";regulation of transcription by RNA polymerase II;multicellular organism development;prechordal plate formation;epithalamus development;habenula development;determination of left/right asymmetry in diencephalon;odontogene…
ENSAMXG00000033354	NW_019170550.1	37687934	37710772	eyes	Regressive	209325	mmp14a	membrane;integral component of membrane;metalloendopeptidase activity;peptidase activity;metallopeptidase activity;zinc ion binding;hydrolase activity;metal ion binding;proteolysis;extracellular matrix;response to hypoxia;neural retina development;anterior/posterior axis specification;retina layer formation;establishment of cell polarity;retinal ganglion cell axon guidance;cell migration involved…
ENSAMXG00000004743	NW_019170547.1	16670930	16676300	eyes	Regressive	209220	bcl6aa	retina morphogenesis in camera-type eye;negative regulation of intrinsic apoptotic signaling pathway by p53 class mediator;protein binding
ENSAMXG00000011654	NW_019170542.1	7422736	7444582	eyes	Regressive	209154	kif3a	nucleotide binding;ATP binding;microtubule binding;microtubule;microtubule motor activity;microtubule-based movement;motor activity;ATP-dependent microtubule motor activity;photoreceptor cell outer segment organization;intracellular transport;cilium assembly;kinesin complex;hematopoietic progenitor cell differentiation;Notch signaling pathway
ENSAMXG00000010179	NW_019170537.1	73215451	73247349	eyes	Regressive	208949	opn5	membrane;integral component of membrane;G protein-coupled receptor activity;signal transduction;G protein-coupled receptor signaling pathway;response to stimulus;photoreceptor activity;phototransduction;protein-chromophore linkage;11-cis retinal binding;all-trans retinal binding;absorption of visible light
ENSAMXG00000040159	NW_019170539.1	14972834	14993852	eyes	Regressive	208657	si:ch211-156l18.8	membrane;integral component of membrane;G protein-coupled receptor activity;G protein-coupled receptor signaling pathway;visual perception;plasma membrane
ENSAMXG00000041979	NW_019170547.1	28652595	28682666	eyes	Regressive	208582	gli1	metal ion binding;DNA binding;nucleus;regulation of transcription by RNA polymerase II;RNA polymerase II transcription regulatory region sequence-specific DNA binding;"regulation of transcription, DNA-templated";smoothened signaling pathway;brain development;floor plate formation;ventral spinal cord interneuron specification;neural tube patterning;cranial nerve development;trigeminal nerve develo…
ENSAMXG00000042824	NW_019170546.1	8499090	8512336	eyes	Regressive	208379	arl13b	nucleotide binding;GTP binding;photoreceptor cell outer segment organization;cilium assembly;cilium
ENSAMXG00000005573	NW_019170548.1	12375640	12383285	eyes	Regressive	208305	otpa	DNA-binding transcription factor activity, RNA polymerase II-specific;"regulation of transcription, DNA-templated";DNA binding;visual behavior;spinal cord motor neuron differentiation;mammillary body development;forebrain neuron development;neuron differentiation;social behavior;dopaminergic neuron differentiation
ENSAMXG00000000116	NW_019170558.1	45246959	45261264	eyes	Regressive	208305	arr3b	signal transduction;visual perception
ENSAMXG00000020243	NW_019170548.1	14703200	14724269	eyes	Regressive	208086	0	membrane;integral component of membrane;nucleotide binding;ATP binding;protein kinase activity;protein phosphorylation;intracellular signal transduction;response to stimulus;guanylate cyclase activity;phosphorus-oxygen lyase activity;cGMP biosynthetic process;cyclic nucleotide biosynthetic process;lyase activity;visual perception
ENSAMXG00000006180	NW_019172910.1	432941	468866	eyes	Regressive	207884	chd7	nucleotide binding;ATP binding;hydrolase activity;DNA helicase activity;DNA duplex unwinding;neural crest cell migration;somitogenesis;heart looping;hematopoietic progenitor cell differentiation;determination of left/right symmetry;heart development;rRNA transcription;neural crest formation;cranial nerve morphogenesis;myelination in peripheral nervous system;T cell differentiation;bone mineraliza…
ENSAMXG00000017498	NW_019170539.1	18259170	18276583	eyes	Regressive	207817	0	membrane;integral component of membrane;nucleotide binding;ATP binding;protein kinase activity;protein phosphorylation;intracellular signal transduction;response to stimulus;guanylate cyclase activity;phosphorus-oxygen lyase activity;cGMP biosynthetic process;cyclic nucleotide biosynthetic process;lyase activity;visual perception
ENSAMXG00000000835	NW_019170542.1	18577536	18616007	eyes	Regressive	207530	lamb1a	membrane;eye development;determination of left/right asymmetry in lateral mesoderm;brain development;muscle organ development;optokinetic behavior;notochord formation;notochord development;fin regeneration;retinal ganglion cell axon guidance;eye morphogenesis;brain morphogenesis;detection of light stimulus involved in visual perception;hypochord development;somite development;regulation of cilium…
ENSAMXG00000000326	NW_019170542.1	16490257	16528195	eyes	Regressive	207518	trpm1b	cellular response to light stimulus;G protein-coupled glutamate receptor signaling pathway;membrane;integral component of membrane;transmembrane transport;ion channel activity;ion transport;ion transmembrane transport;protein tetramerization;cation transmembrane transport;cation channel activity
ENSAMXG00000001989	NW_019170558.1	41654758	41694256	eyes	Regressive	207499	cacna2d4b	membrane;integral component of membrane;ion transport;voltage-gated ion channel activity;regulation of ion transmembrane transport;calcium channel activity;calcium ion transport;calcium ion transmembrane transport;retinal cone cell development
ENSAMXG00000039729	NW_019170559.1	26014235	26018621	eyes	Regressive	207473	foxi2	DNA binding;DNA-binding transcription factor activity;"regulation of transcription, DNA-templated";nucleus;sequence-specific DNA binding;camera-type eye development
ENSAMXG00000037260	NW_019170556.1	148496	154226	eyes	Regressive	207108	opn1sw2	membrane;integral component of membrane;G protein-coupled receptor activity;signal transduction;G protein-coupled receptor signaling pathway;visual perception;response to stimulus;photoreceptor activity;phototransduction;protein-chromophore linkage;photoreceptor outer segment
ENSAMXG00000018617	NW_019170543.1	36544326	36552100	eyes	Regressive	206837	dio2	oxidoreductase activity;thyroxine 5'-deiodinase activity;hormone biosynthetic process;reproduction;response to hormone;chordate embryonic development;developmental pigmentation;developmental growth;regulation of neural retina development;oxidation-reduction process
ENSAMXG00000038339	NW_019172833.1	2838972	2881429	eyes	Regressive	206143	0	membrane;integral component of membrane;visual perception;extracellular region;hyaluronic acid binding;extracellular matrix structural constituent;heparin binding;interphotoreceptor matrix;cell projection
ENSAMXG00000000568	NW_019170536.1	4363021	4390761	eyes	Regressive	205424	eftud2	nucleotide binding;nucleus;GTP binding;GTPase activity;mRNA processing;RNA splicing;spliceosomal complex;"mRNA splicing, via spliceosome";camera-type eye development;regulation of neuron differentiation;neuron development;head development
ENSAMXG00000035327	NW_019170535.1	1951906	1964641	eyes	Regressive	205316	znf644a	camera-type eye photoreceptor cell differentiation;regulation of gene silencing
ENSAMXG00000041930	NW_019170540.1	43457475	43539769	eyes	Regressive	205162	lmx1bb	metal ion binding;DNA binding;"regulation of transcription, DNA-templated";nucleus;"DNA-binding transcription factor activity, RNA polymerase II-specific";regulation of transcription by RNA polymerase II;optic cup morphogenesis involved in camera-type eye development;fourth ventricle development;midbrain-hindbrain boundary development;otolith morphogenesis;pronephric glomerulus morphogenesis;inne…
ENSAMXG00000005200	NW_019170537.1	64958602	65019480	eyes	Regressive	204830	ipo13	nucleus;cytoplasm;intracellular protein transport;protein transport;visual behavior;optokinetic behavior;retina layer formation;small GTPase binding
ENSAMXG00000012524	NW_019170540.1	36468853	36492587	eyes	Regressive	204496	med27	mediator complex;camera-type eye development;retinal cone cell development
ENSAMXG00000015638	NW_019170558.1	26399114	26422462	eyes	Regressive	204311	cngb1b	intracellular cyclic nucleotide activated cation channel activity;membrane;integral component of membrane;visual perception;cation transmembrane transport
ENSAMXG00000029072	NW_019170559.1	21715018	21725509	eyes	Regressive	203930	pitx3	DNA binding;DNA-binding transcription factor activity;"regulation of transcription, DNA-templated";nucleus;"DNA-binding transcription factor activity, RNA polymerase II-specific";regulation of transcription by RNA polymerase II;multicellular organism development;lens development in camera-type eye;adenohypophysis development;endocrine system development;camera-type eye development;"positive regul…
ENSAMXG00000000107	NW_019170544.1	15062851	15094726	eyes	Regressive	203864	cngb3.2	membrane;integral component of membrane;visual perception;cation transmembrane transport;intracellular cAMP-activated cation channel activity;intracellular cGMP-activated cation channel activity
ENSAMXG00000043906	NW_019170543.1	15547784	15585303	eyes	Regressive	203794	abhd12	membrane;integral component of membrane;endoplasmic reticulum membrane;lysophospholipase activity;retina layer formation;swimming behavior;myelination;camera-type eye development;anterior lateral line development;posterior lateral line neuromast development;acylglycerol lipase activity
ENSAMXG00000033437	NW_019170557.1	19679523	19690695	eyes	Regressive	203008	hdac1	hydrolase activity;metal ion binding;nucleus;chromatin organization;histone deacetylase activity;NAD-dependent histone deacetylase activity (H3-K14 specific);histone deacetylation;histone H3 deacetylation;neuron migration;liver development;hematopoietic progenitor cell differentiation;negative regulation of cell population proliferation;dorsal/ventral pattern formation;Wnt signaling pathway;facia…
ENSAMXG00000041418	NW_019170554.1	848775	860074	eyes	Regressive	202908	pitpnb	phospholipid transporter activity;phospholipid transport;phosphatidylcholine transporter activity;phosphatidylinositol transfer activity;photoreceptor cell outer segment organization;trans-Golgi network;intermembrane lipid transfer
ENSAMXG00000013997	NW_019170550.1	35898357	35925960	eyes	Regressive	202847	col4a5	membrane;extracellular matrix structural constituent;collagen trimer;axon target recognition;extracellular matrix organization;retinal ganglion cell axon guidance;axon extension involved in axon guidance;basement membrane organization;basement membrane
ENSAMXG00000016819	NW_019170547.1	13069655	13089641	eyes	Regressive	202044	scinla	actin filament binding;calcium ion binding;actin binding;barbed-end actin filament capping;actin nucleation;actin filament severing;cell projection organization;eye development;central nervous system development;brain development;dorsal/ventral pattern formation
ENSAMXG00000025156	NW_019170547.1	13495670	13547264	eyes	Regressive	201825	znf644b	camera-type eye photoreceptor cell differentiation;regulation of gene silencing;neuron cellular homeostasis
ENSAMXG00000021625	NW_019170555.1	15264797	15304046	eyes	Regressive	201773	prom1b	membrane;integral component of membrane;microvillus membrane;apical plasma membrane;photoreceptor cell outer segment organization
ENSAMXG00000006974	NW_019170554.1	4019725	4038830	eyes	Regressive	201184	opn4xa	membrane;integral component of membrane;G protein-coupled receptor activity;signal transduction;G protein-coupled receptor signaling pathway;visual perception;response to stimulus;photoreceptor activity;phototransduction;protein-chromophore linkage
ENSAMXG00000040522	NW_019171378.1	291970	294864	eyes	Regressive	201069	nxnl1	photoreceptor cell maintenance
ENSAMXG00000017884	NW_019170542.1	15951727	15980999	eyes	Regressive	200452	stra6	membrane;integral component of membrane;plasma membrane;signaling receptor activity;retinol transmembrane transporter activity;calmodulin binding;retinol transport;chordate embryonic development;integral component of plasma membrane;retinal binding;retinol binding;identical protein binding
ENSAMXG00000035457	NW_019170549.1	9280531	9290369	eyes	Regressive	199565	copz1	membrane;vesicle-mediated transport;cytoplasm;Golgi apparatus;intracellular protein transport;protein transport;cytoplasmic vesicle;Golgi membrane;membrane coat;COPI-coated vesicle membrane;"retrograde vesicle-mediated transport, Golgi to endoplasmic reticulum";COPI vesicle coat;lens development in camera-type eye
ENSAMXG00000011659	NW_019170543.1	687402	698427	eyes	Regressive	199016	vsx2	DNA binding;"regulation of transcription, DNA-templated";nucleus;"DNA-binding transcription factor activity, RNA polymerase II-specific";regulation of transcription by RNA polymerase II;response to stimulus;visual perception
ENSAMXG00000017025	NW_019170552.1	32703679	32719725	eyes	Regressive	199016	pbx2	DNA binding;DNA-binding transcription factor activity;"regulation of transcription, DNA-templated";nucleus;"DNA-binding transcription factor activity, RNA polymerase II-specific";regulation of transcription by RNA polymerase II;heart morphogenesis;brain development;midbrain development;skeletal muscle fiber development;cardiac muscle cell differentiation;embryonic retina morphogenesis in camera-t…
ENSAMXG00000005978	NW_019172890.1	4920046	4950338	eyes	Regressive	198316	slc17a6b	membrane;integral component of membrane;transmembrane transport;transmembrane transporter activity;synapse;chemical synaptic transmission;visual perception
ENSAMXG00000031312	NW_019172884.1	1486688	1524063	eyes	Regressive	198063	sfrp1a	multicellular organism development;extracellular region;Wnt signaling pathway;eye development;positive regulation of Wnt signaling pathway;positive regulation of BMP signaling pathway;embryonic retina morphogenesis in camera-type eye;closure of optic fissure;cell differentiation;protein binding
ENSAMXG00000014133	NW_019170548.1	25310484	25364297	eyes	Regressive	198058	ptpra	membrane;integral component of membrane;hydrolase activity;protein tyrosine phosphatase activity;phosphatase activity;protein dephosphorylation;dephosphorylation;peptidyl-tyrosine dephosphorylation;plasma membrane;regulation of protein kinase activity;convergent extension involved in gastrulation;retina development in camera-type eye;phosphoprotein phosphatase activity
ENSAMXG00000013008	NW_019170558.1	23824264	23847183	eyes	Regressive	197672	pax6a	DNA binding;"regulation of transcription, DNA-templated";nucleus;"DNA-binding transcription factor activity, RNA polymerase II-specific";sequence-specific DNA binding;positive regulation of cell population proliferation;anterior/posterior pattern specification;regulation of gene expression;epithalamus development;habenula development;forebrain development;hindbrain development;retinal cone cell d…
ENSAMXG00000003249	NW_019170556.1	7006711	7031276	eyes	Regressive	196129	kif17	nucleotide binding;ATP binding;microtubule binding;microtubule;microtubule motor activity;microtubule-based movement;motor activity;cell projection organization;photoreceptor cell outer segment organization;eye photoreceptor cell development;kinesin complex;axoneme;ciliary basal body;ATP-dependent microtubule motor activity
ENSAMXG00000014705	NW_019170542.1	21893959	21911614	eyes	Regressive	195452	prickle1a	zinc ion binding;metal ion binding;establishment of mitotic spindle orientation;neuron migration;heart looping;neural retina development;Wnt signaling pathway;cell migration in hindbrain;neuron projection development;intrahepatic bile duct development;cell migration involved in gastrulation;convergent extension involved in gastrulation;Kupffer's vesicle development;determination of digestive trac…
ENSAMXG00000008208	NW_019170554.1	33858217	33905272	eyes	Regressive	195260	synj1	phosphoric ester hydrolase activity;hydrolase activity;nucleic acid binding;phosphatase activity;synapse;presynapse;phosphatidylinositol dephosphorylation;phosphatidylinositol phosphate 5-phosphatase activity;phosphatidylinositol phosphate 4-phosphatase activity;chemical synaptic transmission;detection of visible light;retinal cone cell development;synaptic vesicle endocytosis;synapse organizatio…
ENSAMXG00000005862	NW_019170553.1	10931203	10938442	eyes	Regressive	195010	bbs5	membrane;cytoplasm;cytoskeleton;plasma membrane;microtubule organizing center;BBSome;cilium;cell projection;ciliary membrane;heart looping;gastrulation;melanosome transport;intracellular transport;pigment granule aggregation in cell center;Kupffer's vesicle development;pronephros formation;camera-type eye development;camera-type eye photoreceptor cell development
ENSAMXG00000018112	NW_019170544.1	28755309	28820582	eyes	Regressive	194767	lama1	membrane;cell adhesion;signaling receptor binding;regulation of cell adhesion;regulation of cell migration;regulation of embryonic development;blood vessel development;eye development;neuron migration;lens development in camera-type eye;establishment of epithelial cell apical/basal polarity involved in camera-type eye morphogenesis;axonogenesis;axon guidance;brain development;optokinetic behavior…
ENSAMXG00000035780	NW_019170557.1	19692277	19698907	eyes	Regressive	194710	marcksl1b	membrane;cytoplasm;calmodulin binding;neural retina development;central nervous system development;cartilage development
ENSAMXG00000018645	NW_019170537.1	32853820	32889965	eyes	Regressive	194333	extl3	membrane;integral component of membrane;endoplasmic reticulum;protein glycosylation;endoplasmic reticulum membrane;"transferase activity, transferring glycosyl groups";heparan sulfate proteoglycan biosynthetic process;regulation of axon extension;retinal ganglion cell axon guidance;pectoral fin development;anterior/posterior axon guidance;embryonic pectoral fin morphogenesis;pectoral fin morphoge…
ENSAMXG00000031011	NW_019170540.1	6778177	6788065	eyes	Regressive	194263	suv39h1a	zinc ion binding;metal ion binding;nucleus;transferase activity;methyltransferase activity;methylation;chromatin organization;histone-lysine N-methyltransferase activity;histone lysine methylation;"chromosome, centromeric region";exocrine pancreas development;histone H3-K9 methylation;retina morphogenesis in camera-type eye;protein binding
ENSAMXG00000010672	NW_019170537.1	66801298	66858990	eyes	Regressive	194164	0	visual perception;extracellular region;heparin binding;cell projection;interphotoreceptor matrix
ENSAMXG00000001697	NW_019170552.1	30854530	30867069	eyes	Regressive	193717	dhdds	transferase activity;"transferase activity, transferring alkyl or aryl (other than methyl) groups";eye photoreceptor cell development;detection of light stimulus involved in visual perception
ENSAMXG00000012739	NW_019170553.1	24332045	24355062	eyes	Regressive	193440	efnb2a	membrane;integral component of membrane;multicellular organism development;nervous system development;cell differentiation;ephrin receptor binding;ephrin receptor signaling pathway;blood vessel development;somitogenesis;optic vesicle morphogenesis;axon target recognition;synaptic target recognition;anterior/posterior pattern specification;rhombomere boundary formation;angioblast cell migration in…
ENSAMXG00000021601	NW_019170555.1	13739570	13784013	eyes	Regressive	190339	SLC24A2	transmembrane transport;integral component of membrane;"calcium, potassium:sodium antiporter activity";visual perception;ion transport
ENSAMXG00000011885	NW_019172906.1	959094	1022065	eyes	Regressive	190321	tnc	neural crest cell migration;axon guidance;axonal fasciculation;mesoderm development;axon regeneration at neuromuscular junction;optic nerve development;negative regulation of axon extension;positive regulation of synaptic growth at neuromuscular junction;positive regulation of axon regeneration;protein binding
ENSAMXG00000001987	NW_019170559.1	21769890	21801028	eyes	Regressive	189984	ninl	calcium ion binding;photoreceptor cell outer segment organization;eye photoreceptor cell development;ciliary basal body
ENSAMXG00000033537	NW_019170559.1	9984237	10023573	eyes	Regressive	189896	opn4a	membrane;integral component of membrane;G protein-coupled receptor activity;signal transduction;G protein-coupled receptor signaling pathway;visual perception;response to stimulus;photoreceptor activity;phototransduction;protein-chromophore linkage
ENSAMXG00000040827	NW_019170556.1	15847258	15849750	eyes	Regressive	189395	gnat2	GTP binding;signal transduction;G protein-coupled receptor signaling pathway;GTPase activity;guanyl nucleotide binding;G-protein beta/gamma-subunit complex binding;adenylate cyclase-modulating G protein-coupled receptor signaling pathway;detection of light stimulus involved in visual perception
ENSAMXG00000032861	NW_019170787.1	178129	190765	eyes	Regressive	189278	vangl2	membrane;integral component of membrane;plasma membrane;multicellular organism development;establishment of mitotic spindle orientation;cell morphogenesis;eye development;establishment of planar polarity;somitogenesis;neuron migration;neural plate morphogenesis;neural tube formation;axis elongation;actin filament organization;establishment or maintenance of cell polarity;muscle cell migration;cel…
ENSAMXG00000014312	NW_019170556.1	31790460	31832474	eyes	Regressive	187102	atxn7	cerebellar Purkinje cell differentiation;cerebellar granule cell differentiation;chordate embryonic development;photoreceptor cell differentiation;retina morphogenesis in camera-type eye
ENSAMXG00000006368	NW_019170556.1	156917	159610	eyes	Regressive	186848	opn1lw1	membrane;integral component of membrane;G protein-coupled receptor activity;signal transduction;G protein-coupled receptor signaling pathway;visual perception;response to stimulus;photoreceptor activity;phototransduction;protein-chromophore linkage;absorption of visible light;absorption of UV light
ENSAMXG00000036655	NW_019170548.1	3037422	3053639	eyes	Regressive	185043	dlat	transferase activity;mitochondrial matrix;"transferase activity, transferring acyl groups";pyruvate dehydrogenase activity;dihydrolipoyllysine-residue acetyltransferase activity;dihydrolipoamide S-acyltransferase activity;acetyl-CoA biosynthetic process from pyruvate;pyruvate metabolic process;detection of light stimulus;detection of light stimulus involved in visual perception;pyruvate dehydroge…
ENSAMXG00000017872	NW_019170542.1	15810502	15816474	eyes	Regressive	184344	nr2e3	zinc ion binding;metal ion binding;DNA binding;DNA-binding transcription factor activity;"regulation of transcription, DNA-templated";nucleus;sequence-specific DNA binding;pineal gland development;photoreceptor cell maintenance;retinal rod cell differentiation
ENSAMXG00000004653	NW_019170539.1	37587863	37673443	eyes	Regressive	183149	ext2	membrane;integral component of membrane;endoplasmic reticulum;protein glycosylation;endoplasmic reticulum membrane;"transferase activity, transferring glycosyl groups";glucuronosyltransferase activity;heparan sulfate proteoglycan biosynthetic process;glycosaminoglycan biosynthetic process;skeletal system development;ossification;osteoblast differentiation;fibroblast growth factor receptor signali…
ENSAMXG00000015442	NW_019170557.1	330409	347771	eyes	Regressive	182824	tefb	DNA binding;DNA-binding transcription factor activity;"regulation of transcription, DNA-templated";nucleus;regulation of transcription by RNA polymerase II;cellular response to light stimulus
ENSAMXG00000012711	NW_019170547.1	10553760	10563244	eyes	Regressive	179554	dmbx1b	DNA binding;"regulation of transcription, DNA-templated";nucleus;"DNA-binding transcription factor activity, RNA polymerase II-specific";regulation of transcription by RNA polymerase II;regulation of mitotic cell cycle;midbrain development;regulation of neurogenesis;regulation of cell cycle;retina development in camera-type eye;regulation of neural retina development
ENSAMXG00000006328	NW_019170550.1	10313343	10345266	eyes	Regressive	178852	prkci	nucleotide binding;ATP binding;transferase activity;protein kinase activity;protein serine/threonine kinase activity;protein phosphorylation;kinase activity;phosphorylation;intracellular signal transduction;protein kinase C activity;calcium-dependent protein kinase C activity;establishment of mitotic spindle orientation;morphogenesis of a polarized epithelium;neural tube formation;nuclear migrati…
ENSAMXG00000004323	NW_019172852.1	460693	473004	eyes	Regressive	176762	rgrb	membrane;integral component of membrane;G protein-coupled receptor activity;G protein-coupled receptor signaling pathway;visual perception;phototransduction
ENSAMXG00000010854	NW_019170553.1	26351449	26398581	eyes	Regressive	176112	epb41l5	membrane;cytoplasm;cytoskeleton;cytoskeletal protein binding;plasma membrane;adherens junction;photoreceptor inner segment
ENSAMXG00000036020	NW_019172833.1	3507114	3515589	eyes	Regressive	174753	polr3f	nucleus;DNA-directed 5'-3' RNA polymerase activity;transcription by RNA polymerase III;RNA polymerase III complex;retina development in camera-type eye
ENSAMXG00000021574	NW_019170539.1	26301520	26307639	eyes	Regressive	174673	lim2.2	membrane;integral component of membrane;structural constituent of eye lens
ENSAMXG00000018665	NW_019170542.1	6318039	6346657	eyes	Regressive	173977	trappc11	Golgi apparatus;liver development;protein N-linked glycosylation;Golgi organization;protein secretion;lipid homeostasis;retina development in camera-type eye;regulation of response to endoplasmic reticulum stress
ENSAMXG00000012967	NW_019170540.1	40327193	40364763	eyes	Regressive	172115	slc12a5b	membrane;integral component of membrane;transmembrane transport;transmembrane transporter activity;integral component of plasma membrane;ion transport;potassium ion transport;potassium ion transmembrane transport;cation:chloride symporter activity;potassium:chloride symporter activity;chloride transmembrane transport;synapse;chemical synaptic transmission;symporter activity;posterior lateral line…
ENSAMXG00000021415	NW_019170539.1	27225260	27305403	eyes	Regressive	171613	igf1rb	membrane;integral component of membrane;nucleotide binding;ATP binding;transferase activity;protein kinase activity;protein phosphorylation;protein tyrosine kinase activity;transmembrane receptor protein tyrosine kinase activity;kinase activity;transmembrane receptor protein tyrosine kinase signaling pathway;phosphorylation;peptidyl-tyrosine phosphorylation;phosphatidylinositol 3-kinase binding;i…
ENSAMXG00000005565	NW_019170537.1	64430234	64454663	eyes	Regressive	171418	clocka	DNA binding;DNA-binding transcription factor activity;"regulation of transcription, DNA-templated";nucleus;protein dimerization activity;cytoplasm;transcription regulator complex;"DNA-binding transcription factor activity, RNA polymerase II-specific";mesoderm development;circadian rhythm;response to temperature stimulus;response to light stimulus;photoperiodism;regulation of gene expression;posit…
ENSAMXG00000007306	NW_019170545.1	2110841	2122991	eyes	Regressive	164790	prpf3	nucleus;mRNA processing;RNA splicing;spliceosomal complex;"mRNA splicing, via spliceosome";U4/U6 x U5 tri-snRNP complex;retina development in camera-type eye
ENSAMXG00000007245	NW_019170550.1	22933105	22939023	eyes	Regressive	164243	tyms	dTMP biosynthetic process;thymidylate synthase activity;transferase activity;methyltransferase activity;methylation;nucleotide biosynthetic process;"5,10-methylenetetrahydrofolate-dependent methyltransferase activity";eye development;retina development in camera-type eye
ENSAMXG00000036419	NW_019170540.1	37628185	37636026	eyes	Regressive	163462	pim1	nucleotide binding;ATP binding;transferase activity;protein kinase activity;protein serine/threonine kinase activity;protein phosphorylation;cytoplasm;kinase activity;phosphorylation;negative regulation of apoptotic process;optokinetic behavior;camera-type eye morphogenesis;protein serine kinase activity;protein threonine kinase activity
ENSAMXG00000016359	NW_019170548.1	36399980	36458373	eyes	Regressive	161294	sh3pxd2b	podosome assembly;bone development;cytoplasm;heart development;phosphatidylinositol binding;superoxide-generating NAD(P)H oxidase activity;eye development;cell projection;protein binding;podosome;membrane;integral component of membrane
ENSAMXG00000033985	NW_019170537.1	59487869	59503723	eyes	Regressive	150517	znf513a	retina development in camera-type eye
ENSAMXG00000038837	NW_019170558.1	25063542	25095946	eyes	Regressive	149397	cry2	protein-chromophore linkage;response to temperature stimulus;response to light stimulus;"negative regulation of transcription, DNA-templated";nucleus;transcription regulator complex;cytoplasm
ENSAMXG00000029859	NW_019170537.1	12998126	13002944	eyes	Regressive	137768	0	membrane;integral component of membrane;G protein-coupled receptor activity;signal transduction;G protein-coupled receptor signaling pathway;visual perception;response to stimulus;photoreceptor activity;phototransduction;protein-chromophore linkage
ENSAMXG00000030506	NW_019170538.1	6584482	6588634	eyes	Regressive	137669	prph2a	membrane;integral component of membrane;visual perception
ENSAMXG00000004244	NW_019170549.1	3831885	3852266	eyes	Regressive	136395	myb	DNA binding;"regulation of transcription, DNA-templated";nucleus;regulation of transcription by RNA polymerase II;"DNA-binding transcription factor activity, RNA polymerase II-specific";eye development;hematopoietic stem cell migration;chordate embryonic development;regulation of neutrophil differentiation;definitive hemopoiesis;cilium assembly;chromatin;RNA polymerase II cis-regulatory region se…
ENSAMXG00000034914	NW_019170537.1	60305080	60310494	eyes	Regressive	130216	six6b	DNA binding;"regulation of transcription, DNA-templated";nucleus;"DNA-binding transcription factor activity, RNA polymerase II-specific";regulation of transcription by RNA polymerase II;brain development;eye development;camera-type eye development;double-stranded DNA binding;cell population proliferation;gene expression
ENSAMXG00000020380	NW_019172602.1	125673	132809	eyes	Regressive	114314	ehmt2	p53 binding;zinc ion binding;nucleus;histone-lysine N-methyltransferase activity;histone lysine methylation;neurogenesis;exocrine pancreas development;regulation of histone H3-K9 methylation;camera-type eye photoreceptor cell differentiation;protein binding
ENSAMXG00000015263	NW_019172826.1	9272	67782	eyes	Regressive	61745.8	yap1	secondary heart field specification;retinal pigment epithelium development;brain development;endoderm development;dorsal/ventral axis specification;negative regulation of gene expression;BMP signaling pathway;pancreas development;fin regeneration;embryonic hemopoiesis;pronephric duct development;negative regulation of apoptotic process;regulation of organ growth;blood vessel morphogenesis;posteri…
ENSAMXG00000007582	NW_019170541.1	34249483	34453534	pigment	Regressive	211846	sox5	melanocyte differentiation;iridophore differentiation;xanthophore differentiation
ENSAMXG00000010214	NW_019170536.1	25561826	25641481	pigment	Regressive	211254	ece2b	membrane;integral component of membrane;metalloendopeptidase activity;peptidase activity;metallopeptidase activity;hydrolase activity;metal ion binding;proteolysis;melanocyte differentiation;pigment cell development
ENSAMXG00000008277	NW_019170543.1	21928171	21949447	pigment	Regressive	210530	vps39	vesicle-mediated transport;intracellular protein transport;eye development;developmental pigmentation;protein binding
ENSAMXG00000041336	NW_019170544.1	12339788	12364794	pigment	Regressive	210091	plin6	pigment accumulation
ENSAMXG00000010730	NW_019170543.1	39812915	39858624	pigment	Regressive	209570	dicer1	endoribonuclease activity, producing 5'-phosphomonoesters;nucleotide binding;ATP binding;RNA binding;DNA binding;hydrolase activity;RNA processing;"RNA phosphodiester bond hydrolysis, endonucleolytic";helicase activity;nuclease activity;endonuclease activity;gene silencing by RNA;ribonuclease III activity;production of siRNA involved in RNA interference;pre-miRNA binding;ventricular system develo…
ENSAMXG00000002082	NW_019170537.1	40947102	41116708	pigment	Regressive	208664	sulf1	endoplasmic reticulum;hydrolase activity;Golgi apparatus;catalytic activity;sulfuric ester hydrolase activity;Golgi stack;cell surface;vasculogenesis;somitogenesis;vasculature development;blood circulation;smoothened signaling pathway involved in ventral spinal cord patterning;regulation of developmental pigmentation;neuromast deposition;regulation of myotome development;epithelial structure main…
ENSAMXG00000006180	NW_019172910.1	432941	468866	pigment	Regressive	207884	chd7	nucleotide binding;ATP binding;hydrolase activity;DNA helicase activity;DNA duplex unwinding;neural crest cell migration;somitogenesis;heart looping;hematopoietic progenitor cell differentiation;determination of left/right symmetry;heart development;rRNA transcription;neural crest formation;cranial nerve morphogenesis;myelination in peripheral nervous system;T cell differentiation;bone mineraliza…
ENSAMXG00000036484	NW_019170549.1	19347127	19363165	pigment	Regressive	207214	edn3b	extracellular region;regulation of vasoconstriction;vasoconstriction;melanocyte differentiation;pigment cell development
ENSAMXG00000018617	NW_019170543.1	36544326	36552100	pigment	Regressive	206837	dio2	oxidoreductase activity;thyroxine 5'-deiodinase activity;hormone biosynthetic process;reproduction;response to hormone;chordate embryonic development;developmental pigmentation;developmental growth;regulation of neural retina development;oxidation-reduction process
ENSAMXG00000041335	NW_019170547.1	802413	808415	pigment	Regressive	206648	shroom2a	cytoplasm;actin filament binding;cytoskeleton;establishment of melanosome localization;apical protein localization
ENSAMXG00000033437	NW_019170557.1	19679523	19690695	pigment	Regressive	203008	hdac1	hydrolase activity;metal ion binding;nucleus;chromatin organization;histone deacetylase activity;NAD-dependent histone deacetylase activity (H3-K14 specific);histone deacetylation;histone H3 deacetylation;neuron migration;liver development;hematopoietic progenitor cell differentiation;negative regulation of cell population proliferation;dorsal/ventral pattern formation;Wnt signaling pathway;facia…
ENSAMXG00000000057	NW_019170545.1	189743	242459	pigment	Regressive	201808	mrap2a	membrane;integral component of membrane;endoplasmic reticulum;endoplasmic reticulum membrane;plasma membrane;type 4 melanocortin receptor binding;energy reserve metabolic process;protein localization to cell surface;regulation of growth;developmental growth;energy homeostasis;negative regulation of adenylate cyclase-activating G protein-coupled receptor signaling pathway;Golgi apparatus
ENSAMXG00000039421	NW_019170553.1	11237132	11245167	pigment	Regressive	199225	0	melanosome;melanosome transport
ENSAMXG00000034812	NW_019170551.1	13920671	13940979	pigment	Regressive	197091	bace2	membrane;integral component of membrane;endoplasmic reticulum;peptidase activity;hydrolase activity;proteolysis;plasma membrane;endosome;aspartic-type endopeptidase activity;melanocyte migration
ENSAMXG00000039707	NW_019170558.1	26789558	26815625	pigment	Regressive	195154	kitlga	stem cell factor receptor binding;membrane;integral component of membrane;cytoplasm;cell adhesion;extracellular region;plasma membrane;melanocyte differentiation;lamellipodium;filopodium
ENSAMXG00000005862	NW_019170553.1	10931203	10938442	pigment	Regressive	195010	bbs5	membrane;cytoplasm;cytoskeleton;plasma membrane;microtubule organizing center;BBSome;cilium;cell projection;ciliary membrane;heart looping;gastrulation;melanosome transport;intracellular transport;pigment granule aggregation in cell center;Kupffer's vesicle development;pronephros formation;camera-type eye development;camera-type eye photoreceptor cell development
ENSAMXG00000035010	NW_019170537.1	17726388	17743159	pigment	Regressive	194984	tfr1b	membrane;integral component of membrane;plasma membrane;proteolysis;cellular iron ion homeostasis;transferrin receptor activity;receptor-mediated endocytosis;transferrin transport;endocytosis;hemoglobin biosynthetic process;melanosome;metalloexopeptidase activity;receptor internalization
ENSAMXG00000013080	NW_019170882.1	70194	78960	pigment	Regressive	193477	bbs7	cytoplasm;cytoskeleton;protein transport;BBSome;non-motile cilium assembly;cilium;cell projection;heart looping;determination of left/right symmetry;gastrulation;cell projection organization;melanosome transport;pectoral fin development;intracellular transport;pigment granule aggregation in cell center;cilium assembly;Kupffer's vesicle development;ciliary basal body;protein binding
ENSAMXG00000033401	NW_019170556.1	12816372	12854470	pigment	Regressive	192862	ippk	nucleotide binding;ATP binding;transferase activity;kinase activity;phosphorylation;inositol pentakisphosphate 2-kinase activity;extracellular region;determination of left/right symmetry;melanosome transport;epithelial cilium movement involved in determination of left/right asymmetry;centrosome;ciliary basal body
ENSAMXG00000021006	NW_019170559.1	38874254	38883991	pigment	Regressive	192811	rtf1	DNA binding;somitogenesis;heart development;neural crest cell development;post-anal tail morphogenesis;pigmentation;nucleus
ENSAMXG00000042977	NW_019170539.1	28355609	28398412	pigment	Regressive	191209	SHROOM2	cytoplasm;actin filament binding;cytoskeleton;microtubule;actin binding;establishment of melanosome localization;apical protein localization;protein binding
ENSAMXG00000002866	NW_019170549.1	9883983	9894729	pigment	Regressive	179483	pmelb	membrane;integral component of membrane;melanosome organization
ENSAMXG00000020073	NW_019170548.1	8519254	8527670	pigment	Regressive	174573	bbs1	BBSome;heart looping;cilium movement;determination of left/right symmetry;gastrulation;regulation of Notch signaling pathway;melanosome transport;pectoral fin development;convergent extension;convergent extension involved in gastrulation;convergent extension involved in axis elongation;left/right pattern formation;regulation of type B pancreatic cell proliferation;Kupffer's vesicle development;no…
ENSAMXG00000003160	NW_019170540.1	10131168	10170756	pigment	Regressive	167310	gfpt1	carbohydrate derivative biosynthetic process;glutamine-fructose-6-phosphate transaminase (isomerizing) activity;transferase activity;carbohydrate derivative binding;chondrocyte development;skeletal muscle tissue development;neuromuscular junction development;melanocyte differentiation;embryonic viscerocranium morphogenesis;carbohydrate derivative metabolic process;glutamine metabolic process;UDP-…
ENSAMXG00000017483	NW_019170547.1	20537414	20552337	pigment	Regressive	156273	ift27	membrane;nucleotide binding;hydrolase activity;GTP binding;GTPase activity;signal transduction;kidney development;cilium assembly;regulation of melanosome transport;obsolete small monomeric GTPase activity
ENSAMXG00000000239	NW_019170558.1	46372735	46430043	pigment	Regressive	150220	ocrl	membrane;hydrolase activity;signal transduction;endosome;cytoplasmic vesicle;phosphatidylinositol dephosphorylation;endosome membrane;"phosphatidylinositol-4,5-bisphosphate 5-phosphatase activity";inositol phosphate phosphatase activity;neural crest cell migration;cilium movement;endocytosis;brain development;melanosome transport;chordate embryonic development;pigmentation;cilium organization;emb…
ENSAMXG00000029082	NW_019172459.1	143380	148024	pigment	Regressive	143249	psenen	membrane;integral component of membrane;Golgi cisterna membrane;Notch signaling pathway;negative regulation of apoptotic process;negative regulation of neuron apoptotic process;developmental pigmentation;melanocyte migration
ENSAMXG00000035675	NW_019170551.1	2268511	2292450	pigment	Regressive	143127	tfr1a	membrane;integral component of membrane;plasma membrane;proteolysis;cellular iron ion homeostasis;transferrin receptor activity;receptor-mediated endocytosis;transferrin transport;endocytosis;melanosome;metalloexopeptidase activity;receptor internalization
ENSAMXG00000035720	NW_019170551.1	26638429	26665769	pigment	Regressive	136838	itgb1b	membrane;integral component of membrane;cell adhesion;plasma membrane;cell junction;signaling receptor activity;cell-matrix adhesion;integrin-mediated signaling pathway;integrin complex;cell projection;lamellipodium;ruffle membrane;melanosome
ENSAMXG00000024940	NW_019172784.1	93014	94288	pigment	Regressive	64617.3	foxd3	DNA binding;DNA-binding transcription factor activity;"regulation of transcription, DNA-templated";nucleus;sequence-specific DNA binding;neural crest cell migration;transcription by RNA polymerase II;peripheral nervous system development;negative regulation of gene expression;neural crest cell development;melanocyte differentiation;"negative regulation of transcription, DNA-templated";enteric ner…
ENSAMXG00000015263	NW_019172826.1	9272	67782	pigment	Regressive	61745.8	yap1	secondary heart field specification;retinal pigment epithelium development;brain development;endoderm development;dorsal/ventral axis specification;negative regulation of gene expression;BMP signaling pathway;pancreas development;fin regeneration;embryonic hemopoiesis;pronephric duct development;negative regulation of apoptotic process;regulation of organ growth;blood vessel morphogenesis;posteri…
ENSAMXG00000001715	NW_019172819.1	3378726	3440340	sleep	Regressive	211993	htr7c	membrane;integral component of membrane;G protein-coupled receptor activity;signal transduction;G protein-coupled receptor signaling pathway;integral component of plasma membrane;smooth muscle contraction;plasma membrane;G protein-coupled serotonin receptor activity;G protein-coupled serotonin receptor signaling pathway;synapse;chemical synaptic transmission;vasoconstriction;circadian rhythm
ENSAMXG00000018625	NW_019170550.1	34043083	34065669	sleep	Regressive	210533	per1b	nucleus;cytoplasm;rhythmic process;protein binding;visual perception;response to temperature stimulus;response to light stimulus;regulation of circadian rhythm;retina development in camera-type eye;dopaminergic neuron differentiation;positive regulation of dopaminergic neuron differentiation
ENSAMXG00000003662	NW_019170556.1	4947402	4973176	sleep	Regressive	209810	per3	nucleus;cytoplasm;rhythmic process;circadian regulation of gene expression;photoperiodism;protein binding
ENSAMXG00000008750	NW_019170551.1	22401633	22420487	sleep	Regressive	209808	0	nucleus;cytoplasm;rhythmic process;protein binding
ENSAMXG00000013602	NW_019170557.1	3297840	3340773	sleep	Regressive	209519	ep300b	zinc ion binding;metal ion binding;"regulation of transcription, DNA-templated";nucleus;transferase activity;cytoplasm;histone acetyltransferase activity;histone acetylation;transcription coregulator activity;rhythmic process;"transferase activity, transferring acyl groups";transcription coactivator activity;histone acetyltransferase complex;heart looping;pectoral fin development;embryonic crania…
ENSAMXG00000000326	NW_019170542.1	16490257	16528195	sleep	Regressive	207518	trpm1b	cellular response to light stimulus;G protein-coupled glutamate receptor signaling pathway;membrane;integral component of membrane;transmembrane transport;ion channel activity;ion transport;ion transmembrane transport;protein tetramerization;cation transmembrane transport;cation channel activity
ENSAMXG00000036881	NW_019170546.1	19425117	19448804	sleep	Regressive	207518	pspc1	nucleic acid binding;RNA binding;rhythmic process;nuclear speck
ENSAMXG00000043590	NW_019170556.1	455853	464927	sleep	Regressive	206226	nmur3	membrane;integral component of membrane;G protein-coupled receptor activity;signal transduction;G protein-coupled receptor signaling pathway;neuropeptide signaling pathway;neuromedin U receptor activity;plasma membrane;circadian behavior
ENSAMXG00000013335	NW_019170537.1	72014339	72031804	sleep	Regressive	199563	prkaa2	nucleotide binding;ATP binding;protein kinase activity;protein phosphorylation;rhythmic process;[hydroxymethylglutaryl-CoA reductase (NADPH)] kinase activity;[acetyl-CoA carboxylase] kinase activity
ENSAMXG00000037858	NW_019172907.1	288095	310611	sleep	Regressive	195327	prkaa1	nucleotide binding;ATP binding;protein kinase activity;protein phosphorylation;rhythmic process;negative regulation of hh target transcription factor activity;[hydroxymethylglutaryl-CoA reductase (NADPH)] kinase activity;[acetyl-CoA carboxylase] kinase activity
ENSAMXG00000038153	NW_019170545.1	2070335	2085684	sleep	Regressive	191725	0	transcription regulatory region sequence-specific DNA binding;circadian regulation of gene expression
ENSAMXG00000015442	NW_019170557.1	330409	347771	sleep	Regressive	182824	tefb	DNA binding;DNA-binding transcription factor activity;"regulation of transcription, DNA-templated";nucleus;regulation of transcription by RNA polymerase II;cellular response to light stimulus
ENSAMXG00000021485	NW_019170537.1	27155311	27169496	sleep	Regressive	180382	ezh2	nucleus;transferase activity;methyltransferase activity;methylation;chromatin organization;rhythmic process;histone-lysine N-methyltransferase activity;protein binding;histone H3-K27 methylation
ENSAMXG00000011538	NW_019170557.1	21329336	21338095	sleep	Regressive	179615	sfpq	nucleic acid binding;RNA binding;rhythmic process;nuclear speck;brain development;spinal cord motor neuron differentiation;midbrain-hindbrain boundary initiation;ventricular system development;rhombomere boundary formation;central nervous system neuron axonogenesis;negative regulation of axon regeneration;formation of anatomical boundary;nucleus;neuron projection
ENSAMXG00000010089	NW_019170539.1	33952852	33971266	sleep	Regressive	178670	arntl1b	DNA binding;DNA-binding transcription factor activity;"regulation of transcription, DNA-templated";nucleus;protein dimerization activity;cytoplasm;transcription regulator complex;chromatin binding;photoperiodism;regulation of gene expression;positive regulation of gene expression;chromatin
ENSAMXG00000014630	NW_019170556.1	31662905	31700071	sleep	Regressive	176209	namptb	nucleus;transferase activity;"transferase activity, transferring glycosyl groups";cytoplasm;catalytic activity;extracellular region;cytokine activity;signal transduction;extracellular space;nicotinate-nucleotide diphosphorylase (carboxylating) activity;nicotinamide phosphoribosyltransferase activity;NAD biosynthetic process;pyridine nucleotide biosynthetic process;circadian regulation of gene exp…
ENSAMXG00000005487	NW_019170546.1	16338519	16369208	sleep	Regressive	174374	gsk3bb	membrane;nucleotide binding;ATP binding;nucleus;transferase activity;protein kinase activity;protein serine/threonine kinase activity;protein phosphorylation;cytoplasm;plasma membrane;rhythmic process;tau-protein kinase activity
ENSAMXG00000005565	NW_019170537.1	64430234	64454663	sleep	Regressive	171418	clocka	DNA binding;DNA-binding transcription factor activity;"regulation of transcription, DNA-templated";nucleus;protein dimerization activity;cytoplasm;transcription regulator complex;"DNA-binding transcription factor activity, RNA polymerase II-specific";mesoderm development;circadian rhythm;response to temperature stimulus;response to light stimulus;photoperiodism;regulation of gene expression;posit…
ENSAMXG00000038837	NW_019170558.1	25063542	25095946	sleep	Regressive	149397	cry2	protein-chromophore linkage;response to temperature stimulus;response to light stimulus;"negative regulation of transcription, DNA-templated";nucleus;transcription regulator complex;cytoplasm
ENSAMXG00000039579	NW_019170552.1	14533920	14539928	sleep	Regressive	97290.8	bhlhe41	regulation of transcription, DNA-templated;protein dimerization activity;DNA binding;response to cold;sleep;"negative regulation of transcription, DNA-templated"
ENSAMXG00000032285	NW_019170550.1	38406122	38448555	behavior		211084	htr2cl1	membrane;integral component of membrane;G protein-coupled receptor activity;signal transduction;G protein-coupled receptor signaling pathway;integral component of plasma membrane;plasma membrane;G protein-coupled serotonin receptor activity;G protein-coupled serotonin receptor signaling pathway;locomotory behavior;feeding behavior
ENSAMXG00000000846	NW_019170542.1	23370870	23417892	behavior		210970	spg11	thigmotaxis;nervous system development;axonogenesis;swimming behavior
ENSAMXG00000035931	NW_019171116.1	220197	373599	behavior		210389	ryr1b	membrane;integral component of membrane;nucleotide binding;ATP binding;metal ion binding;transmembrane transport;multicellular organism development;ion channel activity;ion transport;calcium ion binding;calcium ion transmembrane transport;calmodulin binding;calcium channel activity;calcium ion transport;cellular calcium ion homeostasis;ryanodine-sensitive calcium-release channel activity;sarcopla…
ENSAMXG00000035312	NW_019170558.1	13669293	13682146	behavior		209953	myot	cell adhesion;plasma membrane;axon guidance;skeletal muscle tissue development;locomotory behavior;myofibril assembly;heart contraction;protein binding
ENSAMXG00000008158	NW_019170539.1	8556597	8634948	behavior		209662	col6a1	skeletal muscle tissue development;locomotory behavior;muscle structure development
ENSAMXG00000034750	NW_019172824.1	4490756	4514780	behavior		209655	mtmr12	regulation of catalytic activity;phosphatase regulator activity;locomotory behavior;skeletal muscle fiber development;sarcoplasmic reticulum;sarcomere
ENSAMXG00000005864	NW_019170548.1	23495109	23559866	behavior		209639	gabra1	membrane;integral component of membrane;ion channel activity;ion transport;transmembrane signaling receptor activity;extracellular ligand-gated ion channel activity;ion transmembrane transport;plasma membrane;cell junction;chloride transport;synapse;postsynaptic membrane;chloride channel activity;chloride channel complex;GABA-A receptor activity;gamma-aminobutyric acid signaling pathway;GABA-gate…
ENSAMXG00000014841	NW_019170542.1	22834904	22913563	behavior		209365	myo9ab	integral component of membrane;nucleotide binding;ATP binding;metal ion binding;cytoplasm;motor activity;myosin complex;intracellular signal transduction;signal transduction;synapse;GTPase activator activity;actin binding;positive regulation of GTPase activity;cell projection;locomotory behavior;swimming behavior;axon extension;axon development;protein binding;growth cone;"neuromuscular junction …
ENSAMXG00000021582	NW_019172925.1	2322904	2386528	behavior		209347	otog	L-arabinose metabolic process;alpha-L-arabinofuranosidase activity;extracellular region;structural molecule activity;sensory perception of sound;adult locomotory behavior;protein binding;membrane;integral component of membrane;otolith formation;otolith tethering;otolith development
ENSAMXG00000040510	NW_019170540.1	52310226	52331611	behavior		208806	abcd1	membrane;integral component of membrane;nucleotide binding;ATP binding;transmembrane transport;fatty acid beta-oxidation;ATPase-coupled transmembrane transporter activity;peroxisomal membrane;very long-chain fatty acid metabolic process;oligodendrocyte development;cholesterol transport;adrenal gland development;positive regulation of myelination;swimming behavior;motor behavior;ATPase activity
ENSAMXG00000015567	NW_019170558.1	28434200	28469846	behavior		208643	flnca	actin binding;locomotory behavior;muscle cell cellular homeostasis;protein binding
ENSAMXG00000005573	NW_019170548.1	12375640	12383285	behavior		208305	otpa	DNA-binding transcription factor activity, RNA polymerase II-specific;"regulation of transcription, DNA-templated";DNA binding;visual behavior;spinal cord motor neuron differentiation;mammillary body development;forebrain neuron development;neuron differentiation;social behavior;dopaminergic neuron differentiation
ENSAMXG00000005800	NW_019170535.1	2376751	2393389	behavior		207759	sap130b	regulation of transcription, DNA-templated;nucleus;thigmotaxis;larval locomotory behavior;floor plate formation
ENSAMXG00000000835	NW_019170542.1	18577536	18616007	behavior		207530	lamb1a	membrane;eye development;determination of left/right asymmetry in lateral mesoderm;brain development;muscle organ development;optokinetic behavior;notochord formation;notochord development;fin regeneration;retinal ganglion cell axon guidance;eye morphogenesis;brain morphogenesis;detection of light stimulus involved in visual perception;hypochord development;somite development;regulation of cilium…
ENSAMXG00000043590	NW_019170556.1	455853	464927	behavior		206226	nmur3	membrane;integral component of membrane;G protein-coupled receptor activity;signal transduction;G protein-coupled receptor signaling pathway;neuropeptide signaling pathway;neuromedin U receptor activity;plasma membrane;circadian behavior
ENSAMXG00000011696	NW_019170550.1	29648883	29673217	behavior		205912	mtm1	muscle cell cellular homeostasis;membrane;protein tyrosine phosphatase activity;phosphatase activity;dephosphorylation;peptidyl-tyrosine dephosphorylation;plasma membrane;lipid metabolic process;endosome;phosphatidylinositol dephosphorylation;late endosome;phosphatidylinositol-3-phosphatase activity;"phosphatidylinositol-3,5-bisphosphate 3-phosphatase activity";endosome to lysosome transport;regu…
ENSAMXG00000006434	NW_019170554.1	8075216	8101658	behavior		205665	gdpd5a	membrane;integral component of membrane;phosphoric diester hydrolase activity;lipid metabolic process;hatching;swimming behavior;plasma membrane
ENSAMXG00000005200	NW_019170537.1	64958602	65019480	behavior		204830	ipo13	nucleus;cytoplasm;intracellular protein transport;protein transport;visual behavior;optokinetic behavior;retina layer formation;small GTPase binding
ENSAMXG00000000475	NW_019170537.1	29617072	29668890	behavior		204553	trpa1b	membrane;integral component of membrane;transmembrane transport;ion channel activity;ion transport;channel activity;ligand-gated ion channel activity;calcium-release channel activity;chemosensory behavior;ion transmembrane transport;detection of chemical stimulus involved in sensory perception;detection of chemical stimulus involved in sensory perception of pain;release of sequestered calcium ion…
ENSAMXG00000043906	NW_019170543.1	15547784	15585303	behavior		203794	abhd12	membrane;integral component of membrane;endoplasmic reticulum membrane;lysophospholipase activity;retina layer formation;swimming behavior;myelination;camera-type eye development;anterior lateral line development;posterior lateral line neuromast development;acylglycerol lipase activity
ENSAMXG00000008424	NW_019171569.1	54289	60668	behavior		203590	vps37a	protein transport;endosome;endosome membrane;late endosome membrane;locomotory behavior
ENSAMXG00000021645	NW_019170555.1	15433128	15516176	behavior		202910	adgrl3.1	membrane;integral component of membrane;G protein-coupled receptor activity;G protein-coupled receptor signaling pathway;transmembrane signaling receptor activity;carbohydrate binding;cell surface receptor signaling pathway;plasma membrane;axon;locomotory behavior;cellular response to estrogen stimulus
ENSAMXG00000014639	NW_019170540.1	49549093	49567787	behavior		202636	sin3b	regulation of transcription, DNA-templated;nucleus;transcription corepressor activity;swimming behavior;ossification involved in bone maturation;"negative regulation of transcription, DNA-templated"
ENSAMXG00000031060	NW_019170549.1	27697722	27715234	behavior		201642	ca6	one-carbon metabolic process;zinc ion binding;metal ion binding;extracellular region;carbonate dehydratase activity;swimming behavior;cell surface
ENSAMXG00000008695	NW_019170554.1	32262433	32276854	behavior		201331	cct8	nucleotide binding;ATP binding;cytoplasm;ATPase activity;unfolded protein binding;protein folding;behavioral response to nicotine
ENSAMXG00000002906	NW_019170559.1	40021547	40108137	behavior		198757	cdh23	membrane;integral component of membrane;cell adhesion;calcium ion binding;homophilic cell adhesion via plasma membrane adhesion molecules;plasma membrane;sensory perception of sound;transmembrane transport;locomotory behavior;inner ear receptor cell stereocilium organization;stereocilium;transmembrane transporter activity;endocytosis;cell projection organization;hair cell differentiation;neuromas…
ENSAMXG00000000384	NW_019172876.1	967364	1012194	behavior		197031	dnajb6b	skeletal muscle tissue development;locomotory behavior;muscle attachment;myofibril assembly;negative regulation of response to endoplasmic reticulum stress;nuclear envelope
ENSAMXG00000005992	NW_019170540.1	27993956	27999385	behavior		196499	0	regulation of behavior;regulation of hormone secretion;membrane;integral component of membrane;G protein-coupled receptor activity;signal transduction;G protein-coupled receptor signaling pathway;integral component of plasma membrane;G protein-coupled serotonin receptor activity;G protein-coupled serotonin receptor signaling pathway;regulation of vasoconstriction
ENSAMXG00000018112	NW_019170544.1	28755309	28820582	behavior		194767	lama1	membrane;cell adhesion;signaling receptor binding;regulation of cell adhesion;regulation of cell migration;regulation of embryonic development;blood vessel development;eye development;neuron migration;lens development in camera-type eye;establishment of epithelial cell apical/basal polarity involved in camera-type eye morphogenesis;axonogenesis;axon guidance;brain development;optokinetic behavior…
ENSAMXG00000007289	NW_019170539.1	31721365	31843012	behavior		194139	myo9aa	integral component of membrane;nucleotide binding;ATP binding;metal ion binding;cytoplasm;motor activity;myosin complex;intracellular signal transduction;signal transduction;synapse;GTPase activator activity;actin binding;positive regulation of GTPase activity;cell projection;locomotory behavior;swimming behavior;axon extension;axon development;protein binding;growth cone;"neuromuscular junction …
ENSAMXG00000012229	NW_019170550.1	5494756	5558902	behavior		191488	slc6a9	amino acid:sodium symporter activity;membrane;integral component of membrane;integral component of plasma membrane;transmembrane transport;symporter activity;neurotransmitter transport;organic acid transmembrane transport;amino acid transport;postsynapse;glycine transmembrane transporter activity;locomotory behavior;glycine transport;inhibitory postsynaptic potential;"regulation of synaptic trans…
ENSAMXG00000010152	NW_019170541.1	39526816	39648553	behavior		188276	flncb	actin binding;heart development;locomotory behavior;sarcomere organization;muscle cell cellular homeostasis;cilium assembly;protein binding
ENSAMXG00000013425	NW_019170555.1	21602069	21618541	behavior		182714	lgi1a	extracellular region;brain development;locomotory behavior;myelination;protein binding
ENSAMXG00000039189	NW_019170540.1	51287367	51313207	behavior		180433	mecp2	nucleus;DNA binding;"regulation of transcription, DNA-templated";DNA-binding transcription factor activity;inflammatory response;neuromuscular junction development;locomotory behavior;regulation of neuron differentiation;sensory perception of touch;axonogenesis involved in innervation;axon development;presynapse assembly
ENSAMXG00000016997	NW_019170542.1	24109642	24118773	behavior		174330	gnb5a	signal transduction;optokinetic behavior;swimming behavior;heart contraction;protein binding
ENSAMXG00000036419	NW_019170540.1	37628185	37636026	behavior		163462	pim1	nucleotide binding;ATP binding;transferase activity;protein kinase activity;protein serine/threonine kinase activity;protein phosphorylation;cytoplasm;kinase activity;phosphorylation;negative regulation of apoptotic process;optokinetic behavior;camera-type eye morphogenesis;protein serine kinase activity;protein threonine kinase activity
ENSAMXG00000035479	NW_019170736.1	477295	480671	behavior		133723	CARTPT	G protein-coupled receptor signaling pathway;extracellular space;extracellular region;synapse;neuropeptide hormone activity;activation of MAPKK activity;adult feeding behavior;cellular response to starvation;negative regulation of appetite;chemical synaptic transmission
ENSAMXG00000039206	NW_019170541.1	34015696	34022766	behavior		132534	spx	extracellular region;signal transduction;neuropeptide hormone activity;glucose homeostasis;cholesterol homeostasis;triglyceride homeostasis;negative regulation of eating behavior;nucleus
ENSAMXG00000002938	NW_019170536.1	19282937	19312685	brain		212565	alcamb	membrane;integral component of membrane;plasma membrane;cell projection;axon;identical protein binding;forebrain cell migration;retinal ganglion cell axon guidance;axonogenesis involved in innervation;dendrite
ENSAMXG00000040355	NW_019170559.1	14722717	14781748	brain		211993	bcl11aa	brain development
ENSAMXG00000042112	NW_019171371.1	4761	26829	brain		211406	bco1	metal ion binding;"oxidoreductase activity, acting on single donors with incorporation of molecular oxygen, incorporation of two atoms of oxygen";"beta-carotene 15,15'-monooxygenase activity";eye photoreceptor cell differentiation;hindbrain development;oxidation-reduction process
ENSAMXG00000005240	NW_019170535.1	8957338	9090533	brain		211266	nlk2	nucleotide binding;ATP binding;transferase activity;protein kinase activity;protein serine/threonine kinase activity;protein phosphorylation;kinase activity;phosphorylation;MAP kinase activity;MAPK cascade;peptidyl-threonine phosphorylation;positive regulation of Wnt signaling pathway;midbrain development;protein serine kinase activity;protein threonine kinase activity
ENSAMXG00000000644	NW_019172353.1	140698	192349	brain		211266	grhl3	chromatin binding;sequence-specific DNA binding;neural tube closure;epidermis development;midbrain-hindbrain boundary development;embryonic viscerocranium morphogenesis;face morphogenesis;cellular response to xenobiotic stimulus;epiboly
ENSAMXG00000034070	NW_019170559.1	16916654	16924329	brain		211119	fgf8	extracellular region;growth factor activity;fibroblast growth factor receptor binding;fibroblast growth factor receptor signaling pathway;cell fate specification;somitogenesis;heart morphogenesis;cardiac ventricle morphogenesis;determination of left/right symmetry;brain development;peripheral nervous system development;endoderm development;mesoderm development;embryonic pattern specification;anim…
ENSAMXG00000009516	NW_019170547.1	7442488	7446766	brain		210958	gbx2	DNA binding;"regulation of transcription, DNA-templated";nucleus;"DNA-binding transcription factor activity, RNA polymerase II-specific";regulation of transcription by RNA polymerase II;cerebellum development;telencephalon regionalization;hindbrain development;iridophore differentiation
ENSAMXG00000035696	NW_019170559.1	19678068	19709202	brain		210237	sfrp5	multicellular organism development;extracellular region;Wnt signaling pathway;cell differentiation;eye development;regulation of Wnt signaling pathway;positive regulation of Wnt signaling pathway;regulation of BMP signaling pathway;positive regulation of BMP signaling pathway;forebrain development;embryonic retina morphogenesis in camera-type eye;endodermal digestive tract morphogenesis;closure o…
ENSAMXG00000010908	NW_019172946.1	2411430	2446016	brain		210098	kirrel3l	membrane;integral component of membrane;brain development;myoblast fusion;glomerular basement membrane development;pronephric glomerulus development;pronephric duct development;glomerular visceral epithelial cell development;plasma membrane
ENSAMXG00000033292	NW_019170540.1	42862500	42899019	brain		209810	ogg1	hydrolase activity;nucleus;catalytic activity;DNA repair;cellular response to DNA damage stimulus;damaged DNA binding;nucleotide-excision repair;oxidized purine nucleobase lesion DNA N-glycosylase activity;base-excision repair;class I DNA-(apurinic or apyrimidinic site) endonuclease activity;heart rudiment development;brain development;regulation of neuron projection development;negative regulati…
ENSAMXG00000018868	NW_019170551.1	8831318	8862365	brain		209522	sbno2a	nucleotide binding;ATP binding;"regulation of transcription, DNA-templated";regulation of inflammatory response;brain morphogenesis
ENSAMXG00000041979	NW_019170547.1	28652595	28682666	brain		208582	gli1	metal ion binding;DNA binding;nucleus;regulation of transcription by RNA polymerase II;RNA polymerase II transcription regulatory region sequence-specific DNA binding;"regulation of transcription, DNA-templated";smoothened signaling pathway;brain development;floor plate formation;ventral spinal cord interneuron specification;neural tube patterning;cranial nerve development;trigeminal nerve develo…
ENSAMXG00000040337	NW_019170539.1	28204553	28219641	brain		208499	pycr1b	oxidoreductase activity;cellular amino acid biosynthetic process;pyrroline-5-carboxylate reductase activity;proline biosynthetic process;L-proline biosynthetic process;oxidation-reduction process;brain development
ENSAMXG00000005573	NW_019170548.1	12375640	12383285	brain		208305	otpa	DNA-binding transcription factor activity, RNA polymerase II-specific;"regulation of transcription, DNA-templated";DNA binding;visual behavior;spinal cord motor neuron differentiation;mammillary body development;forebrain neuron development;neuron differentiation;social behavior;dopaminergic neuron differentiation
ENSAMXG00000000835	NW_019170542.1	18577536	18616007	brain		207530	lamb1a	membrane;eye development;determination of left/right asymmetry in lateral mesoderm;brain development;muscle organ development;optokinetic behavior;notochord formation;notochord development;fin regeneration;retinal ganglion cell axon guidance;eye morphogenesis;brain morphogenesis;detection of light stimulus involved in visual perception;hypochord development;somite development;regulation of cilium…
ENSAMXG00000000371	NW_019170558.1	4817052	4836485	brain		207389	fmr1	membrane;nucleus;nucleic acid binding;RNA binding;cytoplasm;plasma membrane;cell junction;nucleolus;synapse;mRNA binding;mRNA processing;RNA splicing;chromosome;regulation of translation;nervous system development;"chromosome, centromeric region";cell projection;axon;perinuclear region of cytoplasm;neuron projection;brain development;neural crest cell fate specification;forebrain-midbrain boundar…
ENSAMXG00000043021	NW_019170559.1	45471421	45489641	brain		207108	capn1a	peptidase activity;hydrolase activity;proteolysis;calcium ion binding;cysteine-type peptidase activity;calcium-dependent cysteine-type endopeptidase activity;brain development;branchiomotor neuron axon guidance
ENSAMXG00000041279	NW_019170557.1	30757463	30971647	brain		206968	eif3hb	brain development;heart development;isopeptidase activity;translation initiation factor activity;metallopeptidase activity;eukaryotic translation initiation factor 3 complex;cytoplasm;protein binding
ENSAMXG00000008009	NW_019170543.1	22693714	22706979	brain		206130	zranb1b	peptidase activity;hydrolase activity;metal ion binding;proteolysis;cysteine-type peptidase activity;Wnt signaling pathway;thiol-dependent ubiquitin-specific protease activity;brain development;central nervous system morphogenesis
ENSAMXG00000003264	NW_019170559.1	13089355	13119193	brain		206130	nin	microtubule anchoring at centrosome;calcium ion binding;centrosome;neural tube formation;midbrain-hindbrain boundary development
ENSAMXG00000006231	NW_019170540.1	26820040	26864572	brain		206111	DPYSL2	regulation of neuron differentiation;regulation of axon extension;"hydrolase activity, acting on carbon-nitrogen (but not peptide) bonds";brain development;cytoskeleton organization;axon guidance;cytoplasm;microtubule binding;hydrolase activity
ENSAMXG00000041930	NW_019170540.1	43457475	43539769	brain		205162	lmx1bb	metal ion binding;DNA binding;"regulation of transcription, DNA-templated";nucleus;"DNA-binding transcription factor activity, RNA polymerase II-specific";regulation of transcription by RNA polymerase II;optic cup morphogenesis involved in camera-type eye development;fourth ventricle development;midbrain-hindbrain boundary development;otolith morphogenesis;pronephric glomerulus morphogenesis;inne…
ENSAMXG00000042254	NW_019170536.1	30261088	30267778	brain		204969	rps15a	translation;structural constituent of ribosome;ribosome;brain development;erythrocyte differentiation;chordate embryonic development;regulation of cell cycle
ENSAMXG00000033437	NW_019170557.1	19679523	19690695	brain		203008	hdac1	hydrolase activity;metal ion binding;nucleus;chromatin organization;histone deacetylase activity;NAD-dependent histone deacetylase activity (H3-K14 specific);histone deacetylation;histone H3 deacetylation;neuron migration;liver development;hematopoietic progenitor cell differentiation;negative regulation of cell population proliferation;dorsal/ventral pattern formation;Wnt signaling pathway;facia…
ENSAMXG00000016819	NW_019170547.1	13069655	13089641	brain		202044	scinla	actin filament binding;calcium ion binding;actin binding;barbed-end actin filament capping;actin nucleation;actin filament severing;cell projection organization;eye development;central nervous system development;brain development;dorsal/ventral pattern formation
ENSAMXG00000017025	NW_019170552.1	32703679	32719725	brain		199016	pbx2	DNA binding;DNA-binding transcription factor activity;"regulation of transcription, DNA-templated";nucleus;"DNA-binding transcription factor activity, RNA polymerase II-specific";regulation of transcription by RNA polymerase II;heart morphogenesis;brain development;midbrain development;skeletal muscle fiber development;cardiac muscle cell differentiation;embryonic retina morphogenesis in camera-t…
ENSAMXG00000013008	NW_019170558.1	23824264	23847183	brain		197672	pax6a	DNA binding;"regulation of transcription, DNA-templated";nucleus;"DNA-binding transcription factor activity, RNA polymerase II-specific";sequence-specific DNA binding;positive regulation of cell population proliferation;anterior/posterior pattern specification;regulation of gene expression;epithalamus development;habenula development;forebrain development;hindbrain development;retinal cone cell d…
ENSAMXG00000008734	NW_019170535.1	25586787	25621343	brain		196582	pafah1b1a	brain morphogenesis;cytoplasm;protein binding
ENSAMXG00000014705	NW_019170542.1	21893959	21911614	brain		195452	prickle1a	zinc ion binding;metal ion binding;establishment of mitotic spindle orientation;neuron migration;heart looping;neural retina development;Wnt signaling pathway;cell migration in hindbrain;neuron projection development;intrahepatic bile duct development;cell migration involved in gastrulation;convergent extension involved in gastrulation;Kupffer's vesicle development;determination of digestive trac…
ENSAMXG00000018112	NW_019170544.1	28755309	28820582	brain		194767	lama1	membrane;cell adhesion;signaling receptor binding;regulation of cell adhesion;regulation of cell migration;regulation of embryonic development;blood vessel development;eye development;neuron migration;lens development in camera-type eye;establishment of epithelial cell apical/basal polarity involved in camera-type eye morphogenesis;axonogenesis;axon guidance;brain development;optokinetic behavior…
ENSAMXG00000039465	NW_019170558.1	19259072	19267777	brain		194333	fgf16	extracellular region;growth factor activity;fibroblast growth factor receptor binding;fibroblast growth factor receptor signaling pathway;cell population proliferation;diencephalon development;subpallium development;cell proliferation in forebrain;forebrain development;cell proliferation in midbrain;pectoral fin development;pectoral fin morphogenesis;oligodendrocyte differentiation;GABAergic neur…
ENSAMXG00000002456	NW_019170553.1	32822088	32871183	brain		193317	kdm6a	membrane;integral component of membrane;brain development;germ cell migration;embryonic cranial skeleton morphogenesis;embryonic viscerocranium morphogenesis;convergent extension;convergent extension involved in gastrulation;face development;protein binding
ENSAMXG00000012939	NW_019170549.1	5508706	5520627	brain		191652	phf8	metal ion binding;nucleus;oxidoreductase activity;chromatin organization;dioxygenase activity;brain development;regulation of neuron apoptotic process;"positive regulation of transcription, DNA-templated";embryonic viscerocranium morphogenesis;primitive erythrocyte differentiation
ENSAMXG00000032861	NW_019170787.1	178129	190765	brain		189278	vangl2	membrane;integral component of membrane;plasma membrane;multicellular organism development;establishment of mitotic spindle orientation;cell morphogenesis;eye development;establishment of planar polarity;somitogenesis;neuron migration;neural plate morphogenesis;neural tube formation;axis elongation;actin filament organization;establishment or maintenance of cell polarity;muscle cell migration;cel…
ENSAMXG00000010654	NW_019170537.1	66336375	66390552	brain		187055	snx14	membrane;integral component of membrane;phosphatidylinositol binding;"phosphatidylinositol-3,5-bisphosphate binding";autophagy;cerebellar Purkinje cell layer development;hindbrain development;autophagosome maturation
ENSAMXG00000009319	NW_019170557.1	8851064	8871420	brain		183924	slc2a3a	membrane;integral component of membrane;transmembrane transport;transmembrane transporter activity;brain development
ENSAMXG00000006312	NW_019170535.1	1004588	1020178	brain		183752	slc2a2	membrane;integral component of membrane;transmembrane transport;transmembrane transporter activity;D-glucose transmembrane transporter activity;liver development;brain development;hexose transmembrane transport;glucose import;glucose transmembrane transport
ENSAMXG00000040889	NW_019170557.1	11714613	11748434	brain		183698	grhl2b	midbrain-hindbrain boundary morphogenesis;midbrain-hindbrain boundary development;inner ear development;apoptotic process involved in morphogenesis;transcription regulatory region sequence-specific DNA binding
ENSAMXG00000036706	NW_019170549.1	5566199	5581217	brain		183327	wnt1	membrane;integral component of membrane;multicellular organism development;Wnt signaling pathway;extracellular region;signaling receptor binding;cerebellum morphogenesis;fourth ventricle development;hindbrain development;midbrain-hindbrain boundary development;brain segmentation
ENSAMXG00000013425	NW_019170555.1	21602069	21618541	brain		182714	lgi1a	extracellular region;brain development;locomotory behavior;myelination;protein binding
ENSAMXG00000011717	NW_019170543.1	15985963	16021831	brain		181929	prox1a	DNA binding;"regulation of transcription, DNA-templated";nucleus;lymphangiogenesis;forebrain neuron development;myofibril assembly;negative regulation of DNA-binding transcription factor activity;neuromast deposition;neuromast hair cell differentiation
ENSAMXG00000011538	NW_019170557.1	21329336	21338095	brain		179615	sfpq	nucleic acid binding;RNA binding;rhythmic process;nuclear speck;brain development;spinal cord motor neuron differentiation;midbrain-hindbrain boundary initiation;ventricular system development;rhombomere boundary formation;central nervous system neuron axonogenesis;negative regulation of axon regeneration;formation of anatomical boundary;nucleus;neuron projection
ENSAMXG00000012711	NW_019170547.1	10553760	10563244	brain		179554	dmbx1b	DNA binding;"regulation of transcription, DNA-templated";nucleus;"DNA-binding transcription factor activity, RNA polymerase II-specific";regulation of transcription by RNA polymerase II;regulation of mitotic cell cycle;midbrain development;regulation of neurogenesis;regulation of cell cycle;retina development in camera-type eye;regulation of neural retina development
ENSAMXG00000031959	NW_019170557.1	31648575	31756100	brain		179440	angpt1	multicellular organism development;angiogenesis;cell differentiation;receptor tyrosine kinase binding;blood vessel development;brain development;Tie signaling pathway
ENSAMXG00000006328	NW_019170550.1	10313343	10345266	brain		178852	prkci	nucleotide binding;ATP binding;transferase activity;protein kinase activity;protein serine/threonine kinase activity;protein phosphorylation;kinase activity;phosphorylation;intracellular signal transduction;protein kinase C activity;calcium-dependent protein kinase C activity;establishment of mitotic spindle orientation;morphogenesis of a polarized epithelium;neural tube formation;nuclear migrati…
ENSAMXG00000033152	NW_019170549.1	6036287	6040941	brain		178135	sp5l	mesoderm formation;"regulation of transcription, DNA-templated";mesoderm development;anterior/posterior pattern specification;Wnt signaling pathway;hindbrain development;notochord development;post-anal tail morphogenesis;mesoderm morphogenesis
ENSAMXG00000008349	NW_019170551.1	21402230	21421567	brain		170165	cnpy1	determination of left/right symmetry;fibroblast growth factor receptor signaling pathway;midbrain-hindbrain boundary development;regulation of fibroblast growth factor receptor signaling pathway;Kupffer's vesicle development;endoplasmic reticulum
ENSAMXG00000016570	NW_019170541.1	6601311	6636865	brain		167310	prickle1b	zinc ion binding;metal ion binding;neuron migration;facial nucleus development;hindbrain tangential cell migration;motor neuron migration;neural crest cell migration
ENSAMXG00000013102	NW_019170550.1	36501762	36521121	brain		166961	dvl2	multicellular organism development;Wnt signaling pathway;intracellular signal transduction;cell migration in hindbrain;post-anal tail morphogenesis;convergent extension involved in axis elongation;head development;spindle;cell cortex;protein binding;non-canonical Wnt signaling pathway;convergent extension;membrane;integral component of membrane
ENSAMXG00000014951	NW_019170543.1	25835592	25917816	brain		158419	PLCB1	phosphatidylinositol phospholipase C activity;regulation of cell cycle;lipid catabolic process;brain development;lipid metabolic process;cytoplasm;nucleus;intracellular signal transduction;calcium ion binding;phosphoric diester hydrolase activity;signal transduction
ENSAMXG00000040820	NW_019172936.1	413572	481279	brain		158190	doc2a	regulation of calcium ion-dependent exocytosis;metal ion binding;calcium ion binding;calcium-dependent phospholipid binding;synapse;chemical synaptic transmission;brain development;multicellular organism growth
ENSAMXG00000013399	NW_019170547.1	8565037	8603180	brain		157806	kdm6al	brain development;heart development;germ cell migration;anterior/posterior pattern specification;protein binding
ENSAMXG00000001523	NW_019170558.1	40769287	40786623	brain		157698	kctd15a	protein homooligomerization;brain development;neural crest cell differentiation;pharyngeal system development;canonical Wnt signaling pathway;regulation of RNA biosynthetic process;protein binding
ENSAMXG00000004034	NW_019170556.1	3354502	3374069	brain		156353	hesx1	nucleus;endosome;cell cycle;endosome membrane;cell projection;identical protein binding;early endosome membrane;forebrain development;ruffle;phagocytic vesicle
ENSAMXG00000000239	NW_019170558.1	46372735	46430043	brain		150220	ocrl	membrane;hydrolase activity;signal transduction;endosome;cytoplasmic vesicle;phosphatidylinositol dephosphorylation;endosome membrane;"phosphatidylinositol-4,5-bisphosphate 5-phosphatase activity";inositol phosphate phosphatase activity;neural crest cell migration;cilium movement;endocytosis;brain development;melanosome transport;chordate embryonic development;pigmentation;cilium organization;emb…
ENSAMXG00000034914	NW_019170537.1	60305080	60310494	brain		130216	six6b	DNA binding;"regulation of transcription, DNA-templated";nucleus;"DNA-binding transcription factor activity, RNA polymerase II-specific";regulation of transcription by RNA polymerase II;brain development;eye development;camera-type eye development;double-stranded DNA binding;cell population proliferation;gene expression
ENSAMXG00000003454	NW_019170546.1	4734426	4777915	brain		129461	meis1a	regulation of transcription, DNA-templated;nucleus;DNA binding;brain development
ENSAMXG00000009783	NW_019170547.1	1473998	1557011	brain		127014	myh10	nucleotide binding;ATP binding;actin filament binding;motor activity;myosin complex;actin binding;regulation of cell shape;midbrain-hindbrain boundary morphogenesis;actin filament bundle distribution;protein binding;membrane;integral component of membrane
ENSAMXG00000007593	NW_019170537.1	37541644	37567016	brain		125354	taf1	nucleus;protein serine/threonine kinase activity;DNA binding;protein phosphorylation;"DNA-templated transcription, initiation";transcription factor TFIID complex;midbrain development;protein binding;developmental growth;cell cycle
ENSAMXG00000015263	NW_019172826.1	9272	67782	brain		61745.8	yap1	secondary heart field specification;retinal pigment epithelium development;brain development;endoderm development;dorsal/ventral axis specification;negative regulation of gene expression;BMP signaling pathway;pancreas development;fin regeneration;embryonic hemopoiesis;pronephric duct development;negative regulation of apoptotic process;regulation of organ growth;blood vessel morphogenesis;posteri…

## Sheet: Figure2C
Figure 2C: Estimates age of derived variants in selective sweeps for genes with GO terms associated with cave-derived traits (see Phenotype). Whether a trait was classified as Regressive or Constructive is indicated in the Regressive_or_Constructive column.
Cave Population: Caballo Moro
Gene_ID	Scaffold	Start	End	Phenotype	Regresssive_or_Constructive	M_PostMean	Gene_Symbol	GO_Terms
ENSAMXG00000005447	NW_019170540.1	34601294	34617169	metabolism	Constructive	129461	ccn1l2	extracellular region;insulin-like growth factor binding;signal transduction;protein binding
ENSAMXG00000019194	NW_019172861.1	857504	926349	metabolism	Constructive	210389	htra1a	proteolysis;extracellular region;serine-type endopeptidase activity;insulin-like growth factor binding;regulation of fibroblast growth factor receptor signaling pathway;protein binding
ENSAMXG00000009803	NW_019170554.1	20428777	20578688	metabolism	Constructive	195565	galt	galactose catabolic process via UDP-galactose;UDP-glucose:hexose-1-phosphate uridylyltransferase activity;zinc ion binding;metal ion binding;transferase activity;carbohydrate metabolic process;galactose metabolic process;nucleotidyltransferase activity
ENSAMXG00000017692	NW_019170542.1	14801832	14813545	metabolism	Constructive	174281	gpia	isomerase activity;cytokine activity;signal transduction;extracellular space;glycolytic process;gluconeogenesis;glucose-6-phosphate isomerase activity
ENSAMXG00000009512	NW_019170537.1	43490507	43495121	metabolism	Constructive	205066	igfbp1a	extracellular region;insulin-like growth factor binding;insulin-like growth factor I binding;insulin-like growth factor II binding;response to hypoxia;negative regulation of cell population proliferation;regeneration;cytoplasm;growth factor binding
ENSAMXG00000032723	NW_019170542.1	19020639	19042636	metabolism	Constructive	210243	hyal6	membrane;integral component of membrane;hydrolase activity;catalytic activity;"hydrolase activity, acting on glycosyl bonds";carbohydrate metabolic process;metabolic process;hyalurononglucosaminidase activity
ENSAMXG00000031640	NW_019170538.1	14720309	14774843	metabolism	Constructive	186519	htra1b	peptidase activity;hydrolase activity;proteolysis;extracellular region;serine-type endopeptidase activity;insulin-like growth factor binding;protein binding
ENSAMXG00000019421	NW_019170545.1	3283312	3369487	metabolism	Constructive	214046	grb10b	signal transduction;insulin receptor binding;negative regulation of insulin receptor signaling pathway
ENSAMXG00000036513	NW_019170537.1	43498101	43516957	metabolism	Constructive	197159	igfbp3	extracellular region;insulin-like growth factor binding;insulin-like growth factor I binding;insulin-like growth factor II binding;skeletal system development;negative regulation of BMP signaling pathway;otic vesicle formation;inner ear morphogenesis;insulin-like growth factor receptor signaling pathway;pharyngeal system development;nucleus;growth factor binding
ENSAMXG00000034815	NW_019170540.1	29732333	29737622	metabolism	Constructive	213027	kazald3	extracellular region;insulin-like growth factor binding;regulation of cell growth;protein binding
ENSAMXG00000034029	NW_019170553.1	9075747	9117217	metabolism	Constructive	173823	igfbp2b	extracellular region;insulin-like growth factor binding;regulation of growth;growth factor binding
ENSAMXG00000013079	NW_019170550.1	36588594	36659479	metabolism	Constructive	171224	si:ch73-335l21.1	insulin receptor binding;insulin receptor signaling pathway
ENSAMXG00000029327	NW_019170555.1	6031530	6048416	metabolism	Constructive	205853	pgm2	metal ion binding;isomerase activity;carbohydrate metabolic process;magnesium ion binding;"intramolecular transferase activity, phosphotransferases";organic substance metabolic process;glucose metabolic process
ENSAMXG00000019618	NW_019172844.1	3264520	3321262	metabolism	Constructive	198316	pigl	N-acetylglucosaminylphosphatidylinositol deacetylase activity;membrane;integral component of membrane;endoplasmic reticulum;GPI anchor biosynthetic process
ENSAMXG00000003160	NW_019170540.1	10131168	10170756	metabolism	Constructive	177000	gfpt1	carbohydrate derivative biosynthetic process;glutamine-fructose-6-phosphate transaminase (isomerizing) activity;transferase activity;carbohydrate derivative binding;chondrocyte development;skeletal muscle tissue development;neuromuscular junction development;melanocyte differentiation;embryonic viscerocranium morphogenesis;carbohydrate derivative metabolic process;glutamine metabolic process;UDP-…
ENSAMXG00000015948	NW_019170541.1	31284757	31287845	metabolism	Constructive	177538	socs2	cytoplasm;intracellular signal transduction;protein ubiquitination;regulation of cell growth;JAK pathway signal transduction adaptor activity;insulin-like growth factor receptor binding;negative regulation of receptor signaling pathway via JAK-STAT;regulation of growth;negative regulation of signal transduction
ENSAMXG00000030136	NW_019170558.1	8223702	8229287	metabolism	Constructive	209220	0	extracellular region;carbohydrate metabolic process;signal transduction;hormone activity;glucose metabolic process
ENSAMXG00000031616	NW_019170542.1	11122829	11133655	metabolism	Constructive	193768	igf2b	extracellular space;extracellular region;signal transduction;growth factor activity;hormone activity;insulin-like growth factor receptor binding;somitogenesis;forebrain development;notochord development;fin regeneration;pronephros development;sprouting angiogenesis
ENSAMXG00000008579	NW_019170548.1	34457103	34465025	metabolism	Constructive	188736	esm1	extracellular region;insulin-like growth factor binding
ENSAMXG00000041766	NW_019170541.1	34807116	34826878	metabolism	Constructive	187922	igf1	extracellular space;extracellular region;signal transduction;growth factor activity;hormone activity;insulin-like growth factor receptor binding;dorsal/ventral pattern formation
ENSAMXG00000019342	NW_019170537.1	60162341	60177903	metabolism	Constructive	159853	hif1ab	DNA-binding transcription factor activity;"regulation of transcription, DNA-templated";nucleus;protein dimerization activity;cytoplasm;transcription regulatory region sequence-specific DNA binding;chromatin binding;response to hypoxia;neural crest cell migration;motor neuron axon guidance;response to glucose;regulation of angiogenesis;"negative regulation of transcription, DNA-templated";neuron a…
ENSAMXG00000024964	NW_019170548.1	14691936	14696929	metabolism	Constructive	208664	irs4a	insulin receptor binding;insulin receptor signaling pathway
ENSAMXG00000003754	NW_019170553.1	29058484	29080217	metabolism	Constructive	183924	irs2b	insulin receptor binding;insulin receptor signaling pathway
ENSAMXG00000030630	NW_019170542.1	10726047	10963522	metabolism	Constructive	186067	b4galnt4a	membrane;integral component of membrane;transferase activity;Golgi apparatus;Golgi cisterna membrane;acetylgalactosaminyltransferase activity;N-acetyl-beta-glucosaminyl-glycoprotein 4-beta-N-acetylgalactosaminyltransferase activity;protein phosphopantetheinylation
ENSAMXG00000038562	NW_019172673.1	143183	149607	metabolism	Constructive	144666	0	response to vitamin K;regulation of cellular response to insulin stimulus;bone development;metal ion binding;calcium ion binding;extracellular region;biomineral tissue development
ENSAMXG00000015263	NW_019172826.1	9272	67782	metabolism	Constructive	82332.4	yap1	secondary heart field specification;retinal pigment epithelium development;brain development;endoderm development;dorsal/ventral axis specification;negative regulation of gene expression;BMP signaling pathway;pancreas development;fin regeneration;embryonic hemopoiesis;pronephric duct development;negative regulation of apoptotic process;regulation of organ growth;blood vessel morphogenesis;posteri…
ENSAMXG00000042326	NW_019170549.1	9127803	9136697	metabolism	Constructive	198974	igfbp6b	extracellular region;insulin-like growth factor binding;growth factor binding
ENSAMXG00000007331	NW_019170541.1	32218854	32256374	metabolism	Constructive	154238	gnptab	membrane;integral component of membrane;transferase activity;calcium ion binding;"transferase activity, transferring phosphorus-containing groups";UDP-N-acetylglucosamine-lysosomal-enzyme N-acetylglucosaminephosphotransferase activity;chondrocyte development;N-glycan processing to lysosome;embryonic cranial skeleton morphogenesis;embryonic viscerocranium morphogenesis;cartilage development;bone d…
ENSAMXG00000001680	NW_019172283.1	1166	89402	metabolism	Constructive	182697	insra	membrane;integral component of membrane;nucleotide binding;ATP binding;transferase activity;protein kinase activity;protein phosphorylation;protein tyrosine kinase activity;transmembrane receptor protein tyrosine kinase activity;kinase activity;transmembrane receptor protein tyrosine kinase signaling pathway;phosphorylation;peptidyl-tyrosine phosphorylation;phosphatidylinositol 3-kinase binding;i…
ENSAMXG00000036329	NW_019170544.1	12029915	12040919	metabolism	Constructive	151041	ccn4b	extracellular region;insulin-like growth factor binding;signal transduction;protein binding
ENSAMXG00000015267	NW_019170557.1	569951	589815	metabolism	Constructive	190537	si:ch211-106h11.3	extracellular region;insulin-like growth factor binding;signal transduction;protein binding
ENSAMXG00000043123	NW_019171363.1	6192	50040	metabolism	Constructive	197893	0	membrane;integral component of membrane;protein dimerization activity;plasma membrane;chloride transmembrane transport;cellular response to heat;positive regulation of insulin secretion involved in cellular response to glucose stimulus
ENSAMXG00000018652	NW_019170543.1	8529581	8550048	metabolism	Constructive	213176	gale	isomerase activity;carbohydrate metabolic process;galactose metabolic process;UDP-glucose 4-epimerase activity;UDP-N-acetylglucosamine 4-epimerase activity;membrane;integral component of membrane
ENSAMXG00000043679	NW_019170537.1	25455857	25541414	metabolism	Constructive	208912	0	membrane;integral component of membrane;endoplasmic reticulum;metal ion binding;protein glycosylation;endoplasmic reticulum membrane;"transferase activity, transferring glycosyl groups";glucuronosyltransferase activity;heparan sulfate proteoglycan biosynthetic process;glucuronosyl-N-acetylglucosaminyl-proteoglycan 4-alpha-N-acetylglucosaminyltransferase activity;N-acetylglucosaminyl-proteoglycan …
ENSAMXG00000021015	NW_019170552.1	35888904	35909608	metabolism	Constructive	200356	gpib	isomerase activity;cytokine activity;signal transduction;extracellular space;glycolytic process;gluconeogenesis;glucose-6-phosphate isomerase activity
ENSAMXG00000021415	NW_019170539.1	27225260	27305403	metabolism	Constructive	192701	igf1rb	membrane;integral component of membrane;nucleotide binding;ATP binding;transferase activity;protein kinase activity;protein phosphorylation;protein tyrosine kinase activity;transmembrane receptor protein tyrosine kinase activity;kinase activity;transmembrane receptor protein tyrosine kinase signaling pathway;phosphorylation;peptidyl-tyrosine phosphorylation;phosphatidylinositol 3-kinase binding;i…
ENSAMXG00000001948	NW_019172839.1	1570944	1580285	metabolism	Constructive	194435	piga	membrane;integral component of membrane;"transferase activity, transferring glycosyl groups";GPI anchor biosynthetic process;phosphatidylinositol N-acetylglucosaminyltransferase activity;glycosylphosphatidylinositol-N-acetylglucosaminyltransferase (GPI-GnT) complex
ENSAMXG00000019198	NW_019170548.1	9725351	9871104	metabolism	Constructive	212002	ndst1b	membrane;integral component of membrane;hydrolase activity;transferase activity;Golgi apparatus;sulfotransferase activity;Golgi membrane;[heparan sulfate]-glucosamine N-sulfotransferase activity;vasculogenesis;sulfation;heparin biosynthetic process
ENSAMXG00000036073	NW_019170541.1	18835965	18939876	metabolism	Constructive	190252	0	membrane;integral component of membrane;transferase activity;"transferase activity, transferring glycosyl groups";Golgi apparatus;Golgi membrane;protein glycosylation;"alpha-1,6-mannosylglycoprotein 6-beta-N-acetylglucosaminyltransferase activity";protein N-linked glycosylation;protein phosphopantetheinylation
ENSAMXG00000005681	NW_019170550.1	29372483	29392116	metabolism	Constructive	200143	ache	cholinesterase activity;hydrolase activity;extracellular region;carboxylic ester hydrolase activity;acetylcholinesterase activity;response to amphetamine;acetylcholine catabolic process;neuromuscular junction development;response to glucose;myofibril assembly;response to ethanol;neuron development;regulation of synapse structure or activity;cellular response to methanol
ENSAMXG00000016992	NW_019170552.1	32783867	32877649	metabolism	Constructive	111626	ext1a	endoplasmic reticulum;metal ion binding;integral component of membrane;protein glycosylation;endoplasmic reticulum membrane;"transferase activity, transferring glycosyl groups";glucuronosyltransferase activity;heparan sulfate proteoglycan biosynthetic process;glucuronosyl-N-acetylglucosaminyl-proteoglycan 4-alpha-N-acetylglucosaminyltransferase activity;N-acetylglucosaminyl-proteoglycan 4-beta-gl…
ENSAMXG00000010369	NW_019170557.1	32093076	32180095	metabolism	Constructive	118557	ext1c	membrane;integral component of membrane;endoplasmic reticulum;metal ion binding;protein glycosylation;endoplasmic reticulum membrane;"transferase activity, transferring glycosyl groups";glucuronosyltransferase activity;heparan sulfate proteoglycan biosynthetic process;glucuronosyl-N-acetylglucosaminyl-proteoglycan 4-alpha-N-acetylglucosaminyltransferase activity;N-acetylglucosaminyl-proteoglycan …
ENSAMXG00000043676	NW_019170558.1	13457300	13475976	metabolism	Constructive	183924	wfs1b	membrane;integral component of membrane;endoplasmic reticulum;calcium ion homeostasis;type B pancreatic cell development;endocrine pancreas development;glucose homeostasis;pancreas regeneration;protein binding
ENSAMXG00000002082	NW_019170537.1	40947102	41116708	metabolism	Constructive	148970	sulf1	endoplasmic reticulum;hydrolase activity;Golgi apparatus;catalytic activity;sulfuric ester hydrolase activity;Golgi stack;cell surface;vasculogenesis;somitogenesis;vasculature development;blood circulation;smoothened signaling pathway involved in ventral spinal cord patterning;regulation of developmental pigmentation;neuromast deposition;regulation of myotome development;epithelial structure main…
ENSAMXG00000021550	NW_019170552.1	1116634	1135464	metabolism	Constructive	212140	pid1	regulation of mitochondrial membrane potential;regulation of cell population proliferation;negative regulation of insulin receptor signaling pathway
ENSAMXG00000007998	NW_019172823.1	412450	455659	metabolism	Constructive	209662	baiap2l1a	regulation of insulin receptor signaling pathway;plasma membrane organization;regulation of actin filament polymerization;protein binding
ENSAMXG00000009508	NW_019170543.1	32199034	32222532	metabolism	Constructive	202636	vegfaa	membrane;multicellular organism development;signal transduction;growth factor activity;heparin binding;cell differentiation;angiogenesis;blood vessel development;branching involved in blood vessel morphogenesis;vasculogenesis;vasculature development;sprouting angiogenesis;blood vessel endothelial cell proliferation involved in sprouting angiogenesis;endocardial progenitor cell migration to the mi…
ENSAMXG00000003586	NW_019172925.1	4441305	4608733	metabolism	Constructive	142422	mgat5	membrane;integral component of membrane;transferase activity;"transferase activity, transferring glycosyl groups";Golgi apparatus;extracellular region;Golgi membrane;protein glycosylation;"alpha-1,6-mannosylglycoprotein 6-beta-N-acetylglucosaminyltransferase activity";protein N-linked glycosylation;protein phosphopantetheinylation;tissue regeneration;neuromast hair cell differentiation involved i…
ENSAMXG00000043906	NW_019170543.1	15547784	15585303	neuromasts	Constructive	201202	abhd12	membrane;integral component of membrane;endoplasmic reticulum membrane;lysophospholipase activity;retina layer formation;swimming behavior;myelination;camera-type eye development;anterior lateral line development;posterior lateral line neuromast development;acylglycerol lipase activity
ENSAMXG00000013675	NW_019172833.1	1092464	1123998	neuromasts	Constructive	135313	adarb1a	RNA binding;RNA processing;adenosine deaminase activity;nervous system development;neural crest cell development;embryonic cranial skeleton morphogenesis;anterior lateral line development;posterior lateral line development
ENSAMXG00000012515	NW_019170538.1	4952894	4966742	neuromasts	Constructive	171212	llgl2	exocytosis;cytoskeleton organization;negative regulation of cell population proliferation;epidermis development;negative regulation of epithelial to mesenchymal transition;cell projection assembly;negative regulation of cell migration;hemidesmosome assembly;skin development;motile cilium assembly;regulation of epidermis development;posterior lateral line neuromast development;negative regulation …
ENSAMXG00000007488	NW_019170537.1	3616353	3780296	neuromasts	Constructive	201369	tmem132e	membrane;integral component of membrane;posterior lateral line neuromast hair cell development;detection of mechanical stimulus involved in sensory perception of sound;auditory receptor cell development
ENSAMXG00000000502	NW_019170536.1	4854205	4908175	neuromasts	Constructive	208643	stat3	DNA binding;DNA-binding transcription factor activity;"regulation of transcription, DNA-templated";nucleus;cytoplasm;signal transduction;skeletal system development;establishment of planar polarity;epithelial to mesenchymal transition;axis elongation;receptor signaling pathway via JAK-STAT;motor neuron axon guidance;regulation of cell shape;regulation of cell size;establishment of cell polarity;r…
ENSAMXG00000000239	NW_019170558.1	46372735	46430043	neuromasts	Constructive	178285	ocrl	membrane;hydrolase activity;signal transduction;endosome;cytoplasmic vesicle;phosphatidylinositol dephosphorylation;endosome membrane;"phosphatidylinositol-4,5-bisphosphate 5-phosphatase activity";inositol phosphate phosphatase activity;neural crest cell migration;cilium movement;endocytosis;brain development;melanosome transport;chordate embryonic development;pigmentation;cilium organization;emb…
ENSAMXG00000002958	NW_019172819.1	2850957	2903379	neuromasts	Constructive	206790	ap1b1	membrane;vesicle-mediated transport;intracellular protein transport;protein transport;clathrin adaptor complex;membrane coat;protein binding;clathrin binding;endocytosis;hair cell differentiation;inner ear development;neuromast development;detection of mechanical stimulus involved in sensory perception;regulation of protein localization to plasma membrane;regulation of sodium ion transmembrane tr…
ENSAMXG00000009747	NW_019170551.1	14910917	14942831	neuromasts	Constructive	208806	tgfb1a	extracellular space;extracellular region;signal transduction;growth factor activity;positive regulation of cell division;transforming growth factor beta receptor binding;posterior lateral line neuromast hair cell development;otolith development;posterior lateral line neuromast development;posterior lateral line neuromast primordium migration;posterior lateral line neuromast deposition;hematopoiet…
ENSAMXG00000037212	NW_019170559.1	18837257	18847700	neuromasts	Constructive	197984	cxcl12a	extracellular region;chemokine activity;immune response;cell chemotaxis;cytokine activity;chemotaxis;defense response;extracellular space;growth factor activity;chemokine-mediated signaling pathway;chemoattractant activity;cell morphogenesis;neuron migration;lymphangiogenesis;axon guidance;negative regulation of cell population proliferation;germ cell migration;animal organ morphogenesis;trigemin…
ENSAMXG00000019300	NW_019170554.1	2781236	2817251	neuromasts	Constructive	209519	apc	negative regulation of microtubule depolymerization;nucleus;Wnt signaling pathway;microtubule binding;cytoplasm;negative regulation of Wnt signaling pathway;negative regulation of cell population proliferation;positive regulation of apoptotic process;cell cycle arrest;cellular response to DNA damage stimulus;cell migration;beta-catenin binding;mitotic cytokinesis;skeletal system development;eye p…
ENSAMXG00000013184	NW_019170549.1	7432720	7541646	neuromasts	Constructive	198646	kif1b	nucleotide binding;ATP binding;cytoplasm;microtubule binding;microtubule motor activity;microtubule-based movement;motor activity;intracellular mRNA localization;myeloid cell differentiation;macrophage differentiation;axon extension;posterior lateral line ganglion development;posterior lateral line nerve development;neuron projection maintenance;axon;protein binding;ATP-dependent microtubule moto…
ENSAMXG00000043492	NW_019172868.1	2588899	2627995	neuromasts	Constructive	199145	fgf10a	extracellular region;growth factor activity;fibroblast growth factor receptor binding;fibroblast growth factor receptor signaling pathway;liver development;embryonic pectoral fin morphogenesis;swim bladder development;posterior lateral line neuromast development;posterior lateral line neuromast primordium migration;regulation of hematopoietic stem cell differentiation;roof of mouth development
ENSAMXG00000015263	NW_019172826.1	9272	67782	neuromasts	Constructive	82332.4	yap1	secondary heart field specification;retinal pigment epithelium development;brain development;endoderm development;dorsal/ventral axis specification;negative regulation of gene expression;BMP signaling pathway;pancreas development;fin regeneration;embryonic hemopoiesis;pronephric duct development;negative regulation of apoptotic process;regulation of organ growth;blood vessel morphogenesis;posteri…
ENSAMXG00000002906	NW_019170559.1	40021547	40108137	neuromasts	Constructive	209087	cdh23	membrane;integral component of membrane;cell adhesion;calcium ion binding;homophilic cell adhesion via plasma membrane adhesion molecules;plasma membrane;sensory perception of sound;transmembrane transport;locomotory behavior;inner ear receptor cell stereocilium organization;stereocilium;transmembrane transporter activity;endocytosis;cell projection organization;hair cell differentiation;neuromas…
ENSAMXG00000015643	NW_019170555.1	7216980	7303869	neuromasts	Constructive	140955	gria2a	membrane;integral component of membrane;ion channel activity;ion transport;ion transmembrane transport;plasma membrane;cell junction;signaling receptor activity;synapse;postsynaptic membrane;ionotropic glutamate receptor activity;ligand-gated ion channel activity;ionotropic glutamate receptor signaling pathway;nervous system development;neural crest cell development;embryonic cranial skeleton mor…
ENSAMXG00000012967	NW_019170540.1	40327193	40364763	neuromasts	Constructive	200223	slc12a5b	membrane;integral component of membrane;transmembrane transport;transmembrane transporter activity;integral component of plasma membrane;ion transport;potassium ion transport;potassium ion transmembrane transport;cation:chloride symporter activity;potassium:chloride symporter activity;chloride transmembrane transport;synapse;chemical synaptic transmission;symporter activity;posterior lateral line…
ENSAMXG00000019306	NW_019170550.1	4644698	4658206	neuromasts	Constructive	194139	rgs18	G protein-coupled receptor signaling pathway;GTPase activator activity;positive regulation of GTPase activity;thrombocyte differentiation;anterior/posterior axis specification;otolith development;neuromast development;otic vesicle development
ENSAMXG00000014987	NW_019170540.1	47647098	47660647	neuromasts	Constructive	208212	gnb1a	signal transduction;posterior lateral line neuromast primordium migration;positive regulation of neutrophil migration;protein binding
ENSAMXG00000032313	NW_019170537.1	322716	353875	neuromasts	Constructive	166560	atp1b2b	membrane;integral component of membrane;ion transport;potassium ion transport;sodium ion transport;sodium:potassium-exchanging ATPase complex;startle response;heart development;inner ear morphogenesis;otolith development;posterior lateral line neuromast hair cell differentiation
ENSAMXG00000011717	NW_019170543.1	15985963	16021831	neuromasts	Constructive	208046	prox1a	DNA binding;"regulation of transcription, DNA-templated";nucleus;lymphangiogenesis;forebrain neuron development;myofibril assembly;negative regulation of DNA-binding transcription factor activity;neuromast deposition;neuromast hair cell differentiation
ENSAMXG00000032861	NW_019170787.1	178129	190765	neuromasts	Constructive	210237	vangl2	membrane;integral component of membrane;plasma membrane;multicellular organism development;establishment of mitotic spindle orientation;cell morphogenesis;eye development;establishment of planar polarity;somitogenesis;neuron migration;neural plate morphogenesis;neural tube formation;axis elongation;actin filament organization;establishment or maintenance of cell polarity;muscle cell migration;cel…
ENSAMXG00000002082	NW_019170537.1	40947102	41116708	neuromasts	Constructive	148970	sulf1	endoplasmic reticulum;hydrolase activity;Golgi apparatus;catalytic activity;sulfuric ester hydrolase activity;Golgi stack;cell surface;vasculogenesis;somitogenesis;vasculature development;blood circulation;smoothened signaling pathway involved in ventral spinal cord patterning;regulation of developmental pigmentation;neuromast deposition;regulation of myotome development;epithelial structure main…
ENSAMXG00000016876	NW_019172939.1	28226	81319	neuromasts	Constructive	211922	itchb	transferase activity;ubiquitin-dependent protein catabolic process;ubiquitin protein ligase activity;protein ubiquitination;ubiquitin-protein transferase activity;posterior lateral line neuromast primordium migration;protein binding
ENSAMXG00000006667	NW_019172913.1	979898	1017071	neuromasts	Constructive	193976	ntrk2b	membrane;integral component of membrane;nucleotide binding;ATP binding;protein kinase activity;protein phosphorylation;multicellular organism development;protein tyrosine kinase activity;transmembrane receptor protein tyrosine kinase activity;transmembrane receptor protein tyrosine kinase signaling pathway;peptidyl-tyrosine phosphorylation;integral component of plasma membrane;plasma membrane;ner…
ENSAMXG00000003586	NW_019172925.1	4441305	4608733	neuromasts	Constructive	142422	mgat5	membrane;integral component of membrane;transferase activity;"transferase activity, transferring glycosyl groups";Golgi apparatus;extracellular region;Golgi membrane;protein glycosylation;"alpha-1,6-mannosylglycoprotein 6-beta-N-acetylglucosaminyltransferase activity";protein N-linked glycosylation;protein phosphopantetheinylation;tissue regeneration;neuromast hair cell differentiation involved i…
ENSAMXG00000016643	NW_019170554.1	25626903	25644317	eyes	Regressive	178075	inpp5kb	hydrolase activity;phosphatidylinositol dephosphorylation;inositol-polyphosphate 5-phosphatase activity;"inositol-1,4,5-trisphosphate 5-phosphatase activity";"inositol-1,3,4,5-tetrakisphosphate 5-phosphatase activity";camera-type eye development;skeletal muscle fiber development
ENSAMXG00000013847	NW_019170550.1	28760765	28768396	eyes	Regressive	186165	spata6l	sperm connecting piece;myosin light chain binding;spermatogenesis
ENSAMXG00000038873	NW_019172079.1	166055	175359	eyes	Regressive	185497	dnajb1b	unfolded protein binding;protein folding;lens development in camera-type eye
ENSAMXG00000043906	NW_019170543.1	15547784	15585303	eyes	Regressive	201202	abhd12	membrane;integral component of membrane;endoplasmic reticulum membrane;lysophospholipase activity;retina layer formation;swimming behavior;myelination;camera-type eye development;anterior lateral line development;posterior lateral line neuromast development;acylglycerol lipase activity
ENSAMXG00000035327	NW_019170535.1	1951906	1964641	eyes	Regressive	209231	znf644a	camera-type eye photoreceptor cell differentiation;regulation of gene silencing
ENSAMXG00000032599	NW_019171549.1	152075	251687	eyes	Regressive	117645	0	membrane;integral component of membrane;G protein-coupled receptor activity;signal transduction;G protein-coupled receptor signaling pathway;visual perception;response to stimulus;photoreceptor activity;phototransduction;protein-chromophore linkage
ENSAMXG00000012654	NW_019170544.1	22655632	22662648	eyes	Regressive	214046	irx2a	DNA binding;"regulation of transcription, DNA-templated";nucleus;"DNA-binding transcription factor activity, RNA polymerase II-specific";regulation of transcription by RNA polymerase II;retina morphogenesis in camera-type eye;pronephric nephron tubule epithelial cell differentiation;membrane;integral component of membrane
ENSAMXG00000005573	NW_019170548.1	12375640	12383285	eyes	Regressive	158762	otpa	DNA-binding transcription factor activity, RNA polymerase II-specific;"regulation of transcription, DNA-templated";DNA binding;visual behavior;spinal cord motor neuron differentiation;mammillary body development;forebrain neuron development;neuron differentiation;social behavior;dopaminergic neuron differentiation
ENSAMXG00000042417	NW_019172360.1	16975	23599	eyes	Regressive	186620	otx2b	multicellular organism development;DNA-binding transcription factor activity;"DNA-binding transcription factor activity, RNA polymerase II-specific";"regulation of transcription, DNA-templated";DNA binding;nucleus;retinal pigment epithelium development;cerebellum development;midbrain development;hindbrain development;midbrain-hindbrain boundary development;cellular response to alcohol
ENSAMXG00000012515	NW_019170538.1	4952894	4966742	eyes	Regressive	171212	llgl2	exocytosis;cytoskeleton organization;negative regulation of cell population proliferation;epidermis development;negative regulation of epithelial to mesenchymal transition;cell projection assembly;negative regulation of cell migration;hemidesmosome assembly;skin development;motile cilium assembly;regulation of epidermis development;posterior lateral line neuromast development;negative regulation …
ENSAMXG00000021625	NW_019170555.1	15264797	15304046	eyes	Regressive	188577	prom1b	membrane;integral component of membrane;microvillus membrane;apical plasma membrane;photoreceptor cell outer segment organization
ENSAMXG00000021601	NW_019170555.1	13739570	13784013	eyes	Regressive	185493	SLC24A2	transmembrane transport;integral component of membrane;"calcium, potassium:sodium antiporter activity";visual perception;ion transport
ENSAMXG00000006229	NW_019170550.1	18831999	18842388	eyes	Regressive	143827	sharpin	metal ion binding;eye morphogenesis;embryonic cranial skeleton morphogenesis;otic vesicle morphogenesis
ENSAMXG00000015242	NW_019170546.1	21012370	21040461	eyes	Regressive	153197	abcb6a	membrane;integral component of membrane;nucleotide binding;ATP binding;transmembrane transport;ATPase-coupled transmembrane transporter activity;iris morphogenesis;melanocyte proliferation;ATPase activity
ENSAMXG00000025156	NW_019170547.1	13495670	13547264	eyes	Regressive	193851	znf644b	camera-type eye photoreceptor cell differentiation;regulation of gene silencing;neuron cellular homeostasis
ENSAMXG00000024339	NW_019171084.1	92386	108790	eyes	Regressive	208931	aoc2	amine metabolic process;quinone binding;primary amine oxidase activity;membrane;integral component of membrane;metal ion binding;visual perception;oxidoreductase activity;copper ion binding;oxidation-reduction process
ENSAMXG00000024390	NW_019170548.1	8721262	8757794	eyes	Regressive	173134	unc119b	nervous system development;lipid binding;visual perception;Kupffer's vesicle development
ENSAMXG00000031735	NW_019170546.1	16235944	16255315	eyes	Regressive	210680	caly	dopamine receptor signaling pathway;clathrin light chain binding;membrane;integral component of membrane;clathrin coat assembly
ENSAMXG00000036432	NW_019170558.1	34548594	34564581	eyes	Regressive	207518	pitx2	DNA binding;DNA-binding transcription factor activity;"regulation of transcription, DNA-templated";nucleus;"DNA-binding transcription factor activity, RNA polymerase II-specific";regulation of transcription by RNA polymerase II;multicellular organism development;prechordal plate formation;epithalamus development;habenula development;determination of left/right asymmetry in diencephalon;odontogene…
ENSAMXG00000006277	NW_019172830.1	4882488	4893700	eyes	Regressive	196964	nr1h3	membrane;integral component of membrane;zinc ion binding;metal ion binding;DNA binding;DNA-binding transcription factor activity;"regulation of transcription, DNA-templated";nucleus;sequence-specific DNA binding;lipid metabolic process;nuclear receptor activity;intracellular receptor signaling pathway;regulation of transcription by RNA polymerase II;camera-type eye development;regulation of intes…
ENSAMXG00000041627	NW_019171892.1	63298	113980	eyes	Regressive	123907	prokr1b	membrane;integral component of membrane;G protein-coupled receptor activity;signal transduction;G protein-coupled receptor signaling pathway;neuropeptide signaling pathway;neuropeptide Y receptor activity;response to light stimulus;sleep;neuron projection development
ENSAMXG00000010179	NW_019170537.1	73215451	73247349	eyes	Regressive	207943	opn5	membrane;integral component of membrane;G protein-coupled receptor activity;signal transduction;G protein-coupled receptor signaling pathway;response to stimulus;photoreceptor activity;phototransduction;protein-chromophore linkage;11-cis retinal binding;all-trans retinal binding;absorption of visible light
ENSAMXG00000000835	NW_019170542.1	18577536	18616007	eyes	Regressive	137830	lamb1a	membrane;eye development;determination of left/right asymmetry in lateral mesoderm;brain development;muscle organ development;optokinetic behavior;notochord formation;notochord development;fin regeneration;retinal ganglion cell axon guidance;eye morphogenesis;brain morphogenesis;detection of light stimulus involved in visual perception;hypochord development;somite development;regulation of cilium…
ENSAMXG00000007245	NW_019170550.1	22933105	22939023	eyes	Regressive	87348.7	tyms	dTMP biosynthetic process;thymidylate synthase activity;transferase activity;methyltransferase activity;methylation;nucleotide biosynthetic process;"5,10-methylenetetrahydrofolate-dependent methyltransferase activity";eye development;retina development in camera-type eye
ENSAMXG00000031647	NW_019170557.1	32978656	32984629	eyes	Regressive	212863	cpsf4	zinc ion binding;metal ion binding;nucleus;nucleic acid binding;eye photoreceptor cell development
ENSAMXG00000031993	NW_019170540.1	4199619	4227474	eyes	Regressive	194892	spata6	sperm connecting piece;myosin light chain binding;spermatogenesis
ENSAMXG00000042824	NW_019170546.1	8499090	8512336	eyes	Regressive	207376	arl13b	nucleotide binding;GTP binding;photoreceptor cell outer segment organization;cilium assembly;cilium
ENSAMXG00000006328	NW_019170550.1	10313343	10345266	eyes	Regressive	191652	prkci	nucleotide binding;ATP binding;transferase activity;protein kinase activity;protein serine/threonine kinase activity;protein phosphorylation;kinase activity;phosphorylation;intracellular signal transduction;protein kinase C activity;calcium-dependent protein kinase C activity;establishment of mitotic spindle orientation;morphogenesis of a polarized epithelium;neural tube formation;nuclear migrati…
ENSAMXG00000005565	NW_019170537.1	64430234	64454663	eyes	Regressive	196522	clocka	DNA binding;DNA-binding transcription factor activity;"regulation of transcription, DNA-templated";nucleus;protein dimerization activity;cytoplasm;transcription regulator complex;"DNA-binding transcription factor activity, RNA polymerase II-specific";mesoderm development;circadian rhythm;response to temperature stimulus;response to light stimulus;photoperiodism;regulation of gene expression;posit…
ENSAMXG00000000502	NW_019170536.1	4854205	4908175	eyes	Regressive	208643	stat3	DNA binding;DNA-binding transcription factor activity;"regulation of transcription, DNA-templated";nucleus;cytoplasm;signal transduction;skeletal system development;establishment of planar polarity;epithelial to mesenchymal transition;axis elongation;receptor signaling pathway via JAK-STAT;motor neuron axon guidance;regulation of cell shape;regulation of cell size;establishment of cell polarity;r…
ENSAMXG00000014941	NW_019170540.1	47936704	47947054	eyes	Regressive	206226	parapinopsina	membrane;integral component of membrane;G protein-coupled receptor activity;signal transduction;G protein-coupled receptor signaling pathway;visual perception;response to stimulus;photoreceptor activity;phototransduction;protein-chromophore linkage;G protein-coupled photoreceptor activity;absorption of UV light;"phototransduction, visible light";"phototransduction, UV"
ENSAMXG00000015638	NW_019170558.1	26399114	26422462	eyes	Regressive	101156	cngb1b	intracellular cyclic nucleotide activated cation channel activity;membrane;integral component of membrane;visual perception;cation transmembrane transport
ENSAMXG00000042073	NW_019170551.1	2980716	2992595	eyes	Regressive	142546	rab18b	GTP binding;GTPase activity;plasma membrane;eye development;brain development;chordate embryonic development;apical plasma membrane;lipid droplet
ENSAMXG00000033222	NW_019170558.1	13539290	13546439	eyes	Regressive	192384	fgfrl1a	membrane;integral component of membrane;fourth ventricle development;lateral ventricle development;third ventricle development;digestive tract development;eye morphogenesis;swim bladder development;cartilage development
ENSAMXG00000005617	NW_019170550.1	40701518	40723199	eyes	Regressive	189590	vax2	DNA binding;DNA-binding transcription factor activity;"regulation of transcription, DNA-templated";nucleus;"DNA-binding transcription factor activity, RNA polymerase II-specific";regulation of transcription by RNA polymerase II;visual perception;Wnt signaling pathway;embryonic eye morphogenesis;sequence-specific DNA binding;optic nerve development;retina development in camera-type eye;retina morp…
ENSAMXG00000041930	NW_019170540.1	43457475	43539769	eyes	Regressive	212667	lmx1bb	metal ion binding;DNA binding;"regulation of transcription, DNA-templated";nucleus;"DNA-binding transcription factor activity, RNA polymerase II-specific";regulation of transcription by RNA polymerase II;optic cup morphogenesis involved in camera-type eye development;fourth ventricle development;midbrain-hindbrain boundary development;otolith morphogenesis;pronephric glomerulus morphogenesis;inne…
ENSAMXG00000005200	NW_019170537.1	64958602	65019480	eyes	Regressive	211685	ipo13	nucleus;cytoplasm;intracellular protein transport;protein transport;visual behavior;optokinetic behavior;retina layer formation;small GTPase binding
ENSAMXG00000002763	NW_019170539.1	5327968	5422856	eyes	Regressive	183149	chsy1	membrane;integral component of membrane;transferase activity;Golgi apparatus;Golgi cisterna membrane;acetylgalactosaminyltransferase activity;heart morphogenesis;regulation of Notch signaling pathway;pectoral fin development;chondroitin sulfate proteoglycan biosynthetic process;retina development in camera-type eye;retina morphogenesis in camera-type eye;cartilage morphogenesis;semicircular canal…
ENSAMXG00000014344	NW_019172850.1	2414491	2455747	eyes	Regressive	154769	cngb1a	intracellular cyclic nucleotide activated cation channel activity;membrane;integral component of membrane;visual perception;cation transmembrane transport
ENSAMXG00000010672	NW_019170537.1	66801298	66858990	eyes	Regressive	175137	0	visual perception;extracellular region;heparin binding;cell projection;interphotoreceptor matrix
ENSAMXG00000015731	NW_019172885.1	935012	959266	eyes	Regressive	200583	nphp3	heart jogging;visual perception;pronephros development;convergent extension;cilium assembly;left/right pattern formation;Kupffer's vesicle development;protein binding
ENSAMXG00000012739	NW_019170553.1	24332045	24355062	eyes	Regressive	193440	efnb2a	membrane;integral component of membrane;multicellular organism development;nervous system development;cell differentiation;ephrin receptor binding;ephrin receptor signaling pathway;blood vessel development;somitogenesis;optic vesicle morphogenesis;axon target recognition;synaptic target recognition;anterior/posterior pattern specification;rhombomere boundary formation;angioblast cell migration in…
ENSAMXG00000010531	NW_019170554.1	22582865	22639949	eyes	Regressive	207641	tln1	ruffle;cytoplasm;actin filament binding;cell adhesion;actin binding;cytoskeleton;endocytosis;clathrin binding;structural constituent of cytoskeleton;focal adhesion;skeletal muscle tissue development;neural crest cell differentiation;sarcomere organization;embryonic viscerocranium morphogenesis;cardiac muscle cell development;closure of optic fissure
ENSAMXG00000016819	NW_019170547.1	13069655	13089641	eyes	Regressive	197270	scinla	actin filament binding;calcium ion binding;actin binding;barbed-end actin filament capping;actin nucleation;actin filament severing;cell projection organization;eye development;central nervous system development;brain development;dorsal/ventral pattern formation
ENSAMXG00000021795	NW_019170555.1	17593008	17604403	eyes	Regressive	214196	tyrp1b	membrane;integral component of membrane;oxidoreductase activity;retinal pigment epithelium development;melanocyte differentiation;melanosome organization;pigmentation;response to thyroid hormone;melanin biosynthetic process;melanosome membrane
ENSAMXG00000014133	NW_019170548.1	25310484	25364297	eyes	Regressive	183504	ptpra	membrane;integral component of membrane;hydrolase activity;protein tyrosine phosphatase activity;phosphatase activity;protein dephosphorylation;dephosphorylation;peptidyl-tyrosine dephosphorylation;plasma membrane;regulation of protein kinase activity;convergent extension involved in gastrulation;retina development in camera-type eye;phosphoprotein phosphatase activity
ENSAMXG00000000568	NW_019170536.1	4363021	4390761	eyes	Regressive	198628	eftud2	nucleotide binding;nucleus;GTP binding;GTPase activity;mRNA processing;RNA splicing;spliceosomal complex;"mRNA splicing, via spliceosome";camera-type eye development;regulation of neuron differentiation;neuron development;head development
ENSAMXG00000008833	NW_019170535.1	25916373	25946777	eyes	Regressive	198256	aipl1	membrane;integral component of membrane;nucleus;protein peptidyl-prolyl isomerization;cytoplasm;visual perception;peptidyl-prolyl cis-trans isomerase activity;protein binding
ENSAMXG00000013964	NW_019170551.1	19000856	19039658	eyes	Regressive	204311	cdh6	membrane;integral component of membrane;metal ion binding;cell adhesion;calcium ion binding;homophilic cell adhesion via plasma membrane adhesion molecules;plasma membrane;cell-cell adhesion;pronephros development;retina morphogenesis in camera-type eye
ENSAMXG00000037212	NW_019170559.1	18837257	18847700	eyes	Regressive	197984	cxcl12a	extracellular region;chemokine activity;immune response;cell chemotaxis;cytokine activity;chemotaxis;defense response;extracellular space;growth factor activity;chemokine-mediated signaling pathway;chemoattractant activity;cell morphogenesis;neuron migration;lymphangiogenesis;axon guidance;negative regulation of cell population proliferation;germ cell migration;animal organ morphogenesis;trigemin…
ENSAMXG00000003038	NW_019170536.1	19536533	19540803	eyes	Regressive	196395	lim2.3	membrane;integral component of membrane;structural constituent of eye lens
ENSAMXG00000040029	NW_019170541.1	17838190	17855292	eyes	Regressive	194185	ush1ga	sensory perception of sound;sensory perception of light stimulus;equilibrioception;protein binding;auditory receptor cell morphogenesis
ENSAMXG00000019300	NW_019170554.1	2781236	2817251	eyes	Regressive	209519	apc	negative regulation of microtubule depolymerization;nucleus;Wnt signaling pathway;microtubule binding;cytoplasm;negative regulation of Wnt signaling pathway;negative regulation of cell population proliferation;positive regulation of apoptotic process;cell cycle arrest;cellular response to DNA damage stimulus;cell migration;beta-catenin binding;mitotic cytokinesis;skeletal system development;eye p…
ENSAMXG00000003866	NW_019170553.1	28159326	28189270	eyes	Regressive	166514	tmtops2b	membrane;integral component of membrane;G protein-coupled receptor activity;signal transduction;G protein-coupled receptor signaling pathway;visual perception;response to stimulus;photoreceptor activity;phototransduction;protein-chromophore linkage
ENSAMXG00000016359	NW_019170548.1	36399980	36458373	eyes	Regressive	132607	sh3pxd2b	podosome assembly;bone development;cytoplasm;heart development;phosphatidylinositol binding;superoxide-generating NAD(P)H oxidase activity;eye development;cell projection;protein binding;podosome;membrane;integral component of membrane
ENSAMXG00000018112	NW_019170544.1	28755309	28820582	eyes	Regressive	177241	lama1	membrane;cell adhesion;signaling receptor binding;regulation of cell adhesion;regulation of cell migration;regulation of embryonic development;blood vessel development;eye development;neuron migration;lens development in camera-type eye;establishment of epithelial cell apical/basal polarity involved in camera-type eye morphogenesis;axonogenesis;axon guidance;brain development;optokinetic behavior…
ENSAMXG00000004412	NW_019170554.1	27478362	27493435	eyes	Regressive	210530	vps11	membrane;metal ion binding;vesicle-mediated transport;intracellular protein transport;autophagy;protein transport;lysosome;lysosomal membrane;endosome;cytoplasmic vesicle;early endosome;clathrin-coated vesicle;HOPS complex;late endosome membrane;liver development;retinal pigment epithelium development;neural retina development;negative regulation of autophagy;melanocyte differentiation;swim bladd…
ENSAMXG00000005825	NW_019170558.1	9683602	9698334	eyes	Regressive	207671	fgf24	signal transduction;growth factor activity;membrane;integral component of membrane;peripheral nervous system development;dorsal/ventral pattern formation;exocrine pancreas development;pectoral fin development;embryonic heart tube development;embryonic pectoral fin morphogenesis;gonad morphogenesis;negative regulation of endodermal cell fate specification;embryonic retina morphogenesis in camera-t…
ENSAMXG00000014705	NW_019170542.1	21893959	21911614	eyes	Regressive	165598	prickle1a	zinc ion binding;metal ion binding;establishment of mitotic spindle orientation;neuron migration;heart looping;neural retina development;Wnt signaling pathway;cell migration in hindbrain;neuron projection development;intrahepatic bile duct development;cell migration involved in gastrulation;convergent extension involved in gastrulation;Kupffer's vesicle development;determination of digestive trac…
ENSAMXG00000038805	NW_019172819.1	2210702	2219537	eyes	Regressive	198520	znf703	nucleus;histone deacetylase binding;determination of left/right symmetry;brain development;hindbrain development;positive regulation of histone deacetylation;"negative regulation of transcription, DNA-templated";embryonic camera-type eye morphogenesis;cilium assembly;histone deacetylase complex
ENSAMXG00000000731	NW_019170552.1	8844648	8868708	eyes	Regressive	206251	impdh1a	eye development;developmental pigmentation;IMP dehydrogenase activity;purine nucleotide biosynthetic process;oxidoreductase activity;oxidation-reduction process;catalytic activity
ENSAMXG00000041592	NW_019170549.1	24841476	24847074	eyes	Regressive	205554	guca1b	metal ion binding;calcium ion binding;positive regulation of guanylate cyclase activity;response to stimulus;calcium sensitive guanylate cyclase activator activity;visual perception
ENSAMXG00000000326	NW_019170542.1	16490257	16528195	eyes	Regressive	185698	trpm1b	cellular response to light stimulus;G protein-coupled glutamate receptor signaling pathway;membrane;integral component of membrane;transmembrane transport;ion channel activity;ion transport;ion transmembrane transport;protein tetramerization;cation transmembrane transport;cation channel activity
ENSAMXG00000005862	NW_019170553.1	10931203	10938442	eyes	Regressive	211119	bbs5	membrane;cytoplasm;cytoskeleton;plasma membrane;microtubule organizing center;BBSome;cilium;cell projection;ciliary membrane;heart looping;gastrulation;melanosome transport;intracellular transport;pigment granule aggregation in cell center;Kupffer's vesicle development;pronephros formation;camera-type eye development;camera-type eye photoreceptor cell development
ENSAMXG00000018625	NW_019170550.1	34043083	34065669	eyes	Regressive	208499	per1b	nucleus;cytoplasm;rhythmic process;protein binding;visual perception;response to temperature stimulus;response to light stimulus;regulation of circadian rhythm;retina development in camera-type eye;dopaminergic neuron differentiation;positive regulation of dopaminergic neuron differentiation
ENSAMXG00000038590	NW_019170539.1	10733669	10744242	eyes	Regressive	178047	rlbp1a	optokinetic behavior;response to light stimulus
ENSAMXG00000034332	NW_019170536.1	14385087	14398765	eyes	Regressive	201909	arl6ip1	membrane;integral component of membrane;neural crest cell migration;neural crest cell development;retina morphogenesis in camera-type eye
ENSAMXG00000012524	NW_019170540.1	36468853	36492587	eyes	Regressive	207073	med27	mediator complex;camera-type eye development;retinal cone cell development
ENSAMXG00000015263	NW_019172826.1	9272	67782	eyes	Regressive	82332.4	yap1	secondary heart field specification;retinal pigment epithelium development;brain development;endoderm development;dorsal/ventral axis specification;negative regulation of gene expression;BMP signaling pathway;pancreas development;fin regeneration;embryonic hemopoiesis;pronephric duct development;negative regulation of apoptotic process;regulation of organ growth;blood vessel morphogenesis;posteri…
ENSAMXG00000006974	NW_019170554.1	4019725	4038830	eyes	Regressive	202847	opn4xa	membrane;integral component of membrane;G protein-coupled receptor activity;signal transduction;G protein-coupled receptor signaling pathway;visual perception;response to stimulus;photoreceptor activity;phototransduction;protein-chromophore linkage
ENSAMXG00000005419	NW_019170537.1	64711940	64736902	eyes	Regressive	180005	paics	nucleotide binding;ATP binding;metabolic process;ligase activity;catalytic activity;purine nucleotide biosynthetic process;carboxy-lyase activity;'de novo' IMP biosynthetic process;phosphoribosylaminoimidazolesuccinocarboxamide synthase activity;phosphoribosylaminoimidazole carboxylase activity;5-amino-4-imidazole carboxylate lyase activity;chordate embryonic development;camera-type eye developme…
ENSAMXG00000005504	NW_019170553.1	21667619	21685586	eyes	Regressive	211846	ift88	extracellular region;establishment of mitotic spindle orientation;epithelial cilium movement involved in extracellular fluid movement;determination of left/right symmetry;gastrulation;intraciliary transport;eye photoreceptor cell development;photoreceptor cell maintenance;positive regulation of smoothened signaling pathway;inner ear receptor cell stereocilium organization;cilium assembly;regulati…
ENSAMXG00000044102	NW_019170538.1	18176845	18190135	eyes	Regressive	198113	0	DNA binding;"regulation of transcription, DNA-templated";nucleus;"DNA-binding transcription factor activity, RNA polymerase II-specific";regulation of transcription by RNA polymerase II;retina development in camera-type eye
ENSAMXG00000004873	NW_019170537.1	8845958	8869048	eyes	Regressive	166413	rpgrip1	cilium;cell projection;photoreceptor cell outer segment organization;retinal rod cell development
ENSAMXG00000032979	NW_019170557.1	31141616	31150808	eyes	Regressive	207376	vps28	endosome transport via multivesicular body sorting pathway;protein transport;endosome;ESCRT I complex;protein transport to vacuole involved in ubiquitin-dependent protein catabolic process via the multivesicular body sorting pathway;retina development in camera-type eye
ENSAMXG00000003249	NW_019170556.1	7006711	7031276	eyes	Regressive	206618	kif17	nucleotide binding;ATP binding;microtubule binding;microtubule;microtubule motor activity;microtubule-based movement;motor activity;cell projection organization;photoreceptor cell outer segment organization;eye photoreceptor cell development;kinesin complex;axoneme;ciliary basal body;ATP-dependent microtubule motor activity
ENSAMXG00000011180	NW_019170555.1	4891825	4904562	eyes	Regressive	173680	rbpja	DNA binding;DNA-binding transcription factor activity;"regulation of transcription, DNA-templated";nucleus;regulation of transcription by RNA polymerase II;positive regulation of transcription by RNA polymerase II;"DNA-binding transcription activator activity, RNA polymerase II-specific";RNA polymerase II cis-regulatory region sequence-specific DNA binding;somitogenesis;somite specification;sprou…
ENSAMXG00000004323	NW_019172852.1	460693	473004	eyes	Regressive	176762	rgrb	membrane;integral component of membrane;G protein-coupled receptor activity;G protein-coupled receptor signaling pathway;visual perception;phototransduction
ENSAMXG00000017253	NW_019170537.1	56760089	56765547	eyes	Regressive	202607	vps18	membrane;metal ion binding;vesicle-mediated transport;intracellular protein transport;optokinetic behavior;endosome to lysosome transport;bile acid and bile salt transport;endosome to pigment granule transport;apical protein localization;eye pigmentation;pigment granule maturation;notochord cell vacuolation
ENSAMXG00000008208	NW_019170554.1	33858217	33905272	eyes	Regressive	175088	synj1	phosphoric ester hydrolase activity;hydrolase activity;nucleic acid binding;phosphatase activity;synapse;presynapse;phosphatidylinositol dephosphorylation;phosphatidylinositol phosphate 5-phosphatase activity;phosphatidylinositol phosphate 4-phosphatase activity;chemical synaptic transmission;detection of visible light;retinal cone cell development;synaptic vesicle endocytosis;synapse organizatio…
ENSAMXG00000001577	NW_019170537.1	13160896	13167893	eyes	Regressive	201775	crx	DNA binding;DNA-binding transcription factor activity;"regulation of transcription, DNA-templated";nucleus;"DNA-binding transcription factor activity, RNA polymerase II-specific";regulation of transcription by RNA polymerase II;multicellular organism development;eye development;visual perception;neuron differentiation;eye photoreceptor cell development;negative regulation of retinal cell programm…
ENSAMXG00000011646	NW_019170542.1	7608837	7652914	eyes	Regressive	195386	nr3c1	glucocorticoid mediated signaling pathway;glucocorticoid receptor signaling pathway;glucocorticoid receptor activity;mitochondrion;zinc ion binding;metal ion binding;DNA binding;DNA-binding transcription factor activity;"regulation of transcription, DNA-templated";nucleus;cytoplasm;sequence-specific DNA binding;cytoskeleton;chromatin organization;steroid binding;spindle;regulation of metabolic pr…
ENSAMXG00000012847	NW_019170554.1	24489403	24500391	eyes	Regressive	185598	aldh7a1	oxidoreductase activity;"oxidoreductase activity, acting on the aldehyde or oxo group of donors, NAD or NADP as acceptor";pectoral fin development;camera-type eye development;cartilage development;oxidation-reduction process;aldehyde dehydrogenase (NAD+) activity
ENSAMXG00000021415	NW_019170539.1	27225260	27305403	eyes	Regressive	192701	igf1rb	membrane;integral component of membrane;nucleotide binding;ATP binding;transferase activity;protein kinase activity;protein phosphorylation;protein tyrosine kinase activity;transmembrane receptor protein tyrosine kinase activity;kinase activity;transmembrane receptor protein tyrosine kinase signaling pathway;phosphorylation;peptidyl-tyrosine phosphorylation;phosphatidylinositol 3-kinase binding;i…
ENSAMXG00000031312	NW_019172884.1	1486688	1524063	eyes	Regressive	183508	sfrp1a	multicellular organism development;extracellular region;Wnt signaling pathway;eye development;positive regulation of Wnt signaling pathway;positive regulation of BMP signaling pathway;embryonic retina morphogenesis in camera-type eye;closure of optic fissure;cell differentiation;protein binding
ENSAMXG00000012967	NW_019170540.1	40327193	40364763	eyes	Regressive	200223	slc12a5b	membrane;integral component of membrane;transmembrane transport;transmembrane transporter activity;integral component of plasma membrane;ion transport;potassium ion transport;potassium ion transmembrane transport;cation:chloride symporter activity;potassium:chloride symporter activity;chloride transmembrane transport;synapse;chemical synaptic transmission;symporter activity;posterior lateral line…
ENSAMXG00000009121	NW_019170555.1	20354695	20399909	eyes	Regressive	210098	VIT	visual perception
ENSAMXG00000036122	NW_019170559.1	31951445	32023032	eyes	Regressive	195945	meis1b	regulation of transcription, DNA-templated;nucleus;DNA binding;G1/S transition of mitotic cell cycle;angiogenesis;endothelial cell development;heart looping;embryonic pattern specification;neutrophil differentiation;macrophage differentiation;angioblast cell migration;dorsal aorta development;positive regulation of angiogenesis;embryonic viscerocranium morphogenesis;artery morphogenesis;protein s…
ENSAMXG00000017498	NW_019170539.1	18259170	18276583	eyes	Regressive	199300	0	membrane;integral component of membrane;nucleotide binding;ATP binding;protein kinase activity;protein phosphorylation;intracellular signal transduction;response to stimulus;guanylate cyclase activity;phosphorus-oxygen lyase activity;cGMP biosynthetic process;cyclic nucleotide biosynthetic process;lyase activity;visual perception
ENSAMXG00000010190	NW_019170536.1	25661299	25673051	eyes	Regressive	210534	mfrp	membrane;integral component of membrane;plasma membrane;protein binding;eye development
ENSAMXG00000034181	NW_019170544.1	19504232	19511857	eyes	Regressive	209375	gdf6a	extracellular region;signal transduction;growth factor activity;retina homeostasis;blood vessel maturation;apoptotic process;dorsal/ventral pattern formation;regulation of BMP signaling pathway;positive regulation of BMP signaling pathway;embryonic camera-type eye development;retinal ganglion cell axon guidance;regulation of cell population proliferation;retinal cone cell differentiation;camera-t…
ENSAMXG00000020380	NW_019172602.1	125673	132809	eyes	Regressive	194310	ehmt2	p53 binding;zinc ion binding;nucleus;histone-lysine N-methyltransferase activity;histone lysine methylation;neurogenesis;exocrine pancreas development;regulation of histone H3-K9 methylation;camera-type eye photoreceptor cell differentiation;protein binding
ENSAMXG00000043221	NW_019170554.1	2181591	2183532	eyes	Regressive	193105	nxnl2	sensory perception;photoreceptor cell maintenance
ENSAMXG00000020470	NW_019170557.1	28384407	28405829	eyes	Regressive	174932	nfyc	DNA binding;protein heterodimerization activity;retina development in camera-type eye
ENSAMXG00000018617	NW_019170543.1	36544326	36552100	eyes	Regressive	213303	dio2	oxidoreductase activity;thyroxine 5'-deiodinase activity;hormone biosynthetic process;reproduction;response to hormone;chordate embryonic development;developmental pigmentation;developmental growth;regulation of neural retina development;oxidation-reduction process
ENSAMXG00000038349	NW_019170553.1	32756870	32772214	eyes	Regressive	201675	ndp	Wnt signaling pathway;extracellular space;extracellular region;retina vasculature development in camera-type eye
ENSAMXG00000002320	NW_019170553.1	34031851	34032852	eyes	Regressive	201469	ZIC2	metal ion binding;DNA binding;nucleus;neural tube formation;regulation of smoothened signaling pathway;dorsal/ventral pattern formation;neural crest cell development;diencephalon development;cell proliferation in forebrain;midbrain development;hindbrain development;cell proliferation in midbrain;regulation of cell population proliferation;"negative regulation of transcription, DNA-templated";regu…
ENSAMXG00000002938	NW_019170536.1	19282937	19312685	eyes	Regressive	211553	alcamb	membrane;integral component of membrane;plasma membrane;cell projection;axon;identical protein binding;forebrain cell migration;retinal ganglion cell axon guidance;axonogenesis involved in innervation;dendrite
ENSAMXG00000034582	NW_019172408.1	215495	226648	eyes	Regressive	193941	gpatch3	negative regulation of RIG-I signaling pathway;negative regulation of type I interferon production;nucleic acid binding;camera-type eye development;cranial skeletal system development
ENSAMXG00000001448	NW_019170544.1	19754333	19770299	eyes	Regressive	153140	bves	membrane;integral component of membrane;plasma membrane;bicellular tight junction;cell junction;cell adhesion;heart development;skeletal muscle tissue development;retina layer formation;skeletal myofibril assembly;eye photoreceptor cell development;cell-cell junction organization;retina development in camera-type eye;heart contraction;epithelium development;establishment of skin barrier;bicellula…
ENSAMXG00000031383	NW_019170929.1	5727	41979	eyes	Regressive	207045	inpp5ka	hydrolase activity;phosphatidylinositol dephosphorylation;inositol-polyphosphate 5-phosphatase activity;"inositol-1,4,5-trisphosphate 5-phosphatase activity";"inositol-1,3,4,5-tetrakisphosphate 5-phosphatase activity";lens development in camera-type eye;camera-type eye development;skeletal muscle fiber development;somite development;"neuromuscular junction development, skeletal muscle fiber"
ENSAMXG00000035790	NW_019170548.1	25157877	25177456	eyes	Regressive	210970	lhx5	metal ion binding;DNA binding;"regulation of transcription, DNA-templated";nucleus;"DNA-binding transcription factor activity, RNA polymerase II-specific";regulation of transcription by RNA polymerase II;eye development;forebrain development
ENSAMXG00000035303	NW_019170540.1	35595814	35604754	eyes	Regressive	209662	lhx2b	metal ion binding;DNA binding;"regulation of transcription, DNA-templated";nucleus;"DNA-binding transcription factor activity, RNA polymerase II-specific";regulation of transcription by RNA polymerase II;axon guidance;brain development;optokinetic behavior;response to light stimulus;regulation of gene expression;telencephalon development;optic nerve development;thalamus development;forebrain deve…
ENSAMXG00000033537	NW_019170559.1	9984237	10023573	eyes	Regressive	190814	opn4a	membrane;integral component of membrane;G protein-coupled receptor activity;signal transduction;G protein-coupled receptor signaling pathway;visual perception;response to stimulus;photoreceptor activity;phototransduction;protein-chromophore linkage
ENSAMXG00000038316	NW_019170547.1	7136778	7155237	eyes	Regressive	205300	tmtops2a	membrane;integral component of membrane;G protein-coupled receptor activity;G protein-coupled receptor signaling pathway;response to stimulus;photoreceptor activity;phototransduction;protein-chromophore linkage
ENSAMXG00000000107	NW_019170544.1	15062851	15094726	eyes	Regressive	205853	cngb3.2	membrane;integral component of membrane;visual perception;cation transmembrane transport;intracellular cAMP-activated cation channel activity;intracellular cGMP-activated cation channel activity
ENSAMXG00000021593	NW_019170539.1	25303714	25316288	eyes	Regressive	175879	uhrf1	metal ion binding;DNA binding;nucleus;transferase activity;protein ubiquitination;cell cycle;protein binding;liver development;lens development in camera-type eye;inflammatory response;maintenance of DNA methylation;animal organ regeneration;hypermethylation of CpG island;intestinal epithelial structure maintenance;cytoplasm
ENSAMXG00000008798	NW_019170538.1	17207110	17212991	eyes	Regressive	176930	tefa	DNA binding;DNA-binding transcription factor activity;"regulation of transcription, DNA-templated";nucleus;sequence-specific DNA binding;regulation of transcription by RNA polymerase II;"positive regulation of transcription, DNA-templated";cellular response to light stimulus
ENSAMXG00000034538	NW_019170537.1	38448073	38453896	eyes	Regressive	207108	marcksa	membrane;cytoplasm;calmodulin binding;neural retina development;central nervous system development;brain development;retina layer formation;skeletal muscle cell differentiation;cartilage development;respiratory system development
ENSAMXG00000012030	NW_019170540.1	35428595	35441201	eyes	Regressive	208523	crb2b	membrane;integral component of membrane;calcium ion binding;glomerular filtration;homophilic cell adhesion via plasma membrane adhesion molecules;heterophilic cell-cell adhesion via plasma membrane cell adhesion molecules;glomerulus development;slit diaphragm assembly;eye photoreceptor cell development;establishment or maintenance of epithelial cell apical/basal polarity;photoreceptor cell mainte…
ENSAMXG00000029072	NW_019170559.1	21715018	21725509	eyes	Regressive	138477	pitx3	DNA binding;DNA-binding transcription factor activity;"regulation of transcription, DNA-templated";nucleus;"DNA-binding transcription factor activity, RNA polymerase II-specific";regulation of transcription by RNA polymerase II;multicellular organism development;lens development in camera-type eye;adenohypophysis development;endocrine system development;camera-type eye development;"positive regul…
ENSAMXG00000035696	NW_019170559.1	19678068	19709202	eyes	Regressive	192690	sfrp5	multicellular organism development;extracellular region;Wnt signaling pathway;cell differentiation;eye development;regulation of Wnt signaling pathway;positive regulation of Wnt signaling pathway;regulation of BMP signaling pathway;positive regulation of BMP signaling pathway;forebrain development;embryonic retina morphogenesis in camera-type eye;endodermal digestive tract morphogenesis;closure o…
ENSAMXG00000004244	NW_019170549.1	3831885	3852266	eyes	Regressive	190730	myb	DNA binding;"regulation of transcription, DNA-templated";nucleus;regulation of transcription by RNA polymerase II;"DNA-binding transcription factor activity, RNA polymerase II-specific";eye development;hematopoietic stem cell migration;chordate embryonic development;regulation of neutrophil differentiation;definitive hemopoiesis;cilium assembly;chromatin;RNA polymerase II cis-regulatory region se…
ENSAMXG00000032861	NW_019170787.1	178129	190765	eyes	Regressive	210237	vangl2	membrane;integral component of membrane;plasma membrane;multicellular organism development;establishment of mitotic spindle orientation;cell morphogenesis;eye development;establishment of planar polarity;somitogenesis;neuron migration;neural plate morphogenesis;neural tube formation;axis elongation;actin filament organization;establishment or maintenance of cell polarity;muscle cell migration;cel…
ENSAMXG00000013008	NW_019170558.1	23824264	23847183	eyes	Regressive	208800	pax6a	DNA binding;"regulation of transcription, DNA-templated";nucleus;"DNA-binding transcription factor activity, RNA polymerase II-specific";sequence-specific DNA binding;positive regulation of cell population proliferation;anterior/posterior pattern specification;regulation of gene expression;epithalamus development;habenula development;forebrain development;hindbrain development;retinal cone cell d…
ENSAMXG00000040827	NW_019170556.1	15847258	15849750	eyes	Regressive	210243	gnat2	GTP binding;signal transduction;G protein-coupled receptor signaling pathway;GTPase activity;guanyl nucleotide binding;G-protein beta/gamma-subunit complex binding;adenylate cyclase-modulating G protein-coupled receptor signaling pathway;detection of light stimulus involved in visual perception
ENSAMXG00000033435	NW_019172906.1	1555194	1581479	eyes	Regressive	211429	0	sensory perception of sound;sensory perception of light stimulus;protein binding
ENSAMXG00000036967	NW_019172906.1	1512563	1531320	eyes	Regressive	208237	0	sensory perception of sound;sensory perception of light stimulus;protein binding
ENSAMXG00000011885	NW_019172906.1	959094	1022065	eyes	Regressive	202772	tnc	neural crest cell migration;axon guidance;axonal fasciculation;mesoderm development;axon regeneration at neuromuscular junction;optic nerve development;negative regulation of axon extension;positive regulation of synaptic growth at neuromuscular junction;positive regulation of axon regeneration;protein binding
ENSAMXG00000009196	NW_019172913.1	2942159	2963772	eyes	Regressive	197150	tbx5a	DNA binding;DNA-binding transcription factor activity;"regulation of transcription, DNA-templated";nucleus;RNA polymerase II repressing transcription factor binding;sequence-specific DNA binding;heart looping;heart morphogenesis;embryonic heart tube morphogenesis;heart jogging;atrioventricular valve formation;atrial ventricular junction remodeling;proepicardium development;pericardium morphogenes…
ENSAMXG00000006180	NW_019172910.1	432941	468866	eyes	Regressive	188461	chd7	nucleotide binding;ATP binding;hydrolase activity;DNA helicase activity;DNA duplex unwinding;neural crest cell migration;somitogenesis;heart looping;hematopoietic progenitor cell differentiation;determination of left/right symmetry;heart development;rRNA transcription;neural crest formation;cranial nerve morphogenesis;myelination in peripheral nervous system;T cell differentiation;bone mineraliza…
ENSAMXG00000032642	NW_019172925.1	1374843	1385526	eyes	Regressive	90480.1	znf408	methyltransferase activity;methylation;retina vasculature development in camera-type eye;protein binding
ENSAMXG00000018171	NW_019170548.1	20611951	20618748	pigment	Regressive	205000	MLANA	melanosome
ENSAMXG00000039707	NW_019170558.1	26789558	26815625	pigment	Regressive	194227	kitlga	stem cell factor receptor binding;membrane;integral component of membrane;cytoplasm;cell adhesion;extracellular region;plasma membrane;melanocyte differentiation;lamellipodium;filopodium
ENSAMXG00000039421	NW_019170553.1	11237132	11245167	pigment	Regressive	212859	0	melanosome;melanosome transport
ENSAMXG00000034339	NW_019170537.1	43044279	43051231	pigment	Regressive	203764	pdia6	endoplasmic reticulum;endoplasmic reticulum lumen;protein disulfide isomerase activity;melanosome;protein phosphopantetheinylation
ENSAMXG00000042417	NW_019172360.1	16975	23599	pigment	Regressive	186620	otx2b	multicellular organism development;DNA-binding transcription factor activity;"DNA-binding transcription factor activity, RNA polymerase II-specific";"regulation of transcription, DNA-templated";DNA binding;nucleus;retinal pigment epithelium development;cerebellum development;midbrain development;hindbrain development;midbrain-hindbrain boundary development;cellular response to alcohol
ENSAMXG00000015242	NW_019170546.1	21012370	21040461	pigment	Regressive	153197	abcb6a	membrane;integral component of membrane;nucleotide binding;ATP binding;transmembrane transport;ATPase-coupled transmembrane transporter activity;iris morphogenesis;melanocyte proliferation;ATPase activity
ENSAMXG00000002866	NW_019170549.1	9883983	9894729	pigment	Regressive	196015	pmelb	membrane;integral component of membrane;melanosome organization
ENSAMXG00000007582	NW_019170541.1	34249483	34453534	pigment	Regressive	206760	sox5	melanocyte differentiation;iridophore differentiation;xanthophore differentiation
ENSAMXG00000025097	NW_019170544.1	11314343	11318619	pigment	Regressive	193053	mc2r	membrane;integral component of membrane;G protein-coupled receptor activity;signal transduction;G protein-coupled receptor signaling pathway;neuropeptide signaling pathway;plasma membrane;melanocortin receptor activity;corticotropin receptor activity;adenylate cyclase-activating G protein-coupled receptor signaling pathway;adrenal gland development;multicellular organismal response to stress;cyto…
ENSAMXG00000000239	NW_019170558.1	46372735	46430043	pigment	Regressive	178285	ocrl	membrane;hydrolase activity;signal transduction;endosome;cytoplasmic vesicle;phosphatidylinositol dephosphorylation;endosome membrane;"phosphatidylinositol-4,5-bisphosphate 5-phosphatase activity";inositol phosphate phosphatase activity;neural crest cell migration;cilium movement;endocytosis;brain development;melanosome transport;chordate embryonic development;pigmentation;cilium organization;emb…
ENSAMXG00000003160	NW_019170540.1	10131168	10170756	pigment	Regressive	177000	gfpt1	carbohydrate derivative biosynthetic process;glutamine-fructose-6-phosphate transaminase (isomerizing) activity;transferase activity;carbohydrate derivative binding;chondrocyte development;skeletal muscle tissue development;neuromuscular junction development;melanocyte differentiation;embryonic viscerocranium morphogenesis;carbohydrate derivative metabolic process;glutamine metabolic process;UDP-…
ENSAMXG00000021795	NW_019170555.1	17593008	17604403	pigment	Regressive	214196	tyrp1b	membrane;integral component of membrane;oxidoreductase activity;retinal pigment epithelium development;melanocyte differentiation;melanosome organization;pigmentation;response to thyroid hormone;melanin biosynthetic process;melanosome membrane
ENSAMXG00000042977	NW_019170539.1	28355609	28398412	pigment	Regressive	172690	SHROOM2	cytoplasm;actin filament binding;cytoskeleton;microtubule;actin binding;establishment of melanosome localization;apical protein localization;protein binding
ENSAMXG00000004952	NW_019170551.1	16344954	16357869	pigment	Regressive	169914	prdm1a	metal ion binding;nucleus;cytoplasm;methyltransferase activity;methylation;DNA-binding transcription factor activity;sequence-specific DNA binding;"DNA-binding transcription repressor activity, RNA polymerase II-specific";negative regulation of transcription by RNA polymerase II;embryonic axis specification;muscle cell fate determination;negative regulation of gene expression;neural crest cell de…
ENSAMXG00000004412	NW_019170554.1	27478362	27493435	pigment	Regressive	210530	vps11	membrane;metal ion binding;vesicle-mediated transport;intracellular protein transport;autophagy;protein transport;lysosome;lysosomal membrane;endosome;cytoplasmic vesicle;early endosome;clathrin-coated vesicle;HOPS complex;late endosome membrane;liver development;retinal pigment epithelium development;neural retina development;negative regulation of autophagy;melanocyte differentiation;swim bladd…
ENSAMXG00000033074	NW_019170535.1	18426022	18450413	pigment	Regressive	151738	kcnj13	membrane;integral component of membrane;ion transport;ion transmembrane transport;voltage-gated ion channel activity;potassium ion transport;regulation of ion transmembrane transport;potassium ion transmembrane transport;inward rectifier potassium channel activity;melanocyte differentiation;pigmentation;pigment granule dispersal;pigment granule aggregation in cell center;melanocyte migration
ENSAMXG00000021006	NW_019170559.1	38874254	38883991	pigment	Regressive	178718	rtf1	DNA binding;somitogenesis;heart development;neural crest cell development;post-anal tail morphogenesis;pigmentation;nucleus
ENSAMXG00000001691	NW_019170544.1	20082111	20104827	pigment	Regressive	163060	inpp5b	membrane;hydrolase activity;signal transduction;endosome;cytoplasmic vesicle;phosphatidylinositol dephosphorylation;endosome membrane;inositol phosphate phosphatase activity;melanosome transport;pronephric duct morphogenesis;cilium assembly;Kupffer's vesicle development;response to epinephrine;early endosome membrane;"phosphatidylinositol-4,5-bisphosphate 5-phosphatase activity";phagocytic vesicl…
ENSAMXG00000000731	NW_019170552.1	8844648	8868708	pigment	Regressive	206251	impdh1a	eye development;developmental pigmentation;IMP dehydrogenase activity;purine nucleotide biosynthetic process;oxidoreductase activity;oxidation-reduction process;catalytic activity
ENSAMXG00000010730	NW_019170543.1	39812915	39858624	pigment	Regressive	184818	dicer1	endoribonuclease activity, producing 5'-phosphomonoesters;nucleotide binding;ATP binding;RNA binding;DNA binding;hydrolase activity;RNA processing;"RNA phosphodiester bond hydrolysis, endonucleolytic";helicase activity;nuclease activity;endonuclease activity;gene silencing by RNA;ribonuclease III activity;production of siRNA involved in RNA interference;pre-miRNA binding;ventricular system develo…
ENSAMXG00000005862	NW_019170553.1	10931203	10938442	pigment	Regressive	211119	bbs5	membrane;cytoplasm;cytoskeleton;plasma membrane;microtubule organizing center;BBSome;cilium;cell projection;ciliary membrane;heart looping;gastrulation;melanosome transport;intracellular transport;pigment granule aggregation in cell center;Kupffer's vesicle development;pronephros formation;camera-type eye development;camera-type eye photoreceptor cell development
ENSAMXG00000015263	NW_019172826.1	9272	67782	pigment	Regressive	82332.4	yap1	secondary heart field specification;retinal pigment epithelium development;brain development;endoderm development;dorsal/ventral axis specification;negative regulation of gene expression;BMP signaling pathway;pancreas development;fin regeneration;embryonic hemopoiesis;pronephric duct development;negative regulation of apoptotic process;regulation of organ growth;blood vessel morphogenesis;posteri…
ENSAMXG00000005419	NW_019170537.1	64711940	64736902	pigment	Regressive	180005	paics	nucleotide binding;ATP binding;metabolic process;ligase activity;catalytic activity;purine nucleotide biosynthetic process;carboxy-lyase activity;'de novo' IMP biosynthetic process;phosphoribosylaminoimidazolesuccinocarboxamide synthase activity;phosphoribosylaminoimidazole carboxylase activity;5-amino-4-imidazole carboxylate lyase activity;chordate embryonic development;camera-type eye developme…
ENSAMXG00000035720	NW_019170551.1	26638429	26665769	pigment	Regressive	205415	itgb1b	membrane;integral component of membrane;cell adhesion;plasma membrane;cell junction;signaling receptor activity;cell-matrix adhesion;integrin-mediated signaling pathway;integrin complex;cell projection;lamellipodium;ruffle membrane;melanosome
ENSAMXG00000020970	NW_019170550.1	6877832	6889536	pigment	Regressive	170945	mmp14b	membrane;integral component of membrane;metalloendopeptidase activity;peptidase activity;metallopeptidase activity;zinc ion binding;hydrolase activity;metal ion binding;proteolysis;cytoplasm;extracellular matrix;anterior/posterior axis specification;establishment of cell polarity;cell migration involved in gastrulation;cartilage development;convergent extension;convergent extension involved in ga…
ENSAMXG00000017253	NW_019170537.1	56760089	56765547	pigment	Regressive	202607	vps18	membrane;metal ion binding;vesicle-mediated transport;intracellular protein transport;optokinetic behavior;endosome to lysosome transport;bile acid and bile salt transport;endosome to pigment granule transport;apical protein localization;eye pigmentation;pigment granule maturation;notochord cell vacuolation
ENSAMXG00000039253	NW_019170557.1	11321671	11328794	pigment	Regressive	156201	zgc:91968	melanosome;melanosome transport
ENSAMXG00000041336	NW_019170544.1	12339788	12364794	pigment	Regressive	175208	plin6	pigment accumulation
ENSAMXG00000034812	NW_019170551.1	13920671	13940979	pigment	Regressive	202042	bace2	membrane;integral component of membrane;endoplasmic reticulum;peptidase activity;hydrolase activity;proteolysis;plasma membrane;endosome;aspartic-type endopeptidase activity;melanocyte migration
ENSAMXG00000001029	NW_019170552.1	11030814	11137978	pigment	Regressive	191603	hipk2	nucleotide binding;ATP binding;protein kinase activity;protein phosphorylation;regulation of melanocyte differentiation;convergent extension
ENSAMXG00000010214	NW_019170536.1	25561826	25641481	pigment	Regressive	201825	ece2b	membrane;integral component of membrane;metalloendopeptidase activity;peptidase activity;metallopeptidase activity;hydrolase activity;metal ion binding;proteolysis;melanocyte differentiation;pigment cell development
ENSAMXG00000018617	NW_019170543.1	36544326	36552100	pigment	Regressive	213303	dio2	oxidoreductase activity;thyroxine 5'-deiodinase activity;hormone biosynthetic process;reproduction;response to hormone;chordate embryonic development;developmental pigmentation;developmental growth;regulation of neural retina development;oxidation-reduction process
ENSAMXG00000016267	NW_019170541.1	30294280	30304919	pigment	Regressive	210533	calua	membrane;endoplasmic reticulum;Golgi apparatus;endoplasmic reticulum membrane;calcium ion binding;extracellular region;sarcoplasmic reticulum;melanosome;sarcoplasmic reticulum lumen
ENSAMXG00000035675	NW_019170551.1	2268511	2292450	pigment	Regressive	143827	tfr1a	membrane;integral component of membrane;plasma membrane;proteolysis;cellular iron ion homeostasis;transferrin receptor activity;receptor-mediated endocytosis;transferrin transport;endocytosis;melanosome;metalloexopeptidase activity;receptor internalization
ENSAMXG00000002082	NW_019170537.1	40947102	41116708	pigment	Regressive	148970	sulf1	endoplasmic reticulum;hydrolase activity;Golgi apparatus;catalytic activity;sulfuric ester hydrolase activity;Golgi stack;cell surface;vasculogenesis;somitogenesis;vasculature development;blood circulation;smoothened signaling pathway involved in ventral spinal cord patterning;regulation of developmental pigmentation;neuromast deposition;regulation of myotome development;epithelial structure main…
ENSAMXG00000039489	NW_019170541.1	34842443	34850299	pigment	Regressive	201111	pmch	melanin-concentrating hormone activity;synapse;chemical synaptic transmission;neuropeptide signaling pathway
ENSAMXG00000036063	NW_019170538.1	2505508	2518132	pigment	Regressive	197605	meox1	DNA binding;DNA-binding transcription factor activity;"regulation of transcription, DNA-templated";nucleus;"DNA-binding transcription factor activity, RNA polymerase II-specific";positive regulation of transcription by RNA polymerase II;chromatin binding;sequence-specific DNA binding;skeletal system development;hemopoiesis;developmental pigmentation;muscle cell development;hematopoietic stem cell…
ENSAMXG00000036659	NW_019170550.1	4165882	4176394	pigment	Regressive	201244	asip2b	extracellular region;signaling receptor binding;hormone-mediated signaling pathway;type 1 melanocortin receptor binding;pigmentation;negative regulation of cortisol secretion
ENSAMXG00000006180	NW_019172910.1	432941	468866	pigment	Regressive	188461	chd7	nucleotide binding;ATP binding;hydrolase activity;DNA helicase activity;DNA duplex unwinding;neural crest cell migration;somitogenesis;heart looping;hematopoietic progenitor cell differentiation;determination of left/right symmetry;heart development;rRNA transcription;neural crest formation;cranial nerve morphogenesis;myelination in peripheral nervous system;T cell differentiation;bone mineraliza…
ENSAMXG00000029697	NW_019172823.1	380667	393756	sleep	Regressive	193193	nptx2b	regulation of circadian rhythm;regulation of neuronal synaptic plasticity
ENSAMXG00000007487	NW_019170538.1	1846132	1866489	sleep	Regressive	187334	ep300a	zinc ion binding;metal ion binding;"regulation of transcription, DNA-templated";nucleus;transferase activity;cytoplasm;histone acetyltransferase activity;histone acetylation;transcription coregulator activity;rhythmic process;"transferase activity, transferring acyl groups";transcription coactivator activity;histone acetyltransferase complex;heart looping;pectoral fin development;embryonic crania…
ENSAMXG00000041627	NW_019171892.1	63298	113980	sleep	Regressive	123907	prokr1b	membrane;integral component of membrane;G protein-coupled receptor activity;signal transduction;G protein-coupled receptor signaling pathway;neuropeptide signaling pathway;neuropeptide Y receptor activity;response to light stimulus;sleep;neuron projection development
ENSAMXG00000001715	NW_019172819.1	3378726	3440340	sleep	Regressive	208943	htr7c	membrane;integral component of membrane;G protein-coupled receptor activity;signal transduction;G protein-coupled receptor signaling pathway;integral component of plasma membrane;smooth muscle contraction;plasma membrane;G protein-coupled serotonin receptor activity;G protein-coupled serotonin receptor signaling pathway;synapse;chemical synaptic transmission;vasoconstriction;circadian rhythm
ENSAMXG00000024924	NW_019172836.1	650218	651621	sleep	Regressive	203900	nfil3	DNA binding;DNA-binding transcription factor activity;"regulation of transcription, DNA-templated";nucleus;immune response;"transcription, DNA-templated";transcription by RNA polymerase II;circadian rhythm
ENSAMXG00000005565	NW_019170537.1	64430234	64454663	sleep	Regressive	196522	clocka	DNA binding;DNA-binding transcription factor activity;"regulation of transcription, DNA-templated";nucleus;protein dimerization activity;cytoplasm;transcription regulator complex;"DNA-binding transcription factor activity, RNA polymerase II-specific";mesoderm development;circadian rhythm;response to temperature stimulus;response to light stimulus;photoperiodism;regulation of gene expression;posit…
ENSAMXG00000011538	NW_019170557.1	21329336	21338095	sleep	Regressive	201633	sfpq	nucleic acid binding;RNA binding;rhythmic process;nuclear speck;brain development;spinal cord motor neuron differentiation;midbrain-hindbrain boundary initiation;ventricular system development;rhombomere boundary formation;central nervous system neuron axonogenesis;negative regulation of axon regeneration;formation of anatomical boundary;nucleus;neuron projection
[truncated: 135 more rows]

## Sheet: Figure2D
Figure 2D: Estimates age of derived variants in selective sweeps for genes with GO terms associated with cave-derived traits (see Phenotype). Whether a trait was classified as Regressive or Constructive is indicated in the Regressive_or_Constructive column.
Cave Population: Vasquez
[truncated: 97 more rows]

## Sheet: Figure2E
Figure 2E: Estimates age of derived variants in selective sweeps for genes with GO terms associated with cave-derived traits (see Phenotype). Whether a trait was classified as Regressive or Constructive is indicated in the Regressive_or_Constructive column.
[truncated: 208 more rows]

[truncated: 8 more sheets: Figure2F, Figure2G, Figure2H, Figure3B, Figure3C, Figure3E-F, Figure4A, Figure4B-F]
